# Supplementary material for: The nanoscale organization of the Nipah virus fusion protein informs new membrane fusion mechanisms
Source: eLife. 2025 Jan 2;13:RP97017. doi: 10.7554/eLife.97017 (PMC11695058; doi:10.7554/eLife.97017)
Supplement: Figure 1—source data 4. [file elife-97017-fig1-data4.zip]

Archive with 8 entries (7 files):
- Figure 1_source data 4_Related to Figure 1E/
- __MACOSX/._Figure 1_source data 4_Related to Figure 1E
- Figure 1_source data 4_Related to Figure 1E/Figure 1_source data 4_Related to Figure 1E.txt
- __MACOSX/Figure 1_source data 4_Related to Figure 1E/._Figure 1_source data 4_Related to Figure 1E.txt
- Figure 1_source data 4_Related to Figure 1E/Density map.jpg
- __MACOSX/Figure 1_source data 4_Related to Figure 1E/._Density map.jpg
- Figure 1_source data 4_Related to Figure 1E/Cluster map.jpg
- __MACOSX/Figure 1_source data 4_Related to Figure 1E/._Cluster map.jpg
