# Supplementary material for: The nanoscale organization of the Nipah virus fusion protein informs new membrane fusion mechanisms
Source: eLife. 2025 Jan 2;13:RP97017. doi: 10.7554/eLife.97017 (PMC11695058; doi:10.7554/eLife.97017)
Supplement: Figure 1—source data 4. [file elife-97017-fig1-data4.zip › Figure 1_source data 4_Related to Figure 1E/Figure 1_source data 4_Related to Figure 1E.txt]

40886	1307	82	5.4	8.3	20.0	97.87	1
50888	1535	251	3.2	3.7	11.4	136.08	1
45668	3497	303	7.1	7.2	23.6	22.77	1
44409	5372	379	3.1	2.5	8.2	66.02	1
44628	8959	563	4.7	3.6	18.5	36.05	1
22055	12298	322	3.4	3.3	11.8	68.92	1
44078	14070	279	3.3	3.5	11.8	231.14	1
19269	15533	540	7.9	5.1	29.8	25.76	1
24927	16640	254	4.8	5.4	17.3	65.78	1
36189	19775	317	3.7	3.5	13.4	92.63	1
45226	21496	294	5.2	5.1	20.0	68.78	1
41107	22679	326	4.1	3.9	13.0	50.41	1
18216	24044	203	8.3	9.9	29.5	20.56	1
34037	24232	355	5.3	4.7	14.1	26.65	1
17709	24783	466	7.4	5.4	39.7	37.70	1
26542	25199	398	5.1	4.1	29.1	38.23	1
19002	25935	91	4.3	7.0	16.1	249.15	1
45299	27426	354	4.9	4.2	22.8	64.84	1
8126	30544	295	3.9	3.6	18.5	131.58	1
39213	31389	283	6.4	6.7	23.2	70.96	1
29037	31584	232	4.9	4.8	18.5	86.63	1
50709	31622	246	4.2	4.2	15.7	69.38	1
24813	31685	349	4.2	3.7	16.9	29.71	1
21969	33141	454	8.1	6.1	49.9	21.50	1
33570	37547	244	5.8	5.4	23.2	82.38	1
37638	921	363	3.4	2.9	15.7	55.37	2
44409	5357	324	4.0	3.6	20.8	49.50	2
29833	7022	382	3.3	2.7	27.5	76.71	2
35037	9746	142	4.5	6.6	16.1	119.60	2
22100	12308	361	3.3	2.8	45.6	63.99	2
44080	14067	239	2.7	3.2	9.4	427.57	2
15796	14291	287	5.1	4.9	21.6	45.76	2
36171	19768	295	6.1	5.6	28.7	25.14	2
46881	20987	294	7.8	7.7	30.2	34.45	2
17717	24800	313	4.2	4.0	16.1	89.94	2
19586	25069	229	6.5	7.2	23.6	31.01	2
26532	25199	370	6.1	5.1	36.9	43.58	2
52488	26274	321	8.3	7.4	41.6	22.39	2
49773	27272	412	7.6	5.9	49.1	32.78	2
25182	27439	351	5.6	4.8	20.8	25.59	2
45319	27440	327	5.2	4.8	19.2	63.27	2
43488	29273	298	5.3	5.2	20.4	105.63	2
30198	29666	301	3.7	3.4	16.9	203.08	2
39222	31351	309	5.5	5.2	22.4	43.66	2
50736	31598	356	5.3	4.6	23.2	68.72	2
6794	32977	150	6.0	7.6	19.6	70.15	2
22090	33131	227	7.8	9.3	27.5	24.04	2
33990	34952	234	5.9	5.6	24.0	63.58	2
47659	37778	221	6.2	6.2	22.8	36.91	2
37648	911	321	3.2	3.1	9.8	53.63	3
52098	1825	262	11.9	12.6	44.8	12.03	3
40168	3622	181	5.8	7.1	20.0	47.50	3
44377	5354	400	3.8	2.9	14.5	74.76	3
9749	9048	174	4.9	6.4	17.3	52.46	3
44087	14064	239	3.1	3.4	11.4	401.09	3
46894	20980	375	5.2	4.3	15.7	33.14	3
45225	21516	269	3.2	3.5	11.4	148.58	3
17742	24782	305	4.0	4.1	13.7	70.10	3
25155	27423	306	4.4	4.0	20.4	54.59	3
45285	27435	437	7.1	5.3	38.5	38.11	3
6970	28969	103	6.6	10.4	24.0	26.32	3
43485	29255	306	5.5	5.6	18.9	119.12	3
30209	29677	301	3.7	3.3	21.2	239.74	3
36048	31110	245	6.7	7.6	23.6	22.41	3
44316	31322	258	5.0	5.1	19.2	66.36	3
39220	31407	295	4.7	4.6	17.7	54.94	3
6789	32940	149	5.5	7.1	19.2	112.07	3
37113	33644	259	9.1	9.4	34.2	25.98	3
17781	36026	399	6.3	5.0	31.4	34.54	3
47671	37807	319	5.6	5.4	19.2	22.54	3
50890	1506	287	5.2	5.2	20.4	27.97	4
10529	1737	159	5.3	7.4	18.9	22.76	4
40187	3635	284	4.8	4.8	18.5	46.95	4
3874	4527	238	6.1	6.1	24.0	17.06	4
44384	5360	352	3.6	3.1	13.7	78.33	4
9748	9030	190	6.4	7.9	22.4	52.68	4
38868	10703	144	9.6	11.2	35.0	26.52	4
43586	18850	309	4.2	3.9	19.6	50.58	4
46894	20937	283	6.2	5.7	29.5	26.67	4
45230	21508	309	4.9	5.0	16.1	106.39	4
24529	22374	292	6.5	6.7	23.2	31.68	4
26532	25187	555	6.6	5.4	27.5	43.02	4
31381	25085	341	4.7	4.1	18.1	39.26	4
18992	25929	69	3.1	6.0	13.0	178.27	4
47932	26254	582	9.9	7.7	37.7	42.53	4
14122	26692	256	5.2	5.1	20.8	46.11	4
25169	27469	202	5.2	6.4	18.5	23.88	4
7811	29090	222	8.3	9.9	29.5	19.30	4
43487	29246	287	5.2	5.3	19.2	97.65	4
30219	29675	361	4.3	3.7	14.5	85.58	4
48137	30466	285	5.5	5.3	22.4	41.03	4
44327	31383	284	9.5	9.9	34.2	19.74	4
32305	32541	258	5.3	5.3	20.8	32.98	4
38227	32497	310	5.3	4.7	28.7	60.24	4
26282	33723	87	6.6	10.4	25.1	118.19	4
4079	34111	172	5.2	6.0	18.5	106.03	4
37674	895	306	3.3	3.4	10.6	28.67	5
40160	3619	294	6.4	6.6	22.8	42.30	5
44084	14059	284	3.7	3.8	13.7	290.55	5
17046	15777	287	5.9	5.7	24.4	45.71	5
34647	17382	311	10.7	10.7	34.2	12.26	5
43522	18872	571	7.5	5.0	27.1	73.60	5
44711	20360	191	5.8	7.5	20.4	33.10	5
33656	20781	317	3.5	3.2	15.3	81.02	5
45247	21487	262	5.4	5.8	20.0	58.24	5
24546	22390	264	4.4	4.3	17.7	58.30	5
42964	22675	273	6.0	6.3	22.0	36.48	5
51910	25095	410	4.8	3.7	21.6	42.06	5
26506	25195	355	4.7	4.1	10.2	44.05	5
18988	25941	71	3.6	6.1	14.1	229.85	5
36258	29205	258	5.3	5.0	21.6	73.65	5
43479	29288	353	3.8	3.3	16.9	112.20	5
48112	30456	205	3.2	3.9	11.0	155.41	5
49396	31101	119	6.2	7.8	22.8	63.83	5
37565	32986	364	5.8	5.0	11.0	34.71	5
4075	34064	189	5.1	6.0	17.3	87.15	5
17825	36006	300	8.5	7.7	43.2	24.51	5
37635	911	362	3.8	3.3	14.5	61.12	6
50879	1535	222	5.0	5.8	17.7	50.10	6
40181	3671	216	5.6	6.8	19.6	43.02	6
39732	12198	342	5.7	5.0	24.7	43.39	6
44080	14056	268	2.6	2.9	9.0	294.90	6
26120	16525	75	4.3	8.4	18.1	50.91	6
24572	22400	397	7.2	5.6	26.3	36.35	6
38618	22612	293	8.0	8.2	28.3	21.20	6
17342	25247	213	7.4	7.8	26.7	47.59	6
36270	29207	279	5.4	5.6	19.6	76.80	6
43476	29272	290	4.4	4.3	17.7	97.91	6
28008	30251	241	4.0	4.6	14.1	88.56	6
48125	30443	240	3.9	4.2	14.5	161.71	6
49370	31096	194	4.7	5.5	16.5	70.79	6
26485	31858	430	7.6	5.4	28.7	33.84	6
28800	32355	306	5.6	5.3	23.2	63.08	6
42166	33309	265	5.6	6.3	20.0	28.60	6
15602	36357	203	6.9	7.8	24.0	28.89	6
37628	919	350	4.3	3.7	25.5	25.67	7
49675	1277	189	5.4	7.1	18.9	20.67	7
43580	10288	435	8.4	6.3	46.0	17.57	7
39726	12175	434	3.4	2.7	29.5	131.23	7
44080	14057	251	3.2	3.6	11.4	195.25	7
22380	22564	387	6.4	5.2	40.5	61.31	7
38631	22510	239	5.7	6.7	20.0	26.08	7
35093	22844	157	4.5	6.0	15.7	136.72	7
51526	22963	612	5.4	4.0	18.5	52.74	7
39224	23868	418	5.1	3.7	17.3	32.38	7
26468	24461	624	5.4	4.1	18.1	141.32	7
17327	25199	265	6.1	5.7	25.9	49.61	7
32464	25772	321	4.4	3.8	29.1	71.84	7
21292	26943	244	5.0	5.0	19.2	68.55	7
43476	29285	346	3.7	3.3	16.1	90.05	7
28035	30253	333	3.6	3.4	10.6	55.14	7
48116	30450	236	3.1	3.4	11.0	165.88	7
19640	31072	185	4.9	5.8	16.9	23.87	7
50899	31181	171	5.5	7.2	19.2	86.66	7
28810	32401	359	6.0	5.2	12.2	44.44	7
42138	33273	258	3.8	3.8	14.9	111.19	7
20404	33706	247	9.5	9.6	35.7	18.86	7
29059	34612	304	4.3	4.2	15.7	51.21	7
20409	34756	266	6.4	6.6	24.0	45.02	7
17842	35982	103	5.9	7.8	21.6	60.15	7
12929	36454	296	5.7	5.1	31.0	49.35	7
44883	47478	196	7.1	7.5	24.4	24.36	7
37653	892	586	8.0	5.2	27.9	29.11	8
50876	1526	218	4.5	5.4	15.7	55.90	8
16775	5641	148	4.8	6.5	16.9	29.32	8
32162	12280	169	8.5	11.1	29.5	29.63	8
39712	12180	378	2.8	2.3	17.3	201.49	8
44077	14055	267	3.0	3.1	11.0	235.87	8
26205	14947	178	6.7	8.6	23.2	47.81	8
22764	16895	353	3.5	3.0	13.7	90.96	8
39725	20146	227	7.5	8.3	27.1	24.13	8
45234	21506	240	3.8	4.1	13.7	90.44	8
41127	22684	269	7.1	6.6	34.2	26.39	8
35081	22861	156	3.5	4.9	12.2	215.87	8
51476	22969	277	5.4	5.3	22.8	59.47	8
27805	23497	298	4.6	4.5	18.1	65.18	8
26477	24466	579	6.9	5.8	26.7	135.75	8
21297	26943	295	4.5	4.4	18.1	143.55	8
12406	27260	379	4.8	4.0	30.6	44.72	8
31230	27315	258	4.3	4.3	17.7	24.84	8
7767	29138	278	7.6	8.1	26.3	38.70	8
43473	29296	333	5.4	4.8	24.0	38.49	8
28033	30254	274	5.5	5.5	22.0	73.60	8
47361	30374	473	4.3	3.3	28.3	183.19	8
50910	31192	221	4.7	5.7	16.5	111.14	8
25071	31499	371	4.0	3.3	20.0	78.45	8
28802	32396	343	6.1	5.4	22.0	35.84	8
42131	33261	295	3.4	3.4	13.0	103.93	8
30059	33629	183	3.5	4.4	12.2	195.00	8
20416	34698	150	5.3	7.8	18.9	63.23	8
44882	47468	157	6.1	8.1	21.6	39.85	8
43281	1451	217	4.2	4.7	14.9	19.81	9
41706	3777	154	7.1	9.1	24.7	23.22	9
39730	12192	504	7.9	6.1	48.3	19.12	9
32161	12339	135	5.4	8.3	20.0	45.66	9
22757	16903	343	3.6	3.2	13.7	67.44	9
17893	21243	495	6.1	4.3	29.1	89.08	9
25911	21823	392	4.0	3.1	13.0	46.94	9
41143	22704	402	7.2	5.4	20.4	20.64	9
35063	22847	201	2.9	3.6	10.2	211.72	9
26470	24462	514	6.0	4.8	35.0	109.23	9
13098	25688	125	6.5	9.8	23.2	32.82	9
42158	25861	141	5.5	7.3	19.6	70.57	9
19321	26501	310	5.3	5.3	17.7	35.14	9
12374	27264	260	4.7	4.5	19.2	106.16	9
7786	29125	263	4.6	4.9	17.3	41.43	9
28004	30273	365	5.6	4.8	10.2	52.74	9
50900	31189	192	4.2	5.0	14.5	168.14	9
25052	31486	279	3.8	3.7	15.3	100.82	9
36668	32543	324	5.1	4.6	24.4	74.18	9
23113	33013	555	8.0	6.2	34.2	49.76	9
34261	33513	185	9.5	12.0	33.8	28.76	9
20403	34783	154	7.8	9.6	27.9	81.51	9
12949	36443	294	6.3	5.7	31.4	62.37	9
51982	43519	256	6.9	7.7	24.4	31.12	9
40916	8746	466	5.7	4.0	25.9	23.43	10
43575	10280	364	5.2	4.5	9.4	57.81	10
22768	16873	554	6.3	4.4	24.4	55.33	10
28128	21040	287	6.6	6.3	28.7	22.29	10
45191	21505	346	5.9	5.2	19.2	43.36	10
38155	21824	302	5.3	5.1	20.8	50.62	10
41156	22703	626	11.7	7.0	37.3	30.17	10
27781	23523	342	4.1	3.6	15.3	81.34	10
26481	24471	550	5.7	4.5	24.4	129.95	10
42144	25888	119	4.7	7.2	16.9	101.69	10
21316	26935	280	4.4	4.5	16.5	148.32	10
9157	30217	270	5.3	5.5	19.2	29.90	10
14841	30557	230	6.1	6.9	21.6	26.22	10
48042	31175	191	7.8	9.2	27.5	52.73	10
23176	32981	288	7.9	8.0	29.5	34.36	10
9795	33410	206	7.4	8.7	25.5	39.23	10
34256	33501	287	6.2	6.1	24.4	44.21	10
30059	33628	125	3.9	5.5	13.7	210.27	10
34783	34475	244	5.4	5.8	20.0	80.67	10
38847	34557	326	6.6	6.1	24.7	46.33	10
20421	34745	200	8.8	11.5	31.0	59.50	10
24518	1313	378	4.0	3.3	29.8	40.22	11
50857	1544	315	4.7	4.3	19.2	25.41	11
40941	8758	345	4.1	3.7	13.7	48.81	11
43581	10304	258	5.2	5.8	18.5	68.86	11
50136	10745	233	3.7	4.4	13.0	74.43	11
45796	11028	567	7.5	5.8	29.8	27.32	11
27408	16127	270	3.1	3.0	13.0	80.40	11
45190	21487	263	5.8	6.2	21.2	36.65	11
30749	21947	379	4.7	3.9	22.8	47.70	11
35074	22821	203	6.5	8.0	22.8	55.62	11
38820	23664	533	5.5	3.8	22.4	39.06	11
22221	24025	543	4.9	3.5	20.0	98.49	11
42225	24760	456	5.8	4.4	38.5	54.29	11
42120	25857	112	4.6	6.7	16.5	103.41	11
14392	26039	225	7.1	7.2	27.1	26.36	11
50001	26072	330	3.7	3.3	18.1	105.12	11
21294	26941	281	4.2	4.3	15.3	147.24	11
12389	27237	586	10.0	6.3	34.6	31.81	11
38835	27760	377	5.4	4.5	20.0	78.54	11
8488	28166	243	6.1	6.3	22.8	39.09	11
48148	30532	137	6.1	9.0	21.6	70.91	11
20510	30798	327	4.7	4.3	17.7	25.36	11
48047	31146	148	7.7	9.6	27.1	74.25	11
9704	33401	240	6.5	6.2	25.1	35.69	11
30067	33602	169	3.9	5.2	13.7	208.49	11
33576	37554	331	3.5	3.3	12.6	103.49	11
52022	43593	224	4.9	5.4	18.1	57.58	11
24512	1331	291	5.1	4.7	24.0	47.30	12
34659	1313	167	6.6	9.3	23.2	26.09	12
41914	2341	284	7.0	6.7	30.2	25.19	12
40926	8757	367	6.3	5.3	13.0	33.02	12
43586	10270	331	3.3	3.0	12.6	70.60	12
27406	16133	273	2.5	2.4	9.8	148.80	12
45908	19471	293	5.3	5.1	22.0	48.03	12
41130	22698	396	6.5	4.9	18.1	20.45	12
35076	22849	199	4.1	4.7	14.5	263.25	12
38832	23644	485	4.9	3.9	37.7	54.11	12
42185	24783	515	4.8	3.9	27.9	58.19	12
14368	26028	204	3.9	4.6	13.7	137.87	12
49995	26044	303	5.1	5.1	18.5	51.27	12
17373	26131	296	5.2	5.1	20.4	76.67	12
31200	26350	345	4.7	4.3	13.0	51.49	12
21290	26936	234	3.3	3.9	11.4	162.53	12
38821	27744	317	4.6	4.1	26.3	87.55	12
34735	28010	300	4.8	4.4	23.2	83.73	12
8486	28212	361	7.8	6.7	28.3	21.78	12
12061	28501	235	6.7	7.5	24.0	42.05	12
7799	29146	293	6.9	6.6	30.6	47.94	12
42433	29187	506	6.2	4.7	33.0	31.85	12
18816	30090	243	4.7	4.9	17.7	49.12	12
48091	31195	263	5.7	6.2	20.4	47.02	12
50963	31195	327	8.5	7.9	30.2	28.94	12
30064	33623	181	5.0	6.4	17.7	85.65	12
17800	36045	325	6.9	6.6	22.0	19.87	12
33561	37556	303	4.7	4.3	22.4	82.89	12
52004	43553	273	5.8	5.9	22.0	33.22	12
44898	47479	121	5.6	8.3	20.0	32.94	12
48268	3223	204	9.6	9.7	36.1	16.11	13
40911	8762	361	6.8	5.8	16.9	29.19	13
6520	10269	341	12.9	11.9	36.1	10.49	13
50120	10733	234	4.2	4.9	14.5	54.93	13
47616	10861	242	4.3	5.0	14.9	34.52	13
50346	21950	127	5.6	6.8	19.2	62.41	13
41121	22696	370	6.9	5.7	22.0	22.62	13
35085	22840	170	3.0	4.0	10.6	204.02	13
22219	24018	286	4.6	4.3	21.2	94.12	13
14378	26022	130	6.1	9.3	23.2	58.98	13
26418	26237	183	7.3	8.1	25.9	30.49	13
31200	26344	298	3.4	3.1	16.1	182.16	13
21300	26948	328	4.1	3.7	16.5	110.74	13
12391	27276	423	5.9	4.6	46.3	21.61	13
38837	27742	336	3.6	3.3	10.6	76.15	13
42436	29130	367	6.2	5.2	34.2	45.52	13
18822	30118	245	6.3	7.2	22.8	39.41	13
37393	30320	306	5.5	5.1	24.4	47.84	13
42595	34402	152	9.7	14.2	35.7	26.84	13
27463	12453	361	3.5	3.0	10.6	115.30	14
17002	15768	273	5.4	5.6	20.0	22.25	14
38101	16301	332	4.5	4.2	12.6	39.86	14
33234	22839	331	3.0	2.9	8.6	113.11	14
35114	22865	250	6.6	7.2	24.4	29.49	14
40026	23097	536	8.0	5.7	33.4	37.69	14
22205	24027	280	4.8	4.9	18.5	76.51	14
14367	26010	153	3.9	4.9	13.7	109.05	14
17408	26149	379	4.7	3.8	9.8	56.88	14
31190	26337	291	2.5	2.5	10.2	186.21	14
12411	27242	307	5.7	5.2	27.5	32.05	14
38846	27748	359	3.9	3.3	21.2	95.13	14
42456	29135	219	8.6	9.1	31.4	23.09	14
13146	29310	205	4.3	5.1	15.3	46.04	14
37400	30299	475	6.5	5.0	48.7	48.86	14
48960	32554	309	3.9	3.7	16.1	51.00	14
40569	33375	244	5.6	5.8	21.2	38.69	14
25050	34596	280	8.2	8.6	29.8	53.18	14
12996	36435	267	6.1	6.6	21.6	34.64	14
40324	2954	267	3.3	3.4	12.2	55.20	15
27460	12448	385	3.1	2.5	8.6	50.07	15
24219	15008	72	3.2	5.8	13.0	229.42	15
33607	15286	70	5.3	8.0	20.0	121.86	15
38105	16309	360	3.8	3.3	10.2	57.21	15
22791	16904	389	3.3	2.6	9.0	83.51	15
32060	20728	428	6.5	4.6	23.2	38.01	15
47707	20950	338	3.4	3.1	12.6	80.29	15
50345	21949	372	8.9	7.4	42.4	18.68	15
33203	22762	159	6.4	8.2	22.4	232.65	15
22246	24026	334	3.6	3.3	12.2	48.25	15
14381	26014	229	5.9	6.6	21.2	80.96	15
17381	26187	263	6.3	5.9	28.3	43.79	15
28903	27014	280	4.1	4.0	16.5	88.65	15
38842	27763	338	4.9	4.3	25.5	78.92	15
6442	28240	238	6.5	6.6	24.7	21.95	15
13204	29311	209	5.7	6.1	20.4	50.50	15
12813	31085	244	5.9	6.8	21.2	25.82	15
9882	31649	364	5.9	5.1	12.2	25.84	15
48964	32589	248	3.8	3.7	14.9	105.72	15
36324	32947	262	6.2	6.5	23.6	25.19	15
12938	36463	248	4.6	4.5	18.5	65.34	15
51986	43535	265	6.3	5.7	27.5	39.97	15
42716	2243	302	5.0	4.4	26.7	24.44	16
32072	20721	413	4.3	3.5	36.9	102.33	16
47721	20986	406	3.9	3.1	22.4	99.37	16
43546	21469	138	6.0	9.2	22.0	42.36	16
40122	21681	271	5.7	6.0	21.6	37.84	16
47571	21996	180	9.7	11.3	33.4	23.19	16
38040	22078	645	12.2	6.6	39.3	102.56	16
33087	22575	192	5.0	5.9	17.7	237.70	16
19970	23021	368	4.6	3.9	10.6	36.04	16
40370	23259	317	6.1	5.7	24.7	37.18	16
22223	24061	249	5.7	6.3	20.4	22.56	16
26259	24042	159	6.9	9.1	24.4	66.27	16
13753	24904	108	6.0	9.9	22.8	25.16	16
18981	25905	79	3.6	6.1	14.1	198.86	16
14360	26016	146	4.2	5.1	14.9	202.20	16
31181	26356	306	3.1	2.8	17.3	205.85	16
38835	27732	384	6.3	5.2	32.6	38.06	16
6443	28211	205	5.2	5.9	18.1	51.63	16
23099	28232	144	4.5	6.1	15.7	36.77	16
13168	29336	320	5.1	5.0	15.7	24.69	16
37325	30334	416	5.0	4.0	43.6	66.27	16
10960	30731	152	10.5	11.7	38.1	22.16	16
9892	31691	245	5.9	6.0	21.6	50.70	16
5644	32692	111	4.6	7.1	16.5	41.59	16
36610	33643	322	5.2	4.8	20.8	71.17	16
37868	34890	124	7.2	11.0	26.7	44.90	16
12960	36457	174	5.3	6.5	18.5	75.41	16
10151	36843	110	7.1	10.2	25.9	42.92	16
33570	37555	328	4.6	4.1	20.8	132.46	16
40350	2951	535	7.2	5.7	34.6	67.31	17
2068	15182	133	5.6	8.3	20.4	34.26	17
19396	16705	496	5.3	3.8	25.1	64.31	17
46024	19307	236	4.2	4.7	14.9	81.44	17
32043	20723	525	4.2	3.0	18.5	111.52	17
47702	20985	429	5.7	4.2	24.4	34.44	17
19949	23029	232	7.2	7.5	27.1	31.04	17
26225	23655	408	4.8	3.7	24.0	71.36	17
38565	23983	566	5.7	3.7	20.8	36.19	17
51539	24025	240	6.1	5.8	24.0	42.09	17
30900	24741	313	4.5	4.4	15.7	36.36	17
18969	25938	72	4.7	8.2	18.9	181.59	17
14370	26006	156	3.6	4.9	13.0	190.45	17
31210	26318	490	5.7	4.5	43.6	64.12	17
33134	27541	291	3.5	3.2	18.1	145.84	17
38825	27741	335	3.2	2.9	10.6	78.58	17
6433	28236	251	5.4	6.0	19.6	56.09	17
20291	28831	344	5.7	5.3	14.5	22.36	17
15572	29647	234	6.1	6.1	23.6	62.62	17
37309	30295	299	4.8	4.5	20.8	82.70	17
29550	31503	460	5.5	4.0	29.1	39.06	17
9930	31669	153	6.4	8.2	22.4	55.22	17
30425	32030	79	3.5	6.5	14.1	95.63	17
5589	32572	79	6.0	8.5	22.8	76.07	17
36606	33652	185	6.4	7.4	22.0	33.32	17
26997	35927	95	4.8	6.3	18.1	192.67	17
33552	37550	298	4.6	4.5	18.5	73.20	17
43924	39044	306	7.2	6.9	29.5	16.82	17
40886	2084	289	4.4	4.5	15.7	20.73	18
40348	2952	478	5.9	4.5	37.7	59.32	18
27462	12451	305	4.5	4.3	18.9	42.84	18
46010	19263	218	5.5	6.1	19.2	78.23	18
26207	23669	302	3.7	3.4	18.1	120.72	18
38571	23930	427	3.4	2.6	20.0	108.81	18
32473	26384	314	2.9	2.7	14.5	131.49	18
44018	27080	334	7.3	6.8	23.2	21.15	18
33139	27527	474	3.6	2.9	28.7	337.15	18
38777	27701	581	5.2	4.0	19.6	137.51	18
6426	28242	225	6.7	7.0	25.1	57.22	18
48539	28638	211	4.5	4.5	16.9	47.97	18
44841	31238	245	5.8	5.7	22.4	95.24	18
29320	31528	643	7.9	4.5	25.1	179.96	18
36874	34638	187	5.9	7.9	20.8	38.23	18
26975	35895	168	4.2	5.9	14.9	157.33	18
17792	36070	429	7.9	5.9	36.5	21.49	18
52023	43583	222	5.5	6.4	19.2	20.86	18
14478	1758	147	6.9	7.5	22.0	25.00	19
3494	2103	163	5.7	6.9	20.0	22.45	19
40865	2078	355	4.1	3.5	14.1	42.24	19
40347	2944	316	3.3	3.1	13.4	59.89	19
17527	11756	416	5.7	4.5	41.6	23.05	19
27450	12438	353	4.0	3.4	21.6	50.07	19
50119	14393	273	5.9	5.6	26.3	52.75	19
2066	15155	115	4.2	6.5	15.7	51.22	19
27256	15321	309	4.4	4.3	16.1	28.59	19
23074	16341	300	5.2	4.6	28.3	86.82	19
19708	19994	640	8.3	5.3	26.7	58.04	19
38510	22050	372	4.6	3.8	19.2	27.37	19
34521	22385	284	4.1	4.1	16.1	117.81	19
48501	23814	346	6.9	6.0	32.2	37.42	19
47720	23878	181	8.1	7.9	26.7	30.52	19
38586	23931	295	4.2	3.9	20.0	160.45	19
51571	24051	475	6.1	4.3	28.3	73.35	19
33551	24719	325	5.5	5.4	16.5	39.56	19
32488	26382	259	3.3	3.3	13.0	183.95	19
47489	26861	356	5.3	4.5	26.7	46.07	19
33131	27537	292	4.0	3.8	17.7	248.54	19
6449	28227	220	4.6	5.3	16.5	63.01	19
48562	28641	309	5.1	5.2	16.5	25.22	19
47091	31075	290	3.6	3.5	14.9	95.02	19
44854	31208	267	4.7	4.7	18.1	52.39	19
26125	32961	161	5.1	6.4	18.1	284.14	19
34572	33674	423	5.0	4.0	37.7	60.24	19
27003	35940	107	6.3	9.0	23.2	73.75	19
14275	37580	245	4.4	4.6	16.5	100.99	19
34661	1444	106	5.9	9.9	22.8	35.69	20
40352	2946	350	4.0	3.4	14.9	61.55	20
17509	11725	340	3.4	2.9	22.0	118.34	20
27417	12453	284	4.1	4.0	16.1	46.76	20
50107	14378	290	4.8	4.9	16.9	91.02	20
33610	15281	74	5.7	8.5	21.2	111.55	20
46006	19252	249	4.8	5.3	17.3	72.89	20
34529	22377	292	4.0	3.8	17.7	253.39	20
41139	22691	203	9.2	10.2	33.0	33.82	20
26209	23674	314	4.9	4.4	27.9	116.44	20
33537	24720	357	4.8	4.2	12.6	26.93	20
32471	26385	283	3.0	3.0	12.2	259.66	20
6429	28216	407	6.6	5.1	27.5	44.68	20
31034	28713	328	6.7	6.0	28.3	48.44	20
4971	30002	163	5.3	6.5	18.9	26.08	20
19062	31510	210	6.3	7.1	23.2	30.04	20
10577	32545	251	7.3	6.9	30.6	39.84	20
26126	32944	187	3.6	4.2	12.6	318.94	20
34536	33678	263	3.2	3.2	13.0	98.18	20
38332	34447	624	8.2	5.0	27.1	81.15	20
14268	37592	159	5.2	7.0	18.1	57.45	20
14825	38917	101	6.1	9.1	22.4	33.68	20
40870	2081	257	4.9	4.5	21.6	41.49	21
47431	5563	576	5.1	4.2	20.0	25.72	21
17496	11720	296	4.3	3.9	22.8	119.26	21
2061	15191	177	3.9	5.4	13.7	35.40	21
27258	15347	213	4.9	5.6	17.7	54.63	21
46028	19308	244	4.4	5.2	15.3	72.18	21
36547	21801	119	4.7	6.8	17.3	217.44	21
42894	22042	386	6.1	4.9	24.7	45.74	21
34532	22374	252	3.5	3.6	13.0	212.46	21
38293	23529	351	4.6	4.1	11.4	66.82	21
26215	23678	308	3.1	2.8	16.5	199.33	21
47686	23904	345	4.5	3.9	24.0	55.43	21
40516	23942	624	6.4	4.9	21.2	70.76	21
35313	24864	511	8.0	5.7	37.7	30.44	21
14189	26297	217	5.7	6.1	20.0	60.44	21
26050	26472	308	5.4	5.5	17.7	44.32	21
32473	26391	286	3.1	2.9	13.0	323.94	21
43996	27096	277	5.9	5.9	23.2	46.01	21
18493	27709	495	7.5	5.1	33.4	23.14	21
6462	28270	281	4.6	4.8	16.5	55.82	21
9540	30692	152	5.8	6.1	20.4	24.25	21
17655	31052	350	5.7	4.9	27.1	52.11	21
5631	32661	64	4.7	8.0	18.9	185.94	21
10577	32560	278	5.0	4.8	20.4	46.16	21
26121	32948	213	4.2	4.9	14.9	290.59	21
14282	37560	165	4.7	5.5	15.3	90.53	21
1874	43403	209	5.9	7.7	20.8	22.97	21
40857	2068	288	3.9	3.9	14.5	39.56	22
43043	2459	236	3.6	4.0	13.4	121.21	22
4212	6218	212	4.2	4.0	15.7	20.36	22
17505	11727	327	3.0	2.9	10.2	154.88	22
23385	12379	247	6.4	6.3	25.1	27.08	22
27267	15342	317	4.5	4.1	20.8	43.57	22
46031	19289	313	4.5	4.2	18.5	46.95	22
36571	21816	80	4.6	7.4	18.1	240.98	22
34533	22372	207	5.5	5.7	20.0	108.19	22
38300	23526	338	3.1	2.7	14.1	163.85	22
47682	23895	355	4.9	4.3	20.4	47.20	22
32475	26391	320	3.0	2.7	13.0	252.75	22
17540	26529	92	3.9	6.9	15.3	130.19	22
44015	27114	451	7.7	5.8	46.0	26.17	22
11520	27891	274	4.5	4.6	16.9	65.61	22
6455	28214	259	7.0	7.0	27.5	56.82	22
43475	29076	313	5.4	5.1	21.2	56.21	22
9570	30622	251	7.1	7.6	26.3	34.23	22
43525	32694	188	6.2	6.8	22.0	85.43	22
15802	32951	247	4.6	4.9	16.5	146.73	22
26126	32944	224	3.8	3.9	14.1	351.49	22
39143	34505	146	5.2	7.6	18.5	119.84	22
14291	37593	215	3.8	4.1	14.1	167.71	22
12564	38788	250	6.4	6.5	24.4	24.02	22
31919	48852	71	4.4	7.3	16.9	123.73	22
40902	2073	385	6.0	4.9	47.1	50.01	23
38142	5597	107	5.3	8.7	20.4	107.67	23
47463	5562	427	5.1	4.0	37.3	49.74	23
17519	11763	294	6.0	6.2	20.8	39.38	23
46379	11994	251	3.7	4.1	13.0	69.33	23
40112	21683	342	5.9	5.3	18.5	27.63	23
36605	21771	59	4.5	7.7	18.1	231.60	23
34462	22340	270	6.6	6.5	25.9	23.94	23
26210	23676	343	3.2	2.7	17.7	125.25	23
47675	23896	548	7.7	5.0	29.1	41.28	23
33726	24705	225	5.2	5.2	19.2	60.03	23
32477	26378	295	3.2	3.1	13.4	311.04	23
26084	26486	336	4.7	4.3	15.3	42.92	23
17557	26570	130	3.9	5.7	14.1	167.54	23
11650	26758	265	7.6	7.7	29.5	48.71	23
30382	27431	233	6.5	6.4	25.9	37.71	23
38546	27642	350	6.3	5.6	18.1	33.01	23
11546	27879	215	6.2	7.7	21.6	36.18	23
6427	28213	218	5.7	6.0	20.8	71.71	23
9828	28975	247	6.3	6.6	24.0	24.66	23
43470	29079	412	6.1	4.6	24.0	61.06	23
46673	29385	274	4.8	4.8	19.6	64.73	23
38262	29513	130	4.3	6.3	15.3	70.04	23
32965	31139	225	5.4	5.5	19.6	70.47	23
7800	31688	236	4.4	5.0	15.7	98.97	23
15794	32977	186	4.5	5.1	15.7	155.73	23
26116	32968	174	5.5	7.0	18.9	154.27	23
39170	34493	110	5.3	7.7	19.2	210.62	23
14296	37594	188	4.4	5.9	15.3	97.49	23
5626	1762	183	4.0	4.7	13.4	37.31	24
42385	1822	250	6.4	6.0	27.5	20.27	24
40873	2071	293	3.3	3.2	13.7	44.65	24
47442	5570	306	3.2	3.0	13.4	89.02	24
37158	9236	242	3.3	3.5	12.2	76.90	24
17488	11746	180	5.0	6.7	17.7	23.00	24
46379	12000	314	5.1	4.8	20.4	56.09	24
27282	15339	291	4.3	4.3	16.1	47.41	24
5752	20027	179	6.9	7.2	23.6	27.35	24
42839	21597	182	5.6	7.6	19.6	110.59	24
43873	22642	587	11.5	7.8	40.8	25.75	24
26224	23669	337	3.4	3.0	13.4	130.65	24
32472	26382	273	2.8	2.7	11.4	416.90	24
26030	26457	247	4.8	5.2	17.3	50.50	24
11628	26755	256	6.2	6.2	24.0	51.09	24
38693	27536	580	5.0	4.2	19.6	141.51	24
6443	28215	180	4.7	5.8	16.5	69.43	24
43471	29092	366	3.6	3.0	16.9	103.28	24
13139	29356	291	6.1	6.1	22.4	32.71	24
46669	29381	295	4.4	4.4	16.1	198.96	24
32973	31134	353	5.0	4.3	44.0	69.95	24
7813	31656	203	4.8	5.0	17.7	82.65	24
17194	31611	322	6.9	6.2	35.3	22.34	24
39166	34495	224	6.0	7.2	21.2	90.04	24
43878	39034	119	7.0	10.9	25.9	30.94	24
5640	1798	127	5.1	6.7	18.5	32.34	25
42368	1842	335	4.6	4.2	14.5	22.76	25
40855	2073	231	6.5	6.7	24.7	37.84	25
17910	2383	358	3.1	2.6	22.4	147.61	25
47449	5557	399	4.3	3.3	14.5	58.41	25
33780	6923	272	4.1	4.2	15.3	78.20	25
46407	11984	529	5.7	4.5	27.9	79.63	25
43873	22645	400	6.3	4.8	18.5	43.17	25
51740	22658	451	5.7	4.4	37.3	26.80	25
26205	23677	328	5.2	4.8	18.1	140.25	25
44199	24185	430	4.9	3.9	39.3	90.45	25
42129	24398	331	6.6	5.7	49.5	75.14	25
32484	26409	288	3.9	3.9	14.9	97.83	25
26045	26477	483	6.2	4.6	33.4	44.87	25
17557	26559	92	3.5	5.5	13.0	156.46	25
6420	28238	233	4.4	4.8	15.7	70.80	25
38860	28357	343	4.2	3.8	13.0	125.46	25
20632	28801	189	8.1	8.2	26.7	47.81	25
43462	29095	224	8.9	8.7	33.0	33.93	25
46649	29368	274	6.9	7.4	24.7	193.55	25
38265	29537	102	5.5	8.1	19.6	76.91	25
46223	30236	307	4.6	4.5	16.9	112.68	25
7831	31616	266	11.6	11.9	44.0	18.51	25
43239	32079	533	8.6	5.4	33.0	36.83	25
15804	32956	225	3.7	4.3	13.0	155.93	25
26120	32962	192	5.2	6.2	18.1	215.97	25
39142	34490	215	5.2	6.2	18.5	92.65	25
14270	37572	156	5.1	7.4	18.1	75.08	25
44568	1879	181	5.1	6.4	17.7	33.07	26
40823	2040	352	4.3	3.7	16.9	22.88	26
17909	2392	334	3.5	3.0	24.0	123.27	26
47434	5555	384	5.0	4.2	49.9	30.64	26
46373	11981	332	4.3	3.8	20.0	83.38	26
37390	15601	250	6.8	7.2	24.4	32.33	26
35316	16847	284	6.3	6.8	21.6	40.84	26
17809	20071	332	6.9	6.3	25.1	14.07	26
42829	21584	200	3.7	4.8	13.0	196.85	26
44688	21899	165	5.8	7.3	20.4	46.30	26
30639	22049	334	5.1	4.6	22.0	68.03	26
23827	22276	170	8.0	8.2	27.1	29.39	26
51732	22648	340	6.2	5.7	17.7	18.24	26
26202	23739	135	9.2	11.9	32.2	212.11	26
35687	24030	391	3.4	2.8	23.6	188.27	26
42137	24412	252	3.5	3.3	14.1	226.05	26
17586	26576	170	5.4	7.1	18.5	74.49	26
11609	26751	253	5.2	5.7	18.9	55.82	26
6449	28202	247	5.7	6.5	20.4	43.19	26
38883	28362	383	4.6	3.7	13.4	84.42	26
9766	28966	232	5.6	5.3	21.6	48.34	26
46670	29404	230	3.5	4.0	12.6	208.18	26
38263	29495	83	3.9	6.4	14.5	133.51	26
29784	30515	298	5.3	4.8	30.6	91.94	26
48071	31298	280	6.7	6.9	25.1	20.53	26
26109	32966	145	6.4	7.8	22.8	143.71	26
15793	32963	182	4.1	4.7	14.5	132.94	26
34704	32944	140	5.8	8.9	20.8	77.61	26
14282	37573	161	4.7	6.6	16.5	88.24	26
43874	39088	150	8.2	11.3	29.5	17.01	26
17915	2400	348	3.1	2.6	18.9	175.17	27
46387	11981	255	3.9	4.0	15.3	84.79	27
35338	16842	478	6.5	4.3	26.7	44.68	27
51434	20641	365	4.5	3.8	16.5	91.41	27
42831	21570	183	2.8	3.8	9.8	235.18	27
44703	21885	287	5.0	4.9	20.4	72.08	27
47490	22071	547	10.1	6.7	39.3	41.11	27
30635	22053	338	3.8	3.4	14.9	99.79	27
43867	22622	339	4.2	3.8	13.4	66.35	27
22166	24132	228	5.1	5.1	19.2	48.47	27
42122	24410	348	3.2	2.7	42.0	234.15	27
46682	25749	343	6.6	5.9	22.0	23.04	27
48106	26076	438	8.8	6.2	33.0	23.32	27
17546	26607	81	4.3	7.8	17.3	123.89	27
26046	26477	297	6.1	6.3	20.4	43.06	27
11614	26784	352	5.9	5.0	36.5	52.07	27
46653	29376	320	3.3	3.0	14.1	214.55	27
11242	29487	119	8.7	12.9	33.0	45.53	27
15796	32966	221	4.2	4.7	14.9	99.87	27
25089	33031	346	7.0	6.1	27.9	38.27	27
34730	32989	357	7.4	6.3	34.6	25.70	27
13191	33885	118	6.0	9.7	22.0	55.44	27
19042	34470	179	4.0	5.4	14.1	71.51	27
49184	1158	133	4.9	7.3	17.7	29.71	28
50122	1344	504	4.1	3.2	24.4	28.43	28
17914	2397	301	2.6	2.5	12.2	171.42	28
46383	11996	266	4.4	4.3	18.5	50.16	28
28193	13591	287	6.7	7.1	23.2	25.98	28
25190	20302	315	3.1	3.0	12.2	67.49	28
51423	20645	298	3.5	3.6	12.6	109.28	28
41646	21553	164	4.5	6.4	16.1	80.47	28
42842	21587	189	3.5	4.3	12.6	198.25	28
28455	21771	140	5.0	7.4	18.1	89.40	28
30629	22047	425	4.5	3.5	32.2	88.21	28
34087	22440	292	4.0	3.6	22.4	70.22	28
41154	22724	471	7.9	5.2	31.0	17.32	28
43876	22633	324	4.8	4.7	15.3	45.25	28
35902	23858	309	4.8	4.3	23.2	53.89	28
42124	24420	317	3.0	2.7	13.0	183.22	28
46719	25717	304	5.1	4.6	25.5	48.52	28
17554	26602	126	3.5	5.0	12.6	139.52	28
27832	27039	602	8.3	6.3	28.7	45.51	28
6438	28222	215	6.0	6.1	21.2	56.49	28
49235	28754	487	7.8	5.2	32.6	27.98	28
46667	29388	254	3.1	3.3	11.8	252.56	28
35611	29743	245	3.8	3.8	14.9	82.31	28
19242	29930	142	4.3	6.5	15.7	100.08	28
15801	32960	245	5.5	6.1	19.6	83.03	28
39604	33009	258	4.5	5.1	16.5	75.47	28
13191	33842	176	5.9	8.3	20.8	46.03	28
19043	34471	167	5.8	7.7	20.4	75.88	28
20411	34653	195	7.6	7.4	25.9	37.56	28
30670	34664	181	8.3	10.2	28.7	32.53	28
22854	47491	75	4.4	6.5	16.5	146.15	28
49183	1133	276	3.8	3.8	14.9	39.36	29
34862	3461	297	4.1	4.0	16.5	184.67	29
51423	20670	368	3.8	3.2	18.5	201.21	29
29692	21408	315	6.4	6.0	25.5	19.89	29
41615	21539	160	5.6	7.4	19.6	27.77	29
44707	21862	486	3.4	2.8	25.9	68.93	29
30634	22075	354	5.5	4.7	27.9	46.13	29
38673	22083	172	5.0	6.4	17.7	208.82	29
26188	23724	185	8.8	11.2	30.6	164.30	29
33811	24283	424	5.1	3.7	21.2	52.30	29
42141	24424	326	4.4	4.1	16.1	132.65	29
46680	25742	548	8.9	6.3	36.1	47.00	29
26073	26457	324	3.6	3.4	14.1	53.23	29
14173	27829	521	6.4	4.4	26.3	50.14	29
6424	28226	276	3.9	4.0	14.1	52.45	29
20274	28849	202	4.1	5.2	14.1	41.18	29
46664	29398	237	3.0	3.3	11.0	243.48	29
19246	29927	60	5.0	7.9	20.0	99.25	29
15810	32947	212	3.4	4.3	11.8	69.54	29
39584	32988	253	3.7	3.8	14.1	138.03	29
20420	34627	286	6.8	6.6	27.5	30.87	29
26993	34785	138	5.7	7.3	20.8	76.55	29
22848	47442	103	3.4	5.1	12.6	142.82	29
34881	3456	338	2.9	2.8	7.9	152.98	30
6654	12645	120	5.5	8.2	20.0	31.71	30
28163	13539	136	4.9	7.0	17.3	54.26	30
51427	20661	305	3.4	3.4	12.6	220.65	30
44720	21885	373	4.7	3.9	8.6	29.97	30
41057	22752	598	12.3	7.6	42.0	21.17	30
51716	22654	285	6.4	6.7	22.8	26.97	30
38103	22853	419	8.5	6.2	31.8	37.22	30
47406	23171	352	6.8	5.9	26.7	17.62	30
44214	24191	351	3.6	3.1	20.0	146.27	30
42126	24415	339	4.2	3.7	20.4	85.57	30
15782	24900	314	5.8	5.5	22.8	38.66	30
14211	27803	285	4.7	4.3	21.6	49.92	30
6418	28236	362	6.5	5.6	14.5	23.61	30
34347	29555	399	4.7	3.8	33.0	45.49	30
37504	29802	266	7.1	7.4	26.7	25.75	30
28693	31904	284	7.2	6.9	30.2	44.11	30
36537	32430	245	7.0	7.7	25.5	60.69	30
15792	32967	159	3.9	5.1	13.7	150.76	30
39582	32983	300	3.7	3.8	13.4	88.98	30
13195	33898	159	5.8	8.2	20.4	51.59	30
19038	34470	155	4.7	6.3	16.5	83.07	30
35415	34739	217	6.3	7.4	22.4	56.18	30
49142	1169	135	4.2	5.6	14.9	18.77	31
34862	3451	327	2.6	2.4	11.4	218.92	31
46367	11974	273	4.8	5.3	16.9	33.66	31
41666	17637	236	7.3	7.4	28.3	27.91	31
43118	19766	268	4.1	4.1	15.7	110.41	31
51442	20672	295	2.8	2.6	11.8	226.38	31
47371	23197	241	5.3	6.1	19.2	49.83	31
26029	24079	258	3.4	3.7	12.2	73.12	31
44207	24199	289	4.1	4.0	17.3	121.08	31
15799	24899	243	4.1	4.5	14.9	74.97	31
45642	27375	317	6.3	6.2	20.0	37.41	31
6434	28206	306	6.2	5.9	24.7	53.23	31
33242	30620	311	4.8	4.4	22.4	65.23	31
12526	31799	241	4.8	5.7	17.3	47.18	31
26277	32287	552	5.5	4.3	23.2	90.24	31
36540	32439	373	5.6	4.6	32.6	59.08	31
15789	32976	208	3.9	4.7	13.7	150.32	31
39545	32969	329	4.9	4.6	16.1	33.28	31
23806	33272	195	4.3	4.8	14.9	104.77	31
13203	33868	122	5.2	8.4	19.2	56.93	31
20304	34090	252	7.6	8.4	27.5	33.27	31
35424	34712	190	4.8	5.6	16.9	69.77	31
9651	35539	286	5.8	5.4	25.5	44.14	31
43834	39015	95	4.6	7.7	18.1	26.77	31
34876	3454	284	3.5	3.3	15.7	222.41	32
46406	11960	315	4.2	4.0	14.9	87.65	32
43100	19764	316	3.9	3.8	14.5	128.96	32
47224	21193	315	4.8	4.5	20.0	58.83	32
47371	23174	565	5.6	4.3	21.6	40.45	32
31345	23956	272	3.3	3.5	12.6	85.99	32
26021	24093	351	3.6	3.1	16.5	78.80	32
42137	24416	370	3.5	2.9	9.0	98.33	32
15709	24880	608	8.7	7.3	30.2	22.53	32
44585	25964	476	7.5	5.5	41.2	32.37	32
32457	26263	115	3.2	5.2	12.2	298.42	32
6431	28201	206	4.7	5.7	16.5	54.42	32
20334	28826	511	6.3	4.7	31.4	31.91	32
6380	30155	121	6.2	9.8	24.4	71.06	32
33302	31855	59	3.6	6.6	14.9	233.79	32
26296	32289	290	5.1	4.6	27.5	140.19	32
36533	32432	306	4.0	3.9	15.7	64.11	32
15799	32958	166	4.6	5.7	16.1	124.87	32
23810	33194	278	4.3	4.3	17.3	119.19	32
13204	33890	148	7.0	10.1	24.7	51.80	32
20319	34064	145	5.8	7.5	20.8	55.06	32
19031	34458	188	3.9	4.8	13.7	90.64	32
9637	35554	153	5.9	6.9	20.4	146.23	32
32089	40779	211	4.3	4.8	15.3	88.62	32
25348	50258	170	3.4	4.0	12.2	235.02	32
39931	4937	328	3.7	3.3	16.9	45.28	33
5328	5530	232	5.6	6.1	20.4	33.39	33
35550	6819	159	5.2	6.2	17.3	34.98	33
32045	10509	121	6.1	8.6	22.0	44.49	33
46395	11990	264	5.2	5.5	19.2	60.97	33
37426	13679	226	7.4	8.3	26.3	22.60	33
43105	19763	290	4.1	4.2	14.5	169.64	33
26042	24091	374	3.7	3.1	10.6	100.13	33
17471	25498	548	9.3	5.9	35.0	20.73	33
17757	28821	225	5.6	6.4	20.0	51.81	33
45789	29442	303	4.0	3.8	15.7	263.63	33
8926	30158	203	4.1	4.4	14.5	150.70	33
13846	31628	353	7.1	6.2	25.5	37.56	33
33309	31875	63	3.7	7.3	16.1	452.59	33
26312	32273	559	5.2	4.1	21.2	190.80	33
15809	32994	146	6.9	9.1	23.2	35.15	33
39620	32994	514	7.0	5.3	35.7	167.62	33
8666	34495	122	4.8	7.1	18.1	55.64	33
19046	34491	244	5.1	5.3	18.9	70.88	33
25024	34594	276	7.2	7.6	25.9	71.12	33
9639	35570	153	4.8	5.3	16.9	167.86	33
46390	11979	347	5.5	4.8	18.1	46.23	34
37229	19259	150	4.7	6.0	16.5	65.15	34
45983	19979	302	3.5	3.2	15.7	89.67	34
31583	20228	132	4.6	6.3	16.5	150.04	34
25445	22876	320	5.2	5.0	18.1	44.36	34
47394	23182	289	4.6	4.1	25.9	60.72	34
26043	24087	323	3.6	3.3	14.9	120.35	34
45869	24738	340	4.1	3.6	18.1	47.75	34
45198	25978	312	5.0	4.9	17.7	46.13	34
47137	26597	369	3.8	3.1	13.7	76.27	34
11407	27424	217	6.8	8.0	24.0	35.83	34
6447	28243	225	5.0	5.3	18.5	64.84	34
17776	28834	222	6.1	6.9	21.6	48.48	34
45802	29445	225	3.3	3.8	11.4	358.21	34
8885	30194	247	4.0	3.8	15.7	198.79	34
15824	32969	156	6.6	8.4	22.0	41.37	34
39557	32998	291	4.2	4.0	18.5	104.01	34
23831	33220	257	4.1	4.1	16.1	126.67	34
19052	34466	222	4.4	5.4	15.3	90.63	34
22856	47478	86	3.6	6.0	13.7	194.84	34
25353	50248	206	4.0	4.9	14.1	138.33	34
5311	5558	255	4.8	5.1	17.3	29.41	35
22482	14813	72	5.4	7.9	21.2	77.17	35
30050	18965	270	5.4	5.2	23.2	68.89	35
46003	19976	321	3.6	3.4	14.1	156.18	35
51432	20665	272	3.7	3.5	15.7	194.93	35
49820	23396	229	6.6	6.9	24.4	51.95	35
26038	24071	334	5.3	5.0	16.9	54.58	35
47135	26627	328	4.5	4.0	22.4	79.48	35
5218	29346	119	5.8	9.5	21.6	60.25	35
20505	29451	420	5.9	4.7	49.9	43.67	35
38214	29434	187	3.8	4.5	13.4	169.86	35
50409	30437	86	6.5	9.8	24.7	25.05	35
13074	31399	245	4.4	5.0	15.7	124.25	35
33302	31879	72	3.6	6.5	14.1	165.64	35
36979	32704	200	5.6	6.5	19.6	29.96	35
15808	32934	141	6.7	8.5	22.8	56.18	35
39589	33032	256	6.2	6.4	23.6	24.11	35
23825	33208	278	3.9	4.0	14.9	110.69	35
13205	33860	118	5.3	7.3	19.6	62.81	35
19031	34481	214	5.6	7.1	19.6	52.24	35
25022	34633	362	5.7	4.9	10.6	42.33	35
9637	35544	220	5.1	5.9	17.7	71.79	35
49653	6046	328	6.1	5.5	27.1	42.82	36
26735	10004	138	5.8	8.6	20.4	47.98	36
46881	15142	224	6.4	7.2	22.8	25.19	36
34401	19687	467	4.9	3.7	31.4	76.52	36
46004	19975	324	2.8	2.6	11.0	121.38	36
51445	20676	355	2.9	2.5	10.6	129.55	36
33370	21255	49	4.6	8.6	19.2	232.04	36
35675	22322	212	5.4	5.9	19.2	68.85	36
41154	22647	504	6.6	5.2	42.4	30.52	36
25448	22860	208	4.1	4.7	14.5	168.63	36
36225	23197	269	5.5	5.4	22.8	48.22	36
49863	23371	275	5.0	5.0	20.0	52.28	36
37527	23943	354	4.9	4.3	14.1	70.41	36
40763	24402	258	6.6	7.0	24.0	30.19	36
23808	25700	272	4.9	4.7	20.8	72.31	36
18077	25923	209	4.4	4.5	15.7	42.80	36
47155	26600	363	3.6	3.1	12.2	76.52	36
6444	28257	239	4.8	5.1	17.7	68.08	36
35397	28507	277	6.0	5.4	29.1	39.60	36
20479	29417	240	4.9	5.1	18.1	54.68	36
51354	29430	252	4.3	4.3	16.9	38.68	36
48977	30127	229	4.5	4.9	16.5	104.86	36
38572	30223	592	5.5	3.9	19.6	184.10	36
32602	31042	282	7.2	7.1	29.8	57.49	36
13056	31430	206	3.8	4.6	13.0	241.64	36
40769	32080	285	3.0	2.9	12.6	124.21	36
23814	33201	324	4.2	3.8	19.6	112.13	36
29149	33821	130	4.3	6.7	15.7	259.37	36
25028	34602	427	5.7	4.5	42.0	53.64	36
29080	34710	48	4.2	7.7	17.7	400.72	36
22845	47475	113	3.5	4.8	12.6	157.56	36
41899	3042	185	3.6	4.6	12.6	87.08	37
49603	6059	404	4.3	3.4	22.0	38.95	37
26662	9948	174	5.1	7.3	18.5	17.27	37
42218	13217	246	4.0	4.4	14.1	26.12	37
46902	15156	276	5.6	5.9	20.0	44.06	37
34059	18574	249	4.3	4.9	14.9	36.28	37
46001	19976	393	3.9	3.1	17.7	134.06	37
51441	20665	346	3.8	3.4	11.8	96.88	37
40145	21260	294	7.9	7.9	28.7	37.23	37
29376	21873	529	5.3	3.8	22.8	55.22	37
41156	22676	348	6.0	5.3	21.6	35.18	37
25437	22885	237	2.9	3.2	10.6	110.30	37
47135	26602	385	5.2	4.2	27.5	84.28	37
47100	29262	293	2.5	2.4	11.0	359.65	37
20478	29453	377	6.2	5.0	19.6	50.74	37
43760	29376	305	4.3	3.9	21.6	47.76	37
48990	30108	293	4.0	4.2	13.4	151.38	37
38490	30229	642	5.8	3.4	18.5	178.23	37
39012	30963	362	6.6	5.7	15.3	38.03	37
13061	31430	205	3.5	3.8	12.2	277.74	37
27469	31633	263	7.2	6.9	31.0	45.17	37
40785	32070	291	4.5	4.3	19.2	107.25	37
26371	32307	597	5.6	3.8	19.6	240.46	37
23810	33218	250	3.5	3.3	14.1	147.07	37
20275	34031	163	6.4	7.9	22.4	38.30	37
19040	34499	198	4.6	6.1	16.5	52.75	37
25006	34649	214	4.6	5.0	16.5	122.43	37
9634	35541	178	4.5	5.8	15.7	131.06	37
22854	47486	75	4.3	6.7	15.7	200.46	37
49204	1071	136	4.6	6.9	16.5	22.93	38
49616	6054	293	4.5	4.0	25.5	75.84	38
46413	11984	357	3.9	3.4	12.6	78.07	38
42233	13267	270	4.1	3.6	19.6	66.62	38
48845	16642	200	5.9	7.8	20.8	118.57	38
34068	18537	174	3.6	5.0	13.0	128.01	38
46006	19972	368	3.7	3.1	31.0	139.59	38
47550	22790	324	4.7	4.3	22.0	75.12	38
25440	22874	197	3.4	4.2	12.2	167.76	38
36229	23215	485	5.4	4.2	40.8	87.21	38
48683	24430	286	6.7	6.2	30.6	27.94	38
44659	25491	229	5.7	6.8	20.0	55.77	38
47136	26594	471	5.8	4.5	49.9	74.88	38
47089	29252	322	3.0	2.7	14.5	340.54	38
43741	29401	353	5.5	4.8	16.5	50.08	38
49007	30066	75	7.9	11.9	29.8	25.85	38
38516	30223	652	4.7	2.5	15.3	237.99	38
12259	30505	256	6.9	8.0	24.4	23.48	38
32651	31029	276	5.1	5.2	19.2	64.55	38
16910	31230	559	7.4	5.8	31.0	44.29	38
13052	31422	232	4.2	4.5	15.3	237.87	38
11557	31640	229	6.2	7.2	22.4	69.44	38
40788	32065	292	4.5	4.0	25.1	121.52	38
26393	32318	548	4.4	3.4	18.5	234.75	38
23831	33233	255	4.3	4.3	16.9	102.58	38
20256	34032	177	5.4	7.3	18.9	36.53	38
24992	34661	356	4.4	3.8	31.8	78.99	38
22845	47456	115	3.9	6.0	14.1	187.79	38
41917	3013	291	4.8	4.8	18.9	21.52	39
49596	6035	388	3.5	2.8	14.9	66.29	39
14073	13541	262	5.3	5.3	20.8	40.08	39
39822	13525	334	5.3	4.7	21.2	42.77	39
48849	16671	110	5.3	7.9	20.0	159.85	39
43707	19285	358	7.5	6.4	25.5	16.82	39
51424	20635	212	3.4	3.8	11.8	170.12	39
35997	22214	331	6.9	6.4	23.6	22.60	39
51759	22617	481	7.4	5.4	39.7	16.80	39
47544	22770	305	5.2	5.2	18.1	71.20	39
25444	22866	251	4.4	4.8	16.5	119.01	39
49344	23090	333	4.0	3.5	18.5	92.12	39
39238	23868	416	7.5	5.6	27.1	37.31	39
37482	23943	306	4.2	4.3	14.1	45.62	39
33957	25375	335	4.6	4.0	29.1	92.92	39
48164	27808	364	9.7	8.2	31.8	21.18	39
6417	28218	217	5.3	5.5	18.9	65.03	39
47092	29263	248	3.7	3.5	15.3	195.06	39
43750	29412	404	4.4	3.4	18.1	67.60	39
28536	30225	284	5.2	5.1	21.2	66.12	39
13056	31426	208	3.6	4.1	12.6	157.82	39
26379	32306	513	3.8	3.0	20.0	235.85	39
20033	32626	210	6.8	7.7	23.6	35.36	39
20304	34039	120	5.8	8.0	20.8	54.48	39
31281	34395	329	4.9	4.4	20.0	53.32	39
25002	34677	269	3.9	3.8	15.7	151.86	39
15440	36418	237	5.4	5.6	20.4	23.38	39
22861	47473	86	4.4	6.9	16.5	149.80	39
41867	3024	189	4.7	6.3	16.5	25.68	40
49618	6071	332	4.2	3.6	25.1	53.35	40
35557	6754	88	6.2	8.2	23.2	37.22	40
42221	13237	465	5.5	4.3	42.4	53.96	40
14075	13542	181	4.5	6.1	15.7	35.05	40
48840	16659	126	5.1	7.8	18.9	141.21	40
43733	19312	357	5.8	5.0	28.3	52.79	40
46072	19763	313	5.7	5.3	24.0	43.37	40
51426	20653	213	5.4	6.2	19.2	95.80	40
35967	22222	240	5.4	6.0	19.2	74.72	40
41148	22702	278	5.4	5.7	19.6	19.09	40
47541	22815	335	6.0	5.5	19.6	26.95	40
50204	23148	287	4.9	4.4	26.3	144.90	40
39239	23855	302	6.2	5.8	26.3	45.07	40
37480	23936	369	5.1	4.3	12.2	43.92	40
20916	24170	270	5.9	5.6	25.9	48.49	40
34789	24267	555	7.4	5.3	29.5	56.83	40
44673	26687	220	6.0	6.9	21.6	25.34	40
6434	28237	225	6.9	7.1	25.9	64.77	40
47098	29256	275	3.7	3.7	14.5	197.87	40
43722	29388	271	4.9	5.1	18.1	54.24	40
20470	29465	233	5.1	5.2	19.2	52.11	40
19310	29959	251	7.9	7.5	33.8	21.57	40
38516	30243	561	5.0	3.6	19.2	237.08	40
30584	30590	244	6.8	6.8	26.7	58.32	40
45515	30695	200	5.8	6.4	19.6	65.81	40
32633	31027	181	4.8	4.9	16.5	85.69	40
22058	31371	206	6.6	8.4	22.8	39.21	40
13094	31494	166	6.1	7.1	20.8	45.99	40
26386	32312	580	3.6	2.6	13.4	322.73	40
23833	33210	207	3.3	3.5	12.2	156.82	40
31534	33699	250	4.1	4.6	14.9	113.56	40
36250	33606	262	7.5	7.4	30.2	30.85	40
25009	34612	355	4.6	4.0	18.5	55.56	40
22845	47459	64	4.4	7.8	17.7	144.52	40
1823	11717	255	4.3	4.3	16.9	28.65	41
29310	12180	57	4.9	8.8	20.0	185.63	41
42247	13230	441	5.0	3.5	19.6	49.67	41
14076	13568	237	4.6	5.0	16.5	90.62	41
45735	18751	335	7.6	6.8	30.6	29.46	41
46047	19738	190	4.6	5.9	16.1	96.95	41
48939	19673	230	3.7	4.0	13.0	98.09	41
30803	20613	287	4.1	4.3	14.5	99.85	41
51432	20659	298	3.5	3.2	17.7	117.81	41
28356	21084	131	4.8	7.6	17.7	46.92	41
48460	22043	205	7.5	8.3	26.7	38.53	41
41195	22648	539	7.7	5.6	32.6	32.84	41
25447	22864	203	6.4	8.0	22.4	17.64	41
49366	23070	513	7.0	4.9	31.0	47.78	41
39221	23872	353	5.1	4.5	15.3	44.41	41
36039	24126	257	6.1	6.5	22.8	37.60	41
29266	24283	205	4.5	5.2	16.1	55.46	41
34799	24302	376	4.0	3.3	13.7	54.76	41
16545	25026	100	6.2	9.7	23.2	32.09	41
6484	28226	149	5.1	6.9	17.7	37.18	41
47096	29263	318	3.8	3.4	16.5	205.65	41
25820	30152	349	5.8	5.1	20.8	59.34	41
38553	30240	605	5.6	3.7	18.5	209.74	41
46404	30338	247	4.5	4.6	16.9	116.51	41
30598	30632	251	5.5	5.5	21.2	66.17	41
22090	31384	245	5.0	5.8	17.3	36.14	41
31421	31911	291	5.8	5.9	21.6	45.07	41
26448	32268	337	5.7	5.0	23.6	94.56	41
34989	5988	342	5.4	4.7	26.3	53.23	42
32471	11962	201	4.5	5.8	16.1	42.55	42
42203	13233	357	4.2	3.6	18.5	55.48	42
14059	13553	467	6.8	5.3	49.9	41.06	42
48940	19689	320	3.8	3.5	16.5	134.78	42
51434	20647	353	3.8	3.3	17.7	153.07	42
41868	20804	322	4.1	3.9	13.4	68.93	42
48463	22020	99	5.7	7.7	21.2	236.65	42
39519	22515	240	8.7	8.4	34.6	32.22	42
39213	23865	423	5.4	4.2	33.0	43.88	42
18607	24089	564	9.2	6.1	33.8	43.37	42
20924	24198	612	8.7	5.8	29.5	48.93	42
34807	24310	308	4.4	4.1	19.2	56.80	42
18616	26564	235	5.7	6.1	21.2	32.62	42
45189	28664	357	6.3	5.4	45.6	30.42	42
30747	29054	293	5.0	4.9	19.6	81.34	42
47101	29263	269	3.0	3.0	12.2	210.19	42
9487	30143	313	5.9	5.4	25.1	32.61	42
38435	30216	676	7.1	3.8	22.8	205.70	42
46352	30298	133	5.8	6.6	21.2	41.22	42
30549	30595	206	4.4	5.5	15.3	39.15	42
31409	31887	159	3.8	5.3	13.4	172.12	42
43070	32196	551	6.9	4.9	27.5	70.32	42
39557	32976	178	5.5	6.7	19.2	66.58	42
17627	33031	269	12.3	12.7	46.0	14.28	42
23848	33240	268	4.4	4.4	17.7	115.37	42
35135	34228	168	3.3	4.1	11.8	319.91	42
23663	34441	166	6.4	8.3	22.4	32.41	42
25000	34618	371	5.7	4.8	40.1	58.41	42
22863	47461	141	3.9	6.0	14.1	123.24	42
41726	3348	195	7.6	8.8	26.7	30.21	43
43003	11499	289	4.3	4.1	18.5	48.81	43
32456	11885	194	7.4	8.8	25.9	25.04	43
42181	13216	233	5.2	5.3	18.9	21.30	43
48940	19673	247	3.7	4.3	13.0	102.13	43
43674	20239	222	3.9	4.2	14.1	204.99	43
51436	20670	378	2.8	2.3	7.9	87.87	43
41867	20796	313	3.5	3.2	17.3	148.19	43
27808	21100	280	3.6	3.6	14.1	121.86	43
44046	21505	167	3.9	5.6	13.7	220.14	43
48449	22024	125	3.9	5.7	14.1	150.44	43
49347	23080	668	9.8	5.9	30.6	42.76	43
44281	23818	686	13.9	7.0	43.2	24.67	43
33555	24709	564	6.2	4.3	23.2	49.41	43
28339	25900	155	3.1	4.6	11.0	100.56	43
18565	26556	217	4.1	4.7	14.5	45.75	43
33844	26616	269	4.9	4.7	20.8	65.55	43
46554	26733	684	7.1	4.6	22.0	63.62	43
48172	27803	152	6.4	8.7	22.0	38.09	43
46197	28193	498	4.8	3.9	34.6	77.04	43
49762	28908	514	7.2	4.7	28.7	37.89	43
47090	29265	339	3.1	2.7	16.1	174.42	43
38424	30229	643	4.3	2.7	13.7	263.87	43
39571	32980	272	4.0	3.9	16.1	83.84	43
28587	33878	140	5.5	7.8	19.6	92.42	43
35136	34239	189	5.6	5.8	20.4	132.35	43
25002	34632	377	5.5	4.5	13.7	47.96	43
22835	47466	82	4.5	7.9	17.7	139.05	43
42217	13272	606	7.3	5.2	24.4	35.45	44
41383	15910	430	5.2	4.0	34.2	66.81	44
48940	19693	307	5.1	4.8	20.0	96.83	44
51470	20666	376	5.0	4.1	14.1	69.59	44
34679	22801	580	5.2	4.3	20.8	55.97	44
29292	24269	189	7.6	8.1	27.5	25.91	44
46711	25728	349	5.8	5.1	20.8	44.25	44
28335	25948	63	4.6	8.3	18.9	96.48	44
49726	28902	441	6.8	4.8	27.9	35.68	44
30755	29060	364	4.5	3.8	13.7	73.73	44
38447	30224	644	4.9	2.8	15.7	217.88	44
31282	30937	273	6.5	5.9	31.8	54.04	44
11416	31683	608	4.2	3.4	14.9	237.73	44
39586	32981	240	6.2	6.8	22.4	25.89	44
23750	33209	566	4.5	3.7	18.9	228.25	44
32169	42178	252	4.8	5.3	17.7	143.15	44
22833	47460	92	4.5	7.0	17.3	139.45	44
38425	1494	184	5.6	6.6	19.6	81.48	45
35002	5999	167	4.2	5.4	14.9	89.34	45
37101	9662	201	4.7	6.1	16.9	98.98	45
23142	19342	246	4.0	4.4	14.5	64.33	45
44888	19377	286	6.9	7.2	24.0	18.49	45
48934	19679	253	4.1	4.2	15.7	139.47	45
43682	20218	256	4.3	4.2	17.7	272.71	45
51448	20651	423	6.7	5.1	35.3	63.46	45
38063	21592	262	5.8	6.1	21.6	56.89	45
46678	25757	257	6.3	6.5	23.2	42.06	45
32811	26818	301	2.9	2.6	14.9	308.33	45
49726	28890	492	6.3	4.4	29.5	53.66	45
50676	28946	258	4.7	4.3	20.8	140.50	45
30765	29041	284	4.2	3.7	22.0	124.68	45
19264	29903	258	6.0	6.2	23.6	57.06	45
38475	30222	669	6.6	3.3	20.8	213.87	45
34412	31126	367	9.7	8.2	22.8	27.46	45
39433	31649	288	4.7	4.5	19.2	72.76	45
11418	31698	629	5.2	3.9	17.7	254.53	45
45744	31724	193	7.6	9.5	27.1	22.31	45
42978	32795	168	4.0	5.0	13.7	162.30	45
39591	32969	235	5.7	5.8	21.6	89.82	45
23791	33237	132	5.5	6.7	19.6	268.50	45
24829	33626	119	3.8	5.0	13.4	187.16	45
33950	33656	257	4.0	3.8	17.3	285.59	45
13497	34297	357	10.5	9.2	23.6	12.83	45
32165	42149	271	5.1	5.3	19.2	121.41	45
38433	1493	225	3.9	4.5	13.7	83.65	46
11978	4323	339	5.7	5.3	15.3	29.76	46
9232	8967	156	5.1	7.1	18.1	87.51	46
32657	19494	160	6.0	7.6	20.4	58.77	46
48932	19669	269	3.6	4.0	13.0	128.35	46
43647	20208	248	3.0	3.4	10.6	232.67	46
51429	20667	348	3.8	3.4	14.1	108.12	46
48352	23234	377	6.0	4.9	12.6	33.81	46
21695	23943	514	8.8	6.7	47.1	27.42	46
32823	26840	307	3.8	3.5	18.9	199.66	46
45479	27330	163	5.7	6.2	20.0	34.85	46
46195	28733	94	6.8	9.4	24.7	24.19	46
50705	28937	542	4.0	3.2	18.1	246.92	46
17887	29170	219	5.4	5.3	20.8	89.30	46
19232	29941	192	5.6	6.3	19.6	81.28	46
38635	31813	476	4.7	3.7	36.1	156.45	46
26404	32417	506	7.3	5.7	46.0	47.27	46
42928	32797	284	5.9	5.6	25.5	61.27	46
39620	32969	341	4.2	3.9	10.6	41.75	46
23839	33178	218	4.1	4.4	14.9	158.34	46
32252	33336	287	5.2	4.7	26.7	166.56	46
47848	35843	336	7.1	6.5	22.4	22.92	46
32167	42158	153	3.5	4.9	12.6	342.22	46
50974	2240	230	4.6	5.3	16.1	49.47	47
42209	13254	396	5.1	4.0	20.8	21.62	47
51849	14897	316	4.3	4.2	14.5	88.75	47
48931	19670	243	3.6	4.3	12.6	122.78	47
35140	20699	90	5.6	9.3	22.0	82.28	47
51420	20652	336	3.2	2.8	13.7	170.47	47
39242	22178	238	3.9	4.4	13.7	188.68	47
22306	22817	249	5.8	5.5	24.4	65.98	47
48354	23180	193	4.0	4.7	14.1	76.87	47
32813	26821	311	4.0	3.6	22.0	155.52	47
19837	27092	335	6.7	6.2	18.9	29.02	47
45492	27338	267	4.7	4.7	18.5	56.01	47
16467	28581	184	6.5	7.2	23.2	53.69	47
46278	28702	185	6.2	8.0	21.2	37.68	47
50665	28946	297	4.1	3.8	19.6	158.33	47
38504	30210	642	5.1	2.9	16.5	166.35	47
37306	30298	360	5.9	5.0	28.7	72.96	47
32508	30807	285	5.8	5.7	23.6	56.94	47
11436	31697	604	5.9	4.3	20.8	231.70	47
38647	31812	254	2.8	2.9	10.6	165.31	47
32707	32396	241	5.1	4.8	22.0	65.24	47
21485	32838	229	6.2	6.5	22.8	31.30	47
23866	33146	192	5.8	7.5	20.4	51.14	47
47128	37358	40	4.4	7.0	18.1	225.40	47
32174	42160	221	3.6	4.2	12.6	182.57	47
22865	47505	74	4.4	7.3	17.3	91.46	47
49683	1288	206	4.2	5.2	14.5	33.28	48
50961	2163	222	5.7	7.0	20.0	23.24	48
11974	4327	245	4.0	4.0	15.7	41.70	48
30258	4334	165	5.1	6.4	17.3	27.75	48
35519	6794	170	4.6	5.9	16.5	32.61	48
37099	9670	105	4.2	7.2	16.5	198.58	48
42257	13226	513	6.4	4.7	31.4	24.58	48
51861	14909	238	2.9	3.1	11.0	155.43	48
48964	19678	202	6.6	7.9	23.2	59.36	48
39256	22185	244	2.6	3.0	9.4	278.10	48
13836	22790	227	5.9	7.1	20.8	20.27	48
48351	23197	199	4.4	4.5	16.5	63.92	48
22870	26443	246	5.0	4.9	19.2	55.83	48
50694	28947	555	3.8	3.0	15.7	224.37	48
45045	29670	311	4.9	4.7	18.5	31.68	48
38571	30226	668	4.9	2.9	15.7	175.40	48
32494	30791	475	6.2	4.8	45.6	57.79	48
11447	31687	605	5.3	4.0	19.2	225.94	48
23334	32327	336	5.0	4.5	19.6	45.64	48
21493	32771	407	6.9	5.4	36.9	19.04	48
25011	34618	414	6.8	5.0	22.4	40.74	48
38925	36126	261	6.0	6.7	21.6	39.70	48
38472	1447	438	8.4	6.0	34.6	22.44	49
49692	1310	124	6.2	8.4	21.2	36.61	49
24435	7202	299	4.7	4.3	22.0	34.70	49
6600	11550	66	3.3	5.2	13.0	24.07	49
42201	13240	533	6.9	5.2	31.4	21.07	49
25530	13919	331	2.7	2.4	14.9	116.96	49
51864	14902	268	3.8	3.7	16.1	150.61	49
19818	15260	128	4.7	7.7	18.1	63.98	49
42049	17740	317	3.4	3.4	11.4	154.92	49
43739	20226	635	5.3	4.1	17.3	335.57	49
35143	20728	134	4.4	7.0	16.1	60.04	49
44069	21485	125	2.8	4.1	10.2	301.70	49
39260	22186	268	3.2	3.4	11.4	245.04	49
33781	22923	265	5.7	5.2	26.7	43.80	49
48356	23173	322	6.1	5.5	26.3	31.57	49
41970	24610	366	6.4	5.4	17.3	35.15	49
22871	26434	230	4.4	4.7	16.1	54.21	49
50685	28936	529	3.5	2.9	18.1	186.16	49
12221	29293	243	3.8	4.0	14.1	69.41	49
45574	31706	257	6.4	7.0	23.2	45.03	49
47141	32707	276	3.8	3.9	14.5	95.55	49
46748	34262	317	4.7	4.4	18.1	79.07	49
25024	34609	326	4.3	3.8	24.4	104.28	49
17715	36430	562	7.8	6.2	33.0	28.29	49
47154	37402	66	3.8	7.0	15.7	195.94	49
49704	1258	246	4.4	4.7	16.5	37.40	50
35532	6748	124	4.1	6.3	15.3	26.74	50
4005	7197	60	5.3	8.0	20.4	21.65	50
18456	7793	244	6.1	6.2	22.0	23.60	50
41867	9109	457	4.5	3.2	20.8	50.78	50
43420	10041	147	6.7	9.2	24.0	44.98	50
7956	13185	257	4.1	4.1	15.7	26.25	50
42204	13284	284	5.9	5.7	24.0	24.44	50
25531	13912	339	4.5	4.1	15.7	72.74	50
50119	14417	277	3.7	3.9	13.4	66.71	50
51855	14893	280	3.5	3.7	13.0	122.13	50
42045	17735	321	3.9	3.7	13.7	137.86	50
51677	19539	218	5.2	5.7	18.9	82.90	50
43805	20232	706	7.6	4.2	22.4	322.90	50
44089	21520	75	3.5	5.9	13.7	272.40	50
39385	24354	317	4.4	4.3	14.5	53.45	50
19153	26241	233	5.8	5.4	22.0	39.26	50
32339	29615	312	3.9	3.5	20.0	169.28	50
1710	29851	128	6.5	8.1	23.2	50.55	50
38690	30206	536	7.3	5.5	33.0	88.19	50
28316	30946	291	6.1	5.6	30.2	56.05	50
48387	31089	517	8.3	5.2	31.8	32.61	50
44212	31172	478	4.9	3.6	28.3	92.77	50
45561	31720	146	5.5	8.0	19.6	68.29	50
38642	31800	365	2.7	2.3	16.1	258.89	50
43501	32091	446	6.5	4.9	36.9	49.98	50
47143	32690	243	3.6	3.9	13.0	214.45	50
7021	33245	86	6.1	12.5	26.7	60.05	50
25034	34636	346	3.9	3.4	44.8	82.56	50
49686	1277	217	3.1	3.5	11.0	35.34	51
38441	1474	265	3.9	4.2	14.1	55.65	51
44288	5636	148	9.7	14.6	34.6	16.91	51
35520	6789	226	6.9	7.3	25.9	27.28	51
18467	7776	338	2.9	2.7	10.2	120.69	51
41833	9141	282	4.1	3.6	20.8	47.84	51
48750	13086	276	4.0	3.9	15.7	57.58	51
42234	13232	354	6.1	5.3	21.6	25.71	51
51875	14916	302	4.4	4.2	17.7	77.88	51
22403	15074	255	5.3	5.6	20.0	34.55	51
42053	17746	314	3.7	3.7	12.2	143.61	51
46529	21228	298	3.2	3.2	11.8	127.94	51
39383	24348	617	7.0	5.3	24.0	52.23	51
19131	26294	410	5.4	4.1	23.2	17.95	51
46997	28393	386	7.7	6.2	30.6	21.57	51
39303	28506	246	6.2	7.3	22.0	34.12	51
20310	28748	214	5.7	5.8	21.2	88.48	51
50621	28978	258	4.8	4.8	19.2	117.73	51
38627	30234	545	5.8	4.6	25.1	99.73	51
45869	30560	581	11.9	9.0	44.8	21.07	51
48334	31112	420	5.2	3.9	22.4	69.40	51
34080	31548	295	3.9	3.9	14.9	105.55	51
11337	31750	235	3.7	3.9	13.4	112.02	51
23315	32332	240	5.7	6.3	20.8	79.93	51
9057	32674	255	5.2	5.4	19.6	57.69	51
37309	32674	291	4.5	4.2	20.8	101.36	51
47140	32702	172	4.3	5.0	14.5	168.73	51
25009	34631	335	5.4	4.8	21.6	56.21	51
49715	1267	176	3.2	4.2	11.0	29.47	52
44315	5508	230	7.1	6.9	27.1	23.52	52
37386	6265	107	4.7	7.5	17.7	120.09	52
35530	6702	199	5.0	6.1	17.7	31.32	52
18467	7783	297	3.4	3.4	12.2	106.24	52
39810	8940	271	5.8	6.0	22.4	40.14	52
37102	9654	77	5.1	8.6	20.0	188.46	52
48738	13127	369	4.4	3.7	18.9	65.94	52
7977	13179	253	4.6	4.5	18.5	26.77	52
50115	14432	203	7.1	7.6	25.5	24.39	52
51856	14897	300	4.0	3.9	16.1	53.01	52
22414	15072	265	4.9	5.0	18.9	70.24	52
42049	17729	347	4.9	4.3	16.1	132.99	52
10296	19342	213	4.5	5.3	15.7	25.43	52
8191	19605	188	4.5	5.6	15.7	102.77	52
34073	21138	143	4.7	6.9	16.9	229.06	52
25033	21615	71	10.2	17.9	41.2	17.35	52
35678	25770	547	6.8	4.8	27.1	52.85	52
22864	26464	276	4.3	4.6	15.3	46.46	52
48297	26533	321	6.8	6.0	37.7	32.23	52
9849	26698	107	5.6	8.0	20.0	130.81	52
37415	30587	602	4.8	3.9	18.1	30.93	52
40508	30900	328	3.4	3.2	11.0	77.28	52
47152	32710	177	6.5	9.0	23.2	62.12	52
46754	34274	309	4.0	3.8	16.5	71.03	52
35380	34912	284	4.2	4.2	15.7	61.16	52
17685	36442	596	7.1	5.1	25.1	31.18	52
35097	3784	203	5.3	5.8	18.1	48.47	53
35558	6758	127	5.3	7.7	18.9	33.05	53
39789	8963	251	4.5	5.0	16.5	75.02	53
24022	11110	201	5.1	5.8	17.7	65.80	53
6587	11578	103	6.7	8.4	25.1	22.90	53
42223	13284	416	4.1	3.2	24.4	25.53	53
51868	14884	249	4.4	4.6	16.9	139.82	53
22413	15052	254	4.4	4.8	16.1	58.00	53
42050	17750	331	3.9	3.7	13.0	152.63	53
46685	18955	89	8.3	10.5	31.8	25.89	53
34087	21138	190	3.3	4.0	11.8	247.15	53
38949	22439	492	9.2	6.5	43.2	24.26	53
43539	22462	412	6.4	4.7	20.8	37.83	53
28980	25449	194	3.4	4.3	11.8	92.92	53
15409	26112	583	6.9	5.7	25.9	31.21	53
22839	26423	258	6.4	6.8	23.6	19.89	53
40638	26339	410	5.7	4.5	34.2	37.49	53
9812	26714	104	4.0	5.4	13.7	212.35	53
15740	27759	244	3.7	4.0	13.7	81.18	53
48184	27804	225	4.6	5.2	16.5	62.83	53
45777	27856	391	5.1	4.0	15.3	35.34	53
34690	28554	523	7.1	5.7	38.5	34.97	53
50631	28961	253	4.0	4.1	15.3	112.94	53
46167	29536	279	4.1	4.4	14.1	92.43	53
40605	29903	284	4.5	4.1	20.8	71.68	53
40498	30905	301	3.8	3.8	14.1	86.97	53
44189	31185	253	7.1	7.9	25.5	38.18	53
11311	31735	347	3.8	3.4	11.8	61.90	53
25667	32061	306	5.8	5.3	26.7	46.08	53
47153	32711	247	4.0	4.1	15.3	137.01	53
13949	33612	47	4.2	8.4	18.1	275.75	53
29155	34907	200	4.3	4.6	15.3	138.98	53
48517	1945	115	5.5	6.3	16.9	28.50	54
50998	2228	232	5.1	6.0	18.1	32.92	54
35996	2706	361	3.9	3.3	7.5	59.76	54
41667	6433	182	6.0	7.7	20.8	46.60	54
39792	8963	211	4.2	5.0	14.5	92.50	54
48766	13128	380	3.5	2.9	18.9	52.66	54
7953	13199	504	5.2	4.1	30.2	32.90	54
42223	13230	582	5.2	3.5	18.5	48.18	54
50118	14404	230	4.6	5.5	16.1	93.33	54
51852	14895	313	4.0	4.0	13.7	116.66	54
22408	15039	288	3.4	3.5	12.2	90.87	54
42056	17753	329	4.7	4.2	20.8	155.29	54
43634	20134	328	3.6	3.2	19.2	87.10	54
34089	21146	180	3.6	4.6	12.6	226.16	54
48444	22020	339	9.1	8.3	27.9	16.87	54
32211	23183	340	3.6	3.2	14.5	197.69	54
42918	24193	161	5.4	7.8	19.2	43.51	54
21506	24380	262	6.6	6.6	25.9	19.68	54
15371	26136	251	5.7	6.0	21.2	25.69	54
15744	27770	231	5.5	5.3	22.4	115.36	54
34687	28557	306	3.5	3.2	15.7	111.04	54
20617	28836	267	5.9	6.0	22.4	36.93	54
50620	28958	248	4.8	4.8	18.9	114.14	54
45799	29063	338	4.2	3.8	16.9	63.84	54
40511	30913	238	3.6	3.7	13.7	108.26	54
47131	32700	239	5.6	6.3	20.4	153.39	54
21482	32805	446	7.4	5.7	48.3	29.38	54
42882	32928	448	8.1	6.0	42.4	41.94	54
46750	34267	243	6.5	6.8	24.4	79.08	54
29137	34905	331	7.4	6.8	26.7	38.40	54
35988	2694	285	3.6	3.7	13.7	70.62	55
51340	9010	325	3.9	3.7	13.7	96.73	55
24012	11124	204	5.0	6.3	17.3	89.86	55
34674	12763	276	2.7	2.9	9.8	153.31	55
42226	13248	388	4.3	3.5	22.8	102.69	55
51867	14926	227	4.1	4.9	14.5	52.05	55
22420	15049	229	4.4	5.1	15.7	87.00	55
42043	17735	341	4.2	3.8	13.7	155.32	55
8173	19603	210	5.2	6.1	18.1	86.59	55
43650	20125	328	4.0	3.5	24.7	100.52	55
50706	21032	161	4.5	5.6	15.3	232.42	55
34073	21147	244	3.8	4.2	14.1	238.65	55
35389	22812	462	4.4	3.4	34.2	86.44	55
32213	23188	350	2.9	2.5	14.1	225.91	55
44788	23829	482	5.1	4.0	36.5	65.55	55
39376	24388	302	4.8	4.3	24.0	71.21	55
42935	24322	460	5.8	4.5	43.6	50.54	55
34689	28561	269	4.7	4.6	19.6	91.05	55
50629	28958	354	3.8	3.3	13.7	103.37	55
45806	29101	217	5.3	5.6	19.2	53.33	55
40458	30900	185	4.5	5.3	15.7	64.75	55
47142	32712	186	4.4	5.4	14.9	200.71	55
38800	33419	546	8.3	5.0	30.2	34.36	55
50990	2230	231	5.3	5.8	18.9	40.65	56
35958	2700	382	4.4	3.5	13.0	54.36	56
35540	6764	124	6.0	9.2	22.0	30.87	56
51327	8994	240	4.1	4.8	14.5	106.70	56
34674	12764	223	4.4	4.8	15.3	78.62	56
48719	13090	400	4.3	3.4	22.8	63.75	56
42215	13231	375	2.2	1.8	8.2	152.16	56
7500	14952	64	9.5	18.5	41.6	20.33	56
22420	15054	331	4.0	3.5	19.6	46.48	56
42049	17731	284	3.7	3.9	13.4	150.87	56
8186	19596	155	4.8	6.3	16.9	55.16	56
34088	21139	236	3.1	3.6	11.4	262.45	56
48420	21169	360	7.4	6.4	20.0	24.09	56
29528	21894	305	3.5	3.1	20.4	275.97	56
32209	23172	367	3.4	2.9	14.1	220.22	56
39553	25120	309	8.7	8.1	37.7	49.83	56
21763	25301	283	5.9	5.4	27.5	35.63	56
20810	26037	181	3.2	3.9	11.0	137.72	56
44179	28355	504	4.2	3.4	26.7	123.81	56
45964	28267	413	6.0	4.8	46.3	69.60	56
50620	28960	485	6.9	4.9	33.4	40.91	56
12118	31148	243	4.6	5.4	16.5	38.81	56
48153	31327	667	12.6	8.9	40.8	23.73	56
41839	31582	328	5.9	5.2	31.8	31.93	56
11295	31764	261	6.3	5.9	27.5	54.78	56
47131	32709	194	4.6	5.6	15.7	104.87	56
6876	32683	80	5.7	11.6	25.1	102.26	56
35519	6813	201	6.4	7.8	22.4	27.86	57
51320	8985	251	4.7	5.3	16.9	49.27	57
32817	9967	93	8.3	12.4	31.4	17.20	57
25156	12589	258	7.6	7.7	29.8	20.24	57
42232	13220	559	5.2	3.8	20.4	57.62	57
17343	13706	367	11.7	9.9	34.6	16.34	57
42060	17732	321	3.8	3.7	12.2	156.33	57
34099	21136	236	3.4	4.0	12.2	315.73	57
48387	21187	275	4.7	4.9	17.3	80.22	57
36573	21307	306	3.5	3.5	12.2	70.86	57
20152	22606	191	5.2	5.7	18.5	171.07	57
33580	23577	271	5.9	5.7	24.4	54.96	57
39516	25139	317	5.1	4.6	24.4	62.67	57
20828	26047	202	4.4	5.4	15.7	81.92	57
44162	28341	265	3.7	3.3	17.7	161.40	57
40499	30917	292	4.7	4.6	19.2	61.53	57
11302	31749	251	6.2	7.0	22.0	25.72	57
5800	32561	264	6.0	6.4	22.4	54.20	57
41902	32819	317	3.7	3.3	23.2	115.32	57
30875	33020	390	4.7	3.8	27.1	69.92	57
32871	33571	353	5.1	4.4	24.0	99.17	57
23779	44324	92	5.0	8.7	19.6	74.17	57
17335	4454	543	4.7	3.4	19.2	61.78	58
32196	12300	155	4.5	5.2	15.7	29.28	58
42255	13219	397	6.9	5.6	46.0	28.03	58
42063	17753	361	3.6	3.1	9.8	166.63	58
8194	19625	225	3.8	4.3	13.7	118.55	58
34089	21148	222	3.3	3.8	11.4	226.47	58
48365	21209	171	5.8	7.8	20.0	52.65	58
36579	21323	226	3.9	4.1	14.1	89.13	58
45127	21479	363	3.5	3.0	18.5	86.77	58
22248	23451	526	6.4	4.7	28.7	46.98	58
44784	23811	358	5.0	4.3	17.3	45.21	58
20810	26039	152	3.5	5.1	12.6	173.94	58
41230	26477	311	7.2	6.6	34.6	27.56	58
14218	27871	253	4.6	4.4	18.9	99.97	58
18343	28785	319	6.2	6.0	20.8	28.61	58
50121	30686	247	3.7	4.1	13.4	135.53	58
40482	30885	309	5.4	5.2	19.6	38.64	58
9296	31899	258	6.2	6.7	23.2	63.17	58
44213	32943	320	5.7	5.3	22.8	57.96	58
5632	33982	102	5.5	8.3	20.4	33.43	58
35418	34727	155	6.1	7.8	21.2	97.80	58
31132	47584	327	5.3	5.1	16.9	32.71	58
47761	1155	207	4.7	5.5	16.1	22.00	59
42993	2125	298	2.7	2.7	9.4	65.06	59
37680	6479	292	7.4	6.8	34.2	22.19	59
51311	9012	137	4.2	5.6	14.5	56.18	59
48720	13118	273	4.6	4.3	20.4	69.76	59
40232	17369	256	4.3	4.7	15.7	41.71	59
42030	17721	302	3.6	3.4	14.9	171.33	59
37650	19059	519	5.4	3.9	24.0	62.87	59
8198	19600	203	3.3	4.3	11.4	104.13	59
34066	21139	270	3.5	3.7	12.6	215.93	59
41601	22020	298	5.0	4.8	20.4	44.18	59
50001	23570	251	9.4	10.5	33.4	22.54	59
44794	24954	181	4.8	6.3	16.9	131.61	59
51395	25225	386	5.1	4.2	22.8	83.40	59
20819	26036	162	3.3	4.5	11.8	182.01	59
41223	26498	276	6.7	6.4	29.1	39.11	59
44152	28333	478	4.5	3.3	24.4	62.10	59
45512	28809	256	5.6	5.5	22.0	31.67	59
30147	30152	432	4.7	3.8	48.3	42.79	59
50145	30683	214	3.8	4.0	14.1	126.37	59
43747	32174	311	3.8	3.5	18.5	93.42	59
30851	32948	390	9.1	7.3	38.1	17.27	59
46765	34243	351	5.5	4.9	12.2	41.32	59
33910	2032	298	4.5	4.6	15.3	33.49	60
42987	2132	251	4.5	4.8	17.3	71.84	60
50965	2201	218	7.0	7.8	24.7	39.19	60
23981	7486	170	4.6	6.1	16.1	37.01	60
41838	9135	319	3.7	3.7	11.4	40.55	60
48749	13107	297	5.3	5.4	18.1	14.44	60
37370	13724	112	4.5	7.2	17.7	517.17	60
39853	14147	205	5.1	5.6	18.1	45.44	60
42040	17739	312	4.3	4.3	13.7	145.61	60
37715	19091	333	5.6	5.1	20.8	40.92	60
8202	19613	155	4.4	5.2	15.7	134.92	60
41642	22063	307	3.6	3.5	13.4	103.22	60
21479	22590	175	3.9	4.7	13.7	153.02	60
37403	23856	560	10.1	7.4	40.8	29.76	60
44806	24967	214	2.9	3.6	10.6	164.35	60
20819	26025	209	4.2	5.2	14.9	175.93	60
40546	26363	268	6.4	6.1	28.3	33.68	60
48296	26555	328	6.3	5.5	36.1	62.65	60
42460	26729	307	4.3	4.1	16.9	45.84	60
16555	31412	136	8.3	9.4	30.6	29.64	60
25697	32792	222	5.0	5.3	18.5	82.14	60
27262	32865	252	5.9	6.4	21.6	56.95	60
44851	32952	270	6.3	6.4	24.4	60.63	60
19312	33870	120	4.0	6.1	14.5	181.18	60
46743	34240	317	4.5	4.1	24.4	68.76	60
16503	36640	218	5.1	5.8	18.1	45.73	60
39362	49768	132	6.7	7.8	22.0	35.71	60
47799	1160	177	4.1	5.3	14.5	27.81	61
42990	2122	273	4.3	4.3	16.5	59.95	61
50962	2243	156	4.8	6.6	16.9	37.12	61
19036	4344	177	4.3	5.6	14.9	47.21	61
35553	6811	96	5.4	8.9	20.4	36.32	61
48733	13123	366	4.1	3.5	39.3	72.22	61
37374	13743	62	4.6	7.9	18.9	626.21	61
37718	19070	507	8.0	5.3	33.0	41.75	61
8194	19620	165	3.6	4.7	12.6	118.58	61
20777	21320	335	4.9	4.5	19.2	44.88	61
41658	22068	309	4.2	4.1	14.1	108.58	61
21491	22552	204	4.2	4.9	14.9	203.77	61
20150	22637	514	4.4	3.3	22.0	99.74	61
37413	23851	312	2.8	2.7	10.2	260.75	61
44808	24960	210	3.2	3.8	11.4	163.45	61
20823	26025	193	3.3	4.0	11.4	137.04	61
42992	27968	360	3.5	2.9	22.4	103.42	61
45377	28463	278	5.2	5.3	19.2	39.71	61
7209	29554	230	4.5	4.7	16.9	140.36	61
19266	29936	159	3.7	4.8	13.0	105.65	61
50932	30746	249	3.3	3.6	12.2	80.03	61
19297	33848	71	3.1	5.7	13.0	184.28	61
35392	34704	179	3.7	5.2	13.4	95.69	61
16470	36597	378	5.5	4.5	40.1	23.28	61
23794	44366	148	7.4	10.1	25.9	33.65	61
50967	2200	165	5.2	6.6	17.7	42.74	62
5336	2865	284	6.1	5.9	24.7	20.51	62
35464	2932	312	7.7	7.6	25.5	24.50	62
19015	4366	251	5.0	5.7	17.7	41.17	62
35526	6713	216	4.6	5.5	16.1	20.02	62
35455	9083	197	3.8	4.3	13.4	35.28	62
31837	11398	172	5.1	6.5	17.7	34.17	62
48736	13100	284	4.3	4.1	19.6	51.56	62
42954	18722	340	3.3	3.1	8.6	137.46	62
37693	19063	304	3.6	3.5	13.4	55.28	62
8183	19622	186	4.2	5.5	14.5	115.63	62
32146	19984	244	3.4	3.9	12.2	214.12	62
34106	21206	97	5.3	8.2	19.6	305.83	62
40141	21677	204	3.9	4.6	13.7	46.16	62
41643	22065	262	3.6	3.7	13.7	124.85	62
20137	22627	303	4.0	3.8	17.3	91.93	62
21478	22566	156	4.9	6.4	16.5	124.87	62
37405	23842	317	2.5	2.3	12.6	329.90	62
44790	24958	204	3.1	3.6	10.6	285.21	62
20821	26042	198	3.7	4.7	13.0	75.42	62
22962	27493	577	6.1	5.1	24.4	33.56	62
42983	27962	324	3.2	3.0	11.4	123.92	62
45368	28468	309	4.7	4.2	24.0	91.02	62
51876	28931	309	4.1	3.6	27.1	125.44	62
37270	33613	197	4.0	4.7	14.5	102.38	62
43000	2143	269	3.9	4.3	14.1	30.19	63
39530	3311	511	7.0	5.3	36.9	50.64	63
48782	5914	200	4.8	4.7	17.3	29.50	63
31812	11364	178	7.2	9.4	25.1	32.82	63
33377	15777	86	4.2	7.5	16.9	153.24	63
42959	18735	271	3.3	3.4	12.6	212.49	63
8199	19612	173	3.7	4.9	13.0	131.26	63
34090	21183	119	5.0	7.8	18.5	263.99	63
20765	21339	370	5.6	4.7	29.1	59.17	63
40119	21677	170	6.9	8.9	24.4	46.31	63
41664	22073	278	3.4	3.4	13.7	94.23	63
21471	22546	239	4.2	4.6	14.9	76.26	63
46948	23283	288	5.8	5.4	27.5	92.60	63
37400	23837	290	2.4	2.4	9.0	278.16	63
45946	24385	329	8.6	7.7	36.9	26.91	63
44794	24957	187	2.6	3.3	9.0	217.48	63
21954	26311	320	6.3	5.6	34.6	53.23	63
35511	27887	323	4.1	3.6	24.0	136.17	63
43004	27945	478	4.9	3.9	42.4	78.88	63
16490	31589	255	7.2	7.7	26.7	22.48	63
38902	31629	544	7.5	5.4	31.0	25.17	63
12465	32063	322	6.7	6.1	29.1	67.41	63
16524	36621	362	6.4	5.4	47.9	25.42	63
50942	2177	155	3.4	4.6	12.2	37.92	64
39523	3320	447	4.8	3.8	41.6	89.07	64
31836	11391	146	6.0	8.2	21.2	26.64	64
42278	13248	519	7.0	4.8	29.5	27.20	64
22380	14615	335	4.2	3.9	13.4	46.89	64
48253	16498	199	3.8	4.6	13.4	39.12	64
42954	18695	273	4.4	4.5	16.9	81.37	64
8195	19593	213	4.1	4.6	14.5	106.20	64
32711	20179	293	4.3	4.5	14.9	104.44	64
26625	20392	130	3.3	4.8	11.4	258.97	64
48696	21260	284	8.8	8.6	36.9	23.87	64
41650	22085	259	4.2	4.4	16.1	69.35	64
40697	22347	165	3.5	4.7	12.2	105.68	64
28907	23367	269	4.4	4.4	17.7	99.48	64
37413	23843	358	3.1	2.6	16.9	294.91	64
39202	24971	606	7.5	5.9	25.9	205.62	64
21908	26311	282	5.3	5.8	18.5	35.26	64
42992	27928	367	8.4	7.1	38.9	34.25	64
14134	28070	204	4.4	4.5	15.3	93.51	64
45354	28456	251	4.7	4.2	20.4	106.67	64
40315	28636	243	4.4	4.7	16.5	59.50	64
51856	28923	281	4.6	4.4	19.6	126.10	64
44278	29577	323	3.4	3.0	21.6	183.90	64
40567	29944	267	6.1	5.9	25.9	67.48	64
30132	31139	266	6.6	7.0	24.7	30.65	64
48973	31407	316	4.2	4.0	15.3	61.92	64
9714	33448	90	10.7	13.9	38.1	23.26	64
12965	47224	191	9.2	11.0	32.2	19.88	64
50987	2202	189	5.1	6.2	17.7	35.65	65
35453	2933	234	4.2	4.7	15.3	38.40	65
39525	3319	291	3.1	2.7	16.5	95.32	65
37121	5275	126	4.9	7.9	18.1	48.94	65
48779	5910	220	4.8	5.4	17.3	32.28	65
8338	13017	233	3.8	4.3	13.7	101.61	65
42235	13270	572	7.1	5.4	27.5	43.94	65
8178	19605	178	4.8	5.7	16.9	107.47	65
26626	20382	114	3.6	5.7	13.0	228.94	65
32788	22120	287	8.3	8.2	33.0	21.77	65
41637	22068	291	3.3	3.3	12.6	137.58	65
44509	22823	497	6.6	4.9	35.7	61.36	65
37402	23848	302	3.1	2.9	14.5	276.44	65
18622	24970	246	4.6	4.7	17.7	69.11	65
39144	24956	482	3.7	2.6	17.3	230.67	65
6994	25808	79	5.0	7.6	19.2	275.06	65
33391	28292	507	8.5	6.4	46.3	40.13	65
40319	28629	385	5.1	4.1	33.4	85.98	65
51868	28927	287	4.1	3.9	17.3	108.97	65
26359	32811	228	4.3	4.9	15.7	129.29	65
39541	3323	430	3.9	3.0	26.3	80.02	66
31833	11374	180	7.3	9.4	25.5	39.54	66
8342	13004	195	4.4	5.4	15.3	58.48	66
41181	13938	356	4.5	3.8	23.6	41.54	66
22408	14605	178	3.8	5.0	13.0	47.47	66
36027	15739	301	4.0	3.9	14.9	72.18	66
26619	20385	126	4.6	6.6	16.1	297.09	66
41635	22057	310	4.5	4.4	15.7	88.12	66
44517	22823	360	6.5	5.5	36.1	59.94	66
37409	23854	309	2.8	2.6	12.6	235.00	66
18572	24910	231	6.8	7.9	24.4	45.29	66
39153	24936	599	6.7	5.0	24.0	240.28	66
17073	26831	265	5.4	5.4	21.6	45.23	66
51861	28934	276	3.8	3.7	15.7	148.43	66
9481	29156	132	9.0	12.2	33.0	40.46	66
7188	29532	592	10.6	7.0	36.9	34.49	66
44271	29560	355	3.2	2.8	15.3	164.76	66
40586	29912	490	6.5	4.8	35.0	53.60	66
12464	32101	251	5.4	5.0	23.2	72.30	66
50573	32876	202	4.6	5.5	16.1	69.77	66
23407	33154	331	10.3	9.7	30.2	15.04	66
24843	33130	175	5.0	6.8	17.3	40.32	66
19962	34912	102	5.4	7.7	19.6	106.71	66
35383	34798	130	3.9	6.0	14.1	141.77	66
16488	36592	394	6.3	5.0	24.0	32.23	66
47827	1774	191	4.3	5.3	15.3	40.92	67
38010	2126	353	3.3	2.9	7.9	28.44	67
50934	2213	108	4.9	7.6	18.1	18.82	67
35474	2944	313	6.5	6.2	24.4	44.13	67
39536	3322	366	3.6	3.0	16.1	82.65	67
10066	3903	174	3.7	4.2	13.0	31.18	67
48809	5928	411	5.3	4.2	32.6	28.89	67
31848	11398	198	6.4	8.1	22.4	43.51	67
37232	11330	167	5.8	8.4	20.8	26.89	67
8334	13018	179	3.9	5.4	14.1	147.79	67
22356	14600	346	4.0	3.6	10.6	43.32	67
36033	15741	240	5.3	5.8	19.6	60.62	67
22504	18774	452	6.0	4.6	38.9	46.71	67
32485	20652	245	5.0	5.7	18.1	45.09	67
41551	23580	277	6.5	6.7	24.7	55.24	67
37404	23851	328	2.7	2.5	9.8	248.38	67
43027	25338	314	4.2	3.9	16.5	66.88	67
48747	26267	225	4.3	5.1	15.3	45.91	67
35081	26277	339	6.1	5.7	16.5	25.66	67
45527	27546	318	4.0	3.5	22.8	132.39	67
51849	28935	273	4.2	4.4	15.3	154.33	67
16881	29022	333	7.1	6.6	23.6	21.94	67
44280	29571	482	3.4	2.7	25.9	158.27	67
40592	29905	319	5.5	5.0	23.6	48.44	67
44557	30462	304	5.6	5.5	20.8	59.46	67
12461	32105	258	4.6	4.9	17.7	60.42	67
36679	32393	257	4.1	4.5	14.9	78.49	67
50562	32870	265	4.6	4.8	16.9	45.83	67
46632	48558	138	6.3	8.4	22.4	53.47	67
47804	1788	251	4.3	5.0	15.3	33.95	68
38027	2107	273	4.3	4.5	15.3	32.56	68
10064	3890	158	5.6	6.8	19.6	32.01	68
48780	5896	255	4.4	4.8	16.5	27.20	68
8330	13036	259	3.2	3.5	11.8	45.31	68
22401	14596	204	5.3	5.9	18.1	59.27	68
36024	15743	297	4.0	3.8	16.5	71.39	68
22523	18757	611	7.3	5.0	24.4	64.64	68
8174	19631	184	4.2	5.2	14.5	124.01	68
26612	20386	140	4.1	6.0	14.5	264.75	68
41629	22056	295	4.1	4.0	15.3	104.66	68
19027	23182	155	3.9	5.6	13.7	78.61	68
38599	23277	259	5.8	6.3	20.4	39.33	68
37399	23843	331	2.5	2.3	9.0	264.63	68
51362	24526	386	5.1	4.2	23.6	54.09	68
39030	24814	503	3.1	2.5	19.6	301.98	68
18642	24932	245	7.0	7.2	26.7	16.24	68
45548	27532	295	3.1	3.0	11.8	247.19	68
43161	27567	307	3.4	3.2	14.1	164.98	68
51873	28912	313	3.9	3.6	17.3	97.25	68
44281	29557	353	4.2	3.6	13.0	109.78	68
40584	29927	313	7.1	6.8	25.1	18.30	68
6952	30964	309	6.8	6.6	23.6	20.59	68
12478	32121	180	6.5	7.2	22.8	42.81	68
36664	32394	280	4.5	4.1	23.2	110.70	68
24868	33117	301	7.3	6.7	35.7	25.98	68
50651	49966	338	6.4	5.7	24.7	31.00	68
39527	3319	280	4.0	3.8	16.9	55.68	69
10077	3872	197	4.1	4.8	14.5	117.75	69
35546	6788	405	8.5	6.6	41.2	18.88	69
34587	7575	242	5.8	6.6	20.8	33.23	69
22383	14628	167	7.8	10.0	27.1	20.67	69
18285	15524	249	3.5	3.6	13.4	79.72	69
8189	19612	181	5.5	6.8	18.9	84.63	69
26645	20376	218	5.9	6.4	21.2	101.03	69
32104	20968	217	3.6	3.9	13.4	129.52	69
41632	22075	280	5.0	5.2	18.1	79.23	69
38624	23263	233	5.6	5.3	22.8	45.76	69
25392	23657	350	10.1	8.9	31.0	13.76	69
37414	23843	300	3.0	2.8	13.0	164.76	69
51340	24555	324	7.8	7.2	28.7	17.22	69
15089	26852	318	4.2	3.9	18.5	57.41	69
43143	27570	309	4.2	4.0	17.3	113.62	69
36385	27739	131	13.7	16.3	49.9	20.52	69
45880	28845	289	5.6	5.3	24.4	102.96	69
51857	28949	244	5.7	6.2	20.8	81.50	69
50572	29241	279	7.7	8.4	26.7	35.16	69
44639	30485	621	6.6	4.2	21.6	340.09	69
46866	30947	547	8.7	6.0	35.0	52.62	69
20382	31298	309	5.0	4.8	19.2	22.13	69
36651	32375	242	4.7	4.8	18.1	70.55	69
33934	33334	317	5.7	5.4	21.2	32.84	69
7334	934	220	3.8	4.7	13.4	80.57	70
37998	2110	287	4.1	4.4	14.1	22.42	70
35448	2934	338	4.6	4.3	12.2	41.86	70
39518	3336	342	3.4	2.9	16.9	78.79	70
40239	4637	357	3.0	2.6	8.6	114.41	70
48756	5903	258	4.1	4.5	14.5	23.86	70
8337	13024	650	8.1	5.0	25.9	22.25	70
42194	13241	540	4.6	3.8	22.0	23.63	70
8195	19599	136	3.0	4.6	11.0	150.33	70
41646	22138	168	3.3	4.4	11.8	147.75	70
29841	23090	537	6.5	4.8	27.9	53.65	70
38584	23229	265	6.6	6.4	27.5	37.24	70
27308	23777	336	6.5	5.7	33.0	26.56	70
37399	23843	330	3.6	3.1	27.5	155.26	70
35331	23852	266	4.8	4.6	20.4	62.80	70
39006	24819	389	3.7	3.1	35.3	173.77	70
15092	26883	315	4.8	4.4	22.8	55.38	70
43155	27569	298	4.2	4.1	15.7	75.70	70
15098	29204	326	5.1	4.8	16.5	55.81	70
44622	30472	592	6.0	4.5	21.2	373.66	70
6443	32282	125	3.9	5.5	14.1	160.65	70
33939	33341	280	4.0	3.8	18.1	174.51	70
17194	36196	217	5.6	6.8	19.6	27.40	70
7320	951	226	3.7	4.5	13.0	100.89	71
39359	1115	262	5.3	5.5	20.0	33.45	71
40915	1591	188	3.7	4.9	13.0	136.40	71
39530	3315	460	3.7	3.0	41.6	65.02	71
4804	3823	236	5.0	5.1	18.1	36.49	71
10078	3862	209	2.7	3.4	9.4	174.25	71
31429	4498	164	4.7	6.6	16.5	39.49	71
5600	5412	283	3.1	3.2	11.8	46.59	71
33127	10614	148	5.8	8.3	20.8	58.61	71
42210	13198	329	7.2	6.5	30.2	22.73	71
50732	15664	263	9.3	9.6	35.7	22.37	71
31227	20890	148	7.2	9.3	25.1	33.28	71
41642	22108	215	3.5	4.2	12.2	112.91	71
28756	23078	368	3.7	3.1	12.2	96.63	71
27291	23770	258	4.4	4.5	17.3	71.19	71
39005	24792	385	3.1	2.5	10.6	148.43	71
18683	26019	277	5.1	5.0	20.0	48.98	71
50315	26151	424	6.5	5.0	37.3	33.59	71
45781	27823	351	3.8	3.3	14.9	136.64	71
36383	27838	244	3.4	3.3	13.0	166.86	71
31360	28954	249	3.7	4.0	13.4	191.07	71
51862	28905	244	6.6	6.3	27.9	25.48	71
50503	28945	233	5.1	5.4	19.2	50.58	71
44516	30434	512	3.1	2.5	17.3	465.37	71
17209	36125	169	6.5	9.0	22.8	26.70	71
50696	49986	267	5.0	4.8	20.4	37.81	71
7322	939	254	3.9	4.4	13.7	93.47	72
39520	3332	439	2.6	2.2	49.5	93.38	72
10079	3861	207	3.3	4.0	11.8	247.65	72
35541	6801	207	5.8	6.8	20.4	17.30	72
25718	7439	287	5.6	5.2	26.7	43.47	72
42220	13274	353	3.9	3.4	11.8	33.30	72
50742	15621	214	4.4	4.8	15.7	54.37	72
8202	19597	158	5.9	7.9	20.8	101.53	72
26633	20417	213	7.0	8.1	24.7	68.20	72
41649	22065	308	3.4	3.4	11.4	133.78	72
28712	23060	258	5.2	5.2	20.0	36.87	72
27320	23806	276	9.4	9.1	38.5	21.00	72
39009	24796	361	2.8	2.4	18.1	148.99	72
18690	26016	269	4.0	3.8	17.7	134.77	72
38122	26238	127	7.0	8.9	23.2	33.71	72
50289	26152	207	4.0	4.2	14.5	51.07	72
13687	27328	340	5.2	4.8	14.9	26.92	72
43135	27587	221	5.6	6.8	19.6	17.29	72
36373	27812	298	4.3	3.8	26.7	164.94	72
45782	27834	302	4.0	3.7	17.7	149.76	72
16352	28601	188	5.2	6.3	18.5	121.20	72
31359	28949	211	2.9	3.5	10.2	388.37	72
15106	29196	594	11.2	8.1	38.5	20.20	72
34691	31042	298	4.4	4.1	20.0	153.12	72
18784	31635	233	6.7	7.3	24.0	51.47	72
30196	32907	485	3.9	3.2	31.4	149.58	72
37105	34886	198	6.3	7.2	22.0	34.26	72
50701	49999	223	6.1	7.4	21.6	29.44	72
40921	1605	256	4.2	4.5	15.7	183.35	73
39510	3320	342	3.0	2.6	27.5	79.24	73
10078	3855	213	3.6	4.5	12.2	243.17	73
5619	5416	168	4.2	4.9	14.9	62.67	73
34751	9222	233	6.9	7.6	24.7	19.81	73
45709	11710	317	3.9	3.5	19.6	75.96	73
8343	13020	292	4.1	3.8	19.2	41.15	73
42233	13282	247	4.2	4.0	16.5	25.37	73
21755	15115	272	4.2	4.0	17.3	142.35	73
37692	19085	291	4.5	4.4	18.1	52.64	73
8192	19622	189	4.6	5.8	15.7	110.63	73
34039	21693	536	4.7	3.4	20.0	97.89	73
41622	22162	68	5.6	9.1	21.6	149.16	73
38992	24809	524	3.7	3.0	18.9	169.26	73
18684	26029	265	4.6	4.4	20.0	135.02	73
50327	26152	274	6.0	6.1	23.2	35.86	73
13804	27113	318	7.9	7.2	33.4	42.97	73
31904	27804	352	4.2	3.6	23.6	75.40	73
36378	27812	260	3.0	3.0	12.2	211.18	73
45784	27844	284	3.4	3.2	14.1	138.80	73
45020	28863	349	5.1	4.5	20.4	33.62	73
34700	31054	258	3.2	3.3	12.2	219.75	73
18754	31602	394	7.6	5.9	26.3	29.13	73
26502	32836	217	4.6	5.3	16.1	69.65	73
30187	32913	358	4.7	4.0	16.1	107.06	73
33936	33320	275	4.9	4.9	19.2	100.00	73
34693	34473	269	4.9	5.2	18.1	85.61	73
40917	1604	196	3.3	4.3	11.4	267.80	74
39531	3331	380	3.4	2.8	19.6	91.95	74
10079	3864	208	3.5	4.2	12.6	275.64	74
5598	5402	257	5.2	5.0	20.8	80.52	74
45728	11735	412	3.7	2.9	18.1	67.66	74
42194	13245	321	6.3	5.6	33.8	24.08	74
21788	15110	222	4.7	4.9	17.7	54.52	74
21855	17343	501	8.2	6.1	45.2	27.36	74
43708	18754	296	3.1	2.9	13.4	73.55	74
37705	19076	266	4.5	4.4	18.5	58.97	74
41648	22081	276	6.1	6.5	22.0	80.23	74
18685	26014	286	3.7	3.3	17.3	166.41	74
50301	26146	418	6.1	4.7	32.6	37.03	74
16358	28600	232	3.5	3.8	13.0	138.99	74
9148	29067	155	5.4	7.7	19.2	58.61	74
49959	29592	281	5.6	5.6	22.0	36.76	74
43644	30953	244	5.4	5.2	22.0	96.35	74
34702	31055	234	4.8	5.3	17.7	177.33	74
22139	33245	227	5.4	5.8	19.2	38.79	74
12986	33881	139	12.5	15.8	43.6	18.44	74
7316	945	218	3.8	4.5	13.4	90.88	75
10070	3846	241	3.7	4.4	13.0	118.76	75
28109	3951	203	3.2	3.9	11.0	45.02	75
5604	5420	217	3.8	4.7	13.4	85.15	75
37358	6089	156	5.9	8.4	20.8	47.25	75
34567	7600	232	5.7	6.5	20.4	17.79	75
44398	11881	297	4.1	4.2	14.5	81.90	75
42255	13260	573	7.6	5.8	29.5	37.89	75
21831	17326	335	3.6	3.2	18.1	113.37	75
37714	19079	367	5.4	4.6	18.1	53.99	75
50867	20709	126	5.5	8.3	20.4	29.90	75
41626	22064	234	3.8	4.3	14.1	89.35	75
39010	24810	302	3.3	2.9	18.9	161.85	75
18707	26022	272	4.9	4.6	21.2	54.33	75
15189	29861	292	4.5	4.2	20.0	93.85	75
34107	30617	327	5.9	5.3	28.3	58.81	75
36227	31602	238	3.3	3.4	12.2	230.21	75
50249	32231	256	3.5	3.6	13.4	111.20	75
33949	33328	205	4.2	4.5	15.3	111.83	75
28726	35472	258	3.7	3.5	15.7	154.99	75
12526	38732	223	6.8	6.4	25.5	31.99	75
23080	41548	256	4.7	5.0	17.3	48.09	75
48371	986	223	3.7	4.1	13.4	161.46	76
42601	2792	220	5.0	6.2	17.3	41.28	76
39542	3315	315	2.7	2.5	12.2	105.00	76
36052	3546	303	3.5	3.6	12.2	183.85	76
28106	3970	144	6.2	8.8	21.6	56.49	76
5611	5423	203	4.5	5.3	15.7	57.80	76
51625	11575	149	5.6	9.6	22.8	50.20	76
33561	11746	215	6.1	7.1	21.6	26.70	76
5711	14743	679	8.9	5.8	27.5	25.29	76
2075	15134	174	4.3	5.2	15.3	20.11	76
45023	20511	467	4.5	3.1	19.2	49.33	76
41576	20658	342	5.3	4.7	25.9	57.61	76
41658	22069	297	3.7	3.5	16.1	102.48	76
35964	22921	185	3.7	4.8	12.6	124.03	76
48641	24467	477	5.6	4.4	40.5	58.49	76
39039	24813	434	4.4	3.2	18.9	69.23	76
48065	27102	383	4.7	3.9	38.9	123.60	76
15177	29864	307	5.6	5.1	29.5	84.79	76
36200	31606	273	7.2	7.2	27.9	31.29	76
50269	32251	239	3.7	3.7	13.7	148.44	76
30714	32567	269	7.6	8.4	26.3	19.66	76
21718	33804	117	5.9	8.4	21.2	62.23	76
28743	35469	321	3.9	3.4	27.5	158.96	76
23122	41562	230	6.1	6.5	22.8	50.52	76
48378	1010	271	2.9	3.2	10.6	150.27	77
39533	3333	284	5.4	4.8	27.5	96.04	77
5633	5390	229	4.7	4.9	17.3	25.05	77
13822	8499	333	3.6	3.2	16.5	82.32	77
42285	11480	349	3.9	3.4	18.1	76.59	77
42191	13257	577	7.4	5.1	27.1	29.25	77
24795	19668	310	5.0	4.4	29.8	69.59	77
45024	20508	260	4.1	4.3	15.7	87.02	77
41564	20687	450	6.3	4.5	27.9	57.98	77
48273	20974	471	4.6	3.7	47.5	59.84	77
51863	21096	322	4.5	4.0	27.1	44.56	77
41630	22065	313	3.9	3.7	14.5	115.85	77
43120	22070	335	4.0	3.6	17.7	114.09	77
39295	23509	452	4.8	3.6	27.1	43.98	77
38978	24822	219	4.7	4.4	18.9	164.37	77
18609	26027	232	3.8	3.8	14.5	123.30	77
14053	26223	467	4.8	3.8	44.4	49.80	77
48063	27119	417	3.2	2.5	21.6	136.53	77
40081	27459	361	4.6	4.0	11.4	64.79	77
15902	28954	263	6.6	7.2	24.0	41.76	77
17980	28983	214	4.7	4.4	18.1	65.17	77
48321	30017	283	4.9	4.7	20.0	59.57	77
8019	30546	315	6.0	5.6	24.4	45.73	77
30713	32613	276	6.1	5.7	28.3	52.28	77
33957	33324	313	4.7	4.4	20.8	141.52	77
21734	33797	150	4.4	5.9	15.3	86.58	77
34846	34756	171	3.1	3.8	10.2	475.42	77
39518	3318	325	2.8	2.5	16.9	75.94	78
36047	3523	254	3.6	4.1	12.6	291.73	78
5602	5401	236	4.1	4.5	14.9	47.08	78
47287	6298	325	3.3	3.2	9.8	65.37	78
13812	8503	320	4.8	4.4	24.0	87.06	78
9971	10090	586	8.3	5.9	29.8	37.65	78
42254	11482	409	4.2	3.3	20.4	61.82	78
45288	12746	502	3.9	2.9	20.0	57.76	78
42239	13273	337	6.8	6.0	28.7	26.22	78
39516	16260	148	4.7	6.1	16.5	38.22	78
41581	20673	525	5.1	3.8	23.6	69.94	78
48285	20946	401	3.8	3.0	16.1	65.80	78
51857	21078	436	7.3	5.7	46.3	31.71	78
41576	22087	219	4.3	4.1	16.1	160.82	78
33681	22332	569	6.5	4.9	25.5	205.31	78
47062	23109	276	4.9	4.6	21.6	47.89	78
34036	23072	244	8.4	8.8	32.2	43.80	78
39321	23498	274	3.1	3.3	11.4	93.32	78
48050	23687	251	4.9	4.7	20.8	29.76	78
24896	23795	328	4.9	4.3	27.9	76.77	78
29639	25292	289	5.0	4.7	22.4	54.35	78
40088	27475	211	6.7	8.4	23.6	38.06	78
50581	29581	115	5.4	7.0	19.2	40.09	78
8995	30908	167	5.8	7.2	20.0	105.60	78
21339	31646	207	7.3	8.1	25.9	24.87	78
43948	32008	298	4.5	4.7	15.3	52.67	78
30710	32599	292	3.6	3.2	19.2	264.25	78
17909	37868	176	6.2	7.5	22.0	40.71	78
39524	3307	504	4.8	3.7	25.5	92.28	79
36046	3536	291	3.1	3.2	11.8	276.71	79
50535	4896	130	5.1	7.5	18.1	33.11	79
5594	5398	258	3.2	3.3	12.2	45.48	79
35064	5871	239	3.3	3.9	11.8	115.25	79
37359	6111	192	5.4	6.4	18.9	28.93	79
47322	6319	354	4.5	4.0	9.8	35.78	79
45300	12738	428	3.6	2.7	20.0	109.68	79
32849	14092	123	5.3	7.8	19.2	194.12	79
2060	15188	183	3.7	4.3	13.4	47.32	79
50065	19474	297	5.7	5.5	22.0	130.90	79
42332	20078	395	4.8	3.7	13.0	56.62	79
41601	20700	380	4.6	3.8	29.1	71.09	79
20265	21000	139	5.8	7.4	20.4	41.60	79
41639	22072	306	3.8	3.8	13.4	106.69	79
39305	23495	348	5.2	4.5	27.1	74.20	79
24918	23774	672	7.6	4.9	22.8	54.66	79
43542	23642	543	10.1	7.0	41.2	19.91	79
26003	23827	470	6.5	4.9	42.0	59.21	79
40806	24282	285	5.0	4.9	20.4	48.10	79
38488	24610	342	3.2	3.0	8.2	60.82	79
29636	25319	271	6.0	5.9	24.0	94.02	79
35890	25472	569	5.6	3.6	20.0	37.50	79
51371	26160	614	6.2	4.4	21.2	50.16	79
[truncated: 597,919 more rows]
