# Supplementary material for: The nanoscale organization of the Nipah virus fusion protein informs new membrane fusion mechanisms
Source: eLife. 2025 Jan 2;13:RP97017. doi: 10.7554/eLife.97017 (PMC11695058; doi:10.7554/eLife.97017)
Supplement: Figure 1—figure supplement 1—source data 1. [file elife-97017-fig1-figsupp1-data1.zip]

Archive with 18 entries (17 files):
- Figure 1-figure supplement 1_source data1/
- __MACOSX/._Figure 1-figure supplement 1_source data1
- Figure 1-figure supplement 1_source data1/NiV-F-FLAG.txt
- __MACOSX/Figure 1-figure supplement 1_source data1/._NiV-F-FLAG.txt
- Figure 1-figure supplement 1_source data1/HA-ClusterMap.jpg
- __MACOSX/Figure 1-figure supplement 1_source data1/._HA-ClusterMap.jpg
- Figure 1-figure supplement 1_source data1/NiV-F-HA.jpg
- __MACOSX/Figure 1-figure supplement 1_source data1/._NiV-F-HA.jpg
- Figure 1-figure supplement 1_source data1/FLAG-DensityMap.jpg
- __MACOSX/Figure 1-figure supplement 1_source data1/._FLAG-DensityMap.jpg
- Figure 1-figure supplement 1_source data1/NiV-F-FLAG.jpg
- __MACOSX/Figure 1-figure supplement 1_source data1/._NiV-F-FLAG.jpg
- Figure 1-figure supplement 1_source data1/NiV-F-HA.txt
- __MACOSX/Figure 1-figure supplement 1_source data1/._NiV-F-HA.txt
- Figure 1-figure supplement 1_source data1/HA-DensityMap.jpg
- __MACOSX/Figure 1-figure supplement 1_source data1/._HA-DensityMap.jpg
- Figure 1-figure supplement 1_source data1/FLAG-ClusterMap.jpg
- __MACOSX/Figure 1-figure supplement 1_source data1/._FLAG-ClusterMap.jpg
