# Supplementary material for: The nanoscale organization of the Nipah virus fusion protein informs new membrane fusion mechanisms
Source: eLife. 2025 Jan 2;13:RP97017. doi: 10.7554/eLife.97017 (PMC11695058; doi:10.7554/eLife.97017)
Supplement: Figure 1—figure supplement 1—source data 1. [file elife-97017-fig1-figsupp1-data1.zip › Figure 1-figure supplement 1_source data1/NiV-F-FLAG.txt]

28247	13425	342	2.9	2.7	7.1	54.75	1
26425	14784	360	2.5	2.2	6.3	139.63	1
41399	15138	627	7.9	5.8	26.3	93.58	1
29840	15199	364	4.1	3.5	9.0	55.78	1
43130	15977	353	7.0	6.1	19.2	36.24	1
16514	16561	327	4.3	4.1	13.0	70.86	1
34663	17210	293	8.4	8.8	28.7	24.36	1
21841	17317	320	3.2	3.1	11.0	112.89	1
20090	18367	339	3.2	2.9	11.4	127.78	1
26604	22520	449	5.1	3.9	36.5	49.93	1
17053	22919	557	5.9	3.5	20.8	58.73	1
26995	26385	369	5.1	4.2	9.8	43.93	1
32276	27685	592	7.7	5.1	26.7	45.34	1
30700	28248	298	3.8	3.8	14.5	89.04	1
7114	28778	110	5.5	9.2	21.2	112.93	1
23074	29300	324	2.4	2.2	9.0	94.15	1
26298	32794	236	3.8	4.5	13.4	87.55	1
28414	33206	297	4.2	4.2	15.3	62.19	1
29911	33268	254	4.8	5.3	17.3	66.41	1
15579	33922	138	5.5	8.7	20.4	36.65	1
39721	34031	167	3.6	4.9	12.6	109.12	1
9467	34494	560	5.0	4.1	20.8	73.86	1
16658	34504	357	4.3	3.8	9.4	28.59	1
30866	34999	253	3.7	4.1	13.4	62.41	1
3234	36268	255	3.6	4.0	13.0	97.66	1
3289	37969	113	5.6	9.7	22.4	56.59	1
11158	41401	211	5.0	4.9	18.9	52.66	1
24613	42910	222	4.4	5.3	15.3	97.75	1
1460	44963	112	3.8	5.6	14.1	68.71	1
17334	13269	259	5.6	6.2	20.4	55.37	2
26430	14785	353	3.2	2.8	7.1	61.88	2
30492	15039	375	7.7	6.3	16.1	74.68	2
46169	15990	337	2.8	2.6	7.9	121.67	2
34397	16410	402	6.2	4.9	35.0	65.71	2
21845	17299	319	3.3	3.1	11.4	117.00	2
50182	17754	235	7.0	7.6	25.1	22.05	2
52049	19309	268	7.3	7.1	29.8	24.36	2
49248	19672	314	5.2	5.2	17.3	46.49	2
39416	20276	216	5.1	5.2	18.5	105.85	2
47591	20532	310	5.2	5.2	17.7	25.36	2
25586	22430	370	4.8	4.0	9.0	36.29	2
26616	22533	383	4.7	3.8	22.4	63.50	2
11122	22881	230	3.7	4.4	13.0	77.71	2
42791	25379	316	3.6	3.4	12.6	109.19	2
31269	25638	271	3.2	3.5	11.4	82.84	2
24694	25904	288	4.2	4.4	14.5	65.18	2
26230	26944	273	2.7	2.6	11.8	207.31	2
39545	28740	293	3.6	3.8	12.2	63.30	2
13161	29216	322	3.9	3.7	13.4	51.33	2
5252	30709	82	4.4	6.7	16.5	85.61	2
29902	33255	361	4.1	3.5	7.5	22.79	2
20555	34572	260	3.7	4.1	13.4	69.82	2
25286	35198	266	6.1	6.2	23.2	45.48	2
11640	37079	282	8.8	9.0	32.6	17.36	2
3675	39217	259	4.6	5.3	16.1	38.72	2
13938	40004	367	4.7	3.9	9.8	19.33	2
6665	41186	159	6.8	9.3	24.0	45.85	2
18034	42222	314	7.1	7.0	23.2	18.96	2
19471	43036	105	6.3	10.1	24.0	131.25	2
42417	44786	256	6.2	6.6	22.8	40.25	2
1450	44930	83	4.5	6.6	17.3	163.59	2
43576	45600	232	5.1	5.5	18.9	49.71	2
6715	47963	141	7.1	9.0	24.7	32.23	2
31767	14587	627	10.6	5.7	35.0	88.73	3
30487	15044	369	3.3	2.8	11.4	130.72	3
37138	15084	350	3.3	2.9	7.5	62.27	3
51361	15463	229	4.8	5.7	17.3	77.15	3
44609	15524	316	3.2	3.2	10.6	124.50	3
9532	16005	302	5.5	5.6	19.2	46.69	3
21842	17320	333	2.3	2.2	6.7	87.63	3
39859	17491	207	8.1	9.5	28.7	95.85	3
18216	18413	309	11.0	10.9	37.3	19.56	3
48332	18565	325	4.8	4.3	20.4	45.28	3
39467	20260	243	4.3	5.1	15.3	108.12	3
36699	20939	328	4.5	4.2	14.1	36.61	3
13719	21384	386	5.3	4.3	24.4	55.98	3
16402	24195	282	3.9	4.0	14.5	47.97	3
27151	24244	272	5.2	5.4	19.2	60.43	3
40507	24723	379	5.3	4.3	13.4	30.13	3
21679	24855	260	4.7	5.0	17.3	42.99	3
34285	25341	270	4.0	4.2	14.9	66.01	3
38405	25510	506	5.9	4.0	25.5	22.11	3
12119	26238	244	3.9	4.4	13.7	97.56	3
26225	26946	323	3.0	2.8	11.0	174.81	3
31811	27192	280	5.3	5.3	20.8	64.38	3
18470	27678	333	5.2	5.0	14.5	30.81	3
3004	28631	190	5.8	7.0	20.4	82.76	3
8969	28817	389	7.2	5.8	42.0	76.85	3
13174	29213	252	3.9	4.2	14.1	189.24	3
4397	29563	145	3.8	5.2	13.4	98.75	3
5250	31019	141	2.2	3.2	7.9	138.84	3
14278	32249	357	8.1	7.1	16.9	21.49	3
46423	32147	334	4.4	4.1	13.7	23.38	3
15349	32396	227	3.9	4.2	14.5	124.41	3
5998	33636	168	5.8	6.5	20.4	70.37	3
11854	33796	246	7.6	7.4	31.4	30.25	3
12982	34239	277	7.2	6.9	32.2	26.71	3
11673	37038	91	4.9	7.5	18.9	92.68	3
25882	37117	189	5.3	6.2	18.5	112.08	3
3699	39285	215	4.4	5.3	15.7	68.15	3
25075	40457	306	6.3	6.5	20.4	27.07	3
11480	41656	287	4.3	4.5	14.9	61.57	3
13147	41929	269	5.0	5.4	18.1	33.08	3
17997	42204	259	8.4	8.2	35.7	32.78	3
15412	43355	267	6.6	7.0	24.7	31.36	3
1444	44921	147	5.0	5.9	18.1	103.76	3
1803	47956	187	4.8	5.6	16.9	40.58	3
28853	10269	266	6.2	6.6	22.4	23.84	4
33593	13626	346	6.7	6.0	19.6	86.09	4
44565	15497	430	7.1	5.2	29.1	35.72	4
9519	16009	293	5.3	5.2	21.2	36.25	4
46118	16732	317	6.1	5.8	22.4	54.03	4
21834	17307	298	2.8	2.8	11.0	203.94	4
42945	17416	141	7.3	11.3	26.3	32.75	4
38502	18067	375	4.2	3.4	9.4	38.84	4
26492	18597	369	4.6	3.9	9.4	50.55	4
12968	21184	262	5.9	5.5	25.9	85.06	4
24340	21211	279	4.3	4.5	16.1	80.29	4
12251	21807	298	3.8	3.8	14.5	83.21	4
25403	22986	335	3.1	2.9	9.8	52.30	4
40153	23042	595	9.1	6.2	31.8	51.95	4
11551	23102	313	8.8	8.0	40.8	36.22	4
46213	23611	269	4.5	4.9	16.1	27.13	4
38711	23949	295	3.1	3.3	11.0	70.64	4
36481	24142	346	5.4	4.7	22.0	51.64	4
40488	24730	320	4.0	3.6	21.6	93.06	4
21673	24804	237	6.1	6.1	22.8	61.59	4
12194	26888	214	5.0	6.2	17.7	63.93	4
4923	27466	416	3.9	2.9	16.9	75.26	4
20135	28512	569	6.0	4.8	24.7	128.22	4
2992	28625	190	3.9	5.3	13.7	84.90	4
31759	30099	179	6.7	8.6	23.6	102.28	4
27097	30237	244	5.1	5.4	18.9	73.86	4
42426	30839	300	4.0	3.9	15.7	69.65	4
10400	31031	600	7.0	5.5	25.1	127.69	4
5236	31042	206	3.6	3.8	13.0	199.10	4
3738	31284	196	6.5	7.4	23.2	46.49	4
7192	31754	179	5.2	7.2	18.1	23.32	4
15356	32395	214	3.3	3.8	11.4	119.38	4
13252	35681	227	5.4	5.7	20.4	95.24	4
11685	37054	211	4.5	5.5	16.1	83.30	4
22549	38162	230	5.7	6.3	20.4	36.39	4
6931	38469	175	4.4	4.6	15.3	98.24	4
49371	39257	261	4.6	5.2	16.5	24.85	4
25186	39496	207	5.4	7.0	19.2	37.32	4
10301	39857	156	5.0	6.7	17.7	65.85	4
18656	40603	164	4.7	5.5	16.9	139.76	4
23743	41469	180	4.5	6.1	16.1	80.55	4
7178	45827	159	6.2	7.6	22.0	64.13	4
1807	47965	79	6.6	10.6	25.5	66.35	4
7549	48197	128	5.3	8.3	20.0	62.17	4
41864	8318	292	5.5	5.3	22.0	53.85	5
24619	12829	343	3.8	3.4	11.0	55.39	5
34866	13493	381	4.3	3.4	10.2	56.99	5
33307	13822	306	2.8	2.5	12.6	155.12	5
31083	15046	404	6.7	5.2	27.1	72.58	5
17578	15106	354	6.6	5.8	15.3	39.04	5
31616	16040	318	3.8	3.6	14.1	94.38	5
46245	16024	535	11.7	7.6	44.8	48.62	5
16039	16077	331	5.1	4.7	17.7	23.95	5
46107	16733	307	4.3	4.2	14.9	33.80	5
26262	17017	320	3.8	3.7	12.2	72.76	5
32563	17124	330	3.2	3.0	9.4	80.34	5
23163	17797	224	6.9	7.7	25.1	34.93	5
38512	18074	313	2.9	2.9	9.8	63.82	5
28644	19207	206	4.3	5.2	14.9	80.54	5
48908	19916	330	4.9	4.6	15.7	42.66	5
39461	20289	306	5.1	5.0	19.2	18.30	5
47325	21876	241	6.4	7.0	23.2	29.23	5
28604	22185	301	4.7	4.7	17.3	69.15	5
11807	22960	328	3.4	3.1	13.4	102.61	5
39966	23039	636	7.6	5.0	24.4	100.36	5
5330	24106	273	8.9	9.7	31.0	40.62	5
16387	24162	266	6.2	6.9	21.6	49.07	5
10094	25059	105	6.2	10.0	23.6	25.98	5
38391	25503	264	4.7	4.8	18.5	90.97	5
27283	25689	203	4.9	5.6	17.3	73.64	5
22554	26035	183	4.6	5.9	16.1	81.35	5
42377	26346	278	4.7	4.9	16.9	25.91	5
39332	26677	319	4.0	3.5	24.4	101.72	5
35884	26843	305	6.7	6.3	28.3	26.98	5
15670	27004	257	3.8	4.2	13.7	75.19	5
27504	27287	241	5.2	5.3	18.9	81.31	5
10876	27560	320	7.2	6.4	39.7	61.21	5
34451	27821	335	4.7	4.1	25.1	122.13	5
2977	28576	168	5.7	6.8	19.6	74.11	5
4743	29140	135	5.5	8.0	19.6	72.73	5
14784	29251	370	4.9	4.1	9.4	21.65	5
18329	29281	256	3.7	4.0	13.7	133.11	5
29027	30304	341	7.6	6.9	21.6	28.66	5
10364	31033	252	3.8	4.0	13.7	81.02	5
26009	32287	207	5.2	5.2	19.2	110.68	5
15360	32394	276	3.0	3.1	11.0	154.76	5
9957	32921	214	3.8	4.4	13.7	66.64	5
15781	33314	339	5.8	5.4	14.9	31.66	5
18378	33342	193	3.6	4.4	12.6	106.28	5
28311	34203	273	4.2	4.5	15.3	48.27	5
26212	35290	211	4.9	6.1	17.3	69.84	5
18381	36031	138	3.9	6.0	14.1	102.22	5
27927	37356	255	4.3	4.2	17.3	110.14	5
26376	38353	139	6.5	9.4	23.6	36.00	5
14178	38432	208	3.5	4.3	12.2	74.52	5
9064	38975	241	4.9	5.3	17.7	43.30	5
20243	39257	222	6.0	6.2	22.4	47.69	5
24643	39364	212	6.4	6.8	23.2	88.14	5
18517	39665	183	4.0	4.9	14.1	149.79	5
21109	39911	140	8.7	12.9	31.8	37.10	5
14734	40633	63	4.3	8.3	18.1	113.32	5
18677	40585	170	7.2	8.8	25.5	86.74	5
20516	40865	256	5.1	5.4	18.9	78.53	5
49526	40821	200	4.9	6.2	16.9	48.42	5
21795	41757	152	10.9	15.5	38.9	27.57	5
15595	42228	264	7.5	7.9	28.3	33.49	5
1445	44924	121	4.2	5.9	15.3	133.63	5
7186	45802	189	7.5	9.2	26.7	39.78	5
16899	50272	168	4.7	6.5	16.9	78.29	5
41868	8351	227	4.2	5.2	14.9	60.47	6
24353	13561	595	8.8	6.1	30.6	218.57	6
33312	13838	309	3.7	3.8	11.8	69.96	6
23130	14531	196	7.9	8.9	26.3	45.37	6
27748	14460	306	3.6	3.6	12.2	77.68	6
35308	14923	311	5.5	5.4	19.2	55.06	6
31048	15063	394	6.9	5.3	19.6	37.18	6
42525	15417	466	5.3	3.9	27.9	25.61	6
36330	15656	390	4.5	3.6	18.1	66.52	6
25248	16075	415	4.7	3.4	16.1	66.53	6
46536	16147	367	4.3	3.6	8.6	42.86	6
26222	16979	376	7.0	5.8	38.1	21.25	6
36769	17137	301	2.9	2.8	11.8	119.74	6
20777	17279	333	4.7	4.3	14.9	40.73	6
21850	17285	287	2.8	2.8	10.6	102.44	6
30100	17396	217	7.3	8.7	26.3	51.03	6
41473	17414	189	5.5	6.4	18.9	40.45	6
19492	18204	345	5.3	4.6	21.2	43.43	6
35757	18955	381	5.2	4.1	11.4	54.76	6
18110	19184	344	5.2	4.5	21.6	63.22	6
36532	19487	331	7.5	7.1	22.8	23.24	6
45169	19491	375	4.6	3.8	16.1	38.41	6
46281	20144	280	3.3	3.5	11.4	73.35	6
14877	21407	190	5.5	6.5	19.6	120.43	6
40418	21938	180	3.8	4.4	13.4	98.49	6
50352	21874	245	4.6	4.9	16.9	33.67	6
40225	22961	134	5.6	7.8	20.4	59.95	6
16390	24176	226	4.3	4.8	15.3	78.25	6
26944	24508	529	8.4	6.1	38.1	31.65	6
10120	25100	184	5.1	6.6	17.7	108.23	6
20236	25185	134	3.5	5.0	12.2	149.77	6
42379	25350	339	3.6	3.2	15.7	98.73	6
38377	25503	320	6.8	6.3	25.1	23.50	6
16658	25841	219	4.4	5.2	15.7	60.04	6
946	26131	297	4.7	4.2	25.5	17.60	6
10400	27224	529	6.5	5.2	33.0	53.23	6
4181	27412	182	6.1	7.0	21.6	80.35	6
23922	27521	229	4.6	5.7	16.1	55.51	6
2972	28616	233	5.6	5.6	21.2	59.49	6
34324	29170	141	6.0	9.7	23.2	53.15	6
10395	31018	355	5.3	4.5	49.1	94.65	6
20730	31782	323	6.8	6.1	35.0	36.67	6
18010	32133	226	7.5	8.1	26.3	33.54	6
15331	32393	335	6.3	5.9	19.2	33.36	6
28323	33159	203	2.2	2.6	7.9	97.87	6
5206	33309	223	4.9	5.8	17.3	66.24	6
22959	34223	189	7.5	10.0	26.3	33.62	6
28291	34198	320	4.5	4.0	24.0	62.12	6
15808	34522	250	6.4	6.7	24.0	31.52	6
12006	35036	244	9.3	9.6	35.3	17.54	6
2410	35561	236	4.4	4.9	16.1	103.89	6
29210	35741	267	5.4	5.7	19.6	37.97	6
10040	35977	121	4.7	7.4	17.3	70.26	6
15634	36508	147	4.9	6.5	17.3	96.20	6
23972	36559	228	6.1	7.3	21.2	27.02	6
26887	36654	178	3.1	3.9	10.6	154.48	6
3625	37155	412	6.6	5.2	40.5	30.59	6
7778	37322	232	7.0	8.3	24.4	44.89	6
14199	38461	75	5.6	10.1	22.0	59.25	6
8104	39032	159	9.6	12.2	34.2	28.96	6
49437	39240	192	6.3	7.8	22.0	22.25	6
3980	40028	332	7.9	7.1	31.4	25.18	6
18001	41231	255	4.0	4.2	15.3	87.92	6
8628	42936	124	5.5	9.0	20.8	40.01	6
22788	48236	75	5.5	8.4	21.2	68.52	6
16896	50262	163	3.8	4.7	13.4	95.03	6
36917	3798	211	3.6	4.4	13.0	64.88	7
41863	8343	270	4.9	5.3	17.7	40.74	7
22219	13059	379	4.0	3.3	33.4	114.95	7
24255	13578	310	3.0	2.9	11.0	110.71	7
27727	14438	319	2.9	2.8	9.4	94.19	7
29799	14607	312	4.8	4.7	16.5	114.97	7
36809	14631	357	4.2	3.6	13.0	55.20	7
43670	14587	283	4.9	4.7	20.0	60.50	7
22279	14965	285	6.4	5.9	33.0	32.97	7
26071	14918	314	4.5	4.5	14.9	44.24	7
35295	14902	302	3.8	3.7	14.1	86.55	7
24696	15025	318	4.8	4.5	17.7	43.56	7
42684	15390	629	6.4	3.8	20.8	131.43	7
43896	15303	306	6.3	6.2	22.8	31.79	7
37431	15932	352	3.2	2.9	7.5	84.15	7
19748	16503	587	7.8	6.0	29.5	59.87	7
23162	16622	366	5.1	4.3	10.6	41.70	7
36753	17118	265	4.4	4.3	17.7	101.43	7
16625	17783	317	4.9	4.7	17.7	71.06	7
40815	18162	278	4.5	4.6	17.3	49.92	7
26498	18598	266	5.9	5.6	26.3	32.65	7
29425	19957	329	5.2	5.0	16.1	48.10	7
20211	20056	380	5.8	4.8	29.5	56.52	7
46269	20178	275	3.8	4.0	13.7	71.36	7
7111	20442	178	4.1	5.5	14.5	66.16	7
50357	21873	285	3.5	3.8	12.2	48.72	7
45509	22088	181	5.6	7.2	19.6	31.93	7
28674	22171	231	6.4	6.8	23.2	55.66	7
11358	22722	334	5.2	4.8	18.1	22.59	7
16402	24155	229	4.5	5.0	16.1	59.15	7
44533	24357	306	3.9	3.8	14.1	93.23	7
5149	24620	210	5.5	6.1	19.6	85.01	7
26612	24925	244	3.4	3.6	13.0	157.24	7
10109	25118	232	5.5	6.1	19.6	74.22	7
35101	25226	203	4.2	4.9	14.9	70.53	7
42381	25347	318	4.8	4.3	24.4	82.67	7
19142	25498	254	5.6	6.5	19.6	56.17	7
8871	25710	266	7.1	6.5	31.8	30.70	7
934	26091	147	4.3	6.0	14.5	23.27	7
10855	26337	233	4.1	4.5	14.5	99.68	7
22214	26664	254	6.4	7.4	22.4	38.05	7
41614	26870	324	4.2	3.8	18.5	87.52	7
43688	27237	75	4.8	9.0	19.6	65.44	7
9116	27295	298	5.6	5.1	27.1	35.66	7
4192	27399	310	6.1	5.8	24.4	28.04	7
40152	27463	310	5.1	4.7	23.2	79.82	7
37428	28034	227	3.5	4.0	12.6	98.63	7
29332	28152	265	4.5	4.8	16.5	28.12	7
2960	28625	200	7.6	9.1	26.7	57.58	7
25510	28627	208	8.6	10.3	30.6	29.42	7
12992	28713	276	5.1	4.9	21.6	109.55	7
17000	28970	335	3.1	2.9	9.4	65.23	7
34351	29017	122	7.0	10.7	25.1	32.20	7
4703	29037	264	7.8	7.4	33.8	41.34	7
13362	30624	167	5.8	7.5	20.4	32.33	7
3216	31069	208	6.7	8.2	23.2	46.59	7
14665	31338	187	5.4	5.8	19.6	134.12	7
23827	31292	220	4.9	4.7	18.9	113.72	7
1289	31598	280	6.2	5.8	28.7	41.53	7
20731	31723	223	5.2	5.6	19.2	123.70	7
37264	31940	309	5.0	4.5	24.7	56.92	7
6572	33036	170	5.2	5.9	18.5	70.13	7
9502	33039	119	4.5	6.9	16.5	53.17	7
3973	33668	170	5.6	6.4	20.0	70.68	7
26226	33773	328	3.7	3.3	17.3	66.34	7
22939	34289	222	4.7	5.6	16.1	43.23	7
18258	35271	312	5.3	5.0	23.2	49.98	7
2422	35565	194	4.3	4.9	15.3	142.10	7
3507	35869	176	4.8	4.9	17.3	116.56	7
10025	35988	156	6.0	7.5	21.2	43.48	7
26642	35970	372	6.7	5.6	33.4	34.08	7
4348	36621	213	8.4	8.3	32.6	28.07	7
17569	38403	200	5.2	6.8	18.5	47.82	7
9077	38976	169	4.7	6.2	16.9	66.54	7
11828	39218	214	6.6	7.4	23.2	34.48	7
22301	39230	116	4.4	6.2	16.1	109.80	7
25135	39536	223	3.3	3.9	11.8	129.01	7
8606	42880	127	3.2	4.6	11.4	94.35	7
19694	44218	86	4.7	8.1	18.5	56.43	7
6064	49041	159	5.3	7.0	18.9	120.55	7
32268	1424	263	7.8	8.6	27.9	23.53	8
36940	3814	194	5.2	5.7	18.5	46.61	8
18538	13282	592	11.2	8.6	42.4	22.37	8
40605	14277	339	4.7	4.4	13.4	28.00	8
28711	14464	361	4.6	4.0	11.8	52.95	8
29788	14575	278	5.6	6.0	19.6	55.06	8
44644	14745	185	5.6	7.3	19.6	35.97	8
22273	14993	229	4.1	4.5	14.5	77.75	8
48134	14936	239	6.3	6.5	24.0	55.87	8
44526	15992	356	4.4	3.8	11.8	37.22	8
38754	16328	193	2.8	3.4	9.8	115.54	8
36766	17125	284	4.4	4.6	15.3	86.00	8
44925	17018	281	5.1	4.9	21.2	56.54	8
22638	18185	258	3.5	4.0	12.6	81.75	8
49305	18797	345	3.8	3.4	11.0	81.94	8
41657	18996	245	6.5	6.6	25.1	19.09	8
39428	19507	189	3.4	4.5	11.8	118.29	8
18453	20250	308	9.2	9.1	31.8	19.93	8
7096	20489	204	6.0	7.2	21.2	28.34	8
43992	20638	292	5.2	5.1	21.2	57.90	8
27710	20830	264	6.2	5.9	26.7	73.40	8
48453	20830	264	2.7	3.0	9.8	75.13	8
35774	21312	300	4.2	4.3	14.5	80.56	8
17033	21584	159	4.5	6.6	16.1	45.64	8
21063	21763	222	5.3	5.6	19.6	52.38	8
50321	21863	297	3.9	4.0	13.7	60.85	8
45549	21964	272	7.2	7.6	26.7	23.07	8
25148	22344	303	5.1	5.1	17.3	45.51	8
11371	22747	236	4.7	4.7	18.1	87.03	8
7520	23178	170	5.8	7.1	20.4	16.57	8
27437	23737	244	4.7	5.3	16.9	45.89	8
38970	23840	346	6.6	5.8	23.2	62.02	8
44505	24380	324	4.8	4.5	19.6	81.55	8
20030	24501	223	6.5	7.5	23.2	28.31	8
5188	24636	265	7.1	7.7	26.3	52.07	8
26616	24933	251	2.8	3.0	10.2	305.47	8
31517	25140	226	5.9	5.6	23.2	46.19	8
42387	25334	286	3.9	4.0	14.5	93.53	8
19164	25526	271	4.2	4.1	16.5	66.96	8
8961	25702	370	5.7	4.8	28.3	34.27	8
12971	25671	283	5.1	4.5	26.3	142.52	8
33013	26245	299	3.9	3.5	18.9	126.32	8
41638	26889	248	5.1	5.0	20.4	67.98	8
43696	27201	195	4.6	5.9	16.1	66.64	8
40136	27490	287	5.3	5.7	18.9	42.07	8
27126	27653	313	5.6	5.4	20.4	41.32	8
6895	27802	262	6.1	5.9	25.5	83.12	8
28582	28114	176	4.5	5.2	15.3	115.47	8
8283	28760	295	5.6	5.5	21.2	47.18	8
34364	29029	141	4.8	6.4	16.5	33.77	8
35629	29310	282	5.2	4.8	26.7	58.74	8
22595	29707	262	5.1	5.3	19.2	37.87	8
25035	29675	223	3.8	4.3	13.4	112.81	8
15738	30828	230	4.6	5.6	16.1	28.12	8
20497	31052	279	5.0	5.0	19.6	25.67	8
1268	31645	243	4.6	5.3	16.1	22.67	8
17992	32095	241	4.0	4.1	14.9	182.69	8
39532	32845	175	5.3	7.3	18.9	23.80	8
9483	33042	210	5.0	5.5	18.5	88.21	8
24635	33587	115	6.1	8.7	22.0	130.95	8
4015	33689	202	5.7	6.5	20.0	81.88	8
18462	34108	184	6.9	9.4	24.0	17.49	8
22920	34260	182	5.5	7.2	19.2	42.88	8
29102	34220	234	4.4	4.6	16.1	135.74	8
4892	34417	146	5.3	6.8	19.2	76.64	8
7965	35195	156	5.8	7.9	20.0	61.20	8
1067	35583	250	6.3	6.1	25.5	30.96	8
23972	36551	155	5.9	7.9	20.8	50.56	8
4366	36618	257	4.5	4.6	17.3	64.27	8
47183	36574	232	7.9	8.8	28.7	19.14	8
9957	36750	158	4.2	6.0	14.5	52.19	8
2815	37167	153	6.9	8.9	22.8	38.92	8
4417	38141	203	4.4	5.3	15.3	65.28	8
25125	39536	286	3.9	4.1	13.7	96.07	8
1183	40026	206	4.5	5.2	15.7	91.81	8
5933	40069	568	8.2	6.7	34.6	40.28	8
26237	40076	259	6.6	7.3	23.6	35.45	8
9144	40271	153	3.9	4.9	13.7	91.32	8
24544	41366	157	7.4	10.6	26.7	55.97	8
6934	41719	165	5.7	7.8	19.6	43.44	8
23531	42334	211	9.5	10.1	34.6	29.30	8
15336	42878	233	6.8	7.6	24.4	29.54	8
8603	42889	149	5.0	7.7	18.5	46.53	8
7718	46112	62	4.6	7.7	18.5	141.11	8
16081	47502	275	4.7	5.1	16.5	18.24	8
3514	48091	186	6.6	7.6	22.8	22.37	8
6068	49035	64	5.2	9.1	20.8	151.71	8
27831	1454	265	3.8	3.8	15.3	95.54	9
32506	12605	185	3.9	5.2	13.7	180.29	9
24259	13607	184	10.2	12.1	36.5	23.39	9
42067	14389	296	7.5	7.2	30.2	41.62	9
27698	14463	455	4.3	3.0	18.9	86.26	9
28714	14478	336	2.5	2.4	7.1	62.22	9
25134	14818	190	4.1	5.2	14.5	77.15	9
23371	14936	343	6.3	5.6	20.8	32.78	9
37865	15047	349	5.4	4.8	14.9	47.84	9
19190	16322	330	7.8	7.5	23.2	29.80	9
23954	16577	235	3.7	4.1	13.4	62.54	9
35188	16737	300	2.4	2.3	9.4	123.79	9
44840	17027	346	6.1	5.6	15.3	39.19	9
36752	17102	233	7.8	9.2	27.9	30.21	9
19268	17398	264	5.4	5.4	21.6	115.97	9
48013	17594	282	7.2	7.7	24.7	27.39	9
16637	17781	302	5.1	5.0	19.2	105.90	9
38651	17969	295	5.2	4.8	24.7	64.16	9
24058	18147	251	5.4	6.1	19.2	43.01	9
49298	18790	359	4.8	4.1	29.1	83.45	9
37137	19388	271	4.5	5.0	16.1	50.50	9
39531	19680	151	4.2	5.3	14.9	84.62	9
50747	19678	344	7.5	6.6	33.8	19.36	9
27701	20822	212	7.8	9.9	27.9	25.62	9
43254	20762	275	5.5	5.2	23.2	34.10	9
48456	20832	326	4.6	4.3	16.5	51.99	9
26985	21072	254	9.2	8.8	40.1	20.81	9
35791	21304	270	4.2	4.1	17.3	120.02	9
21069	21793	220	4.9	5.2	18.1	94.05	9
23044	21785	487	7.4	5.1	32.6	51.15	9
18482	21891	265	3.9	3.9	15.7	116.78	9
28848	21934	279	7.3	7.9	25.5	23.52	9
40934	22299	140	3.3	4.7	11.8	113.50	9
14310	22454	285	4.8	4.7	19.6	51.57	9
39273	22532	257	6.6	6.5	27.1	20.07	9
48437	22740	218	5.2	5.6	18.9	23.18	9
29150	22802	358	7.4	6.4	16.5	16.92	9
31622	23457	333	5.4	4.9	22.4	41.51	9
18296	23593	312	4.4	4.3	14.9	44.15	9
4928	23703	306	7.0	6.7	27.1	20.57	9
27467	23736	245	2.8	3.0	10.6	148.81	9
37167	24024	291	5.3	4.9	24.7	28.20	9
26612	24945	200	3.9	4.6	13.4	156.45	9
31525	25136	333	4.2	3.9	13.4	54.31	9
19155	25539	243	3.2	3.5	12.2	213.94	9
12960	25662	258	4.7	4.7	18.5	149.00	9
10854	26322	329	6.0	5.6	18.9	60.39	9
8293	26386	279	5.3	5.1	22.0	88.78	9
34793	26683	225	6.3	6.9	23.2	37.85	9
29070	26953	249	6.7	6.9	25.5	23.92	9
23073	27127	280	7.3	6.9	33.0	38.10	9
27299	27797	509	8.9	5.8	36.1	39.72	9
25083	27924	86	7.2	11.3	25.1	66.79	9
28560	28145	131	4.5	5.1	16.5	221.32	9
36758	28136	362	5.8	5.0	10.6	30.00	9
31399	28332	311	4.4	4.4	14.1	44.46	9
35659	28211	211	7.7	8.2	27.5	47.90	9
2960	28596	280	5.8	5.9	22.0	35.05	9
34360	29126	183	5.0	5.7	16.9	91.29	9
14910	29622	192	5.3	5.7	19.2	47.08	9
10743	29959	166	4.9	5.4	17.3	61.45	9
25979	30166	210	5.7	6.3	20.4	59.16	9
43047	30128	230	7.7	9.0	27.5	24.46	9
6543	30376	240	3.5	3.9	12.6	101.61	9
12523	30945	181	4.1	5.7	14.1	29.33	9
4669	31130	261	4.9	5.3	17.7	54.51	9
23292	31118	160	3.9	5.1	13.7	112.41	9
40466	31517	125	6.5	10.2	23.6	22.76	9
13406	31652	224	9.2	9.9	34.2	19.86	9
4116	32096	134	6.5	10.6	24.4	24.32	9
21408	32240	264	4.7	5.3	16.1	54.62	9
9522	33064	322	8.2	7.4	40.8	19.34	9
20891	33179	266	6.3	5.9	27.9	73.18	9
23340	33717	228	4.4	4.6	16.1	75.73	9
26117	33779	274	6.5	6.4	25.9	53.78	9
30134	34149	109	3.4	5.7	13.4	170.29	9
27800	34619	387	5.8	4.7	27.1	36.18	9
25361	34987	219	5.3	6.6	18.5	60.72	9
23294	36588	215	7.8	8.3	27.5	32.27	9
9964	36758	211	3.4	3.7	11.8	153.98	9
2520	36962	170	5.3	7.2	18.5	31.18	9
25174	39536	361	5.7	4.8	27.1	43.90	9
5615	40023	238	8.4	7.8	32.6	22.37	9
19264	40152	336	7.6	6.7	33.4	20.41	9
9155	40273	145	4.8	5.8	16.9	69.42	9
23399	40432	46	3.2	5.5	13.0	320.41	9
14742	40647	133	4.9	7.7	18.1	54.67	9
24534	41354	276	4.0	4.2	14.1	75.76	9
16554	41621	182	4.7	5.6	16.5	57.06	9
18780	43827	119	4.7	7.0	16.9	84.71	9
26081	44233	229	8.1	9.3	28.7	24.48	9
3729	44673	276	6.2	6.5	23.2	41.33	9
15799	45787	97	5.8	7.8	21.6	57.99	9
25214	47312	143	5.4	7.2	19.2	37.99	9
22153	48700	56	7.1	12.7	29.1	28.38	9
32285	1449	191	5.0	5.9	17.7	65.08	10
32511	12594	243	3.5	4.1	12.2	156.57	10
23695	13594	290	4.9	5.1	17.3	77.01	10
33422	13777	335	4.4	4.1	13.0	44.31	10
35990	14011	275	4.9	5.3	17.3	43.66	10
42990	14206	327	3.4	3.1	12.2	74.79	10
21957	14792	252	4.4	4.8	15.7	51.04	10
21013	14956	255	5.9	5.8	23.2	56.33	10
37882	15025	346	4.7	4.2	13.0	60.82	10
32650	15185	258	9.5	9.7	36.5	25.37	10
40315	15133	327	3.0	2.8	9.4	62.56	10
29214	15529	298	4.1	4.1	14.9	61.42	10
47049	15921	371	6.2	5.2	18.5	32.40	10
44525	15980	380	3.9	3.1	9.8	54.89	10
19763	16505	259	6.6	6.9	24.7	65.80	10
20680	16685	302	6.8	6.4	28.3	40.00	10
24037	18356	165	5.9	7.5	20.4	24.11	10
47171	18463	322	5.9	5.4	24.0	42.88	10
22305	18780	246	6.2	6.9	22.4	34.22	10
49275	18785	333	3.9	3.6	13.0	76.23	10
26693	19286	380	4.0	3.3	17.3	72.05	10
50753	19661	290	3.6	3.5	15.7	54.92	10
13420	20846	623	7.7	5.4	25.5	137.23	10
43271	20776	247	4.6	4.6	18.1	76.62	10
32836	20987	211	5.5	6.8	19.6	71.94	10
23023	21321	349	5.3	4.7	15.7	36.52	10
35761	21301	305	3.8	3.8	13.0	108.02	10
34050	21690	264	4.1	4.3	15.3	152.88	10
38155	22232	338	5.3	4.6	24.7	16.31	10
26587	22292	291	6.9	7.2	24.7	28.94	10
40879	22354	189	5.8	6.8	20.4	70.57	10
23625	22509	251	4.1	4.4	15.3	67.97	10
15084	22557	235	4.8	5.1	17.3	55.77	10
44527	22937	212	5.5	5.8	19.6	97.37	10
15953	23382	365	6.3	5.3	15.7	26.03	10
31629	23435	322	5.0	4.7	16.5	79.38	10
11211	23686	211	5.0	5.6	17.3	110.92	10
46723	24110	273	4.4	4.3	18.1	80.27	10
45318	24201	214	6.6	8.0	23.2	36.49	10
9842	25285	244	3.7	4.2	13.0	70.37	10
19134	25510	172	5.9	8.1	20.8	110.44	10
32312	25722	493	6.1	4.8	41.6	45.64	10
26538	26896	361	6.9	6.0	17.3	29.34	10
29111	27007	239	3.9	4.5	14.1	63.11	10
12826	27269	218	3.4	4.0	11.8	118.30	10
12051	28064	416	7.7	6.0	42.8	48.88	10
35685	28184	113	4.6	6.3	16.5	107.98	10
3005	28621	274	8.3	8.8	29.8	41.48	10
5500	29261	216	6.3	7.8	22.4	24.03	10
36425	29217	222	3.4	4.0	12.2	58.10	10
30607	29721	53	7.5	13.9	31.0	24.34	10
41353	31355	214	4.4	4.6	16.1	64.40	10
13367	31572	193	4.4	4.7	15.7	175.70	10
17963	32107	203	4.2	4.6	14.9	124.48	10
18708	32840	174	4.0	5.2	14.1	71.32	10
30138	34137	158	3.5	4.7	12.2	209.81	10
19852	34224	107	5.2	8.2	19.2	56.94	10
29071	34231	221	5.5	6.2	20.0	50.82	10
24772	34285	284	3.7	3.8	14.1	28.02	10
15967	34901	193	5.6	6.3	20.0	50.20	10
12651	35615	195	5.2	6.7	17.7	20.26	10
2560	36962	178	7.0	8.5	24.0	67.93	10
3937	37844	204	5.5	6.1	19.6	59.96	10
10338	38160	145	6.8	8.9	24.0	74.68	10
4644	38804	249	10.0	11.1	36.1	26.41	10
19441	39017	358	6.5	5.5	27.9	31.65	10
5614	40025	181	5.6	6.7	19.6	85.45	10
23403	40372	154	5.6	7.8	20.0	38.00	10
3901	41310	68	4.6	6.4	17.3	123.55	10
26051	44285	255	6.3	7.2	22.0	28.82	10
8421	45374	248	6.6	6.6	25.5	48.90	10
15788	45845	134	5.9	8.6	21.2	69.75	10
25237	47328	175	5.8	8.1	20.4	45.56	10
17467	49952	94	4.8	8.3	18.5	54.08	10
41866	8346	318	4.7	4.2	22.4	43.87	11
32511	12591	251	4.2	4.9	14.9	100.59	11
25118	12900	313	4.4	4.3	15.7	77.65	11
17331	13264	344	4.2	3.9	10.2	43.27	11
23752	13581	536	6.6	4.2	24.4	77.76	11
33394	13778	328	3.9	3.7	11.8	90.78	11
42998	14210	259	4.3	4.0	18.1	58.24	11
35329	14498	342	5.9	5.1	34.2	36.90	11
27316	15299	483	5.4	4.1	35.0	61.98	11
43212	15333	316	3.3	3.0	13.7	55.44	11
39188	16304	307	3.5	3.4	13.4	62.92	11
16781	16416	249	7.3	8.3	25.9	30.53	11
18939	16624	256	3.9	4.0	14.9	82.84	11
17968	17325	258	4.8	5.1	17.7	118.79	11
44667	17480	222	6.1	7.6	21.2	57.60	11
48718	17544	345	3.9	3.5	9.4	37.48	11
19805	17486	210	7.9	10.2	28.3	33.18	11
29648	18749	306	3.6	3.4	14.9	76.64	11
49283	18781	324	4.0	3.8	13.0	81.95	11
21485	19011	289	7.9	7.8	31.0	25.03	11
14780	19279	222	4.8	4.9	18.1	67.45	11
42846	19725	265	4.6	4.8	17.3	66.38	11
17365	19842	214	3.3	3.9	11.8	85.03	11
26609	20134	235	8.2	9.0	29.5	18.25	11
7068	20416	232	5.4	5.4	20.0	29.31	11
51246	20511	244	6.5	7.3	23.6	20.29	11
46037	20775	214	7.6	8.9	27.1	34.27	11
43269	20774	274	4.2	4.6	14.9	98.45	11
32752	20949	240	5.6	6.4	19.6	55.81	11
23982	21170	232	3.1	3.1	11.4	163.86	11
35767	21281	223	5.5	6.6	19.2	44.91	11
18672	23301	327	3.7	3.3	22.8	123.25	11
11236	23668	229	6.2	7.6	22.0	49.77	11
38575	23506	219	5.3	6.3	18.9	29.09	11
39898	23746	289	5.1	5.0	20.0	44.88	11
4886	23712	129	6.2	8.9	23.2	41.80	11
18309	25108	247	5.8	5.8	22.8	34.05	11
13386	25464	310	5.3	4.9	23.6	126.10	11
42221	25822	350	5.1	4.6	13.7	32.58	11
10838	26357	253	7.1	7.1	27.9	53.29	11
29876	26925	313	5.9	5.4	25.1	25.92	11
16923	27057	364	7.1	6.0	18.5	22.59	11
19037	27150	354	5.2	4.5	18.9	37.86	11
7044	27241	448	8.7	6.4	44.4	23.77	11
35684	27892	334	5.4	5.2	14.9	70.02	11
24384	28213	142	6.3	8.8	23.2	55.37	11
36531	29459	192	5.6	6.8	19.2	78.76	11
5539	29535	93	5.2	8.1	18.5	108.89	11
22905	29560	244	4.5	4.7	16.9	132.23	11
8251	29839	300	9.2	9.4	31.0	21.22	11
30631	29784	137	6.4	9.8	22.8	24.20	11
20819	29948	391	4.5	3.7	31.0	61.33	11
4874	30304	273	6.4	7.0	22.8	34.45	11
41355	31394	255	4.3	4.6	16.1	54.79	11
13380	31575	231	3.9	3.9	14.9	132.96	11
12376	32826	257	4.0	3.8	16.9	109.35	11
25518	34710	212	6.7	6.6	25.9	53.03	11
16002	34946	213	5.2	6.4	18.5	95.54	11
10219	35502	146	7.6	10.5	27.1	45.30	11
13449	37177	291	5.8	6.0	20.8	53.01	11
20295	37239	225	5.3	5.1	20.8	97.24	11
3736	37788	235	5.6	6.0	20.4	58.61	11
10294	38099	123	8.6	12.9	31.4	21.42	11
4728	38280	79	7.5	10.6	27.9	180.95	11
22684	38449	250	7.1	7.6	26.7	40.57	11
1293	38622	337	7.8	7.3	21.2	26.59	11
26147	38724	260	5.4	6.0	19.2	50.03	11
11637	39169	104	4.5	6.4	16.1	131.00	11
1982	39349	74	12.5	19.4	45.2	23.57	11
23890	39474	264	5.3	4.9	23.6	123.02	11
20053	40061	236	11.1	12.4	40.1	21.86	11
12453	40760	171	5.0	5.8	17.3	73.73	11
20577	41195	196	5.9	6.6	20.4	68.38	11
16556	41633	208	4.0	4.5	14.5	119.59	11
24520	41626	238	4.9	5.8	17.3	70.98	11
22938	41667	209	4.5	5.5	16.1	73.84	11
1822	45691	181	6.7	6.8	24.0	58.61	11
15787	45884	128	5.2	7.2	18.9	47.98	11
25271	48239	61	7.8	11.0	30.2	30.64	11
32259	1423	221	4.9	5.4	17.7	40.77	12
34211	1817	144	5.2	6.9	18.1	32.13	12
36915	3788	246	5.5	5.1	22.8	24.44	12
41873	8332	276	6.1	5.9	25.9	26.27	12
25118	12888	324	5.3	4.9	22.8	73.98	12
23727	13577	271	5.7	5.9	21.6	55.05	12
33385	13765	352	5.7	5.0	14.9	30.40	12
43023	14226	372	5.2	4.3	11.8	43.46	12
41265	14433	379	5.3	4.4	29.1	52.23	12
38284	14578	287	5.3	5.2	20.8	56.67	12
17547	14794	279	6.1	5.5	31.4	83.55	12
32669	15217	534	6.4	4.6	27.5	73.50	12
24438	16017	345	4.5	4.0	17.7	87.94	12
32599	16307	313	5.4	5.3	18.9	46.00	12
39157	16285	266	4.8	4.5	21.6	41.17	12
42243	16294	342	5.6	5.0	18.1	33.51	12
48722	16292	297	4.0	4.0	14.9	46.57	12
21845	16528	278	3.7	3.6	14.9	91.08	12
20074	16798	134	5.1	7.1	18.1	174.87	12
44624	17563	249	6.4	6.4	25.5	63.91	12
48687	17530	275	4.2	4.3	16.1	76.33	12
26137	18417	185	7.4	9.2	25.9	34.09	12
41484	18409	326	4.2	3.8	16.9	70.34	12
22300	18762	313	5.4	5.0	22.8	46.28	12
29652	18760	273	5.3	5.2	21.2	71.28	12
49310	18805	379	3.7	3.0	7.5	85.03	12
42836	19728	296	3.7	3.7	13.7	113.51	12
37328	19799	209	5.3	6.8	18.5	138.44	12
46142	19792	272	3.9	4.0	14.9	64.29	12
31879	20752	275	7.3	7.2	27.9	34.83	12
43289	20791	314	4.7	4.4	17.3	59.79	12
44433	20770	244	3.9	4.5	13.7	56.77	12
17146	21238	183	5.5	7.2	19.2	53.89	12
40918	22399	254	8.0	8.9	28.7	28.59	12
25712	22973	152	5.0	7.3	18.1	62.64	12
18696	23297	351	4.1	3.5	16.9	117.91	12
22614	23334	166	3.8	5.1	13.0	167.88	12
20702	23532	356	6.2	5.3	19.6	27.59	12
31879	23789	145	4.5	6.2	15.3	65.54	12
43669	24334	310	3.7	3.7	12.6	101.05	12
39611	24568	251	4.0	4.2	14.9	71.40	12
24824	24782	302	6.3	6.0	25.1	26.92	12
16464	25206	202	8.2	10.7	28.7	35.79	12
40380	25373	258	5.1	5.3	19.2	48.95	12
13384	25428	279	5.9	5.6	25.9	121.04	12
23351	25884	271	6.3	6.8	22.4	51.62	12
11980	26023	188	6.2	8.0	22.0	62.10	12
35099	26622	186	4.3	4.9	15.3	36.82	12
16920	27086	236	4.2	4.6	14.9	55.87	12
20488	27347	57	8.5	14.4	34.2	30.10	12
27289	27403	282	10.0	10.5	35.7	19.38	12
30540	28401	572	7.2	5.6	28.7	93.69	12
2967	28585	225	6.4	6.7	23.6	65.92	12
20372	28484	281	4.5	4.2	19.6	178.95	12
32179	28755	215	7.0	6.9	26.7	108.62	12
19439	29461	233	4.7	5.6	16.5	66.01	12
25590	29625	427	6.9	4.9	25.1	28.95	12
24277	29842	485	6.8	4.6	29.1	47.62	12
17003	30141	580	8.9	6.4	33.0	21.82	12
39755	30194	235	4.9	5.6	17.7	72.61	12
38081	30384	340	4.5	3.9	29.1	33.86	12
2850	30645	258	6.8	6.8	26.7	38.51	12
5999	30623	183	3.8	4.9	13.0	92.72	12
28267	31528	172	7.6	10.6	26.3	23.36	12
30097	33118	287	9.3	9.9	31.4	25.60	12
12772	33485	295	5.2	5.2	19.2	65.75	12
15925	34453	247	7.1	7.2	27.5	41.12	12
27753	34515	330	6.8	6.2	27.1	48.72	12
21958	34683	170	7.1	7.6	22.4	31.11	12
25519	35532	246	4.9	5.6	17.7	60.35	12
5333	36645	248	5.5	5.5	21.6	59.19	12
21419	37543	340	6.3	5.5	32.6	52.96	12
4570	38813	135	3.4	4.4	12.2	131.95	12
24494	38857	188	5.2	5.8	17.7	36.94	12
11609	39152	104	4.4	6.3	16.1	144.32	12
22448	39319	315	5.4	5.1	19.6	43.59	12
25852	39558	167	6.1	7.9	21.6	23.46	12
6397	41498	89	5.0	8.2	19.2	116.61	12
16554	41615	193	5.0	6.0	17.7	56.93	12
7135	49548	184	6.2	6.3	22.0	31.36	12
32270	1450	222	3.5	3.6	13.4	39.57	13
23779	11887	234	5.1	6.1	17.7	26.03	13
17972	12358	320	3.7	3.5	12.6	59.05	13
21214	12933	323	4.2	4.1	12.6	44.99	13
24108	12937	319	3.9	3.5	17.3	78.89	13
35961	13982	224	4.9	5.3	17.3	52.28	13
37918	14367	313	4.3	4.1	16.1	79.58	13
28386	14771	337	6.3	5.4	46.3	72.30	13
18466	14967	353	4.7	4.1	12.2	82.81	13
27287	14952	202	6.9	8.3	24.4	51.83	13
44832	15045	196	4.6	5.3	15.7	125.41	13
41677	15489	342	3.2	2.9	10.6	61.47	13
40162	15890	327	4.6	4.4	13.7	57.46	13
49467	16036	182	8.0	9.2	28.7	19.67	13
24385	16053	306	4.5	4.6	14.9	51.76	13
35038	16121	306	3.4	3.3	13.0	102.96	13
42248	16275	163	5.4	7.4	18.9	39.70	13
21869	16516	312	3.8	3.4	18.1	101.22	13
31235	16591	201	7.4	9.2	26.3	42.83	13
35115	17442	309	6.5	5.9	32.6	37.28	13
48692	17549	308	4.2	4.2	14.5	49.03	13
14364	17749	265	5.0	5.4	18.1	62.66	13
44358	18295	265	5.6	5.5	22.4	97.93	13
49306	18819	291	5.1	5.0	20.0	62.20	13
29230	19606	362	4.3	3.7	8.6	45.80	13
42841	19721	327	4.9	4.5	19.6	57.80	13
46135	19804	325	3.0	2.7	18.9	176.50	13
21416	20034	201	6.0	6.8	20.8	49.16	13
35275	20255	256	5.4	5.5	20.4	66.59	13
51232	20532	273	4.4	4.4	17.3	22.21	13
7109	20484	244	8.3	8.3	31.8	20.40	13
31873	20798	167	4.6	5.9	15.7	120.58	13
43256	20800	260	3.3	3.7	11.4	88.90	13
44390	20814	247	6.1	5.6	24.7	44.90	13
22704	21547	361	4.1	3.5	19.6	96.67	13
20552	21842	247	5.3	5.7	18.9	67.54	13
38634	22079	186	4.9	6.4	17.7	65.44	13
35555	22658	276	10.0	9.4	47.1	23.45	13
48461	22785	159	7.2	8.7	25.5	29.42	13
41598	23245	219	3.8	4.7	13.0	25.51	13
22606	23316	182	3.2	4.3	11.4	244.83	13
18384	23848	224	6.2	6.4	22.8	63.35	13
43675	24337	277	3.0	2.9	12.2	176.58	13
30373	24364	213	5.4	5.6	19.6	44.15	13
39173	24674	216	4.9	5.2	18.1	80.26	13
37225	24788	294	2.7	2.8	9.8	226.52	13
7180	24882	249	5.0	5.8	17.3	33.69	13
18663	25009	288	6.7	6.8	25.5	20.60	13
35094	25070	335	7.6	6.8	31.0	24.24	13
42479	25196	155	5.7	8.1	20.4	28.20	13
24621	25555	183	4.7	6.0	16.5	61.58	13
4557	25689	273	6.4	6.3	25.9	36.30	13
2919	25920	200	6.5	7.2	23.2	61.96	13
24841	26554	291	5.4	5.4	20.4	45.79	13
43701	27070	119	3.7	5.1	13.4	21.29	13
35448	27247	363	4.3	3.7	19.6	59.26	13
36961	27356	263	4.5	5.0	16.1	36.80	13
25118	27565	168	5.4	6.3	18.1	116.91	13
27631	28323	249	4.0	4.5	14.5	112.71	13
32923	29402	273	6.9	6.6	30.2	34.78	13
25546	29617	225	5.1	5.7	18.5	105.58	13
29852	29701	167	7.6	9.9	26.7	47.60	13
11720	30234	269	7.1	7.6	25.9	23.77	13
33174	31841	163	6.1	8.4	21.2	26.64	13
5036	31840	250	4.7	5.2	16.9	87.37	13
10631	32218	123	4.9	6.4	17.7	80.99	13
35988	32181	222	4.6	5.0	16.5	45.26	13
27800	32274	250	4.9	5.6	17.7	114.01	13
36720	32772	187	6.4	8.5	22.4	38.96	13
3850	34117	231	5.3	6.2	18.9	91.31	13
30270	34121	173	6.2	7.5	21.6	25.23	13
27781	34495	325	4.7	4.1	28.7	93.39	13
21954	34660	182	3.8	5.2	13.7	77.74	13
20848	34934	148	5.8	8.5	20.8	50.79	13
26494	35662	242	4.6	4.7	17.3	87.75	13
14221	36038	183	3.6	4.7	12.2	129.06	13
20329	37195	185	7.9	10.3	27.5	18.72	13
21411	37520	223	3.8	4.4	13.7	102.46	13
4608	38813	151	5.1	6.4	17.3	76.11	13
22444	39298	375	4.9	4.1	34.6	51.62	13
24932	39876	188	5.4	5.6	18.5	166.30	13
12593	40150	158	7.9	9.2	27.9	23.40	13
8114	41259	253	10.1	10.0	41.2	19.80	13
30961	41869	115	5.5	8.0	20.0	17.49	13
17629	41760	138	7.6	11.3	29.1	56.63	13
8559	42202	163	5.1	7.3	18.1	18.76	13
30189	47359	208	5.4	6.6	18.9	23.00	13
51979	49590	229	5.8	6.6	20.8	16.51	13
32303	1419	228	4.1	4.6	14.9	28.81	14
41601	9149	349	3.8	3.4	9.4	47.52	14
35966	13991	384	6.2	4.9	14.5	40.61	14
23689	14175	379	5.1	4.1	10.2	26.35	14
39876	14416	315	3.8	3.5	15.7	81.49	14
29523	14823	294	5.7	5.6	22.4	37.22	14
43041	14881	621	5.2	3.6	17.7	239.03	14
27299	14962	230	3.7	4.2	13.4	148.66	14
44843	15066	261	4.7	4.9	18.1	131.80	14
36652	15542	178	6.3	8.6	22.0	19.74	14
35669	16412	222	4.5	5.7	15.7	55.38	14
21874	16488	280	6.1	6.2	23.6	30.81	14
18962	16536	339	5.1	4.7	14.5	23.38	14
27863	16846	264	2.2	2.3	7.9	244.15	14
40262	16931	280	4.6	4.7	17.3	73.93	14
35143	17468	223	6.0	6.7	21.6	56.53	14
24855	17621	168	8.0	10.6	27.9	23.04	14
14353	17840	342	8.1	7.2	28.7	26.85	14
44407	18305	390	6.5	5.2	29.5	39.57	14
45334	18443	301	4.0	3.8	16.5	86.75	14
35258	18971	276	9.9	9.6	42.0	20.48	14
20272	19205	342	8.0	7.4	22.0	20.67	14
46138	19774	211	2.6	2.8	9.8	307.44	14
37972	20683	251	7.7	7.9	29.5	33.17	14
16079	20856	244	5.1	5.7	18.1	68.14	14
20866	20917	239	4.9	5.1	18.5	97.30	14
17091	21664	214	4.2	4.6	15.3	83.53	14
41387	21759	255	5.2	5.4	19.6	68.43	14
40081	21735	225	4.2	5.3	14.9	50.31	14
31173	21969	307	3.7	3.5	15.3	122.21	14
38662	22052	229	5.6	6.3	20.0	46.35	14
49521	22420	395	6.0	4.7	20.0	17.76	14
10028	22886	153	9.8	12.5	33.8	30.89	14
47320	23499	277	5.1	5.0	20.8	36.53	14
18418	23881	198	4.6	5.1	15.7	47.90	14
24543	23837	297	7.6	6.9	39.3	29.50	14
35498	23916	64	7.3	13.5	29.5	26.62	14
43687	24363	315	3.6	3.6	11.0	62.24	14
27072	24719	525	7.8	5.5	35.0	27.81	14
37193	24849	278	3.4	3.6	12.2	101.31	14
43240	25912	314	5.3	4.8	28.7	86.14	14
29822	26139	326	4.6	4.2	21.2	51.87	14
39856	26544	279	3.5	3.7	12.2	85.20	14
6440	27068	89	7.2	10.3	25.1	21.11	14
38397	27146	181	6.4	7.1	22.4	65.72	14
17573	28320	357	5.5	4.8	18.1	47.18	14
27628	28325	216	3.4	4.0	11.8	115.38	14
2995	28600	234	4.2	4.8	14.9	74.75	14
21054	28578	236	4.0	4.3	14.5	194.75	14
39757	28857	221	5.2	5.6	18.9	46.34	14
37670	28950	360	5.4	4.6	16.9	45.47	14
5865	29549	224	6.9	6.7	25.9	63.12	14
39759	30218	167	4.4	5.8	15.3	67.96	14
6081	30273	335	11.4	10.6	34.2	17.79	14
6985	30308	110	5.0	8.1	18.9	97.83	14
15393	30319	213	7.2	8.3	25.5	42.57	14
13855	31025	143	4.9	6.0	17.3	93.55	14
6267	31431	203	4.5	5.6	15.7	104.85	14
5055	31854	265	5.5	5.9	20.0	79.25	14
17874	32303	89	4.9	8.8	19.6	49.11	14
36737	32753	352	6.0	5.2	22.8	27.11	14
3851	34158	248	4.2	4.7	15.3	103.99	14
19755	34330	280	5.9	5.3	29.5	58.65	14
21017	35530	235	8.0	9.3	28.7	42.05	14
48354	35936	238	6.1	7.0	22.0	20.39	14
14225	36038	205	3.2	3.5	11.4	116.02	14
26208	37095	346	5.3	4.8	13.0	35.82	14
21420	37561	170	5.1	6.4	17.7	76.60	14
18141	37681	138	4.4	5.6	15.7	83.33	14
17442	38674	271	6.2	6.7	22.0	33.59	14
11625	39162	149	5.1	6.0	17.3	143.39	14
21415	39602	234	7.4	7.4	28.3	45.99	14
17664	40108	127	6.9	8.6	24.4	66.69	14
18403	40795	269	5.6	5.7	21.6	70.57	14
9222	40903	244	4.9	5.6	17.3	69.33	14
23547	41001	118	4.1	6.7	15.7	78.41	14
6407	41455	147	5.9	7.6	20.4	91.77	14
21119	41811	85	4.6	7.7	17.7	77.21	14
16770	44704	154	7.2	8.7	25.5	57.92	14
32272	1450	114	4.3	6.5	16.1	56.42	15
36963	3798	348	5.6	5.0	16.1	17.03	15
13665	6286	250	4.2	4.4	15.7	52.55	15
41584	9126	276	4.1	4.3	14.9	61.31	15
28816	10828	278	5.8	5.8	22.8	20.75	15
24619	11227	316	7.6	7.1	30.2	41.44	15
40830	12190	273	5.0	4.6	23.6	24.05	15
29446	12879	203	6.1	7.5	21.6	31.33	15
23060	13590	327	4.3	3.7	26.7	82.73	15
33116	13730	379	6.7	5.5	46.3	19.06	15
37790	13713	211	6.5	8.0	22.8	38.93	15
42155	13976	312	4.6	4.4	17.7	36.86	15
20170	14078	183	5.0	5.6	17.3	41.97	15
40574	14299	551	10.9	7.7	44.4	20.73	15
21966	14742	214	5.0	5.4	18.1	50.89	15
43142	14904	621	6.4	4.4	21.6	132.94	15
44845	15063	513	6.7	5.4	40.5	80.17	15
19797	15231	337	5.1	4.7	15.7	126.56	15
30716	16033	350	4.3	3.7	22.4	24.71	15
24410	16306	288	4.2	4.3	15.3	49.13	15
42220	16276	229	5.5	5.8	19.6	50.98	15
32032	16555	203	4.2	5.1	14.9	25.99	15
51642	16630	580	9.9	7.1	36.1	26.25	15
27879	16801	265	3.7	3.7	14.9	127.36	15
41547	17362	306	3.8	3.8	14.1	29.10	15
17324	17753	241	4.6	5.3	16.5	74.19	15
35274	18132	257	4.5	4.9	16.5	101.83	15
30634	18234	306	7.6	7.4	28.3	23.86	15
45323	18443	256	3.7	3.4	15.7	205.02	15
38515	18587	298	3.8	3.7	14.5	84.35	15
49283	18788	290	4.1	4.2	14.9	84.02	15
34030	19045	207	5.7	7.4	20.0	60.11	15
14083	19783	209	3.9	4.0	14.5	110.43	15
25289	19842	285	5.6	5.3	25.1	45.51	15
46150	19816	233	4.6	4.8	17.7	187.49	15
47453	19941	445	6.7	4.7	27.5	29.42	15
31375	20050	138	6.3	8.1	22.4	74.78	15
20881	20943	247	4.2	4.3	15.7	95.48	15
36723	20949	239	10.2	11.1	37.3	19.40	15
17089	21674	146	3.8	4.8	13.4	91.13	15
31157	21949	262	4.2	4.3	16.5	91.71	15
48485	22711	218	10.0	12.2	35.0	23.24	15
13379	22985	280	5.9	5.7	24.4	44.17	15
19684	23172	284	6.2	6.6	21.6	68.22	15
22608	23313	207	5.0	6.4	17.3	53.98	15
31307	23235	258	4.5	5.1	16.1	58.50	15
19344	24618	122	9.2	11.2	31.4	27.75	15
39155	24667	251	3.4	3.5	13.0	123.04	15
11357	24942	141	4.8	6.9	17.3	83.39	15
43237	25913	307	4.7	4.8	15.3	79.61	15
40961	26138	239	3.7	4.0	13.4	154.26	15
29826	26161	253	6.6	6.7	25.5	22.05	15
6318	27101	214	6.6	8.3	22.8	21.04	15
43638	27234	274	7.0	7.0	27.9	17.17	15
29404	28665	203	5.1	5.6	17.7	101.48	15
12876	29302	284	5.0	5.2	18.1	52.34	15
15375	30355	225	5.7	5.9	20.8	64.06	15
22645	31493	123	6.7	9.1	24.4	53.76	15
15288	32408	229	5.6	6.6	20.0	20.33	15
15508	33742	185	5.9	7.5	20.4	53.13	15
26065	33777	280	5.6	5.6	22.8	89.96	15
14309	33958	271	4.3	4.4	16.1	113.49	15
3830	34145	330	4.7	4.3	16.5	44.17	15
28993	34434	187	6.1	8.4	21.2	28.12	15
6691	37256	539	7.8	5.8	33.8	37.50	15
2801	37709	137	4.9	5.9	17.7	122.28	15
3785	39074	107	5.0	6.2	18.1	207.11	15
11630	39199	112	5.3	6.9	18.9	97.13	15
12769	39560	197	5.1	6.4	18.1	73.74	15
4267	40568	206	4.2	5.2	14.9	69.26	15
18426	40781	222	3.2	3.9	11.8	123.33	15
7333	41816	82	7.0	13.1	29.5	77.98	15
16547	42474	152	4.8	6.1	17.3	66.97	15
23623	43168	202	3.7	4.2	13.0	71.12	15
19704	43672	141	6.4	9.2	23.2	41.51	15
16022	44343	119	5.5	7.9	20.0	49.60	15
2028	45999	94	3.8	5.6	13.7	86.40	15
9129	46920	189	5.3	7.1	18.5	34.78	15
51532	49053	188	9.1	11.0	31.8	17.79	15
38949	3166	185	5.2	6.1	18.5	25.57	16
41589	9139	267	4.1	4.1	16.5	32.56	16
28807	10859	537	8.7	5.8	34.2	22.46	16
40813	12201	189	5.8	7.0	20.4	26.70	16
27989	12675	360	5.6	4.8	11.8	27.31	16
32478	12570	303	3.7	3.8	12.6	95.85	16
38560	12920	239	5.7	6.0	20.8	35.40	16
23073	13599	304	2.8	2.8	9.4	99.46	16
42155	13921	298	3.6	3.4	14.5	44.47	16
33881	15140	274	7.4	7.7	27.5	23.81	16
19782	15226	359	4.4	3.7	20.0	186.40	16
42638	15518	287	4.8	4.5	21.2	57.32	16
30733	16071	306	3.4	3.4	12.6	108.24	16
20201	16315	180	9.1	12.0	33.0	33.53	16
14468	17733	256	6.1	6.6	22.8	43.01	16
23012	18082	108	8.0	12.1	30.6	128.99	16
20089	18388	313	4.3	3.8	28.3	84.72	16
45314	18427	272	3.7	3.4	17.3	214.74	16
38526	18589	457	5.2	3.7	24.0	67.40	16
46553	18746	307	4.7	4.4	19.6	112.77	16
34016	19115	153	3.1	4.6	11.0	88.53	16
27787	19333	482	3.6	2.8	24.4	137.63	16
46147	19809	266	7.5	7.8	27.9	53.60	16
50556	20044	261	5.1	5.6	18.5	72.22	16
16867	20365	362	7.6	6.5	29.1	30.57	16
20764	21073	217	6.7	6.4	26.3	64.48	16
33027	21052	279	4.3	4.6	15.3	80.88	16
41626	21150	285	3.7	3.8	13.7	81.56	16
45457	21248	391	5.2	4.1	22.8	81.11	16
15019	21775	263	3.1	3.4	11.0	71.97	16
26750	22006	198	7.0	7.9	25.1	54.41	16
6457	23184	236	5.3	5.5	20.0	82.10	16
31325	23250	214	3.6	3.9	13.0	121.79	16
38209	24346	145	5.8	7.6	20.4	37.59	16
29895	24550	272	3.6	3.7	13.7	154.91	16
24172	24881	197	5.0	5.9	17.7	79.46	16
39140	25404	353	5.1	4.4	22.0	86.68	16
27167	25497	274	8.0	8.2	31.4	27.58	16
32117	25447	152	7.1	9.6	25.1	29.83	16
19346	25817	247	3.9	4.5	13.7	97.08	16
13340	26126	263	7.9	8.4	29.8	33.22	16
40950	26081	142	3.6	4.6	13.0	219.83	16
25328	26682	181	3.6	3.9	13.0	81.06	16
37691	27502	309	4.9	4.9	17.3	92.55	16
29571	27988	310	5.1	4.5	33.8	121.18	16
9576	28110	130	4.1	5.7	14.5	220.58	16
8671	29053	263	6.2	6.3	24.0	65.29	16
999	31100	192	4.3	4.5	15.7	204.13	16
19372	31875	123	5.9	9.1	22.0	46.53	16
29624	31793	145	6.0	7.4	21.2	62.81	16
22236	31824	262	6.8	6.4	28.7	18.50	16
30065	33070	185	4.4	5.4	14.9	86.17	16
28978	34411	176	5.0	6.2	17.3	58.27	16
15123	35441	190	3.7	4.5	13.0	103.47	16
49930	37631	49	5.0	8.7	20.4	123.32	16
2767	37743	203	5.1	6.1	17.7	94.00	16
6278	39071	154	5.8	8.6	20.8	50.00	16
12757	39547	207	4.5	5.2	15.7	125.53	16
14366	39552	263	7.0	7.3	26.3	46.39	16
24447	41184	203	5.9	6.4	21.6	43.48	16
16528	42470	147	5.5	7.3	20.0	36.80	16
24643	43133	96	4.6	6.9	17.3	165.94	16
42137	44008	178	3.6	4.4	12.6	192.83	16
9202	46963	80	4.2	6.1	15.7	91.18	16
10897	50185	107	3.8	5.9	14.1	90.82	16
23534	2635	247	4.1	4.4	14.9	32.80	17
37132	7363	220	3.6	4.4	12.6	49.12	17
31105	12648	258	5.0	5.5	18.1	27.31	17
27976	12660	226	6.1	6.3	22.4	41.31	17
38587	12872	215	6.2	6.8	22.0	42.10	17
32796	13492	287	4.7	4.9	16.9	47.82	17
23071	13607	269	4.4	4.8	15.3	92.67	17
26726	13727	200	5.4	6.8	18.9	76.89	17
42143	13959	330	5.0	4.5	24.4	43.60	17
36134	14093	220	5.2	5.4	19.2	35.86	17
27442	14608	346	5.5	5.0	15.3	87.64	17
34074	14614	616	5.0	4.0	16.9	27.51	17
23517	14760	296	5.1	4.8	22.4	75.39	17
32385	15241	347	4.5	4.0	12.6	18.72	17
35807	15356	254	4.8	4.9	18.1	42.23	17
41548	15379	304	3.3	3.2	12.2	159.94	17
36613	15529	196	4.9	6.2	17.3	72.90	17
42681	15542	448	5.1	3.7	24.7	58.71	17
27353	15868	287	5.4	4.9	26.3	23.48	17
18860	15992	306	4.9	4.6	20.8	103.86	17
50771	16009	182	4.8	6.2	16.9	46.24	17
51629	16516	160	5.0	7.6	18.5	41.31	17
33189	16603	139	3.6	4.2	12.6	34.94	17
49158	16875	274	8.9	8.3	43.6	18.63	17
19613	17912	226	5.4	5.7	19.6	45.53	17
50240	17913	264	3.2	3.3	12.6	27.71	17
23098	18171	341	7.1	6.5	20.0	22.41	17
41441	18094	306	4.8	4.6	17.7	101.08	17
45325	18442	307	3.2	2.8	20.8	253.04	17
49279	18807	329	5.1	4.9	14.5	75.38	17
27787	19372	222	3.6	3.6	14.1	75.31	17
34508	19629	262	4.5	4.2	19.2	95.33	17
16876	20367	342	4.1	3.6	19.6	142.00	17
52008	20442	566	7.6	5.0	27.9	32.15	17
38230	20969	192	7.8	10.0	26.7	29.57	17
20793	21082	180	4.7	5.1	16.5	101.66	17
33013	21086	316	5.9	5.5	23.6	49.48	17
37524	21220	174	6.3	8.1	22.0	35.88	17
12236	22059	588	7.7	6.0	27.5	58.02	17
39081	22734	489	5.9	4.5	35.3	63.36	17
45060	23464	344	5.4	4.9	16.5	44.56	17
18390	23852	229	3.4	3.7	12.2	108.01	17
27791	23846	369	4.6	3.8	17.3	61.40	17
34146	24121	155	4.9	6.4	17.3	59.39	17
40130	24206	231	4.6	4.9	16.9	130.78	17
41483	24438	342	8.4	7.5	26.7	28.08	17
38982	24714	624	10.2	7.5	32.2	35.33	17
24165	24908	336	5.5	5.2	14.9	31.98	17
27294	25354	243	5.1	5.3	18.9	51.08	17
28642	25230	170	6.8	8.1	24.0	35.80	17
16014	25720	295	6.0	5.9	24.0	27.31	17
33665	25683	198	7.6	8.0	25.1	26.87	17
43243	25902	251	3.3	3.5	12.2	347.30	17
40956	26010	168	4.2	5.2	14.9	138.81	17
35620	26849	292	5.1	4.9	21.6	33.99	17
28850	26989	259	6.7	6.9	24.4	21.56	17
22283	28144	119	6.1	9.8	22.8	85.65	17
37914	28313	255	3.0	3.2	11.0	138.88	17
3012	28624	218	6.8	8.0	24.4	72.56	17
19589	29052	258	6.2	6.7	22.4	47.42	17
6409	29093	165	5.3	6.4	18.1	165.43	17
35333	29174	159	4.8	5.9	16.9	90.40	17
26008	30145	218	3.5	4.4	12.6	81.37	17
15112	30870	203	4.2	4.7	14.9	283.18	17
1010	31111	170	4.7	5.4	16.9	226.53	17
10576	31128	190	3.9	4.8	13.4	84.77	17
18560	31313	191	3.0	3.4	10.6	121.39	17
27295	31907	183	6.5	7.9	23.2	93.22	17
26302	32560	199	7.3	7.9	25.9	21.69	17
30063	33076	178	3.6	4.3	12.6	82.24	17
20652	33140	91	5.1	7.9	19.2	70.55	17
25698	34181	200	5.5	6.9	18.9	62.02	17
17095	35786	144	4.6	6.9	16.9	45.63	17
48400	35984	203	3.9	4.9	13.4	61.42	17
20536	37318	196	6.1	6.6	22.0	106.00	17
24507	37937	151	7.1	10.1	25.1	45.04	17
10413	38191	286	8.3	8.8	29.1	13.14	17
47495	38765	267	6.4	5.8	29.8	23.00	17
50494	38741	145	5.0	7.4	18.1	36.57	17
1903	39560	135	5.9	7.5	20.8	95.56	17
4666	39698	206	3.9	4.5	13.7	117.45	17
2023	41300	185	6.5	8.2	22.4	37.77	17
17647	41740	78	5.8	9.5	22.0	39.36	17
42142	44016	156	4.2	5.3	14.5	181.34	17
38993	3124	148	8.3	12.2	30.2	18.46	18
28832	10782	187	8.1	9.5	28.7	23.05	18
32501	12579	265	4.0	4.5	14.1	104.80	18
24873	12741	257	7.0	7.1	27.1	27.37	18
29457	13724	372	9.6	7.9	20.0	21.36	18
25825	13934	321	4.1	3.7	19.6	62.11	18
36141	14113	333	4.1	3.8	12.6	51.38	18
32934	14247	338	4.0	3.5	22.0	69.12	18
45075	15007	365	3.7	3.1	14.1	89.87	18
32048	15378	336	4.9	4.6	13.7	21.90	18
50790	16042	335	3.2	2.8	13.7	117.77	18
49156	16371	273	5.4	5.8	19.6	37.94	18
34320	16676	299	4.7	4.7	17.7	69.03	18
38203	16843	317	5.1	5.0	17.7	65.81	18
37300	17122	171	5.4	7.4	18.9	111.98	18
52424	17225	374	4.6	3.8	25.9	47.14	18
35702	17482	328	3.2	2.9	11.0	119.85	18
48376	17649	510	6.4	4.9	35.3	49.23	18
26077	18150	255	3.3	3.6	11.8	86.62	18
46714	18374	208	6.2	6.7	22.0	22.17	18
45350	18452	302	3.3	3.1	13.4	137.93	18
24497	19587	218	5.7	6.1	20.8	42.02	18
38714	19982	145	5.8	8.4	20.4	43.68	18
45035	20002	284	4.4	4.4	17.3	75.15	18
15641	20303	178	4.8	5.7	16.9	102.88	18
16880	20363	378	5.6	4.6	13.7	46.62	18
52032	20416	385	5.7	4.6	18.1	30.04	18
39609	21500	174	3.7	4.8	13.0	53.15	18
16635	21619	194	6.1	7.1	21.2	55.11	18
34809	21687	135	6.8	10.5	24.7	33.31	18
15025	21852	203	5.3	5.2	19.6	23.97	18
50291	21914	273	6.9	7.5	24.4	41.41	18
40003	22604	345	4.6	4.1	18.9	76.47	18
21985	23826	180	7.3	8.7	25.9	16.04	18
18362	23867	272	4.0	4.2	14.5	58.25	18
34145	24137	255	4.9	4.8	20.0	66.04	18
40138	24233	162	4.5	5.9	15.7	62.59	18
41478	24417	272	3.8	4.2	13.4	105.71	18
22629	24594	223	7.1	7.9	25.5	22.79	18
20481	24766	194	3.4	4.3	11.8	137.24	18
38113	25924	433	3.9	3.1	33.4	125.37	18
43254	25911	296	4.5	4.5	17.7	186.33	18
22016	26322	180	3.4	4.2	11.8	190.84	18
24456	26702	193	4.1	4.7	14.5	99.89	18
34216	26703	255	6.1	6.3	23.6	48.95	18
37320	27103	218	5.1	5.2	18.1	27.57	18
15310	27388	331	5.6	5.1	22.4	59.37	18
4740	27512	151	7.6	10.4	26.3	44.20	18
37924	28283	209	4.2	4.5	15.3	156.69	18
2981	28595	239	5.9	7.2	20.4	66.49	18
19628	29089	287	4.4	4.6	15.7	59.20	18
39627	29280	358	9.0	7.7	45.6	18.61	18
23699	29854	240	6.4	7.4	22.8	48.16	18
7841	29894	268	12.0	12.4	45.2	19.30	18
6982	30292	178	4.3	5.4	14.9	106.26	18
24630	30441	259	5.6	5.7	21.2	70.95	18
20770	30569	228	4.4	4.2	17.7	140.86	18
9962	31686	156	6.4	8.3	22.8	53.18	18
20641	33187	128	5.8	9.5	22.0	54.18	18
30084	33071	280	5.6	5.5	23.2	56.09	18
26005	35728	148	4.1	5.0	14.5	147.43	18
51907	35631	69	3.6	6.3	14.5	112.51	18
12050	35969	262	5.2	5.2	20.0	51.23	18
13998	36446	119	5.0	6.6	17.3	117.48	18
20692	39930	298	3.2	3.1	12.6	108.94	18
20193	42772	161	4.4	5.5	14.9	25.06	18
18062	44647	57	7.1	11.3	27.9	41.39	18
23866	45210	254	7.1	8.0	25.5	23.84	18
18724	46242	133	4.7	7.4	17.3	67.57	18
16695	49590	93	4.9	6.9	18.1	78.66	18
32264	1441	219	6.9	8.7	24.0	31.62	19
37120	7356	306	4.0	3.7	17.3	54.64	19
23878	12501	346	4.5	3.9	23.6	90.09	19
32471	12576	237	3.6	3.8	13.0	118.85	19
22076	12911	229	5.9	6.8	20.8	32.82	19
23249	13110	330	4.3	4.0	13.7	66.80	19
29486	13279	339	9.9	9.2	26.7	17.30	19
28520	14173	262	4.9	4.8	20.0	67.63	19
31716	14644	452	5.0	3.8	32.2	63.99	19
34487	14982	273	3.0	3.3	10.6	82.73	19
22514	15052	387	5.9	4.8	30.2	101.27	19
42698	15540	257	4.6	4.3	19.2	81.88	19
50793	16045	346	5.4	4.7	31.4	129.25	19
16518	17138	285	3.1	3.0	12.2	282.11	19
24760	17135	171	5.6	6.6	18.9	121.56	19
37303	17074	232	3.3	4.0	11.4	69.43	19
52431	17208	341	5.5	4.9	19.6	51.00	19
35714	17462	295	4.1	3.6	22.0	89.69	19
41442	18108	339	3.8	3.5	11.4	92.01	19
16682	18132	276	4.4	4.7	16.1	39.16	19
24544	19607	167	5.1	7.1	18.1	49.65	19
46105	19760	270	5.0	5.1	19.2	107.05	19
17728	19860	412	8.1	6.2	41.6	17.96	19
28049	20005	235	4.2	4.5	16.1	142.16	19
13726	20363	259	4.5	4.8	16.5	98.55	19
52012	20428	269	4.4	4.7	15.7	43.49	19
49505	20885	302	8.2	8.2	28.7	44.38	19
12322	21060	141	6.0	7.3	21.2	58.49	19
16625	21620	232	3.8	4.3	13.4	50.21	19
18935	21711	269	7.8	7.5	33.0	28.98	19
47414	23683	329	4.5	4.2	13.7	60.10	19
12201	24258	236	4.0	4.6	14.5	99.91	19
36235	24937	284	5.2	5.0	21.6	90.42	19
38677	25112	266	3.4	3.6	12.6	83.36	19
43255	25907	240	4.3	4.8	15.7	165.84	19
22043	26330	174	4.7	6.1	16.5	202.58	19
26375	26296	88	7.0	11.7	27.5	242.44	19
31275	26834	244	4.4	4.4	17.3	111.94	19
43754	27191	302	5.5	5.0	28.3	17.64	19
26738	27330	218	3.8	4.3	13.7	91.76	19
4813	27525	379	11.1	9.0	32.2	17.17	19
32041	28324	175	6.7	9.0	23.6	26.89	19
32130	29453	233	5.3	5.0	20.8	102.74	19
22054	31026	186	5.5	6.5	19.2	89.06	19
6514	31570	235	4.2	4.9	15.3	72.34	19
21775	32697	210	3.9	4.6	14.1	107.96	19
30050	33046	320	6.7	6.6	21.2	28.47	19
16312	33162	185	4.4	5.2	15.3	141.86	19
1689	33454	231	5.7	6.8	20.0	48.79	19
11809	33812	313	6.6	6.0	31.4	25.68	19
39751	33917	179	6.4	8.3	22.4	23.93	19
24253	34671	108	5.6	8.4	20.8	68.71	19
51904	35670	117	4.2	6.8	15.7	102.01	19
48382	35998	156	4.7	6.2	16.1	70.96	19
14002	36425	140	4.7	5.7	16.1	134.99	19
21033	37064	295	6.5	6.2	28.3	40.80	19
23989	37711	59	4.8	9.5	20.8	113.42	19
22332	38422	184	7.2	9.3	25.1	27.23	19
37903	38713	196	4.0	4.3	14.1	132.29	19
5934	41415	146	6.7	9.7	24.0	38.17	19
21140	41723	125	4.9	7.1	17.7	56.11	19
15697	42216	175	4.8	6.5	16.5	64.57	19
23699	43735	148	6.6	7.7	23.2	115.32	19
8581	44565	151	6.0	8.4	20.8	40.03	19
44759	2708	255	5.4	5.9	19.2	22.32	20
37136	7377	377	4.7	3.8	9.4	29.01	20
24832	12930	233	5.8	6.3	20.8	42.04	20
29491	13266	368	6.5	5.5	13.0	50.32	20
25833	13942	311	5.2	4.8	25.5	75.99	20
30832	14417	347	6.5	5.7	24.7	41.76	20
29959	15224	492	5.0	4.0	34.2	155.96	20
29222	15230	280	4.7	4.2	23.2	129.08	20
34724	15711	87	5.3	8.4	20.0	97.50	20
39488	16316	144	7.1	8.2	23.2	33.05	20
23486	16931	117	6.1	8.6	22.0	39.01	20
46689	16859	189	5.4	6.6	18.9	194.90	20
16519	17089	236	2.8	2.9	10.2	402.64	20
24766	17154	148	4.3	6.0	15.3	98.33	20
27000	17579	146	8.6	11.3	31.0	49.59	20
21946	18104	304	3.7	3.3	23.2	126.77	20
41453	18094	322	3.8	3.6	13.4	102.65	20
24350	18928	190	3.7	4.3	12.6	66.10	20
34930	19500	247	4.9	5.8	17.7	70.63	20
17634	19884	281	4.4	4.4	17.3	68.30	20
15602	20253	192	6.1	7.2	21.6	49.15	20
29251	20331	213	4.0	4.4	14.5	191.14	20
51990	20482	361	6.9	5.8	33.0	32.29	20
15947	21769	256	4.3	4.3	17.3	115.25	20
25858	22703	214	3.9	4.0	14.5	129.73	20
23040	22804	225	5.6	5.9	21.2	61.29	20
38038	23043	198	6.1	7.4	20.8	52.26	20
15498	23526	236	8.6	8.8	32.6	29.18	20
24567	23790	197	6.2	7.4	22.0	27.46	20
39739	24386	220	5.4	5.7	19.2	25.77	20
37963	24718	298	5.4	4.8	30.2	51.71	20
45416	24757	148	8.1	10.2	29.1	33.27	20
16025	25711	228	6.5	7.8	22.8	53.79	20
22035	26327	195	4.0	4.6	13.7	225.47	20
29367	26320	244	2.4	2.4	9.4	220.45	20
26395	26379	248	5.1	5.7	18.5	44.39	20
19654	26901	129	11.6	18.8	44.0	15.54	20
40971	27702	185	8.7	11.2	30.2	21.21	20
35990	28099	233	6.5	7.2	23.2	34.01	20
13387	28475	191	3.9	4.7	13.7	108.36	20
41319	28709	149	6.4	7.8	22.0	59.22	20
25162	29398	148	5.1	6.2	17.7	96.25	20
19508	29987	158	3.9	5.1	13.4	35.57	20
31706	30329	145	5.4	8.1	19.2	48.22	20
23081	30752	211	4.7	5.3	16.9	73.14	20
41148	31152	317	5.8	5.7	19.6	38.36	20
24772	31691	251	5.1	5.4	19.2	98.53	20
19093	32036	129	4.1	6.0	14.9	110.74	20
15365	32477	174	5.9	7.6	20.4	28.92	20
16316	33158	193	4.2	5.2	14.9	126.29	20
1718	33463	114	4.8	6.1	17.3	102.24	20
51932	35664	208	3.9	5.0	13.7	53.59	20
9079	38201	159	6.8	9.5	24.0	51.63	20
37880	38751	243	6.0	6.4	22.4	41.41	20
50503	38741	150	4.8	6.7	17.3	65.59	20
24100	41579	162	5.4	6.3	18.1	189.07	20
13215	42201	91	4.3	6.3	16.9	258.10	20
12212	42198	650	9.5	7.1	32.2	97.05	20
23196	42935	147	4.9	6.5	17.3	59.90	20
12614	47997	212	7.0	7.4	25.9	33.98	20
29145	9876	247	6.0	6.2	23.2	55.49	21
24765	12865	207	4.2	4.5	15.3	171.96	21
19951	13137	239	4.9	5.2	17.7	56.08	21
36139	14175	206	8.0	10.3	28.7	63.63	21
28467	14415	333	4.3	3.9	15.3	89.06	21
30807	14423	264	3.3	3.4	12.6	112.54	21
47745	14919	310	6.3	6.2	22.4	34.39	21
43869	15125	339	4.0	3.6	15.7	108.00	21
26330	15460	288	3.2	3.0	13.7	311.01	21
35569	15629	361	3.9	3.4	10.6	106.54	21
30898	16777	264	4.2	4.0	18.1	137.21	21
40573	17271	609	7.6	6.4	27.1	36.64	21
24090	17865	344	6.3	5.7	16.9	40.91	21
41420	18106	307	4.5	4.5	16.1	108.13	21
20411	18516	262	4.4	4.1	20.4	84.51	21
46830	18666	53	10.8	17.6	42.4	27.03	21
33898	19062	269	3.6	3.8	13.4	138.49	21
50005	19613	324	4.8	4.5	16.1	27.43	21
44998	20017	434	5.6	4.4	38.9	76.20	21
16298	20531	507	6.8	5.2	37.7	66.96	21
43760	21457	280	3.9	4.1	13.7	47.25	21
25937	22757	265	3.8	3.8	15.3	104.12	21
33345	22885	344	3.8	3.3	20.8	78.78	21
14997	23866	172	4.9	6.3	17.3	111.04	21
38034	24007	229	4.0	4.6	14.5	127.61	21
20346	24068	110	6.5	9.3	23.6	62.26	21
39685	24334	324	5.0	4.6	19.2	46.66	21
19281	25085	287	3.9	3.5	20.8	93.37	21
21588	25135	234	4.9	5.2	18.1	105.67	21
33403	25243	253	3.6	3.7	14.1	122.97	21
39468	25692	271	3.8	3.7	15.3	102.40	21
43222	25897	258	6.9	7.8	24.4	30.76	21
37827	26103	261	5.3	5.3	21.2	44.51	21
22057	26341	206	3.9	4.8	13.7	136.95	21
35603	26842	233	6.0	5.9	23.2	59.75	21
43725	27206	220	7.4	7.6	26.7	26.24	21
32225	28053	169	4.4	5.3	15.3	162.35	21
2999	28586	222	4.9	5.0	17.7	93.63	21
6188	29740	282	3.8	3.6	16.9	84.05	21
19001	29919	711	12.2	6.1	34.6	221.84	21
32035	29976	207	4.8	5.1	17.7	110.57	21
38071	30458	269	7.0	6.9	28.7	62.45	21
41129	31083	181	3.6	4.3	12.2	33.79	21
26500	31559	222	4.9	5.2	17.3	72.82	21
19109	32028	146	4.8	6.8	16.9	100.23	21
1687	33503	119	5.8	9.0	21.6	75.06	21
22575	34003	177	5.2	6.1	18.5	41.19	21
3131	34540	126	4.8	5.7	17.7	43.98	21
18878	35131	145	9.6	13.5	34.2	16.17	21
15367	35345	221	4.6	5.0	16.5	90.29	21
14017	36417	237	3.7	3.9	13.4	101.94	21
25234	36766	201	5.2	6.1	18.5	107.06	21
3149	38988	167	3.9	5.0	13.4	175.10	21
20102	39698	181	4.9	5.6	17.3	192.20	21
3300	40095	209	5.0	5.0	18.5	104.88	21
7132	40114	226	7.2	7.7	26.7	69.25	21
19306	40299	194	5.1	6.5	17.7	42.08	21
13242	42203	102	4.6	6.5	17.3	93.58	21
33771	44971	161	4.5	6.3	16.5	48.70	21
13567	47840	225	5.1	5.5	18.9	32.40	21
36869	3799	213	4.5	5.4	16.1	18.61	22
29138	9871	241	5.0	5.8	17.7	26.52	22
33733	13422	271	10.5	10.2	44.4	24.37	22
37672	13552	346	5.4	4.9	14.5	66.72	22
25825	13930	334	4.6	4.1	18.5	44.17	22
43881	15125	287	5.2	4.8	24.7	63.05	22
27722	15433	320	3.8	3.7	11.4	57.19	22
24982	15567	377	6.4	5.3	31.8	97.07	22
35551	15608	416	3.4	2.6	15.7	90.10	22
50804	16046	247	5.8	5.8	22.4	172.21	22
27586	16625	455	6.1	4.7	43.2	58.86	22
29024	16818	262	5.5	6.2	19.6	36.50	22
30875	16792	298	5.9	5.5	25.9	44.01	22
46753	16844	675	7.1	4.7	21.6	175.13	22
38603	16990	295	3.9	3.9	14.1	120.37	22
45328	17308	389	5.5	4.4	22.4	66.65	22
34629	17563	283	3.8	3.9	13.4	153.29	22
24049	17848	389	5.8	4.6	25.9	47.55	22
18127	17934	392	5.1	4.0	15.7	70.60	22
41435	18089	331	6.4	6.0	19.6	37.55	22
15151	18394	171	5.3	6.8	18.5	66.77	22
21632	19033	327	3.6	3.4	13.0	130.31	22
33921	19063	251	6.4	6.3	24.7	58.60	22
41719	19224	198	5.5	5.9	19.2	122.47	22
23686	19450	356	4.0	3.5	13.0	90.74	22
49942	19643	230	4.7	5.3	16.5	82.64	22
42868	19763	241	4.2	4.8	14.5	60.81	22
17605	19885	324	5.1	4.9	15.7	72.68	22
45021	19987	500	5.3	4.2	34.6	85.27	22
21558	20217	115	6.6	9.3	24.0	63.72	22
29496	21377	240	3.3	3.9	11.8	127.25	22
50692	21774	207	3.8	4.8	13.4	46.96	22
45439	21946	259	6.9	7.9	24.4	26.29	22
39139	22514	244	5.1	5.0	20.0	39.35	22
43509	22600	368	4.6	3.9	47.5	172.11	22
25942	22749	254	3.4	3.4	13.0	174.11	22
28916	22679	176	5.8	7.0	20.4	27.33	22
33382	22923	499	6.6	5.0	38.1	50.93	22
12309	23435	266	4.9	5.2	17.3	63.63	22
24097	23512	212	4.3	5.2	15.3	94.56	22
44480	23670	242	6.7	7.0	25.1	22.95	22
41093	24480	281	3.7	3.6	15.7	102.66	22
33093	24704	335	5.3	4.8	18.5	65.68	22
36894	24864	282	3.9	3.7	16.1	90.91	22
29296	25077	219	3.5	4.0	12.2	131.93	22
10086	25117	282	5.5	5.3	23.6	95.03	22
39478	25743	262	6.8	7.3	25.5	28.09	22
16805	25909	156	4.4	6.5	15.7	117.84	22
38513	25960	585	7.3	5.6	27.1	38.92	22
7794	26219	236	4.5	5.4	15.7	27.69	22
40536	26279	229	7.3	8.5	25.5	59.96	22
27348	26545	251	5.0	5.8	18.1	50.03	22
23993	26810	277	4.0	4.1	14.9	168.66	22
14446	26941	352	6.2	5.4	20.0	32.08	22
32222	28024	166	4.0	5.2	13.7	256.79	22
4703	28073	237	8.0	7.7	32.6	43.18	22
22671	28375	156	5.2	7.0	18.1	74.59	22
14238	28668	225	5.7	5.4	21.2	76.17	22
13421	30635	170	5.0	5.8	17.7	130.41	22
1667	33452	108	5.4	6.6	20.0	97.05	22
18044	34682	130	5.8	9.1	21.2	66.96	22
11837	34806	185	5.6	7.1	19.6	14.83	22
26388	35241	218	5.4	6.5	18.9	51.83	22
1798	36180	129	6.7	8.2	22.4	122.85	22
26131	36240	141	3.9	5.7	13.7	97.60	22
9059	38187	139	5.5	6.7	19.6	139.18	22
25243	38171	219	5.7	6.5	19.6	63.49	22
3167	39031	135	5.5	6.9	19.6	66.72	22
24131	42932	238	6.0	6.6	21.6	55.95	22
22935	43297	214	6.1	7.1	21.6	111.04	22
7507	46242	155	4.9	6.8	17.7	30.37	22
9334	47161	176	4.1	4.6	13.7	105.24	22
16160	48065	221	6.8	7.3	24.7	14.53	22
27538	1199	192	4.5	5.4	15.3	47.10	23
26130	1859	183	3.3	4.1	11.8	46.02	23
35015	12052	280	9.0	8.7	35.3	22.21	23
26804	12822	315	4.5	4.2	17.3	78.86	23
37660	13568	290	5.3	5.4	18.9	45.22	23
39841	13697	236	4.5	4.2	18.5	206.16	23
33854	13903	339	5.0	4.6	13.7	53.66	23
41696	14546	319	5.4	4.9	24.4	78.75	23
35542	14638	172	3.4	4.6	11.8	44.89	23
28990	14670	231	3.4	3.8	12.2	165.72	23
49011	14692	261	5.3	5.5	20.0	29.77	23
42708	14809	269	3.6	3.6	14.9	114.69	23
43529	15998	280	6.7	6.6	27.5	44.87	23
26826	16193	391	5.0	4.1	28.7	103.19	23
40899	16412	261	7.0	7.5	25.9	59.31	23
46949	16831	372	5.1	4.2	20.4	61.42	23
38597	16996	215	4.1	4.8	14.1	135.46	23
44725	17670	331	4.7	4.3	16.5	68.67	23
18117	17873	147	5.1	6.4	16.9	159.23	23
20328	18111	536	7.4	5.1	29.5	52.03	23
21653	19050	314	4.9	4.4	28.3	82.73	23
32561	19225	235	4.2	4.4	15.3	116.29	23
31183	19324	270	4.7	4.9	16.9	91.33	23
41717	19229	243	3.8	4.1	14.1	108.02	23
44602	19602	305	7.4	7.2	27.5	40.60	23
42893	19828	186	9.7	10.4	35.0	25.05	23
46148	19800	409	4.4	3.5	25.9	109.70	23
22932	19951	64	5.1	8.1	18.1	95.25	23
25718	20375	293	4.2	4.0	18.9	60.38	23
34603	20397	204	5.9	6.4	21.6	25.04	23
24277	21058	233	5.7	5.6	22.4	36.40	23
50685	21733	210	4.9	6.2	16.9	38.22	23
43493	22582	284	3.4	3.2	14.5	176.05	23
25945	22754	240	5.1	5.0	20.4	112.12	23
33301	23799	269	5.1	5.0	21.6	87.49	23
38025	23976	196	4.2	4.8	14.9	98.78	23
16374	24151	222	3.8	4.2	13.4	209.74	23
20354	24099	112	5.7	7.8	20.8	65.03	23
30078	24502	225	4.8	5.3	17.7	48.95	23
33100	24720	247	4.7	4.8	18.1	113.07	23
36878	24864	248	5.9	6.2	22.0	55.33	23
30193	25614	240	8.0	8.5	29.8	26.50	23
34562	26819	236	5.3	5.9	19.2	43.67	23
2894	27280	218	5.1	5.2	19.2	45.78	23
43958	27340	240	4.4	5.0	15.7	65.76	23
32252	28004	221	3.7	4.0	13.4	204.43	23
15302	28038	196	7.7	9.1	27.1	34.57	23
18867	27993	97	8.3	14.6	32.6	41.65	23
41328	28719	130	6.4	8.5	23.2	73.08	23
16296	29299	178	6.4	7.0	22.4	58.50	23
32444	29250	219	6.1	6.3	22.4	49.20	23
25038	29668	265	5.0	5.3	18.5	121.86	23
20010	30404	247	4.1	4.6	14.9	63.30	23
13446	30657	180	4.4	5.5	15.7	62.26	23
27828	32207	236	4.6	5.0	16.5	21.14	23
30346	33016	240	7.8	7.9	27.5	31.20	23
10279	33432	613	8.1	6.7	29.5	34.39	23
22068	33864	209	2.7	3.2	9.4	216.05	23
30206	34187	131	4.5	7.1	16.9	57.99	23
18073	34633	141	4.8	6.6	16.9	58.73	23
27371	34989	146	6.3	7.9	22.4	21.39	23
22810	37695	171	5.9	7.0	19.2	72.58	23
4406	38138	169	3.6	3.9	12.6	294.17	23
43674	38927	159	4.3	5.2	14.5	39.90	23
23581	39737	334	5.7	5.1	21.2	27.16	23
21370	40130	193	5.3	6.0	18.1	18.39	23
14137	41163	241	4.2	4.7	15.3	130.28	23
18397	42246	148	4.1	5.6	14.5	81.79	23
22941	43283	283	6.6	7.0	23.2	37.28	23
21897	44408	167	4.4	5.5	15.7	64.80	23
35106	5688	331	4.1	3.8	13.0	35.59	24
33637	5975	491	8.1	6.0	45.2	30.54	24
29109	9865	207	6.5	8.1	22.8	21.55	24
28113	11713	157	6.7	9.3	24.4	26.61	24
32523	13509	161	6.5	8.4	23.2	193.75	24
40936	14360	361	6.2	5.3	13.7	60.77	24
32367	15144	299	5.4	5.2	22.0	65.53	24
15729	15432	368	5.6	4.7	18.1	27.25	24
26321	15452	315	3.1	2.8	15.7	287.34	24
27725	15434	337	3.8	3.4	16.1	114.95	24
31611	15773	366	5.9	5.0	18.5	54.12	24
17543	16107	297	4.5	4.7	15.7	88.23	24
48528	16109	267	6.5	6.7	25.1	32.22	24
40878	16431	282	4.7	5.0	16.5	70.73	24
28355	16540	196	5.5	7.3	19.2	45.99	24
46926	16804	326	4.3	4.0	14.9	38.11	24
42113	17600	218	6.5	7.8	23.2	45.94	24
37332	17591	191	6.9	9.2	24.4	46.22	24
44726	17689	295	5.2	5.3	18.5	90.90	24
18031	18657	295	5.3	5.1	21.2	95.63	24
32575	19236	265	3.6	3.8	13.4	168.35	24
31175	19347	267	5.0	5.0	20.0	70.59	24
46119	19817	356	4.7	4.1	21.2	67.83	24
17667	19905	566	11.1	7.5	41.6	30.45	24
20680	19810	566	7.7	5.3	28.3	41.25	24
25606	19975	108	6.9	9.6	25.9	79.07	24
29230	20655	262	5.3	5.8	18.9	58.64	24
14564	21449	268	3.3	3.5	12.2	71.30	24
50712	21784	230	4.9	5.4	17.3	44.75	24
43462	22576	306	4.7	4.6	16.9	112.08	24
44436	23584	251	7.8	8.8	27.9	47.39	24
38055	23992	319	6.7	6.3	25.1	45.37	24
33099	24691	544	7.3	5.7	33.0	41.78	24
43029	24922	251	4.7	4.5	20.0	115.12	24
21852	25105	222	7.4	8.9	25.9	25.06	24
27841	25971	145	6.4	8.9	23.2	71.02	24
37244	26027	265	2.9	2.8	11.4	160.82	24
14093	26232	216	5.8	6.2	20.8	80.32	24
33436	26387	295	3.9	3.5	19.2	102.09	24
2892	27289	186	5.5	7.0	19.2	62.02	24
37130	27895	112	4.6	7.5	17.3	50.09	24
27197	28426	85	10.3	16.4	39.3	22.30	24
5518	29260	301	8.1	8.3	28.3	33.47	24
23632	29289	203	6.1	6.3	22.4	94.85	24
10063	29622	94	4.5	7.7	17.3	98.38	24
12821	30384	177	5.2	6.4	18.5	82.94	24
10385	30584	193	6.3	6.5	22.0	23.86	24
19084	30528	143	4.3	5.3	15.3	230.18	24
28879	31864	123	7.7	9.8	26.3	80.24	24
19954	31920	255	12.8	13.2	49.1	20.56	24
22615	33256	251	5.0	4.7	22.0	33.84	24
4411	34485	148	5.2	6.3	17.7	118.58	24
8110	35071	266	5.9	5.8	24.7	56.12	24
22834	37726	274	4.4	4.1	20.0	133.95	24
16933	38046	142	6.8	9.4	24.0	99.90	24
48185	39202	101	3.7	5.9	13.7	51.93	24
23636	39732	241	5.4	5.6	20.4	116.39	24
16202	42590	137	4.5	5.9	15.3	86.10	24
14589	44702	93	5.4	8.4	20.0	135.17	24
27508	1168	234	2.9	3.1	10.6	48.57	25
26145	1873	213	5.0	6.0	17.7	35.43	25
28785	11870	232	6.4	6.0	25.5	21.04	25
32118	12604	106	4.9	8.4	18.9	84.42	25
27665	13018	235	4.3	4.6	16.1	75.32	25
17456	13292	272	6.0	5.8	24.4	35.32	25
33088	13346	573	13.0	9.1	49.1	24.87	25
25286	13458	340	4.6	4.2	14.1	72.96	25
29013	13860	339	6.0	5.6	16.5	23.62	25
35530	14626	302	5.7	5.6	21.6	41.12	25
32342	15142	311	3.1	2.9	14.1	156.81	25
51577	15344	284	5.2	5.1	20.0	32.51	25
27707	15432	363	4.1	3.5	9.8	115.33	25
26317	15452	267	2.8	2.7	12.6	242.28	25
17541	16079	302	6.4	6.1	25.1	50.73	25
45727	16143	250	6.3	7.4	22.4	30.71	25
50830	16055	438	4.3	3.3	29.5	130.45	25
41665	16235	319	4.8	4.6	18.1	101.28	25
47263	16860	354	6.3	5.5	15.3	27.11	25
20605	17216	287	5.8	5.5	26.7	30.90	25
15134	17371	298	7.0	6.8	26.7	37.99	25
31307	18242	306	4.1	3.8	19.2	134.99	25
46457	18985	312	2.6	2.5	9.4	104.63	25
32581	19230	219	7.6	7.7	27.1	59.23	25
30567	20249	91	3.8	6.8	14.9	112.95	25
35441	20301	230	5.9	6.9	20.8	33.33	25
28301	20551	95	4.7	6.5	16.9	77.22	25
4624	20956	209	4.5	4.9	15.7	48.03	25
17246	21116	361	10.6	9.1	24.7	20.60	25
49650	21548	171	5.8	6.5	20.0	45.52	25
40810	21816	269	5.0	4.8	20.8	49.82	25
50701	21795	275	6.1	6.3	23.6	33.34	25
12078	22650	203	5.5	6.4	19.6	89.87	25
43466	22583	282	5.9	6.2	20.8	130.81	25
27866	23229	264	3.7	3.7	14.1	109.58	25
19884	23417	188	5.3	5.4	19.6	39.88	25
17755	23719	233	4.8	5.5	17.3	44.52	25
24550	23813	182	6.9	8.6	23.6	32.69	25
42091	23918	150	5.3	7.3	18.5	33.80	25
38617	24004	265	4.7	5.0	18.1	48.42	25
29205	24292	117	5.7	8.5	20.4	36.50	25
25760	25478	244	6.6	6.8	25.5	38.55	25
30528	25737	285	3.1	3.2	11.8	125.00	25
37232	26020	218	3.9	4.6	13.7	131.34	25
4581	26433	196	5.1	5.5	18.5	139.45	25
41117	26402	360	7.2	6.2	19.2	35.13	25
14001	27345	176	7.9	8.8	27.9	26.57	25
33577	27398	280	4.7	4.8	17.3	32.29	25
42933	27631	187	6.0	7.6	21.2	18.56	25
31192	28803	269	4.3	4.2	17.3	137.08	25
20051	29112	149	5.5	7.1	19.2	62.19	25
19018	30470	201	3.1	3.3	11.0	181.54	25
4558	30878	268	5.3	4.9	23.6	65.92	25
23139	31149	262	5.0	5.0	19.6	87.01	25
19944	31981	196	5.2	5.8	18.1	125.38	25
21151	32455	183	4.8	5.6	16.9	137.83	25
4387	34482	45	4.3	6.3	17.7	137.51	25
6573	34476	278	6.8	6.4	30.6	14.31	25
27821	34808	288	6.2	6.2	23.6	54.02	25
13028	35710	152	5.5	6.5	19.6	126.23	25
22828	37757	153	4.7	6.6	16.9	102.40	25
46985	37871	178	6.4	7.4	22.8	46.35	25
48187	39229	132	6.1	8.3	21.2	41.16	25
28741	40551	129	3.8	5.6	13.7	89.58	25
17346	40677	146	4.4	5.6	15.3	67.57	25
24099	42560	240	3.9	3.7	14.9	185.61	25
32994	42619	126	4.5	6.3	16.1	113.17	25
27517	1202	283	4.2	3.9	18.1	44.18	26
40889	1994	247	3.1	3.4	11.4	45.24	26
28135	11878	145	6.4	9.4	22.8	21.00	26
33168	12255	219	5.3	5.9	18.5	23.57	26
27647	13003	190	5.6	7.2	19.2	30.19	26
18407	13061	305	3.4	3.4	12.2	105.93	26
17512	13278	326	8.4	7.7	33.0	28.74	26
23863	13668	157	7.2	9.5	25.5	98.01	26
39711	13610	298	4.7	4.7	18.1	215.19	26
34531	14200	309	4.7	4.5	18.9	55.62	26
20260	14618	108	11.3	14.0	40.8	20.45	26
32346	15154	256	3.4	3.6	12.6	133.18	26
26325	15454	243	3.5	3.4	13.7	129.90	26
41682	15830	329	6.2	5.7	22.0	41.12	26
22826	15852	542	9.0	6.6	38.5	49.95	26
28348	16574	153	6.3	9.3	22.4	46.40	26
39564	16660	278	5.7	5.5	23.6	62.66	26
22418	17104	225	7.2	8.5	25.1	61.29	26
24362	17351	276	3.5	3.5	14.1	104.66	26
31815	17398	306	5.2	4.8	22.8	72.39	26
42075	17604	208	4.9	5.5	17.7	52.27	26
45139	17711	157	8.1	9.7	28.7	123.74	26
18790	18160	284	2.8	2.7	11.8	214.68	26
48336	18669	370	7.0	5.8	15.7	28.99	26
18745	19056	235	8.2	9.4	29.1	71.42	26
13647	19276	171	6.1	7.3	21.2	57.27	26
4634	20969	269	4.0	4.4	14.1	40.54	26
20769	21418	296	4.3	4.3	16.5	73.65	26
29192	21519	176	4.8	5.6	16.9	49.35	26
14087	21670	242	5.3	5.0	20.4	144.27	26
38164	24267	178	5.1	6.3	17.3	109.67	26
29200	24305	188	7.4	8.4	25.5	23.03	26
45246	24498	266	6.7	7.1	24.7	26.50	26
25460	24943	207	4.6	4.8	16.5	103.52	26
26753	25462	216	5.5	5.8	19.2	97.63	26
28068	25523	126	5.1	6.4	18.1	62.94	26
41139	26416	283	4.0	4.0	15.7	93.22	26
26473	26977	200	6.4	7.7	22.4	76.08	26
13978	27325	248	4.2	4.9	14.9	128.43	26
16809	27520	299	4.2	4.0	17.7	192.41	26
26529	27984	215	6.3	7.2	22.4	49.32	26
4802	28760	152	5.5	6.8	19.6	206.05	26
26510	31572	349	3.4	2.9	20.4	112.36	26
28693	32960	170	4.0	4.5	13.7	117.24	26
3039	34782	207	5.1	5.4	18.9	128.40	26
22384	35362	152	3.9	4.9	13.7	88.36	26
3032	35610	174	5.2	7.1	18.1	86.46	26
13014	35699	169	4.6	5.6	16.5	114.73	26
26449	35935	205	5.6	5.9	20.8	105.67	26
39709	36672	150	5.2	7.1	18.9	27.46	26
26387	37703	189	4.3	5.2	14.5	132.14	26
10122	38216	48	3.5	5.3	14.1	212.36	26
25730	38499	170	3.4	4.1	12.2	179.92	26
48196	39242	143	5.6	7.7	19.6	36.82	26
2432	39588	126	6.5	10.8	25.1	53.37	26
3708	41336	218	10.1	12.5	35.7	16.59	26
23121	41911	160	4.7	6.0	16.5	138.71	26
21031	43892	601	7.3	6.0	25.5	67.68	26
24173	44275	156	4.5	5.4	15.7	154.93	26
40884	1996	313	4.0	3.9	14.1	31.88	27
29679	8771	290	4.0	4.0	15.3	56.90	27
24374	11697	210	5.0	6.2	17.7	70.15	27
32115	12620	113	4.7	7.0	16.9	47.43	27
33967	13040	348	4.6	4.0	16.1	40.80	27
17508	13262	154	5.8	8.5	20.8	44.97	27
28793	14057	81	4.5	7.6	17.3	160.68	27
19283	15243	93	5.5	8.9	20.8	41.94	27
32356	15154	313	4.6	4.4	18.1	113.44	27
39984	15815	607	7.2	5.2	25.1	20.03	27
52243	16297	225	5.0	4.8	18.5	67.47	27
39539	16671	234	5.3	6.5	18.5	37.76	27
20359	16692	327	5.0	4.5	25.9	35.60	27
22215	16989	221	5.1	6.2	17.7	68.85	27
35489	17113	285	3.6	3.8	13.0	95.13	27
15146	17330	240	6.5	7.4	23.2	41.52	27
24350	17378	287	3.1	3.1	13.0	173.44	27
18790	18156	313	4.6	4.4	17.3	74.73	27
22368	18145	275	4.4	4.1	19.2	169.75	27
35405	18184	317	6.2	6.0	21.6	46.47	27
13632	19212	214	7.9	8.1	27.5	75.40	27
18737	19061	260	5.4	5.5	20.4	54.56	27
37283	19543	136	5.0	6.1	18.1	77.91	27
50089	19607	157	6.6	8.0	22.0	28.95	27
24374	19796	291	5.1	5.2	18.5	95.65	27
25662	20464	181	4.3	5.2	14.9	63.07	27
12977	21169	245	4.0	4.6	14.5	109.74	27
14054	21635	258	4.9	5.2	18.1	97.46	27
20858	21554	566	6.4	5.1	26.3	68.44	27
23753	21568	256	6.0	6.9	21.2	26.14	27
43736	21746	288	4.9	4.7	21.2	83.05	27
39652	22146	319	4.4	4.0	20.8	54.61	27
26896	22538	217	5.5	6.5	19.6	37.55	27
20745	23104	635	7.3	4.7	23.6	98.61	27
29420	23090	189	5.0	5.9	17.3	142.19	27
26004	23274	89	4.9	7.9	18.9	102.12	27
7092	23794	229	4.0	4.1	15.3	158.13	27
31089	25002	233	4.2	4.8	15.3	108.39	27
41145	25765	195	6.4	8.0	22.4	70.57	27
8431	27107	163	6.2	9.1	22.8	30.88	27
36209	27313	235	3.5	3.7	13.0	120.18	27
25614	27598	226	6.3	6.2	24.7	34.33	27
33240	28144	320	4.1	3.7	18.5	121.80	27
27412	28211	204	6.2	6.5	22.4	39.05	27
29499	28334	221	4.8	5.0	18.1	118.67	27
10840	28483	147	7.6	8.7	27.5	29.37	27
40085	28750	246	5.8	6.6	20.8	19.35	27
4830	28786	278	4.3	3.9	20.8	234.05	27
9962	30307	553	10.3	7.2	41.2	22.94	27
26529	32916	304	6.5	6.2	26.7	41.89	27
3025	34799	126	4.3	5.8	15.7	154.12	27
22371	35357	181	4.5	5.5	15.3	104.11	27
17757	35533	628	7.1	5.5	23.6	65.64	27
39690	36673	164	5.8	7.2	20.4	66.02	27
50766	38230	93	5.2	7.8	19.2	47.25	27
10113	38233	141	4.3	6.5	16.1	84.81	27
25809	38289	249	4.0	4.4	14.5	128.27	27
22708	39500	133	4.3	5.7	15.7	152.08	27
24631	40476	162	3.9	5.1	13.4	157.96	27
19467	42456	60	4.4	7.3	17.7	157.30	27
27499	1188	211	4.3	4.7	15.7	40.80	28
37749	2679	225	8.4	8.8	31.8	14.66	28
31801	3767	277	5.2	5.2	20.8	23.80	28
29682	8779	233	4.2	4.3	15.7	64.20	28
40916	9095	298	3.9	4.1	13.4	35.44	28
33908	12328	326	3.1	2.8	13.0	265.12	28
29072	13021	293	4.3	4.5	15.3	66.28	28
20050	14602	520	7.1	5.2	33.4	55.60	28
27275	15181	308	3.0	2.7	14.1	258.23	28
51594	15318	294	4.6	4.3	20.8	17.10	28
17439	15297	139	7.7	10.6	27.9	78.76	28
39911	15846	263	5.5	6.2	19.2	62.11	28
16915	16306	288	4.0	4.2	14.9	54.67	28
43964	16323	174	5.1	6.6	17.7	58.60	28
32837	17864	301	6.7	6.6	25.1	25.03	28
39789	19032	344	4.2	3.8	13.7	65.82	28
14338	19057	200	9.5	12.1	33.0	18.76	28
52307	19624	189	4.1	5.4	14.1	68.63	28
32342	19713	292	4.3	4.4	16.1	106.19	28
14863	19927	479	6.2	4.8	41.2	50.39	28
47460	20145	302	4.5	4.4	17.7	87.09	28
35100	20316	214	7.1	8.2	25.5	53.22	28
29536	20545	241	5.6	6.4	19.6	46.02	28
48690	20903	300	4.2	3.8	21.6	107.77	28
49614	21535	308	9.6	9.5	33.4	19.94	28
18182	21832	261	4.3	4.4	16.5	188.75	28
22141	22427	268	3.8	3.5	17.3	118.42	28
38463	22668	313	4.8	4.5	19.6	65.69	28
30379	23361	267	3.9	3.8	15.7	79.29	28
13105	23788	118	6.9	9.8	25.5	54.05	28
18431	24379	230	4.4	5.3	15.3	47.44	28
35439	24412	255	4.8	5.1	18.5	126.58	28
37984	24490	241	3.9	4.6	14.1	104.59	28
15967	25704	196	9.6	10.4	33.8	29.50	28
32550	26156	331	6.9	6.6	19.2	24.55	28
39295	26332	302	3.6	3.6	13.4	150.88	28
34271	26600	246	3.4	3.9	12.6	95.29	28
40468	27208	231	4.3	4.7	15.3	76.52	28
28758	27291	250	5.2	4.8	23.6	150.78	28
31382	27876	236	5.5	6.0	19.6	60.12	28
25683	28044	169	4.9	6.0	16.9	74.97	28
29520	28369	272	6.8	6.7	27.5	44.63	28
33779	29440	192	5.5	6.7	19.2	51.59	28
19697	30790	349	6.6	5.7	38.1	69.49	28
23350	30817	320	10.7	10.2	34.2	19.23	28
31692	31103	153	9.9	10.3	30.2	25.68	28
24761	31935	90	3.6	6.5	14.1	102.28	28
22723	32725	152	5.4	7.1	18.9	69.83	28
24942	33074	175	7.7	9.8	26.7	47.19	28
17573	33844	262	8.6	9.1	31.4	13.48	28
3492	37254	233	5.0	5.9	18.1	50.23	28
25275	37955	206	4.2	4.5	14.9	96.55	28
22702	39479	159	5.7	8.3	20.8	52.67	28
5624	39921	141	6.2	8.2	22.4	40.09	28
14683	42631	210	4.4	5.4	15.3	31.73	28
20268	42715	225	4.7	5.8	16.5	122.12	28
22794	44013	200	5.8	6.6	20.8	80.99	28
31805	3812	277	5.0	4.9	20.8	27.76	29
37275	5234	213	6.0	7.0	21.2	30.03	29
24420	11695	238	4.1	4.5	14.9	66.32	29
33918	12323	323	2.6	2.4	10.2	276.23	29
23143	13087	107	4.9	6.7	18.1	158.32	29
39465	13067	440	7.6	5.3	29.1	60.20	29
21109	14078	255	4.4	4.4	17.3	125.53	29
23787	14074	230	4.8	4.7	18.5	163.65	29
20069	14595	335	3.4	3.0	15.7	101.38	29
41427	14935	383	8.4	6.8	25.9	23.62	29
34681	15007	200	5.7	6.9	20.0	126.14	29
47250	15062	251	4.7	4.6	18.9	103.36	29
27264	15180	327	3.4	3.1	12.2	91.95	29
17434	15404	226	3.5	3.9	12.2	161.43	29
32491	15691	223	6.9	8.3	24.0	91.02	29
28056	16094	196	4.4	5.5	15.3	95.34	29
29656	16412	135	5.2	8.0	18.9	33.22	29
43931	16347	255	5.9	6.1	22.4	58.93	29
41960	16816	233	5.4	6.3	19.2	85.13	29
45209	16802	214	5.0	6.2	18.1	50.71	29
14061	17690	339	4.3	3.8	17.7	181.96	29
21487	18011	557	5.6	4.5	24.4	164.77	29
39786	19032	298	4.0	4.1	13.7	66.75	29
37120	19343	239	5.2	5.7	18.9	56.95	29
10433	19880	548	6.0	4.8	26.7	80.55	29
47617	20072	302	4.8	4.5	21.6	181.16	29
48686	20902	268	3.9	4.0	14.5	95.24	29
40722	21575	190	7.1	8.7	25.1	31.01	29
43774	21769	196	5.4	6.0	19.2	35.12	29
16164	21763	229	6.2	6.8	22.4	61.39	29
18185	21820	146	4.8	5.8	16.9	216.97	29
22152	22421	303	5.1	4.6	29.1	131.74	29
38539	22693	614	8.8	6.5	30.6	26.23	29
23858	22864	269	3.1	3.1	12.6	148.67	29
30409	23370	298	5.9	5.3	33.0	22.85	29
44429	23600	232	6.9	6.9	25.9	33.84	29
21306	23789	315	3.8	3.6	14.5	133.73	29
22990	24219	258	3.6	3.9	13.4	193.78	29
20277	24675	262	3.8	3.8	14.9	95.67	29
44495	24765	186	5.2	6.1	18.5	35.86	29
18275	24934	184	5.8	7.5	20.4	43.42	29
25226	25393	597	10.3	7.8	37.7	214.26	29
31917	25496	244	4.0	4.1	15.3	94.60	29
23477	26038	209	6.4	7.4	22.4	43.05	29
39294	26331	280	4.0	4.1	14.9	139.10	29
15910	26508	172	5.3	6.5	18.5	107.93	29
33233	26491	258	4.5	4.5	17.7	124.83	29
40849	26445	569	7.4	5.4	28.3	56.85	29
16240	29074	633	11.5	8.1	37.3	25.85	29
10748	29378	653	10.5	5.8	33.4	32.75	29
33775	29412	125	3.8	5.8	13.7	114.12	29
20696	29916	132	6.5	8.0	22.0	39.16	29
11748	30191	238	6.8	6.8	26.7	31.95	29
26017	30445	242	6.4	7.0	23.2	48.17	29
19681	30781	195	3.4	3.8	12.2	328.44	29
31719	31108	478	8.8	5.8	35.7	21.76	29
17581	34983	147	4.5	7.3	17.3	54.43	29
4667	36461	139	6.2	8.4	22.0	43.70	29
48149	39223	136	4.4	6.6	16.1	37.13	29
7394	41821	317	8.6	8.4	29.1	14.35	29
22725	42581	178	5.1	6.6	18.1	96.45	29
7100	44880	152	4.7	5.9	16.9	70.88	29
13944	46911	268	6.6	7.3	23.2	27.85	29
31795	3739	204	5.6	6.0	20.4	28.60	30
40941	9093	249	5.2	5.4	19.2	38.37	30
33906	12327	325	2.6	2.4	10.2	240.28	30
23188	13006	181	4.2	4.3	14.9	73.30	30
38350	14118	268	5.8	6.0	22.0	38.07	30
20053	14591	322	6.3	5.9	24.4	47.91	30
34683	14984	244	4.7	5.3	17.3	114.18	30
32481	15191	194	7.1	8.4	25.1	163.23	30
38189	15315	265	5.2	5.1	20.8	95.17	30
40140	15257	297	3.8	3.9	13.4	61.71	30
17421	15413	174	3.8	5.4	13.7	151.11	30
38858	15480	389	8.9	7.1	34.2	65.52	30
31651	15750	363	5.0	4.3	23.2	110.46	30
47266	15837	273	5.7	5.6	23.2	21.15	30
50570	15880	203	3.8	4.1	13.7	21.38	30
28059	16110	151	3.4	4.3	12.2	115.67	30
43243	16448	541	6.0	4.4	25.5	58.37	30
41956	16801	216	4.1	4.5	14.5	90.51	30
45180	16812	233	5.4	5.9	19.6	45.22	30
14058	17702	276	4.0	3.8	16.5	160.03	30
28565	17903	211	7.6	8.2	26.7	21.24	30
39697	17873	425	9.2	7.0	47.9	17.39	30
21541	17971	291	3.4	3.5	12.6	99.94	30
42420	18782	364	5.6	4.7	19.6	30.66	30
39807	19002	247	4.0	4.5	14.1	71.24	30
10445	19886	565	5.7	4.4	23.2	40.90	30
15254	20637	418	7.9	6.0	39.3	23.42	30
48680	20891	267	4.0	3.8	16.9	106.36	30
35776	21317	247	3.5	4.0	12.2	106.86	30
40718	21506	211	6.5	7.5	23.2	25.04	30
15487	21737	145	12.2	13.8	42.0	26.25	30
23836	22871	235	5.0	4.7	20.8	52.72	30
11386	23212	320	7.2	6.4	39.3	35.89	30
35879	23252	229	3.2	3.6	11.4	69.90	30
18606	23684	268	4.6	4.9	16.5	62.06	30
22988	24218	196	3.1	3.9	11.0	187.84	30
35460	24410	309	6.5	5.9	31.0	52.64	30
36395	24714	319	8.8	8.1	34.6	21.88	30
15678	24957	92	4.8	7.3	17.7	118.04	30
45903	25031	296	7.0	6.7	28.7	26.46	30
41025	26404	291	3.7	3.7	14.1	76.02	30
33234	26476	408	5.1	4.0	32.2	116.57	30
38156	26663	276	4.6	5.0	16.5	103.50	30
23297	27908	252	7.5	7.2	31.4	21.28	30
32896	27955	287	5.1	4.9	20.4	68.50	30
25119	28004	51	3.5	6.7	14.5	113.23	30
29773	28029	295	4.2	3.8	21.6	252.67	30
16257	29035	147	5.5	7.6	19.6	141.82	30
40019	29477	288	4.7	4.9	16.9	63.09	30
16189	30292	149	4.3	6.0	15.3	121.45	30
23376	30741	178	4.6	5.5	16.1	108.87	30
18461	31069	226	4.8	5.0	17.7	247.38	30
30035	32483	244	4.2	3.8	17.7	160.34	30
17594	34936	208	5.4	6.9	19.2	53.27	30
10206	37287	437	5.5	4.4	48.7	27.43	30
2490	38416	123	5.2	7.3	18.5	72.31	30
48188	39263	102	5.3	8.7	20.0	42.28	30
23230	42356	176	4.9	6.2	17.7	195.81	30
22650	1526	236	4.1	4.2	15.7	28.02	31
39256	4972	243	4.8	5.1	17.7	47.99	31
22153	11322	328	4.7	4.2	22.0	132.68	31
31164	12670	164	5.1	6.7	18.1	25.75	31
26091	12960	381	5.6	4.5	15.3	43.93	31
39782	13951	629	14.5	9.4	47.5	22.98	31
24779	14091	306	6.5	6.3	25.5	49.59	31
41449	14009	141	7.4	9.9	25.5	28.52	31
[truncated: 666,115 more rows]
