# Supplementary material for: The nanoscale organization of the Nipah virus fusion protein informs new membrane fusion mechanisms
Source: eLife. 2025 Jan 2;13:RP97017. doi: 10.7554/eLife.97017 (PMC11695058; doi:10.7554/eLife.97017)
Supplement: Figure 1—figure supplement 1—source data 1. [file elife-97017-fig1-figsupp1-data1.zip › Figure 1-figure supplement 1_source data1/NiV-F-HA.txt]

20553	10245	353	4.5	3.9	12.2	61.88	1
8642	10429	358	3.9	3.4	11.0	38.02	1
21452	11437	62	7.1	10.2	24.7	174.06	1
10987	13172	357	3.9	3.4	10.2	59.62	1
6323	14538	264	7.4	8.2	25.9	28.33	1
27464	14834	363	4.1	3.5	8.6	40.76	1
23292	17051	353	3.2	2.9	8.2	59.04	1
35822	17623	259	3.8	3.4	17.3	93.65	1
39555	17929	101	4.0	7.2	16.1	217.74	1
20448	18588	364	4.2	3.6	11.8	36.95	1
37098	18705	304	7.5	7.3	29.1	102.24	1
40274	19878	186	8.5	11.1	29.8	78.75	1
41302	21941	73	5.0	8.2	19.2	98.82	1
39752	22257	541	7.0	5.0	28.7	80.62	1
21490	22695	280	6.6	6.5	26.7	53.15	1
20955	23469	163	5.5	8.0	19.6	90.41	1
10064	23623	384	3.4	2.8	16.5	102.92	1
24355	24271	328	3.3	3.0	13.4	94.35	1
25394	24350	388	3.0	2.3	7.1	31.36	1
36707	25329	255	4.3	4.7	15.7	97.17	1
26287	25444	478	9.4	6.3	39.3	48.09	1
38659	26041	267	5.3	5.9	18.5	48.91	1
27234	26599	148	4.8	7.0	17.7	35.17	1
5639	27835	449	6.5	4.5	27.1	53.44	1
13633	28218	290	4.5	4.3	18.5	97.08	1
24299	28645	287	8.5	8.8	30.6	20.39	1
43089	29151	308	3.3	3.3	11.8	40.24	1
37370	29257	342	3.4	3.2	9.4	47.45	1
11351	29362	313	3.9	3.4	26.7	181.66	1
17797	31773	583	7.0	4.9	25.1	99.41	1
32549	31990	327	5.3	4.8	23.6	122.58	1
18896	34849	139	5.5	7.3	19.6	111.95	1
34339	34954	346	6.8	6.0	21.2	26.03	1
23548	36491	578	5.9	3.3	20.0	55.24	1
21062	40235	170	11.3	13.8	36.9	24.41	1
18755	10781	287	5.2	5.0	21.2	66.30	2
5797	12482	370	5.6	4.7	11.0	28.33	2
11702	15428	330	3.6	3.3	13.7	62.62	2
35614	17530	434	9.9	7.1	38.9	45.88	2
20408	18586	311	4.4	4.4	14.1	41.26	2
40242	19855	218	7.0	8.2	24.7	54.27	2
20501	21355	401	5.1	4.0	21.2	42.84	2
36252	22000	351	6.7	5.9	18.9	22.47	2
10065	23612	313	3.8	3.8	12.2	78.37	2
24351	24274	280	3.9	4.2	14.1	87.67	2
36689	25348	167	5.8	7.2	20.4	88.20	2
35532	25691	397	4.6	3.6	13.7	31.17	2
18741	26257	405	4.7	3.7	22.0	34.27	2
24672	26408	353	4.7	4.2	9.8	25.93	2
7384	27096	298	7.2	7.2	25.9	49.88	2
23906	27645	220	5.1	6.1	17.7	31.02	2
19097	28087	357	3.2	2.8	8.6	45.07	2
25096	28145	344	6.2	5.6	15.7	37.80	2
13596	28220	331	3.0	2.7	14.1	89.54	2
6177	28673	267	5.3	5.4	20.0	45.65	2
29177	28628	357	4.1	3.6	10.6	29.51	2
43059	29169	256	3.5	3.8	13.0	67.96	2
11374	29374	216	4.1	4.2	15.3	197.86	2
27085	29555	363	3.4	2.9	8.6	37.62	2
32562	32005	306	4.3	4.4	14.1	99.78	2
6706	33448	147	5.3	7.7	18.9	22.78	2
9898	36082	181	4.9	7.0	18.1	35.70	2
23492	36512	482	5.7	3.7	22.8	40.03	2
8895	41172	229	4.2	4.6	15.3	67.05	2
22027	48414	227	5.9	6.8	20.8	33.04	2
18698	1526	357	3.4	3.0	11.8	53.46	3
18764	10785	269	2.2	2.3	8.2	106.60	3
14894	12147	356	3.8	3.4	7.9	54.72	3
11711	15461	306	3.3	3.4	11.4	53.79	3
36846	15960	309	3.8	3.8	13.0	102.81	3
22823	18992	305	5.3	4.9	24.7	33.80	3
38280	18933	372	8.4	6.9	16.1	22.25	3
28350	20362	338	4.1	3.8	11.4	39.19	3
36752	21028	289	3.9	4.1	13.7	43.30	3
38097	21947	364	2.9	2.5	6.3	49.11	3
21506	22669	263	5.1	5.4	18.9	26.05	3
18210	22895	186	3.4	4.7	12.6	148.30	3
19014	23789	348	4.9	4.4	12.6	43.36	3
24387	24279	278	6.2	6.3	23.6	122.78	3
25375	24298	280	6.3	5.8	30.2	66.89	3
3650	24910	353	5.4	4.6	21.6	61.23	3
31105	24983	254	5.3	5.7	19.6	33.68	3
34180	25000	283	4.8	4.6	21.6	45.53	3
38577	26002	285	3.4	3.6	11.8	93.08	3
30705	26766	472	3.3	2.4	18.9	82.02	3
7379	27074	300	8.3	8.3	29.5	26.00	3
19100	28104	396	5.5	4.2	14.5	43.24	3
6181	28712	140	3.8	5.3	13.7	121.41	3
43057	29162	309	2.8	2.6	11.8	63.35	3
11350	29340	238	3.6	3.7	14.1	164.60	3
32399	29363	279	4.6	4.4	20.0	42.52	3
27125	29534	333	4.3	4.0	15.3	37.32	3
32585	31989	314	5.1	4.8	20.4	159.96	3
23478	35338	268	4.2	4.3	15.7	69.21	3
22013	35641	321	8.7	8.2	30.6	35.32	3
23510	36503	438	7.7	5.6	35.7	46.97	3
34192	37175	384	8.0	6.5	36.9	43.70	3
34786	37676	374	13.0	10.7	30.2	16.37	3
27888	39642	119	5.0	7.0	18.5	88.79	3
8911	41149	211	4.2	4.3	15.3	84.87	3
20427	43325	267	4.4	4.8	15.7	31.02	3
22045	48411	145	5.8	8.4	20.4	26.42	3
18674	1518	358	4.1	3.5	14.5	44.91	4
6044	8355	317	4.6	4.5	15.7	21.75	4
14796	10133	372	7.4	6.1	28.3	24.82	4
8512	10787	339	8.0	7.4	24.0	18.81	4
12225	11555	336	5.7	5.4	15.3	25.05	4
14895	12141	324	3.9	3.6	15.3	64.88	4
4749	12222	363	3.9	3.4	7.1	22.23	4
14057	12961	317	3.8	3.7	13.0	35.53	4
19578	14359	412	4.2	3.1	15.7	42.76	4
28615	14640	263	3.6	4.0	12.6	74.53	4
30649	15441	352	4.4	4.0	10.2	21.06	4
36858	15953	301	6.0	5.5	29.8	130.17	4
10922	16464	320	4.4	4.2	15.7	21.03	4
5009	16689	512	9.7	6.9	46.3	25.40	4
32562	16921	302	3.4	3.4	12.6	64.81	4
10503	17895	370	4.9	4.1	19.2	45.01	4
39556	17926	173	3.6	4.9	12.6	253.94	4
37094	18728	236	9.6	10.5	35.7	128.40	4
15924	19102	350	3.9	3.4	18.5	40.61	4
27083	20015	396	4.6	3.6	16.5	39.20	4
33933	20759	365	5.0	4.2	9.8	26.48	4
36292	21972	375	3.1	2.6	6.7	50.77	4
1265	22670	188	6.2	7.9	20.8	48.96	4
33087	24030	286	5.6	5.7	20.4	37.76	4
24404	24295	171	5.9	6.6	20.8	161.90	4
8725	24706	370	9.5	7.9	24.4	21.15	4
3667	24911	359	5.9	5.1	16.9	47.92	4
34235	24962	360	5.1	4.4	25.1	47.29	4
38585	26015	280	3.1	3.3	11.4	76.72	4
16083	26574	316	5.2	4.8	22.0	44.31	4
27455	27152	239	7.7	8.1	28.7	36.71	4
31776	27719	250	5.1	4.7	22.0	63.16	4
12280	29035	283	6.9	7.3	25.1	63.69	4
11369	29348	209	5.1	5.3	18.9	149.26	4
17072	29354	348	3.2	2.9	7.9	39.63	4
32431	29350	520	5.6	3.9	23.6	60.65	4
27145	29523	331	4.3	4.1	13.0	29.69	4
30145	30425	322	5.9	5.3	26.3	61.29	4
18670	30497	351	4.5	3.9	14.9	50.42	4
32574	31989	326	4.0	3.7	16.5	218.02	4
30520	32115	394	4.8	3.7	13.7	41.12	4
3164	32286	218	4.7	4.4	18.5	42.27	4
21603	32764	373	4.9	4.1	10.6	41.41	4
34201	34944	350	5.5	4.8	17.7	29.72	4
23487	35346	320	4.2	3.9	16.1	71.41	4
25872	35586	638	11.3	7.9	37.7	24.53	4
23499	36513	474	4.8	3.7	31.0	52.44	4
34176	37201	295	3.7	3.4	18.5	70.39	4
27861	39629	137	5.1	7.5	18.1	72.62	4
8899	41170	227	3.4	3.7	12.2	69.99	4
38406	45813	145	7.5	9.5	25.9	29.55	4
22050	48446	177	4.0	5.3	13.7	51.19	4
18679	1509	406	4.3	3.4	21.6	26.46	5
6035	8370	354	3.9	3.5	9.0	27.99	5
14786	10081	214	7.1	8.6	25.1	32.26	5
6301	10687	342	6.6	5.8	24.4	19.70	5
8453	10749	369	4.5	3.8	16.5	25.14	5
9406	11362	313	5.4	5.1	21.2	35.00	5
14895	12145	439	3.9	2.7	14.9	41.17	5
17931	13470	458	5.4	3.7	22.8	34.30	5
26814	13528	379	6.7	5.4	24.0	47.74	5
23086	14069	124	6.8	9.8	24.4	55.44	5
6284	14567	172	7.4	9.2	25.5	45.83	5
28612	14665	291	3.0	3.2	10.2	84.80	5
33846	14695	395	5.5	4.4	30.2	67.21	5
30680	15477	336	5.2	4.7	20.0	23.01	5
36761	15984	579	9.1	5.6	32.2	126.69	5
10931	16492	377	4.8	3.9	11.0	26.41	5
29954	16698	316	7.1	6.6	29.5	28.40	5
8942	17675	216	10.6	12.1	38.1	19.45	5
18676	17886	390	8.2	6.4	22.8	30.27	5
27717	17863	488	5.8	4.6	49.5	48.73	5
39549	17893	211	4.5	5.8	15.7	167.70	5
37078	18719	164	7.2	8.4	25.1	179.06	5
26886	18988	320	4.5	4.4	14.5	66.03	5
30777	19365	352	5.3	4.7	11.4	40.93	5
23326	19541	350	5.0	4.4	15.7	38.32	5
14409	20251	303	6.0	5.8	22.4	22.98	5
40360	20133	528	8.1	5.2	31.4	53.80	5
24311	20507	308	5.4	5.1	22.4	34.73	5
36747	21016	222	2.9	3.6	10.2	56.44	5
15728	22702	324	4.8	4.7	14.9	45.44	5
29554	22727	373	5.0	4.1	28.7	35.08	5
18208	22909	206	5.1	6.2	18.1	95.31	5
21020	23614	101	5.7	9.4	22.0	85.31	5
3694	23808	278	6.5	6.5	25.9	81.59	5
36397	23892	357	3.9	3.4	10.2	58.45	5
13697	25561	377	4.8	3.9	9.4	30.84	5
12415	25882	209	4.2	5.3	14.9	47.38	5
33607	26585	390	9.5	7.3	22.8	22.92	5
5626	27848	328	4.8	4.5	14.5	27.27	5
27071	29514	287	5.8	5.5	24.7	20.93	5
13356	30352	409	9.4	7.3	42.0	27.44	5
17876	31789	224	6.8	7.3	24.7	114.18	5
30509	32113	276	6.0	5.7	25.5	57.88	5
21612	32780	361	4.6	3.9	31.8	41.00	5
7896	34473	196	5.1	5.8	18.5	63.84	5
34186	34986	530	6.9	5.2	32.2	64.07	5
23527	35362	427	6.2	4.8	35.7	42.65	5
34188	37187	378	4.4	3.6	19.2	86.97	5
27851	39587	307	5.0	4.9	17.7	51.62	5
8892	41137	284	4.8	4.5	21.6	59.96	5
20369	45422	203	7.0	7.6	25.1	24.19	5
38380	45732	174	9.2	10.7	32.2	32.79	5
22044	48420	188	4.8	5.4	16.9	65.94	5
18671	1542	305	5.5	4.9	32.2	36.48	6
6066	8368	389	5.7	4.6	24.4	31.34	6
6898	9272	388	8.3	6.6	25.5	36.53	6
7549	9363	339	5.0	4.3	31.4	52.51	6
15584	10308	372	5.1	4.2	11.0	25.61	6
21350	11219	188	7.4	9.8	25.9	60.73	6
31885	12661	331	6.6	6.1	22.0	37.45	6
24721	13192	324	3.4	3.1	14.9	99.71	6
7732	13345	262	3.9	3.9	15.3	41.64	6
17903	13494	350	3.7	3.3	11.4	41.99	6
26813	13499	295	5.7	5.6	22.0	52.71	6
11982	13716	328	4.9	4.3	26.3	55.87	6
21383	13669	301	8.0	7.6	33.8	34.35	6
19693	13784	329	3.4	3.2	11.8	50.00	6
25335	14025	185	8.0	10.9	28.3	35.50	6
23119	14190	308	6.0	6.0	20.8	33.44	6
6319	14548	215	6.3	6.2	23.2	56.83	6
20256	14547	342	4.5	3.8	29.1	45.63	6
32573	15607	375	3.0	2.5	11.4	106.74	6
6074	15843	269	4.7	5.2	16.9	22.09	6
32552	17008	272	5.5	5.5	22.4	35.83	6
31500	17522	313	2.5	2.3	11.4	199.40	6
10455	17846	338	5.0	4.6	14.1	28.04	6
18653	18717	179	8.4	10.6	29.1	21.18	6
26904	18992	473	5.3	3.7	24.0	34.86	6
15906	19088	352	4.0	3.6	9.8	43.04	6
34373	19084	229	4.5	5.2	15.7	25.83	6
14428	20239	480	6.1	4.7	44.8	47.22	6
35537	20315	344	6.2	5.5	22.4	23.67	6
36749	21071	342	4.4	3.8	22.4	44.08	6
39928	23182	341	5.9	5.5	15.3	37.68	6
10001	23640	526	5.4	3.3	20.0	60.07	6
21025	23677	84	4.5	8.2	18.1	102.73	6
38347	23664	293	5.4	5.0	25.9	35.64	6
3724	23789	126	6.3	9.6	22.8	86.73	6
24405	24261	239	5.1	5.1	19.6	171.21	6
39675	24256	192	6.2	7.0	21.6	88.19	6
41544	24266	201	3.9	5.0	13.7	133.10	6
36704	25260	306	3.9	4.0	13.0	55.96	6
26760	25204	234	6.2	7.3	22.0	22.02	6
13723	25527	225	4.5	5.4	16.1	46.04	6
12416	25881	302	6.6	6.2	29.8	36.58	6
38605	25995	269	2.3	2.5	8.6	107.75	6
31278	26247	367	7.0	5.9	32.2	19.40	6
48962	26378	210	3.2	4.0	11.0	77.76	6
20985	26660	506	5.7	4.4	31.0	68.18	6
42970	26774	390	5.7	4.6	33.8	24.03	6
27460	27160	452	8.4	5.9	36.9	33.57	6
12711	27414	316	6.1	5.9	20.8	44.46	6
15596	27465	497	5.8	3.8	23.6	56.36	6
19118	28109	394	4.0	3.1	16.9	70.66	6
36375	28920	298	5.4	5.5	18.5	43.03	6
32443	29362	354	4.7	4.0	43.2	63.30	6
27120	29544	326	5.8	5.4	22.4	30.96	6
33494	29624	258	7.9	7.9	31.4	23.82	6
36863	30461	240	7.4	7.6	27.5	27.41	6
18646	30509	263	4.5	4.9	16.1	64.62	6
17869	31767	272	3.2	3.2	13.0	104.65	6
30533	32109	357	4.7	4.1	9.8	27.54	6
21612	32816	273	4.4	4.0	20.8	91.52	6
24857	33592	301	6.8	6.9	23.6	21.91	6
34188	34942	333	7.4	6.6	35.0	41.02	6
25760	36241	358	6.0	5.3	11.8	21.51	6
34172	37194	339	4.9	4.4	21.6	76.63	6
12808	39411	151	6.2	7.6	22.0	29.60	6
27843	39616	164	4.9	7.0	17.3	67.73	6
8894	41160	163	5.3	6.4	18.5	84.25	6
51852	41769	137	5.9	8.2	21.2	42.78	6
39465	41995	189	5.5	6.5	19.2	51.97	6
34879	42822	231	5.0	6.1	17.3	28.21	6
22049	48453	137	4.0	5.6	14.5	63.62	6
36674	48461	291	6.7	6.9	24.4	27.86	6
29020	1710	282	4.1	3.9	17.7	22.94	7
6019	8353	291	4.3	4.4	16.1	24.41	7
7540	9352	471	8.5	6.3	47.9	67.61	7
12518	10353	301	4.5	4.5	15.7	31.88	7
21378	11304	198	5.4	6.9	18.5	86.39	7
8712	11379	179	6.2	8.3	21.6	26.31	7
16870	11430	673	6.7	4.1	20.4	98.36	7
19189	12003	312	3.6	3.4	13.7	77.97	7
24746	13166	328	4.7	4.4	15.7	80.11	7
7745	13374	316	5.1	4.5	31.4	33.67	7
31672	13612	451	9.1	6.6	42.8	24.40	7
19701	13794	529	7.7	5.0	29.8	26.31	7
25355	13919	232	5.0	6.1	17.3	31.09	7
7033	14237	362	6.8	5.8	38.5	43.68	7
23098	14216	291	4.8	5.0	16.5	27.60	7
21020	15703	123	5.8	7.9	20.4	111.56	7
6101	15906	299	5.9	5.8	22.8	28.10	7
24840	16098	353	5.4	4.6	23.6	43.82	7
37779	16268	320	5.4	5.2	17.3	51.27	7
32576	16979	276	5.8	5.7	23.6	54.92	7
31485	17521	270	3.0	2.9	12.6	136.10	7
37297	17729	280	7.5	8.1	26.7	20.45	7
8008	17938	359	5.9	5.1	18.5	24.37	7
10526	17919	300	3.9	4.0	13.4	68.53	7
30210	18412	324	5.8	5.2	29.5	50.67	7
23474	19084	332	7.4	6.9	23.2	27.25	7
34360	19128	201	5.9	7.0	20.4	47.71	7
31180	20023	360	4.7	4.1	12.2	44.40	7
40140	20116	625	8.0	5.3	26.3	143.71	7
38790	20232	344	3.9	3.5	9.4	65.56	7
24330	20488	372	3.4	2.8	9.0	56.44	7
36740	21064	271	4.0	4.3	14.1	51.36	7
39657	21038	319	3.5	3.3	12.6	53.49	7
6347	21554	178	6.6	9.0	22.8	43.04	7
11458	22256	389	6.4	5.0	18.5	44.91	7
25007	22431	287	7.4	7.8	25.5	18.58	7
32639	22622	301	7.1	7.0	27.1	33.39	7
15707	22706	215	5.3	6.6	18.5	53.46	7
10071	23615	331	3.4	3.1	12.6	113.67	7
38346	23678	195	6.3	6.3	23.2	78.90	7
3699	23814	283	6.3	6.0	27.5	71.28	7
8696	24691	566	11.1	7.5	41.6	39.02	7
17479	24663	160	3.9	5.4	13.7	50.54	7
44019	24884	276	3.9	3.9	14.9	75.68	7
26756	25136	243	8.2	9.6	29.1	17.66	7
13923	25348	317	4.8	4.7	15.7	62.74	7
36673	25307	353	4.9	4.2	20.8	56.86	7
38675	25959	241	2.8	3.2	10.2	156.20	7
25437	26252	373	6.4	5.3	18.5	34.22	7
21009	26653	273	8.3	7.7	40.8	23.46	7
27467	27179	368	6.3	5.3	12.2	25.33	7
11307	28004	379	5.2	4.2	14.5	51.77	7
19093	28102	302	4.4	4.3	16.1	58.08	7
11393	29410	685	7.7	5.5	24.7	210.39	7
32413	29363	416	6.0	4.6	26.3	41.51	7
35430	29549	337	3.9	3.6	10.6	38.79	7
24715	30408	555	6.4	4.4	24.7	52.37	7
36841	30463	441	6.4	4.7	33.4	23.82	7
16328	30715	606	9.7	6.6	32.6	56.81	7
15466	31334	383	7.3	6.0	30.6	33.38	7
21035	31433	292	4.8	4.5	23.6	110.40	7
17857	31748	374	3.3	2.8	33.8	107.70	7
30521	32133	300	5.0	5.1	17.3	42.97	7
25657	32514	420	5.2	4.0	28.3	34.34	7
21606	32829	210	3.3	3.7	11.4	107.36	7
34187	37188	321	4.8	4.3	20.8	95.98	7
26961	37551	384	9.5	7.6	22.4	23.37	7
8915	41143	241	4.7	4.7	18.1	87.03	7
34899	42774	225	4.5	5.4	15.7	56.29	7
44868	49808	112	3.6	5.8	13.4	59.30	7
3998	5482	284	6.9	7.3	24.7	16.25	8
7168	7405	295	3.6	3.6	14.1	31.35	8
52084	10287	278	4.6	4.5	20.0	21.18	8
21345	11290	262	5.4	5.6	20.4	66.83	8
16834	11442	657	6.7	4.0	21.2	105.79	8
19262	11995	610	7.6	4.5	25.5	124.42	8
5895	13124	574	7.3	5.5	27.1	32.78	8
30398	13239	214	7.4	8.3	26.7	30.83	8
7702	13363	401	4.5	3.5	14.5	43.87	8
29008	13676	331	3.3	3.1	12.2	84.84	8
25356	14043	143	6.1	8.3	21.6	130.60	8
36424	14063	423	10.8	8.0	43.6	34.53	8
23144	14190	240	7.9	8.3	29.1	25.16	8
6325	14484	171	7.1	8.3	24.0	108.40	8
25135	15206	383	5.0	4.1	30.2	34.36	8
30564	15489	559	7.6	5.5	29.8	47.15	8
35957	15470	184	5.9	7.4	20.8	117.58	8
12445	16308	383	7.6	6.1	17.3	15.84	8
38678	16770	311	6.8	6.4	27.1	32.24	8
32545	16982	242	5.1	5.3	18.9	48.18	8
36988	16986	287	4.6	4.7	16.5	51.61	8
18662	17445	240	5.4	6.1	19.2	45.99	8
31482	17523	318	3.6	3.4	13.4	151.98	8
10547	17935	313	5.4	5.3	17.7	55.56	8
32178	20064	524	4.5	3.4	21.2	82.13	8
40214	20123	650	6.5	4.0	20.8	104.13	8
27431	20592	304	6.4	6.2	24.0	46.78	8
36732	21031	298	5.2	5.1	20.4	43.88	8
7425	21665	256	4.4	4.9	15.7	68.08	8
21092	21942	285	9.1	9.3	33.8	20.47	8
11478	22289	348	6.3	5.6	20.8	63.71	8
25022	22478	190	9.9	12.8	34.6	22.54	8
32641	22634	336	7.0	6.4	22.8	19.75	8
15704	22759	247	7.4	7.6	27.9	30.78	8
27733	22853	402	4.5	3.5	17.3	38.12	8
10032	23592	233	3.3	3.2	13.4	210.48	8
38356	23665	233	5.5	5.5	21.6	83.40	8
19007	23809	273	5.2	5.5	19.2	31.31	8
36283	24138	591	9.9	7.2	36.1	55.11	8
37585	24277	236	7.6	8.5	27.1	71.71	8
25335	24335	555	5.8	4.0	22.4	76.65	8
38682	24771	126	6.2	10.1	23.2	54.40	8
4571	24902	218	6.5	7.2	23.2	51.59	8
13925	25322	222	5.3	5.7	19.2	68.81	8
12403	25875	247	4.6	4.9	16.9	41.78	8
39069	27013	186	7.1	8.8	25.1	47.83	8
27448	27193	279	6.4	6.8	22.8	42.04	8
15705	27334	452	5.0	3.4	20.8	29.82	8
12708	27409	356	3.9	3.3	13.4	57.78	8
19113	28094	296	4.3	4.0	21.6	67.95	8
15168	28194	325	5.0	4.7	17.3	54.03	8
26805	28159	280	8.2	8.3	31.4	29.33	8
13751	28892	216	9.4	10.2	35.0	26.14	8
16130	29271	254	3.9	4.2	14.1	61.83	8
22502	29379	414	6.0	4.6	29.5	31.27	8
27109	29535	386	5.7	4.7	28.7	34.00	8
31124	29745	351	8.6	7.7	20.8	25.94	8
36872	30464	312	9.3	8.5	44.0	27.50	8
16314	30661	220	3.9	3.9	14.5	147.57	8
18618	30593	146	7.6	8.6	27.1	27.79	8
21027	31421	257	3.8	3.7	16.1	117.95	8
8993	31496	555	9.0	7.1	37.3	37.40	8
34256	32047	244	7.0	8.0	25.1	36.07	8
21609	32815	258	3.6	3.5	14.9	122.22	8
15320	35333	158	6.9	9.1	24.4	24.04	8
33824	39274	348	6.7	5.9	24.4	28.55	8
27820	39583	222	5.1	5.7	18.1	58.97	8
47433	40726	271	7.4	7.1	31.4	21.39	8
8897	41142	162	4.6	5.8	15.7	94.63	8
40582	41680	96	6.2	10.6	24.0	25.06	8
39442	42009	290	5.7	5.3	27.9	57.83	8
34866	42786	193	5.5	6.2	19.6	42.16	8
52100	44437	240	5.8	6.8	20.4	32.14	8
28564	44614	200	7.0	8.9	24.7	22.82	8
29019	1681	364	5.1	4.4	10.2	23.09	9
6113	6041	378	8.9	7.3	26.3	25.90	9
7083	6145	302	8.3	8.1	31.8	23.81	9
6053	8347	397	5.7	4.6	39.3	30.35	9
7386	8514	377	7.4	6.1	17.7	35.08	9
6896	9327	404	5.3	4.0	17.7	45.31	9
15546	10353	218	7.4	7.3	27.1	46.19	9
5570	10607	359	5.0	4.4	13.0	48.91	9
21313	11305	352	6.1	5.3	20.4	64.06	9
16795	11445	601	8.0	4.7	26.7	67.08	9
19287	11987	585	8.8	5.3	31.0	113.78	9
24751	12286	346	7.7	7.0	21.2	35.36	9
5908	13154	291	3.6	3.2	19.2	84.78	9
19684	13029	299	4.8	4.9	16.9	43.54	9
25344	13984	104	5.1	7.7	18.5	88.46	9
23209	14206	328	4.3	3.8	21.2	64.59	9
6335	14519	162	5.7	6.9	20.0	115.78	9
8911	15203	226	5.2	6.1	18.1	37.71	9
12476	16333	366	6.2	5.2	22.0	42.27	9
37794	16291	190	5.3	6.6	18.9	46.85	9
6152	16588	335	7.2	6.7	22.4	14.94	9
32588	16961	185	6.5	6.8	21.2	51.52	9
29369	17041	292	5.1	4.5	28.7	67.35	9
31485	17510	309	4.0	3.5	22.8	144.46	9
10520	17892	287	3.7	3.9	13.0	63.28	9
12783	18118	273	3.8	4.0	14.1	65.62	9
38775	18198	184	11.3	12.6	40.5	75.05	9
30202	18416	521	5.8	4.5	29.5	69.30	9
11574	20825	396	9.1	7.2	36.5	27.36	9
50307	20826	258	4.6	5.1	16.9	20.40	9
39513	21399	306	7.4	7.0	31.0	83.18	9
6428	21537	185	6.4	7.0	22.0	86.65	9
7419	21581	140	7.6	10.0	27.1	56.63	9
25721	21645	372	7.8	6.5	40.5	19.29	9
10353	22208	255	10.5	10.0	45.2	28.19	9
11180	22868	320	10.3	9.6	37.7	16.97	9
10052	23624	301	4.1	3.8	18.1	127.13	9
38345	23673	255	4.5	4.4	17.7	84.50	9
32823	24060	111	6.8	8.6	25.1	42.15	9
24415	24350	173	5.4	5.7	19.2	318.54	9
37573	24260	286	8.2	8.1	32.2	53.49	9
41459	24229	287	6.0	6.1	22.8	54.41	9
17037	24385	270	5.3	5.0	22.4	74.99	9
1807	24547	285	6.9	6.6	29.1	41.26	9
8673	24681	585	9.0	6.3	32.6	70.98	9
4572	24932	405	6.7	5.2	26.7	40.69	9
42085	24952	317	5.1	4.9	17.7	50.07	9
44022	24901	312	6.5	6.2	24.7	55.50	9
38685	25945	328	4.7	4.1	24.7	83.36	9
21463	26062	280	5.6	5.2	25.9	42.57	9
35896	26763	312	4.5	4.5	14.9	17.34	9
31493	27234	218	3.8	4.3	13.7	196.38	9
12716	27425	228	4.5	4.7	17.3	126.80	9
24491	27396	418	5.7	4.4	33.0	29.84	9
9601	27763	629	8.9	6.0	28.7	75.53	9
11266	27991	220	4.3	4.7	15.7	95.29	9
15196	28186	535	5.5	4.3	25.5	66.15	9
24554	28612	383	6.3	5.0	16.9	40.95	9
19962	28903	419	7.2	5.4	33.4	16.15	9
13795	28913	551	6.5	4.7	25.5	77.03	9
16131	29253	295	3.9	3.9	14.9	58.99	9
22517	29370	265	4.3	4.2	18.5	69.35	9
27119	29489	264	6.4	5.9	29.1	31.50	9
16304	30658	207	4.0	4.5	13.7	188.03	9
33015	31728	329	6.1	5.5	25.1	34.38	9
34245	32049	183	5.0	6.1	17.3	78.01	9
30539	32121	395	4.4	3.5	18.5	53.90	9
31693	32280	311	4.4	4.2	17.3	64.72	9
33144	32658	243	8.0	8.5	29.5	29.97	9
21581	32873	604	5.0	3.3	17.3	87.66	9
21288	34247	146	7.0	9.5	24.7	23.83	9
15328	35441	147	5.4	7.6	18.5	31.13	9
24595	35583	141	6.3	8.2	22.4	45.50	9
3167	35661	181	5.5	6.6	19.2	36.02	9
33849	39303	209	3.6	3.9	13.0	80.75	9
27833	39557	192	3.6	4.4	13.0	67.61	9
25675	40291	211	7.1	8.7	25.1	30.12	9
47411	40685	162	5.2	7.0	18.1	39.10	9
51866	41717	187	4.6	6.3	16.1	14.78	9
22054	48419	81	3.5	6.2	13.7	102.39	9
28992	1695	369	3.4	2.8	8.6	23.93	10
6099	6085	369	6.6	5.6	24.0	40.65	10
7058	6173	355	7.1	6.1	41.6	33.53	10
7157	7333	304	6.9	6.3	31.8	24.06	10
6044	8361	383	5.8	4.7	33.4	31.66	10
6906	9317	324	4.7	4.5	14.9	26.96	10
8998	10377	229	7.2	8.2	25.5	27.06	10
25938	10661	298	8.9	8.1	43.6	30.21	10
13183	11516	287	4.2	4.3	15.3	43.01	10
7326	11972	98	4.6	7.7	17.3	59.26	10
19239	12012	574	6.9	4.7	25.1	127.02	10
24762	12294	310	5.2	5.1	17.7	55.17	10
13856	12870	291	6.3	6.6	21.6	35.19	10
19728	13040	247	5.6	5.4	22.4	41.73	10
5892	13170	259	4.3	4.0	18.1	69.38	10
28353	13263	347	3.7	3.3	9.4	37.29	10
30449	13358	342	5.4	5.0	13.4	45.52	10
8260	13500	542	5.0	3.6	20.8	81.90	10
25345	13960	163	4.3	5.9	14.9	99.58	10
6386	14434	263	4.3	4.3	16.9	99.36	10
22200	14849	392	4.2	3.4	33.0	47.63	10
25126	15202	328	5.8	5.5	18.9	20.29	10
23345	15532	330	4.4	4.1	15.3	36.45	10
6646	17003	221	10.0	12.0	35.3	18.22	10
15339	17002	268	4.8	5.1	17.7	47.51	10
32554	16936	265	5.1	5.7	18.1	54.03	10
31496	17519	305	3.3	3.0	14.9	176.81	10
18626	17553	218	4.9	5.4	16.9	94.40	10
9092	17691	230	4.8	5.4	17.3	77.79	10
44317	17736	277	3.7	4.1	13.0	30.01	10
10524	17925	223	4.9	5.5	17.7	91.54	10
12774	18103	217	6.8	7.9	24.0	32.47	10
35086	18147	277	4.8	4.7	19.2	104.17	10
32218	20060	468	4.9	3.6	26.7	93.73	10
26903	20654	368	5.0	4.2	11.8	55.57	10
33934	20728	317	3.6	3.3	13.7	111.04	10
23855	20907	244	6.6	7.7	23.2	27.35	10
50284	20852	336	7.2	6.4	29.5	21.72	10
36743	21011	237	4.4	4.7	16.1	77.48	10
20554	21329	264	4.2	4.6	14.9	68.76	10
39498	21432	338	3.1	2.8	14.5	83.16	10
34736	21860	480	6.0	4.5	36.9	54.55	10
18272	22832	367	6.8	5.8	12.6	26.05	10
27745	22891	549	5.8	4.5	24.0	69.57	10
10038	23624	384	5.7	4.6	26.7	114.62	10
28481	23738	177	7.5	9.3	25.9	39.40	10
36180	24089	214	8.7	8.4	32.2	25.81	10
24417	24341	184	5.8	6.0	20.8	301.51	10
17023	24370	251	3.9	4.0	14.9	80.65	10
1824	24594	258	7.0	6.8	28.3	80.42	10
8739	24685	240	6.7	6.4	25.1	75.24	10
10422	24632	236	7.9	8.4	29.1	40.03	10
44037	24905	271	4.6	5.0	16.1	50.08	10
31869	24991	324	6.3	6.1	21.2	32.34	10
42055	24969	286	5.1	5.2	18.9	28.93	10
36686	25869	226	5.7	6.0	20.8	56.56	10
42942	26770	262	7.1	7.6	25.9	33.77	10
35856	26770	322	7.5	6.6	36.1	22.16	10
39054	27021	97	5.0	8.4	20.0	86.99	10
25383	27241	391	5.6	4.4	14.5	52.38	10
12730	27413	210	3.1	3.5	11.0	142.11	10
24469	27383	196	5.7	6.1	19.2	71.29	10
32648	27548	156	9.8	12.6	34.2	26.63	10
24520	28639	384	5.0	3.9	11.0	31.24	10
34192	28805	279	3.5	3.6	13.4	86.26	10
13793	28920	277	4.7	4.2	23.2	67.26	10
16103	29268	242	7.6	7.4	30.2	50.01	10
14122	30198	163	5.7	7.2	19.6	47.83	10
12899	30547	167	10.0	14.1	35.7	23.25	10
33016	31689	311	5.5	5.2	23.2	39.24	10
20048	31928	262	4.9	4.8	19.2	105.79	10
30523	32142	449	4.4	3.5	46.0	56.43	10
31706	32249	500	5.0	3.6	23.6	84.82	10
20315	34077	289	6.7	6.3	29.8	32.91	10
21297	34283	560	7.4	5.8	31.0	42.65	10
25422	34643	203	6.4	6.9	23.2	33.96	10
27786	39599	192	4.1	5.3	14.1	58.84	10
17698	39929	166	6.0	8.1	20.8	27.65	10
39469	41995	291	5.0	4.9	20.8	28.27	10
7585	47539	200	5.9	5.9	20.8	29.86	10
22038	48447	129	3.8	5.5	13.4	124.73	10
28976	1680	246	3.4	3.2	14.1	22.22	11
5616	10591	316	5.0	4.6	22.0	61.33	11
25924	10648	331	5.4	4.9	20.4	63.32	11
13162	11500	452	5.2	4.0	35.3	46.68	11
19213	12003	478	5.1	3.8	28.7	109.86	11
31669	12456	178	7.3	7.8	26.3	49.55	11
19696	13042	402	4.4	3.5	27.5	58.43	11
5892	13160	331	5.4	5.0	18.1	56.45	11
8290	13503	382	4.9	4.1	38.5	73.22	11
25334	14023	103	5.6	8.5	21.6	129.06	11
6386	14410	350	3.1	2.7	10.2	103.20	11
7711	14489	190	6.9	7.4	23.2	76.41	11
27280	15038	265	4.5	4.5	17.7	55.96	11
23340	15548	212	6.3	7.3	22.4	45.94	11
34943	16365	288	4.0	4.0	14.9	72.37	11
37756	16286	286	6.8	6.8	25.9	59.93	11
28559	16475	342	5.0	4.5	16.9	57.71	11
22683	16646	303	6.7	6.5	24.7	36.32	11
31474	17525	326	3.0	2.9	9.4	135.75	11
34300	17482	390	4.9	3.8	13.0	52.36	11
18658	17568	263	6.7	6.9	25.1	56.14	11
9079	17690	257	6.0	6.3	22.8	52.85	11
41682	17826	206	4.9	6.4	17.3	21.58	11
44323	17725	259	7.1	6.7	30.6	47.54	11
22727	17891	412	6.1	4.7	28.7	44.93	11
10537	17942	239	5.8	6.7	20.8	70.15	11
17198	18870	377	6.1	5.0	28.7	36.02	11
32821	19164	284	5.2	4.8	24.7	75.33	11
6241	19601	568	8.5	5.6	31.4	43.46	11
18625	19900	280	8.2	8.6	29.5	19.32	11
21267	20539	361	4.5	3.8	12.6	60.36	11
2039	20721	303	5.2	4.9	21.6	32.01	11
33949	20730	313	3.8	3.7	13.4	78.84	11
50318	20884	595	4.1	3.6	14.9	28.97	11
23873	20824	269	5.7	5.8	21.6	43.64	11
36738	21019	283	4.0	4.3	14.1	56.70	11
38531	22828	296	4.1	3.8	19.2	84.60	11
8060	23021	308	10.4	10.3	35.0	24.32	11
39964	23158	255	7.7	7.3	31.8	33.96	11
40792	23197	324	4.0	3.8	14.1	67.98	11
21003	23603	115	4.6	6.9	16.9	85.11	11
19029	23782	416	6.6	5.3	49.1	37.25	11
24417	24355	173	5.8	5.9	20.4	297.47	11
10422	24580	246	6.7	7.6	23.6	30.42	11
5963	25901	331	5.6	4.9	33.4	56.58	11
33844	25999	346	5.6	5.0	18.1	46.44	11
36633	25902	248	3.9	4.4	14.1	49.24	11
48965	26358	265	4.1	4.5	14.9	48.76	11
35877	26786	323	7.8	7.3	26.3	21.36	11
42954	26770	232	7.1	6.9	27.5	19.79	11
25381	27217	346	4.9	4.3	21.6	65.28	11
12026	27388	645	7.3	4.6	23.6	65.82	11
11278	28003	282	6.3	6.7	22.8	54.28	11
19108	28097	435	5.8	4.1	22.0	59.02	11
19978	28850	276	3.7	3.7	14.9	134.08	11
13776	28907	311	6.0	5.4	31.8	58.44	11
16108	29251	359	5.4	4.6	24.4	38.81	11
27124	29583	266	4.2	4.2	16.1	59.94	11
28893	30422	516	5.3	4.1	27.1	38.44	11
18579	30610	248	6.9	7.1	25.9	33.14	11
16331	30678	163	3.4	4.1	12.2	210.85	11
36681	31271	295	5.0	5.2	17.3	24.29	11
21035	31437	265	3.9	3.8	16.1	124.38	11
30515	32122	318	4.2	3.6	28.7	42.55	11
26971	33146	239	5.1	5.5	18.5	23.20	11
19337	33699	429	5.4	4.2	38.1	100.14	11
21320	34278	386	6.0	4.8	18.5	37.42	11
24659	35526	299	5.0	5.1	17.7	29.02	11
19329	35730	79	4.3	6.2	15.7	140.95	11
26951	37542	240	4.7	5.4	16.5	77.86	11
15548	37910	219	5.8	6.6	20.4	22.09	11
29808	38687	233	11.8	11.5	48.7	18.13	11
39436	42007	265	3.9	4.3	13.7	37.35	11
52116	44518	231	6.1	5.9	24.0	17.02	11
14680	47664	121	4.4	5.7	16.1	38.46	11
34949	47668	156	7.7	9.7	26.7	19.12	11
22037	48438	192	4.1	4.9	14.1	82.29	11
29004	1698	343	3.6	3.2	13.0	29.78	12
8180	6842	270	8.9	9.0	34.6	24.11	12
12534	8499	203	6.3	6.7	22.0	23.30	12
6469	9734	294	8.8	8.3	39.3	21.28	12
25934	10651	331	4.0	3.8	13.4	92.03	12
13144	11538	356	5.8	5.0	22.0	36.41	12
7324	11988	220	6.2	7.2	22.4	49.87	12
10090	12319	463	6.2	4.6	35.3	58.09	12
31661	12420	272	4.4	4.6	16.1	45.17	12
15786	12763	320	5.5	4.8	35.7	44.19	12
19722	13061	369	4.7	4.0	10.2	49.72	12
8309	13507	380	5.7	4.6	13.0	29.97	12
16789	13996	346	5.0	4.5	15.7	25.92	12
25363	14080	130	4.8	5.8	16.9	172.38	12
30867	14088	318	5.2	4.7	24.7	58.87	12
6338	14500	183	6.9	7.6	23.6	74.15	12
5743	15509	331	5.6	5.2	18.1	17.87	12
22871	15604	276	5.4	5.9	18.9	39.62	12
22659	16604	314	4.5	4.2	19.2	85.70	12
26506	16654	234	5.8	6.4	20.8	43.43	12
13807	17354	227	5.3	5.0	20.4	57.40	12
31489	17510	355	2.5	2.1	25.1	190.68	12
34285	17471	305	5.1	4.7	22.8	76.41	12
9100	17655	304	10.9	10.5	41.2	21.90	12
19888	17561	347	4.4	3.9	14.9	66.22	12
22710	17898	504	6.3	4.5	29.5	66.22	12
10556	17939	232	4.3	4.9	14.9	79.31	12
30185	18409	320	4.4	3.9	22.8	79.71	12
43319	18351	259	3.1	3.6	11.0	57.24	12
38246	18898	643	9.1	6.2	27.9	66.10	12
32836	19161	402	4.4	3.5	38.9	79.33	12
34654	19490	221	8.3	9.0	30.2	39.36	12
47127	19505	178	6.8	9.0	23.6	14.95	12
13934	20588	540	6.8	5.4	31.4	62.18	12
33952	20730	379	5.4	4.5	27.9	51.54	12
36468	21029	566	8.7	5.0	30.6	58.40	12
42591	21195	284	8.8	9.3	31.0	13.71	12
20990	21276	372	6.3	5.2	20.8	32.96	12
24706	22358	551	6.4	4.8	26.7	63.19	12
15654	22709	339	9.2	8.2	34.6	21.38	12
18224	22809	263	5.4	6.1	19.2	55.61	12
38583	22866	269	4.1	4.2	15.7	80.89	12
48228	23034	197	4.2	5.2	14.5	32.96	12
40793	23202	283	4.1	3.7	19.2	72.63	12
15064	23655	310	6.1	5.6	25.5	47.66	12
19057	23778	195	8.7	10.0	31.0	21.22	12
9083	24413	152	4.5	5.5	15.7	53.41	12
39474	24536	345	6.3	5.7	19.6	29.38	12
19924	24837	193	6.5	7.4	22.8	44.38	12
2467	25413	233	7.0	8.5	24.4	32.96	12
17705	25480	569	6.7	5.0	26.3	66.54	12
9144	25759	494	6.1	4.7	36.9	53.65	12
5976	25940	186	6.0	7.3	20.8	58.80	12
48948	26337	201	4.9	5.9	17.3	53.38	12
37748	26358	309	6.2	6.2	20.4	24.67	12
47004	27181	215	3.4	4.3	12.2	52.28	12
25368	27225	264	5.7	6.1	20.8	38.32	12
5710	27831	289	4.1	4.2	15.3	68.73	12
9492	27810	331	8.3	7.7	27.9	28.61	12
11284	27961	244	5.0	4.6	21.2	94.54	12
19126	28087	320	4.1	3.9	15.7	62.80	12
24481	28601	378	6.0	4.9	27.1	35.14	12
34223	28757	252	3.4	3.7	12.2	131.25	12
18143	28924	404	6.8	5.4	38.5	36.47	12
19999	28892	295	3.9	4.0	14.1	105.17	12
29446	29289	203	5.9	7.2	20.4	20.32	12
27084	29527	375	5.7	4.7	16.1	27.07	12
28894	30401	396	4.9	3.9	29.8	32.02	12
33507	30456	288	6.5	5.9	34.6	29.39	12
16321	30663	220	3.4	4.0	12.2	184.87	12
16878	32876	258	5.6	6.2	20.0	32.87	12
23740	33662	221	5.0	5.5	17.3	30.94	12
21801	35069	312	4.8	4.7	17.7	100.48	12
3141	35662	165	6.1	7.4	21.6	57.97	12
26929	37553	397	7.1	5.7	38.1	55.15	12
26226	38333	141	6.8	10.1	24.7	43.67	12
11453	44918	108	3.6	6.0	13.7	125.14	12
7570	47573	219	4.8	5.2	17.3	36.33	12
22045	48426	111	4.9	7.5	17.7	68.77	12
24456	49619	255	4.8	5.1	18.1	26.39	12
8481	7983	310	7.1	6.7	28.3	39.63	13
7568	9347	400	4.8	3.8	22.8	56.59	13
12466	10308	267	6.6	7.1	23.6	55.45	13
9447	10547	284	6.7	6.6	26.7	39.45	13
22390	11853	532	9.1	6.5	39.3	53.67	13
24771	12292	327	7.1	6.7	25.1	50.84	13
14439	12475	276	4.8	4.4	22.8	82.55	13
10909	12467	547	9.2	6.0	35.0	33.95	13
5942	13149	214	3.9	4.0	14.5	76.35	13
19665	13758	339	4.5	4.1	13.0	76.45	13
25361	14075	115	4.0	5.7	14.5	187.14	13
30864	14096	239	5.3	5.3	20.8	100.98	13
29532	14360	306	4.4	4.3	15.3	76.25	13
49075	14735	190	10.7	10.8	40.5	19.41	13
27325	15052	307	3.4	3.2	15.3	68.11	13
40639	15105	190	7.9	10.4	27.5	28.85	13
25108	15207	525	7.6	5.2	32.2	51.67	13
33215	15419	566	5.0	3.8	19.6	133.03	13
30649	15501	372	8.2	6.8	26.7	32.40	13
13133	15686	449	7.1	5.2	36.1	33.78	13
21119	15992	270	5.2	5.0	21.2	45.63	13
24836	16109	312	6.8	6.3	27.5	26.92	13
26474	16640	284	5.6	5.3	25.1	32.82	13
25261	17311	539	8.6	6.4	38.5	32.53	13
31490	17519	347	3.7	3.2	26.3	226.15	13
19860	17553	318	5.4	5.4	16.5	34.36	13
10529	17910	216	3.9	4.2	14.1	95.21	13
22705	17897	279	5.6	5.4	24.0	51.85	13
30146	18395	280	5.1	5.0	20.8	49.80	13
43310	18377	239	5.0	6.0	17.7	59.61	13
17231	18885	320	5.5	5.1	22.8	52.35	13
24668	18981	113	8.6	10.5	31.8	18.88	13
32808	19187	297	4.3	3.9	20.8	90.77	13
30788	19396	253	3.6	4.1	12.6	103.63	13
18595	19923	207	7.1	7.6	25.5	24.23	13
26494	20156	259	4.0	3.6	18.1	111.71	13
12853	20317	327	3.9	3.6	16.1	73.94	13
40434	20531	128	6.1	9.3	22.4	87.34	13
33953	20761	244	5.5	6.1	20.0	32.35	13
36439	21032	341	4.4	3.9	17.7	66.28	13
35107	22184	262	4.4	4.8	16.1	56.53	13
39710	22272	319	4.1	3.8	17.3	80.48	13
37813	22483	397	7.7	6.2	44.8	36.47	13
18235	22818	244	4.6	5.2	16.1	81.05	13
23362	22985	176	6.0	7.1	20.8	47.21	13
38669	23019	330	5.0	4.5	21.2	58.99	13
15061	23622	251	4.7	4.5	18.5	46.29	13
26392	24211	231	5.7	5.9	21.2	59.91	13
41537	24136	408	4.8	3.7	17.3	28.13	13
30237	24118	182	7.4	7.7	26.3	27.62	13
24407	24322	255	4.2	3.8	18.9	274.88	13
9059	24460	240	5.9	6.7	21.2	49.77	13
10440	24605	268	5.8	6.2	21.2	55.31	13
17703	25511	632	4.3	3.4	15.3	95.40	13
36038	25603	268	5.9	6.3	21.6	25.32	13
24599	25770	185	6.2	7.8	22.0	59.70	13
9113	25782	246	7.6	7.7	29.5	54.16	13
23419	26173	109	6.5	8.7	22.4	79.72	13
35907	26808	210	4.2	5.3	14.9	29.87	13
11292	28009	367	6.7	5.7	32.6	56.40	13
27923	28170	389	4.9	3.9	19.2	28.33	13
24514	28625	324	7.6	7.1	25.9	33.32	13
13798	28891	356	6.1	5.2	27.1	64.00	13
29494	29295	179	5.2	6.0	18.5	45.54	13
27168	30336	189	4.1	4.8	14.1	40.47	13
33534	30444	327	5.1	4.5	31.8	73.10	13
16298	30619	235	3.8	3.6	14.9	181.33	13
19447	31770	245	6.5	6.1	27.5	49.23	13
18065	32107	317	6.2	5.9	23.2	38.74	13
33082	32709	459	7.2	5.2	36.1	26.40	13
16855	32833	292	6.8	7.0	24.4	35.39	13
26987	33219	330	6.8	6.4	20.4	16.92	13
21826	35048	300	5.6	5.7	19.2	117.09	13
26963	37516	312	6.6	6.0	32.2	78.36	13
28563	44666	111	4.5	5.7	15.3	29.65	13
22022	48441	160	6.6	8.0	23.2	55.22	13
36688	48478	266	4.7	4.9	17.7	23.41	13
28993	1679	251	4.3	4.0	18.1	27.65	14
8427	8000	292	7.1	7.1	27.1	36.92	14
11509	9259	375	9.4	7.7	33.0	32.49	14
7526	9362	324	4.3	3.8	27.1	60.91	14
9519	9378	313	5.7	5.3	23.2	50.13	14
13415	9501	297	9.0	8.4	39.3	19.96	14
52408	9640	64	10.2	15.1	40.8	19.95	14
16359	9990	200	4.8	6.1	16.9	34.17	14
10610	10129	328	5.4	5.2	16.1	36.75	14
20366	10953	325	5.8	5.3	23.6	42.76	14
11673	12156	211	6.1	7.2	21.6	32.00	14
10066	12326	506	5.6	4.3	29.5	106.31	14
24775	12297	313	5.1	4.6	23.6	129.96	14
14423	12521	222	4.5	4.5	16.5	97.92	14
22108	12757	287	8.2	7.8	36.5	31.98	14
19687	13056	258	3.7	4.0	13.7	66.39	14
5910	13137	280	3.9	3.5	20.4	78.49	14
19666	13765	308	6.0	5.6	25.9	53.35	14
30854	14065	314	5.1	5.0	16.9	65.75	14
27345	15057	329	5.8	5.1	29.1	62.93	14
33148	15463	585	6.8	5.4	25.9	120.76	14
13102	15678	347	4.8	4.3	13.0	32.28	14
21084	15985	317	5.7	5.4	22.8	48.58	14
31486	17517	319	3.8	3.5	15.3	106.50	14
44336	17753	277	6.5	7.1	22.8	30.54	14
40169	18145	288	4.8	5.1	16.5	74.23	14
41558	18467	267	6.9	6.3	30.2	46.02	14
34746	18553	290	4.4	4.1	20.4	103.90	14
17219	18835	291	4.6	4.2	22.0	47.67	14
42323	19089	219	4.7	5.7	16.5	50.07	14
30787	19388	228	3.3	4.0	11.4	163.63	14
6217	19505	287	7.3	7.8	25.5	27.77	14
18613	19862	207	7.6	9.0	26.3	20.93	14
37526	19911	111	6.7	10.8	25.5	70.62	14
26493	20139	321	4.4	3.9	25.9	101.77	14
12840	20315	329	5.5	5.0	21.6	57.86	14
42244	20366	356	4.6	4.1	9.0	38.47	14
13893	20612	214	7.8	8.4	28.7	48.94	14
16065	20587	280	5.9	6.1	21.6	25.51	14
36403	21006	320	3.9	3.8	13.0	86.73	14
11393	21165	375	9.8	8.0	30.6	21.97	14
20976	21116	310	5.0	4.9	17.3	46.06	14
35117	22177	339	5.3	4.8	18.1	62.80	14
24711	22338	574	7.0	5.4	27.1	61.76	14
39728	22266	311	4.4	4.1	20.0	114.58	14
37758	22454	373	5.0	4.1	17.7	27.20	14
15744	22714	206	6.5	7.4	23.2	28.32	14
23330	22828	143	4.1	5.2	14.5	120.08	14
16788	22873	181	4.7	5.7	16.5	78.78	14
18217	22849	230	3.5	4.2	12.6	122.40	14
48256	23031	276	4.6	4.3	20.4	43.25	14
42739	23125	280	8.8	8.7	35.0	41.86	14
27802	24083	257	6.4	5.9	27.1	58.65	14
24404	24307	270	4.9	4.5	23.2	248.66	14
12092	24424	284	3.6	3.4	16.1	138.59	14
1804	24571	161	6.1	7.7	20.8	142.95	14
33706	25015	556	8.4	5.6	31.8	21.79	14
36061	25587	140	6.8	9.1	23.2	47.31	14
12409	25863	209	5.1	5.7	18.5	66.73	14
25415	26188	286	4.9	4.7	22.0	85.90	14
48937	26363	159	4.3	6.3	15.3	57.64	14
39032	26935	94	5.4	7.0	20.0	170.94	14
12706	27438	152	7.2	8.7	25.1	68.97	14
27508	27362	293	6.3	5.9	30.6	37.72	14
5663	27832	473	5.4	4.0	29.5	37.89	14
11263	28019	195	5.8	6.1	20.8	102.39	14
29508	28236	676	14.7	10.5	45.2	24.43	14
40039	30301	200	4.4	5.4	15.3	40.99	14
33523	30429	306	5.4	5.2	21.6	62.75	14
33038	31701	372	9.4	7.8	29.8	27.82	14
34246	32058	200	4.4	5.3	15.7	101.89	14
18047	32063	142	5.9	7.7	20.8	79.13	14
16877	32818	267	10.7	11.8	37.3	25.60	14
31228	33123	212	3.9	4.9	13.4	53.03	14
19408	33660	400	4.1	3.2	19.6	54.86	14
29394	33934	515	7.3	5.5	37.7	24.19	14
33339	33919	233	7.5	7.2	29.8	40.92	14
19658	34623	293	5.1	5.1	19.2	56.26	14
21845	35047	351	5.5	4.8	18.9	53.72	14
7261	7421	573	5.5	4.6	22.4	123.30	15
8432	7980	498	4.6	3.3	21.2	34.86	15
7553	9348	248	5.1	5.4	18.9	54.78	15
12570	9636	363	6.2	5.3	12.6	45.61	15
14689	9974	268	7.0	6.7	30.2	22.11	15
14439	12505	225	5.4	5.6	19.6	99.82	15
4976	12527	430	8.3	6.1	36.5	38.16	15
15606	12687	289	7.6	7.0	38.1	19.38	15
22124	12749	244	7.1	7.4	25.9	32.37	15
7165	12877	205	6.6	8.2	23.2	71.80	15
19695	13035	276	6.7	6.6	26.3	58.32	15
25356	14068	59	6.2	8.8	24.0	130.73	15
30877	14102	352	4.7	4.1	17.3	77.01	15
6276	14593	313	7.8	7.4	30.2	37.86	15
9284	14554	242	7.1	7.7	25.9	44.08	15
22401	15318	252	4.8	4.8	18.9	56.89	15
21087	15956	301	5.2	4.7	30.2	37.00	15
18344	16739	269	7.3	7.4	28.3	60.61	15
37321	17103	296	5.8	5.9	20.4	106.00	15
31495	17522	305	3.1	3.0	13.0	195.35	15
24129	18076	284	3.3	3.4	12.6	81.33	15
43287	18357	281	4.8	4.6	19.6	42.06	15
21695	18870	376	5.4	4.4	16.5	59.53	15
42353	19117	317	4.5	4.3	16.5	67.80	15
32830	19174	633	7.6	5.1	24.7	89.15	15
30791	19377	244	3.7	4.2	13.0	151.09	15
18576	19898	568	7.2	5.1	26.7	34.42	15
37554	19926	163	6.5	8.4	22.8	65.02	15
39448	19969	223	5.8	6.0	21.6	88.94	15
26505	20140	296	4.6	4.4	19.6	98.14	15
12822	20278	272	6.2	6.1	24.7	46.36	15
2037	20730	488	8.1	5.6	36.5	24.83	15
30283	20919	258	5.2	5.0	21.6	74.85	15
36406	21032	317	6.4	6.1	24.4	104.70	15
21000	21129	237	4.8	5.0	18.1	77.72	15
18993	21240	383	6.6	5.4	24.7	42.41	15
35141	22194	308	5.2	5.0	20.0	43.06	15
24705	22320	356	6.4	5.5	25.1	47.67	15
39711	22281	243	3.5	3.7	13.0	122.24	15
18221	22813	252	5.3	6.0	18.9	113.02	15
23306	22771	212	3.9	4.6	13.4	167.27	15
42772	23096	324	8.3	7.8	30.2	25.13	15
27780	24080	368	8.3	7.0	28.7	21.09	15
12092	24421	291	3.6	3.2	19.2	146.27	15
9076	24456	234	5.6	5.3	22.8	66.27	15
42066	24981	298	4.4	4.6	14.5	43.97	15
33659	25086	258	4.4	4.6	16.9	90.93	15
12416	25879	194	4.1	5.1	14.1	77.18	15
25390	26198	243	5.0	5.5	18.1	89.41	15
28266	26209	287	5.2	5.0	21.6	37.60	15
48960	26391	163	3.9	5.2	13.7	34.27	15
39018	26971	142	4.7	6.0	16.5	145.87	15
12727	27423	149	6.7	9.7	24.0	84.93	15
11291	28010	219	5.2	5.0	20.0	106.13	15
29492	28219	318	6.2	5.7	26.7	34.55	15
24507	28629	265	4.2	4.4	15.7	44.69	15
37479	29088	231	5.0	5.3	17.7	52.96	15
31629	30051	229	8.9	9.4	32.2	33.01	15
16326	30652	207	3.5	3.6	13.0	275.98	15
34242	32081	198	6.0	7.3	20.8	73.83	15
18056	32064	226	8.5	9.9	30.2	38.78	15
31720	32270	339	9.0	8.4	24.0	27.02	15
3156	35630	159	5.1	7.3	18.1	46.71	15
19335	35639	86	5.3	7.5	19.6	217.00	15
34264	37297	167	5.8	6.9	20.8	65.08	15
26976	37502	307	6.1	5.5	31.8	99.35	15
15593	37964	211	8.2	8.1	31.0	21.78	15
26257	38410	164	6.5	9.3	22.8	47.77	15
22021	46236	280	7.0	7.2	26.3	30.28	15
22008	48440	155	4.3	5.9	14.9	34.07	15
36694	48460	238	5.9	6.9	20.4	27.91	15
28987	1712	309	3.9	3.7	16.1	29.08	16
8503	7960	295	4.3	4.4	14.9	27.86	16
12497	8420	251	3.6	4.2	12.6	35.09	16
14744	9897	397	7.4	5.7	22.8	24.87	16
9449	10507	304	6.2	6.0	24.4	35.48	16
7668	10620	284	6.0	6.4	20.8	44.75	16
5618	10629	360	6.6	5.7	20.8	44.18	16
24795	12279	313	4.2	4.0	17.3	136.39	16
31671	12425	338	7.0	6.2	32.2	31.49	16
5017	12551	242	7.2	7.6	27.1	27.57	16
14427	12505	261	4.5	4.9	16.1	75.28	16
15617	12686	343	5.8	5.0	40.1	64.87	16
22090	12762	270	8.0	8.3	29.8	18.89	16
5913	13113	229	4.0	4.6	14.1	82.76	16
8288	13482	353	5.3	4.6	14.1	54.96	16
12338	13644	281	4.7	4.3	21.2	68.05	16
30891	14078	255	5.8	5.3	25.9	92.61	16
6280	14570	233	4.7	5.2	16.9	45.02	16
49056	14679	262	5.1	5.3	19.2	17.80	16
15428	14948	273	6.9	6.4	32.2	47.84	16
27282	15033	300	4.2	4.2	15.3	39.48	16
31796	15195	516	7.4	5.9	44.8	73.00	16
5733	15453	359	6.5	5.5	35.7	18.69	16
6125	16531	174	6.5	7.5	21.6	25.54	16
22658	16595	318	5.5	5.0	25.9	57.01	16
38582	16935	362	7.5	6.4	20.8	52.56	16
21319	17060	131	7.3	8.8	25.1	25.98	16
33581	17058	339	5.5	5.1	14.5	39.38	16
37336	17104	360	5.6	4.8	14.5	95.21	16
18393	17274	595	5.0	3.9	18.1	68.16	16
31481	17519	339	3.7	3.4	11.0	109.80	16
36593	17563	322	7.4	6.9	27.9	44.16	16
10527	17932	164	5.2	6.7	17.3	99.36	16
24150	18053	428	5.0	3.9	37.7	47.48	16
25781	18187	565	5.8	4.8	24.4	63.50	16
43289	18350	276	6.5	7.1	22.8	32.06	16
28549	18455	176	8.5	11.9	30.2	24.70	16
41545	18480	270	5.9	6.0	22.8	51.76	16
10827	19286	307	5.9	5.6	22.8	49.84	16
32821	19159	494	4.1	3.1	24.0	107.44	16
30810	19401	213	2.9	3.4	10.2	175.81	16
11098	20312	225	5.8	6.0	21.6	75.71	16
30281	20900	303	4.0	3.7	18.9	65.27	16
50312	20865	581	6.0	4.3	21.6	19.11	16
21019	21107	267	5.9	6.5	20.8	40.07	16
19001	21197	282	5.1	5.4	18.1	58.36	16
26237	21613	489	9.1	6.7	49.9	49.43	16
39716	22274	390	4.6	3.8	34.6	103.10	16
24650	22282	156	5.2	7.2	18.9	62.28	16
48244	23026	265	5.7	5.1	24.7	59.79	16
3640	23847	364	8.3	7.1	15.7	18.08	16
29256	24077	324	6.8	6.2	29.8	24.03	16
12096	24427	284	4.2	3.7	21.6	174.01	16
9047	24444	322	5.9	5.5	20.4	60.55	16
10453	24602	285	3.9	4.1	14.1	83.57	16
41095	24662	434	4.9	3.8	29.8	44.67	16
7855	25013	256	4.9	4.7	19.6	77.74	16
18272	25745	262	5.0	4.7	21.2	53.57	16
24598	25743	257	5.8	6.3	20.4	43.48	16
12432	25875	211	4.1	4.8	14.1	56.68	16
34527	26241	354	5.4	4.6	31.4	82.36	16
48948	26402	215	4.0	4.9	13.7	46.26	16
32189	26578	288	3.5	3.3	15.3	153.05	16
42949	26785	171	5.5	6.7	19.2	61.20	16
31497	27282	363	7.3	6.2	39.3	54.94	16
27506	27359	328	4.8	4.5	15.7	35.87	16
12524	28155	150	5.4	8.1	19.6	37.26	16
34212	28787	336	4.7	4.3	17.7	127.57	16
37538	29082	319	5.5	5.1	22.0	46.13	16
14630	29782	412	9.0	6.6	29.5	34.39	16
40020	30268	269	6.5	7.3	22.8	26.34	16
33531	30363	103	7.7	10.4	28.7	111.29	16
37595	30636	214	6.1	6.7	20.8	52.65	16
16332	30627	167	3.1	3.4	10.6	248.77	16
16247	31954	232	4.4	4.5	16.9	144.97	16
16848	32856	222	8.8	10.0	31.4	24.83	16
26934	33174	420	4.6	3.4	18.1	24.47	16
33411	33902	284	8.5	7.8	41.6	36.12	16
34959	33887	258	7.2	7.7	26.3	32.12	16
19381	35640	134	5.4	7.4	19.6	170.77	16
34007	38950	202	4.6	4.9	16.1	67.55	16
25588	40256	292	11.9	11.8	45.2	20.76	16
16619	41196	253	4.8	5.2	17.3	24.31	16
28420	45804	130	5.1	7.2	18.1	55.17	16
36704	48438	116	4.3	7.2	16.5	72.92	16
28978	1692	237	5.2	5.4	19.6	26.49	17
8455	8003	346	4.8	4.2	15.7	43.26	17
7416	8576	641	11.7	7.5	35.7	55.00	17
51788	8934	250	4.7	5.2	17.3	26.91	17
13433	9508	291	5.9	5.8	23.2	30.94	17
7277	12119	141	4.2	5.5	14.9	166.66	17
10078	12312	352	2.8	2.3	44.4	114.30	17
24809	12259	261	3.4	3.3	14.5	200.36	17
5001	12536	247	9.1	10.2	32.6	21.69	17
14425	12508	536	7.2	5.5	31.4	36.78	17
15622	12660	342	5.0	4.4	33.4	56.94	17
19720	13014	359	5.2	4.5	13.4	60.04	17
5896	13149	298	5.3	4.8	29.1	79.86	17
8286	13535	320	4.9	4.5	22.4	66.85	17
12344	13692	317	4.1	3.9	15.3	71.53	17
30856	14078	342	5.2	4.7	15.7	65.76	17
49137	14719	255	7.5	8.1	27.5	19.67	17
15443	15019	282	5.6	5.1	29.1	76.10	17
27323	15018	247	7.2	7.4	27.5	49.84	17
39921	15280	361	7.2	6.2	15.3	39.66	17
10023	16760	288	6.7	6.3	29.8	47.29	17
18618	17649	268	7.1	6.9	28.3	36.87	17
25791	18200	293	4.6	4.6	17.3	79.45	17
22885	18669	536	7.1	5.5	32.2	40.40	17
10819	19256	251	6.0	6.8	21.6	38.80	17
30784	19402	287	3.6	3.7	13.0	112.16	17
47097	19586	173	5.6	6.6	19.6	20.06	17
39462	19930	231	5.5	6.1	19.2	140.26	17
19702	20344	330	4.1	3.7	14.9	58.40	17
11105	20355	248	6.9	6.6	27.5	76.65	17
1974	20714	578	9.2	6.2	33.0	23.32	17
33933	21461	153	6.5	8.7	22.8	53.71	17
25765	21619	335	3.2	2.8	18.9	157.79	17
26943	21600	524	8.9	6.1	37.7	33.90	17
39729	22280	344	6.4	5.6	24.7	143.79	17
6926	22629	315	7.0	6.7	26.3	45.78	17
23289	22780	168	4.2	4.6	14.9	194.63	17
42743	23103	477	6.8	4.7	29.8	29.70	17
48275	23047	576	5.3	4.5	21.2	27.15	17
19043	23777	320	5.5	5.1	22.0	88.12	17
1825	24434	178	11.5	13.9	40.5	26.76	17
3798	24479	212	4.9	4.9	17.7	123.81	17
10472	24620	302	5.0	5.2	16.5	40.54	17
41140	24653	364	4.8	4.1	23.2	90.51	17
3977	25295	405	6.8	5.2	28.7	33.67	17
15237	25343	284	5.4	5.2	24.0	47.71	17
5521	25430	295	7.2	6.8	30.6	45.42	17
34530	26222	273	3.3	3.2	13.4	130.21	17
48960	26376	211	4.3	5.5	14.9	55.98	17
35936	26800	209	4.5	5.3	15.7	53.37	17
42968	26755	174	4.0	5.3	13.7	74.92	17
24395	27427	342	5.5	4.8	31.4	49.78	17
11286	27990	265	5.2	5.2	20.4	92.78	17
47904	28258	290	5.4	5.1	23.6	38.95	17
34210	28781	237	3.3	3.5	12.6	166.65	17
36390	29095	123	3.4	4.5	11.8	224.95	17
17038	29581	344	4.9	4.3	18.1	35.08	17
31674	30061	295	6.1	6.3	21.2	29.05	17
40017	30296	134	7.0	8.8	25.5	42.47	17
37609	30633	285	3.7	3.9	13.4	48.63	17
36679	31265	289	5.4	5.3	22.8	51.64	17
16257	31985	170	4.4	5.2	15.7	122.90	17
21548	33790	246	4.8	5.4	16.9	41.57	17
34987	33910	214	5.2	6.5	18.1	35.61	17
30830	34884	174	6.0	6.7	21.2	57.96	17
24662	35473	247	4.5	4.8	16.9	28.01	17
3152	35674	207	5.0	6.1	17.7	59.77	17
19418	35661	161	5.1	7.2	18.1	125.75	17
15520	37958	208	5.2	5.2	19.6	33.03	17
28583	44684	218	7.1	8.2	25.1	17.42	17
28380	45774	220	4.9	5.4	17.7	66.18	17
22026	46190	135	4.1	4.9	14.1	59.84	17
41754	47976	123	4.1	6.0	14.5	34.25	17
18652	1512	258	4.9	4.8	18.5	45.67	18
46927	2464	315	2.5	2.4	9.0	56.69	18
9277	7937	192	6.6	6.3	22.4	45.86	18
5505	8361	207	9.0	9.9	32.6	28.69	18
12529	8509	275	6.7	6.6	27.1	32.62	18
7386	8551	320	7.9	7.1	42.0	29.78	18
10457	8871	513	5.6	4.2	28.3	41.19	18
51769	8913	217	4.6	5.1	16.9	30.73	18
5622	10597	355	6.9	6.0	18.1	36.79	18
7626	10633	255	5.4	5.4	21.6	65.98	18
7320	12032	145	5.5	8.4	20.0	81.83	18
10121	12322	379	4.6	3.8	26.7	95.86	18
24808	12292	601	4.7	3.5	16.5	190.72	18
15589	12660	227	5.3	5.3	19.2	58.16	18
22601	12967	246	5.9	5.5	25.5	59.10	18
5895	13153	276	5.1	4.8	22.0	82.10	18
29863	13596	143	5.8	7.8	20.8	77.67	18
12377	13679	342	5.6	4.9	26.7	58.70	18
28930	13666	375	5.0	4.1	9.4	63.28	18
33095	13953	173	5.7	7.6	20.0	124.72	18
30811	14075	332	3.5	3.1	17.3	90.94	18
25062	14485	254	4.4	4.4	16.9	141.10	18
9326	14684	159	6.6	9.0	23.2	18.23	18
49101	14679	350	5.1	4.5	13.7	18.58	18
27319	15038	319	7.0	6.2	36.1	47.73	18
39886	15303	355	5.5	4.8	13.0	44.65	18
40732	15390	329	5.1	4.9	14.9	72.12	18
26704	16394	413	4.8	3.8	36.5	61.02	18
22675	16628	328	3.5	3.0	21.2	73.28	18
9965	16714	569	12.0	8.5	46.0	28.36	18
33562	17098	317	3.6	3.5	11.4	68.26	18
12846	17549	336	7.1	6.6	21.2	30.87	18
36639	17572	306	3.8	3.8	13.7	145.85	18
18647	17665	332	6.0	5.5	20.0	46.23	18
10516	17950	192	4.1	4.8	14.5	104.28	18
14907	18090	309	6.1	5.7	25.9	57.37	18
25799	18228	477	3.9	2.9	24.0	75.85	18
43308	18355	267	6.7	6.6	27.1	48.96	18
41551	18463	339	6.0	5.4	20.4	55.17	18
9625	18636	361	7.9	6.9	16.9	23.28	18
22843	18665	547	6.1	5.0	27.5	69.28	18
37258	18688	639	5.4	3.4	17.7	281.84	18
38272	18916	366	10.0	8.4	30.2	29.17	18
40150	19477	325	8.2	7.4	36.5	51.55	18
39442	19916	344	4.8	4.4	13.4	83.93	18
26496	20159	302	4.3	3.8	24.0	98.28	18
11067	20374	277	10.9	11.3	40.8	22.34	18
23808	20944	415	4.9	3.8	25.9	44.78	18
25828	21626	561	7.0	4.8	26.3	151.50	18
30739	22030	259	5.4	5.9	20.0	72.52	18
50289	22067	210	4.8	5.6	16.9	25.64	18
10124	22361	287	6.0	6.4	20.0	25.69	18
15632	22703	217	7.1	8.8	24.7	18.70	18
23293	22742	263	2.7	2.9	9.8	113.52	18
13329	22718	337	5.5	4.8	31.0	50.39	18
4706	22996	262	3.8	3.4	18.1	184.19	18
9807	23693	195	5.2	6.1	17.7	51.63	18
19036	23802	320	4.1	4.0	13.0	49.25	18
3807	24475	228	6.0	5.8	23.2	109.68	18
12090	24428	262	4.5	4.1	20.4	191.04	18
10437	24596	194	6.8	8.0	24.4	66.11	18
41156	24672	352	4.7	4.1	13.4	82.53	18
5500	25439	621	10.2	6.8	33.4	68.97	18
18272	25774	251	5.0	4.7	20.8	103.34	18
25423	26258	293	9.0	8.2	44.0	39.14	18
48945	26395	220	4.7	5.7	16.5	57.76	18
35962	26782	171	5.9	7.8	20.8	64.42	18
24411	27411	206	5.5	5.9	19.2	49.39	18
48862	27729	216	9.2	9.2	35.7	15.93	18
11283	27997	522	6.0	4.9	33.4	71.79	18
17881	28380	149	6.1	9.2	21.6	37.37	18
24500	28616	295	5.2	5.0	20.8	42.40	18
34228	28775	226	3.9	4.4	13.7	141.79	18
30754	28911	332	5.3	5.0	15.3	37.92	18
12273	29172	374	5.0	4.2	24.0	42.06	18
36385	29243	134	3.8	4.3	13.4	184.67	18
17029	29591	250	5.8	5.6	23.6	57.98	18
16398	30633	105	5.5	7.3	20.0	65.76	18
12717	31102	123	5.8	8.3	21.2	197.35	18
36618	31231	167	9.6	10.9	33.8	19.01	18
28529	31768	247	7.4	7.5	27.5	35.61	18
16259	31957	150	3.6	4.0	13.0	229.78	18
17879	32298	248	7.1	7.1	27.1	66.17	18
27007	33222	552	9.9	7.4	40.8	20.90	18
20631	34253	324	4.6	4.4	15.7	57.59	18
22099	35263	253	8.6	9.2	30.6	25.00	18
26197	35228	243	8.4	8.2	33.0	48.55	18
3171	35672	189	5.6	6.6	19.6	41.15	18
19411	35661	165	4.9	6.8	17.3	97.58	18
22280	35844	178	13.9	14.6	47.5	23.51	18
37271	36523	204	6.5	7.3	22.8	28.25	18
28377	45779	238	4.0	4.2	15.3	62.88	18
22037	46206	156	6.1	7.8	21.2	49.64	18
36696	48424	168	4.3	4.5	15.7	27.84	18
22049	48441	159	4.2	5.3	14.5	73.46	18
18677	1529	253	3.1	3.5	11.4	51.16	19
28982	1689	254	4.2	4.2	16.5	32.11	19
46927	2488	310	3.5	3.3	13.0	54.11	19
7209	7370	306	6.3	6.3	20.8	19.10	19
10396	8869	441	6.9	5.1	34.6	28.99	19
25890	9175	321	5.5	5.0	24.7	25.23	19
9466	10465	303	6.9	6.4	32.6	36.94	19
5602	10593	238	6.2	6.5	23.6	59.04	19
10077	12330	266	4.2	4.0	18.1	126.44	19
24807	12319	522	5.6	4.5	29.1	156.20	19
19624	12907	114	4.8	6.3	17.7	135.06	19
5901	13158	264	4.3	4.3	17.3	77.13	19
28915	13665	316	3.5	3.4	11.8	106.34	19
36870	14011	232	6.0	6.5	22.0	83.01	19
30758	14062	626	5.8	3.8	18.9	179.60	19
29539	14687	349	5.4	4.7	36.1	84.70	19
27321	15022	394	6.5	5.2	35.7	44.40	19
11195	15408	329	4.5	4.0	20.0	43.37	19
30690	15467	238	4.6	5.0	16.5	27.80	19
40790	15409	566	8.0	5.8	31.0	82.96	19
8592	16283	423	6.0	4.4	24.7	32.69	19
22655	16596	286	3.7	3.7	14.9	58.75	19
29945	16578	522	5.4	4.4	29.8	125.17	19
41373	16898	212	7.1	8.5	25.1	25.77	19
12835	17546	291	5.0	4.9	19.6	48.63	19
36632	17568	300	4.6	4.5	18.5	155.83	19
18619	17669	241	4.2	4.2	16.1	98.24	19
8722	17857	302	7.5	7.0	31.8	19.78	19
10512	17932	164	4.5	5.9	16.1	91.68	19
25798	18227	585	6.7	4.7	24.4	55.25	19
43294	18361	286	5.0	5.1	18.1	50.66	19
28522	18528	114	9.2	15.5	35.3	25.36	19
9590	18691	184	4.9	6.7	17.3	47.12	19
10819	19269	534	8.1	5.8	34.6	42.81	19
29587	19222	241	6.1	5.8	25.1	38.17	19
47078	19523	181	6.8	7.4	24.4	22.00	19
26497	20149	350	4.5	3.9	18.9	98.51	19
36903	21015	82	5.7	11.5	24.7	28.83	19
16820	20932	167	5.1	6.6	17.7	78.01	19
39282	21207	316	6.1	5.8	23.2	30.72	19
39694	22268	290	5.4	5.1	24.0	110.48	19
10126	22455	277	4.1	4.1	16.5	46.75	19
23276	22710	244	4.2	4.6	15.3	105.36	19
13816	23485	330	4.4	4.2	13.4	79.65	19
9816	23663	196	5.0	5.3	16.9	67.39	19
12069	24428	233	4.0	4.0	15.3	175.15	19
24523	24420	327	4.6	4.0	25.9	81.53	19
36420	24374	277	3.6	3.7	13.7	74.51	19
1829	24526	355	8.5	7.4	30.6	22.20	19
3802	24496	211	4.6	5.2	16.5	108.02	19
10450	24616	274	5.4	5.6	20.8	55.24	19
26163	24814	544	8.9	6.9	39.3	57.98	19
36189	25224	332	10.0	9.3	30.6	20.19	19
5492	25445	480	6.4	4.6	32.6	45.73	19
18329	25800	247	4.1	4.0	16.5	109.19	19
52387	26244	216	4.7	5.6	16.5	23.88	19
48959	26395	191	5.7	7.4	20.4	40.63	19
16029	26574	203	6.6	7.0	22.8	60.13	19
35940	26812	127	5.6	8.6	20.8	68.39	19
22696	26968	683	9.9	5.5	29.8	141.52	19
32086	27539	361	6.0	5.2	12.6	27.38	19
34631	27616	330	11.5	11.0	32.2	16.66	19
11287	27982	364	5.0	4.3	20.0	80.62	19
34192	28823	353	4.9	4.2	25.9	63.02	19
30766	28907	281	3.8	3.8	14.5	63.76	19
12262	29183	262	7.2	7.1	29.5	38.52	19
16418	30669	181	5.2	6.9	18.1	33.82	19
12793	31010	193	4.2	5.0	14.5	93.59	19
28564	31747	364	6.2	5.2	18.5	52.53	19
33047	31746	246	7.8	8.6	27.9	43.57	19
45415	31769	204	4.6	5.9	16.1	18.44	19
16257	31968	218	4.3	4.5	15.7	186.36	19
17882	32308	253	7.2	7.1	28.7	56.68	19
21542	33773	320	7.6	7.4	23.6	29.97	19
34996	33885	199	4.6	5.6	16.5	78.37	19
24662	35510	192	4.7	5.4	16.5	51.34	19
3175	35642	163	3.6	3.9	12.6	62.99	19
19412	35658	220	4.4	5.6	15.7	95.12	19
25597	37838	540	8.6	6.6	39.3	32.37	19
17684	39974	146	6.8	10.5	25.1	38.18	19
28398	45796	174	4.0	5.3	13.7	69.79	19
18661	1527	327	3.2	2.8	19.2	100.58	20
28947	1692	338	4.7	4.2	20.0	17.63	20
14009	9859	501	5.5	4.2	30.6	32.74	20
9460	10504	234	6.9	7.7	24.7	37.99	20
9391	11342	298	9.8	9.4	40.5	27.33	20
18705	11350	240	5.4	6.1	19.2	39.52	20
23534	11483	280	6.1	6.2	22.8	42.68	20
8300	11823	191	5.0	6.2	17.7	64.53	20
10087	12317	300	3.3	3.0	16.5	128.42	20
24858	12342	249	4.9	5.0	18.5	116.72	20
18040	12863	277	5.4	5.3	22.4	46.37	20
25739	12826	232	5.9	6.6	21.2	64.85	20
22695	13014	522	4.3	3.0	18.5	122.12	20
5888	13153	331	4.9	4.3	23.2	76.44	20
24386	13565	226	7.4	8.7	26.3	66.65	20
28909	13650	399	5.0	3.8	15.3	80.77	20
20398	15027	332	6.1	5.6	20.0	20.15	20
34778	15019	88	5.9	8.8	21.2	124.11	20
21832	15194	247	5.0	4.8	20.0	66.04	20
40730	15389	377	6.8	5.6	32.6	103.08	20
5698	15526	327	4.2	3.9	15.7	44.36	20
30484	15479	678	8.9	4.4	27.9	71.32	20
24837	16092	328	7.3	6.5	47.9	37.62	20
8614	16259	527	9.3	6.7	41.2	42.15	20
39641	16272	251	6.8	7.5	24.4	52.39	20
28765	16600	258	6.1	6.5	22.4	39.31	20
29959	16577	302	4.0	3.5	24.4	119.42	20
32228	17328	234	8.0	8.1	30.2	18.73	20
14255	17477	361	8.1	7.0	17.7	18.11	20
12868	17524	531	9.7	6.8	41.2	32.43	20
18619	17657	262	6.7	6.3	28.3	61.28	20
44286	17760	272	3.7	4.1	13.4	24.51	20
10501	17985	227	4.6	5.5	16.1	75.49	20
43276	18367	280	4.8	4.9	18.1	76.82	20
7478	18588	284	8.5	8.5	32.6	24.59	20
22889	18680	563	6.0	4.8	24.7	67.43	20
42307	18921	328	5.3	5.0	18.5	40.88	20
34926	18978	529	8.4	6.1	38.1	53.56	20
29586	19179	270	3.0	3.0	11.4	162.75	20
30778	19395	208	5.1	6.5	17.7	85.76	20
26477	20153	241	4.4	4.8	16.1	106.37	20
36448	20664	293	4.9	4.9	18.1	61.68	20
23436	20761	252	5.8	6.2	21.6	40.41	20
25762	21623	309	2.9	2.9	10.2	129.40	20
30755	22021	386	5.9	4.8	38.5	45.02	20
1617	22807	612	8.8	6.9	29.1	101.05	20
23227	22728	233	9.1	9.1	33.4	15.94	20
7896	22863	330	7.4	6.8	26.3	23.39	20
13800	23478	281	4.6	4.4	19.2	75.58	20
19014	23782	294	5.7	5.6	21.2	54.61	20
3826	24474	229	5.0	4.6	19.2	110.26	20
10468	24624	341	7.3	6.7	20.0	56.11	20
8037	24752	231	6.5	7.3	23.2	53.10	20
13480	24819	373	4.8	4.0	41.6	55.59	20
34366	25343	300	4.0	3.9	15.7	113.66	20
39904	26135	152	6.0	7.6	21.2	94.95	20
48930	26396	217	3.7	4.6	13.0	58.94	20
30580	27607	158	7.7	8.4	27.5	22.56	20
17921	28405	142	7.1	10.6	24.7	32.90	20
34175	28829	225	4.3	5.0	15.3	77.69	20
30754	28910	267	3.8	3.8	14.5	98.72	20
36386	29294	360	4.1	3.5	9.8	77.27	20
32620	30746	324	6.7	6.1	28.7	40.27	20
28553	31766	227	4.8	5.0	17.7	39.10	20
33032	31722	371	9.1	7.6	27.5	45.41	20
16249	31971	255	2.8	2.8	11.4	190.32	20
47407	31960	258	4.7	4.4	18.9	56.69	20
17902	32277	361	8.9	7.6	41.6	30.10	20
23197	33849	264	5.9	6.3	22.0	52.41	20
19409	35638	141	4.3	6.5	15.3	101.84	20
24658	35525	80	4.1	6.9	15.7	34.58	20
3156	35653	244	5.4	5.5	20.4	54.59	20
25233	36835	399	6.1	4.9	46.7	82.51	20
33738	39496	251	5.3	6.2	18.5	54.56	20
29021	40515	403	5.6	4.5	43.2	41.51	20
36423	41985	233	5.7	7.0	20.0	15.04	20
15949	45011	174	5.1	5.3	18.1	20.34	20
40381	47015	167	5.7	6.3	20.0	22.83	20
24431	49587	166	4.1	4.8	14.1	24.27	20
44853	49875	269	5.3	5.5	19.6	15.86	20
18671	1509	328	2.8	2.6	11.0	92.54	21
22302	6517	353	3.7	3.2	11.8	60.71	21
51796	8898	281	5.4	5.0	24.7	17.12	21
13987	9818	167	5.8	7.3	20.0	40.35	21
5612	10590	322	5.8	5.3	24.4	66.01	21
9449	10520	267	6.8	6.7	27.1	39.95	21
9437	11334	296	5.3	5.2	20.0	39.62	21
5229	12026	237	6.4	6.8	24.0	92.32	21
5896	13132	250	3.9	4.1	14.1	82.90	21
28921	13659	374	4.0	3.3	9.4	64.86	21
24525	14085	496	6.8	5.1	38.1	50.10	21
7035	14329	339	11.0	10.1	29.5	13.10	21
8838	15064	548	6.4	5.0	27.5	99.21	21
34799	15073	235	6.3	6.7	23.2	109.90	21
21806	15164	331	5.7	5.0	30.6	77.98	21
5717	15452	213	7.2	8.7	25.5	30.88	21
30703	15492	309	6.5	5.8	39.3	31.78	21
35968	15487	278	4.3	4.6	15.3	91.84	21
16914	15735	422	3.6	2.8	21.6	87.09	21
26264	15862	215	6.5	6.0	22.8	33.90	21
27301	15747	276	6.8	7.0	25.5	41.44	21
8594	16282	588	6.4	5.0	24.0	50.57	21
39655	16278	272	6.8	6.9	26.7	68.15	21
29945	16589	410	3.2	2.5	24.0	101.48	21
9612	16669	210	5.9	6.4	21.6	94.72	21
34281	17012	224	4.3	4.7	15.3	63.10	21
32291	17315	291	3.7	3.7	13.7	89.00	21
35466	17638	318	6.7	6.0	34.2	51.11	21
10530	17947	169	5.8	7.0	19.2	110.38	21
43276	18336	300	3.8	3.7	14.1	60.83	21
22912	18675	585	6.4	4.3	22.8	45.91	21
29592	19165	275	3.0	3.1	11.8	156.37	21
30807	19422	230	7.0	7.5	24.4	32.46	21
21839	19930	288	4.1	4.0	16.9	38.31	21
26498	20158	246	4.6	4.8	16.5	85.11	21
28077	20658	351	5.6	4.9	15.7	56.65	21
38916	20550	264	4.7	5.0	17.3	120.35	21
23462	20758	379	6.9	5.6	29.8	32.63	21
36455	20690	366	4.8	4.0	17.7	76.01	21
20092	21167	201	7.1	7.7	25.5	38.59	21
25766	21633	284	3.3	3.2	14.5	199.50	21
1610	22761	537	8.0	5.8	33.8	75.30	21
18227	22811	309	4.2	4.2	14.5	47.13	21
4661	23025	355	6.4	5.6	20.4	39.19	21
42330	23023	253	6.7	7.4	24.0	26.84	21
15580	23258	581	5.8	4.6	22.0	89.65	21
19028	23772	180	5.6	6.8	20.0	69.91	21
34678	24068	231	6.0	7.3	21.2	40.54	21
31666	24246	287	6.8	7.1	23.6	15.81	21
3808	24504	247	5.0	5.6	17.7	90.48	21
39752	24645	398	7.5	5.8	22.4	25.19	21
10825	25386	372	8.6	7.1	19.2	21.96	21
41714	25539	207	6.1	7.1	21.6	55.45	21
48938	26397	156	3.7	5.4	13.4	62.64	21
7769	26558	422	9.2	6.8	35.3	48.72	21
10466	27346	174	6.7	7.8	23.2	112.15	21
19991	28862	519	7.0	5.1	32.6	77.42	21
30753	28894	278	3.2	2.9	16.1	124.83	21
36361	29287	348	4.6	4.1	12.2	48.05	21
32645	30796	632	9.6	6.2	31.8	29.81	21
21782	31613	239	3.6	3.7	13.7	126.17	21
52010	31599	261	5.1	5.7	18.5	41.63	21
16258	31981	152	3.4	4.0	12.2	212.63	21
17892	32302	207	8.1	9.6	27.9	47.64	21
23172	33870	250	3.9	3.9	14.5	52.08	21
29398	34001	240	9.8	10.2	37.3	22.63	21
12243	34635	131	7.0	10.2	25.1	35.54	21
47687	35312	232	5.4	5.9	19.6	20.54	21
26388	35630	134	9.1	10.2	32.6	18.12	21
15496	37977	184	5.3	5.4	18.1	29.26	21
23198	38609	191	6.4	7.1	22.8	37.53	21
36422	42033	115	5.1	7.4	18.9	26.11	21
46715	42863	162	5.3	5.9	18.1	23.49	21
38480	43970	199	4.3	5.2	14.9	44.47	21
28432	45825	255	5.4	5.8	19.6	25.43	21
22033	46205	140	5.5	7.5	18.9	60.24	21
22038	48386	152	5.5	6.9	18.9	45.96	21
15022	49086	123	4.9	7.2	18.1	57.97	21
18656	1519	376	4.7	3.9	34.2	46.13	22
28991	1697	261	3.4	3.2	14.1	28.79	22
7177	7387	286	4.9	5.2	16.9	46.59	22
18576	8903	466	7.8	5.7	41.6	27.32	22
51753	8910	367	3.7	3.1	12.2	24.35	22
16508	10001	660	6.8	4.3	21.6	64.26	22
13104	11257	310	4.4	4.2	18.5	58.29	22
9374	11382	311	10.1	9.5	38.9	20.14	22
10089	12334	493	3.1	2.4	17.3	139.68	22
24903	12352	458	8.4	6.3	49.9	86.37	22
20908	12616	361	4.7	4.1	9.8	62.30	22
17993	12835	184	6.3	7.9	22.4	49.34	22
29009	12937	253	7.2	6.8	30.2	27.96	22
22684	12987	533	4.2	3.5	20.8	274.20	22
5910	13151	288	4.3	4.0	19.2	82.72	22
25226	13481	241	7.9	8.0	30.6	95.51	22
24498	14066	282	5.7	6.0	20.0	53.67	22
7133	14259	406	9.6	7.5	45.6	28.56	22
20379	14985	239	4.0	4.0	15.3	110.98	22
8854	15055	373	5.0	4.2	25.9	64.47	22
5728	15488	295	5.9	5.5	27.1	28.02	22
26214	15850	279	6.7	6.9	24.7	39.07	22
39637	16248	270	4.5	4.9	16.1	69.65	22
22634	16620	371	4.9	4.1	25.1	57.37	22
19890	16932	367	4.9	4.2	12.2	47.47	22
34288	17025	331	4.3	4.0	13.7	48.80	22
32285	17312	287	3.6	3.8	13.0	112.89	22
35478	17630	329	4.4	4.0	18.9	78.39	22
44288	17789	229	5.4	6.5	19.2	28.21	22
12366	17969	374	8.5	7.0	29.1	29.14	22
43277	18354	225	3.7	4.2	13.0	105.53	22
7495	18630	185	4.7	6.4	16.9	35.61	22
23742	18719	303	5.8	5.2	31.4	52.50	22
34841	18929	306	4.8	4.8	16.9	66.27	22
29573	19171	241	3.2	3.4	12.2	127.24	22
30772	19395	235	6.9	7.6	25.1	45.50	22
38920	20559	263	5.0	5.4	18.5	119.22	22
7732	20743	343	14.4	13.1	40.5	17.86	22
28076	20684	337	4.9	4.5	15.7	53.02	22
36364	20684	645	9.9	6.2	31.8	122.95	22
2037	20710	231	7.7	8.4	27.5	39.61	22
16772	20954	269	6.9	7.5	24.4	40.46	22
20097	21144	197	4.7	5.7	16.1	46.76	22
25758	21628	280	2.7	2.5	11.8	162.38	22
19006	23765	225	5.2	6.4	18.1	60.61	22
36016	23781	300	3.7	3.5	16.1	113.02	22
20834	24223	112	6.9	11.4	25.9	103.25	22
24512	24438	354	4.1	3.6	15.7	74.51	22
3822	24485	215	5.1	5.4	18.5	116.05	22
8029	24738	397	8.8	6.7	24.0	29.07	22
5524	25429	285	6.6	6.5	26.3	63.00	22
31302	26287	550	5.7	4.6	25.1	57.59	22
25314	27172	229	4.0	3.9	15.3	173.80	22
14165	27410	116	7.9	11.5	29.1	95.14	22
30594	27616	206	7.4	9.5	26.3	24.54	22
29516	29454	72	5.8	8.4	22.4	29.31	22
33495	29785	193	7.6	8.6	26.7	52.54	22
30755	30220	310	4.6	4.5	17.3	38.48	22
20926	30891	265	8.2	8.4	31.4	36.52	22
28561	31742	289	4.8	4.6	19.2	72.47	22
16245	31974	135	4.3	5.0	15.7	184.64	22
34458	32762	126	4.3	5.8	15.7	127.71	22
23166	33887	340	5.1	4.4	25.9	63.37	22
34920	33881	621	7.0	4.2	22.8	89.48	22
22228	35839	319	7.2	6.9	24.4	21.32	22
23187	38604	438	6.0	4.5	36.5	28.62	22
39183	38726	251	10.1	10.2	40.8	15.15	22
38473	43940	234	5.4	6.3	18.9	32.90	22
28603	44632	244	5.3	5.8	19.2	22.08	22
22025	46185	156	4.3	5.2	14.9	96.85	22
40365	47043	128	4.3	6.1	15.3	32.07	22
34950	47612	208	5.5	5.7	19.6	23.79	22
22050	48354	217	5.9	6.2	21.6	43.43	22
18660	1519	401	3.1	2.5	22.8	71.54	23
28971	1709	240	5.3	5.7	19.2	29.54	23
46949	2439	230	3.4	3.5	13.0	26.76	23
51769	8879	258	3.6	3.3	16.1	30.52	23
10734	10132	242	8.8	8.8	34.2	26.30	23
9435	10466	192	6.2	8.2	21.6	40.98	23
27063	11062	352	5.4	4.8	11.8	50.06	23
15168	11362	216	4.1	4.5	14.5	111.82	23
9420	11658	101	5.5	7.5	20.0	140.43	23
5259	12038	345	6.3	5.5	24.4	71.18	23
25002	12417	278	3.9	4.1	14.1	123.08	23
15899	12956	379	6.6	5.4	45.2	62.10	23
45531	12906	328	4.0	3.6	20.4	25.14	23
22680	12999	509	4.1	3.3	24.4	233.29	23
15957	13792	302	6.6	6.3	26.3	44.38	23
33044	13905	306	5.5	5.1	24.7	84.03	23
24520	14056	270	5.5	5.4	22.0	67.98	23
36918	14125	108	4.6	6.3	16.1	246.18	23
28189	14333	328	3.8	3.4	19.2	121.71	23
6255	14580	259	6.7	7.2	25.1	60.31	23
20392	15009	333	4.3	3.9	16.1	76.82	23
5690	15525	313	7.7	6.8	43.6	29.85	23
16952	15718	288	5.6	5.3	24.0	94.01	23
8566	16232	228	5.5	6.1	20.0	75.75	23
12590	16545	383	5.3	4.3	46.3	67.15	23
9631	16678	302	4.9	4.4	26.7	59.61	23
33407	16795	236	5.0	4.8	19.6	77.23	23
19895	16899	445	6.0	4.3	27.9	33.84	23
34292	17016	271	5.5	5.0	27.1	85.52	23
41321	17003	271	8.7	9.2	31.4	21.83	23
32278	17376	209	4.4	5.2	15.3	73.09	23
38638	17353	179	4.4	6.1	15.3	81.23	23
10539	17914	233	4.6	5.1	16.5	73.27	23
38714	18220	249	7.5	7.9	27.5	72.70	23
31011	18448	340	4.6	4.0	23.6	72.02	23
43283	18358	196	4.2	5.4	14.9	89.15	23
35034	18382	67	5.2	10.0	22.4	192.82	23
9613	18650	141	9.5	14.8	35.0	24.89	23
37049	18601	106	7.5	11.7	28.3	207.05	23
10779	19301	240	5.5	5.2	22.4	171.62	23
15518	19500	218	7.3	8.0	26.3	18.98	23
13412	19601	295	5.2	5.1	20.0	52.68	23
36285	20655	700	7.0	3.8	21.2	140.80	23
25767	21647	306	4.6	4.1	25.1	134.30	23
23773	21973	586	6.4	5.4	24.4	25.29	23
13815	22350	70	5.7	11.1	24.0	46.97	23
40634	22497	129	6.3	10.2	23.6	78.27	23
9376	23741	305	6.6	6.0	35.3	68.30	23
25449	23725	685	6.8	3.6	20.8	132.82	23
36022	23812	331	4.2	3.9	15.3	73.08	23
11381	24191	291	3.7	3.8	13.0	126.47	23
30170	24340	350	4.1	3.5	18.9	73.91	23
31722	24230	276	5.9	6.4	20.0	30.50	23
3810	24476	244	5.3	4.9	22.4	139.35	23
33600	24438	328	4.4	4.0	19.2	79.23	23
39628	24530	240	4.5	5.2	16.1	81.89	23
24600	25751	383	6.8	5.5	25.1	53.21	23
26460	26105	371	6.3	5.2	16.1	43.29	23
48939	27748	248	6.1	5.8	25.1	19.66	23
26243	28937	269	5.3	5.3	21.6	23.44	23
30736	28884	247	3.7	4.3	13.4	78.92	23
34165	28831	265	7.0	7.4	25.9	35.80	23
33493	29762	184	4.8	6.5	16.5	64.39	23
30777	30189	345	4.2	3.7	13.0	27.96	23
20926	30919	299	3.7	3.4	18.1	110.89	23
21776	31589	262	4.8	4.7	18.5	78.73	23
28519	31781	364	6.1	5.2	11.8	45.45	23
47371	31957	225	4.3	4.8	15.7	47.26	23
31229	32413	442	4.8	3.7	40.1	84.93	23
34459	32757	177	4.4	5.9	15.7	134.26	23
26274	33420	185	4.7	5.5	16.9	47.81	23
22224	35888	323	4.4	4.2	14.9	57.19	23
28608	36178	318	5.5	4.9	29.5	42.47	23
34840	38413	184	5.1	6.2	17.7	67.49	23
51608	45657	255	3.9	4.0	14.5	77.68	23
18674	1511	304	2.5	2.4	9.8	114.02	24
28982	1698	344	4.9	4.4	15.7	25.98	24
9316	7932	247	7.1	7.2	27.9	30.18	24
7201	11220	288	4.2	3.9	20.4	96.62	24
21882	11176	276	4.8	4.8	19.2	139.44	24
13118	11395	212	3.7	4.2	13.0	128.42	24
15165	11381	251	4.8	5.5	16.9	93.96	24
5233	12039	246	6.0	6.5	21.6	104.22	24
7405	12696	460	4.6	3.6	36.9	122.03	24
17995	12831	163	4.8	6.7	16.9	39.95	24
28900	13313	45	6.0	11.8	25.9	235.80	24
25278	13871	331	7.3	6.9	21.2	34.30	24
33032	13942	214	5.6	6.3	20.0	115.39	24
36881	14073	218	7.0	7.8	25.5	161.97	24
22150	14189	270	4.9	4.6	20.4	53.56	24
31145	14828	156	7.7	10.7	27.5	17.19	24
27316	15044	173	4.3	5.8	15.3	65.47	24
16925	15725	262	4.6	4.4	19.6	102.71	24
4924	15973	320	6.2	5.5	31.8	50.14	24
39616	16248	176	6.3	8.6	22.4	36.51	24
12583	16548	551	4.7	3.4	18.9	68.37	24
13747	17327	616	5.8	4.2	20.0	57.00	24
38691	17331	251	5.5	6.0	20.0	60.86	24
25800	18179	275	6.4	6.9	22.8	28.87	24
43289	18367	254	3.7	4.0	13.7	116.59	24
31019	18426	310	2.6	2.4	11.4	152.40	24
40037	18325	123	6.2	9.6	23.2	100.56	24
37058	18593	125	4.6	6.0	16.5	339.45	24
12975	18807	385	6.3	5.2	49.5	50.42	24
8650	19137	349	9.2	8.2	25.9	29.77	24
23488	19106	236	7.1	7.6	25.9	34.88	24
29594	19165	308	3.2	3.1	11.0	117.66	24
13430	19646	335	5.7	5.1	24.4	54.52	24
38053	20329	298	4.9	4.5	24.4	85.28	24
38933	20567	336	4.0	3.7	13.4	126.03	24
16795	20974	217	6.1	6.9	22.0	45.12	24
35004	21453	244	7.1	8.1	24.7	70.93	24
25757	21620	284	5.4	5.8	18.9	50.81	24
23778	21941	566	4.9	3.8	19.2	75.34	24
39403	22244	571	7.1	5.8	28.7	45.01	24
41850	22246	332	7.7	7.1	26.7	36.83	24
18250	22828	439	6.6	4.6	25.5	39.93	24
25499	23698	315	3.3	3.3	10.6	115.76	24
17705	23794	321	6.6	6.0	28.7	35.58	24
11384	24161	224	3.7	4.0	13.0	152.35	24
30165	24325	372	2.9	2.4	5.9	79.06	24
9704	25220	256	4.2	4.3	16.1	71.81	24
13060	25721	288	4.8	4.5	22.8	116.36	24
8029	25929	211	7.7	9.7	27.9	30.57	24
18441	26192	554	7.3	5.0	28.3	37.36	24
39164	27111	164	5.3	6.3	18.5	186.48	24
25366	27205	229	5.6	5.7	20.8	53.00	24
30629	27594	247	4.8	5.5	16.9	53.42	24
43531	28052	214	3.7	4.6	13.0	34.84	24
17893	28602	130	5.9	7.8	20.4	139.52	24
19946	28861	584	7.1	5.3	25.9	61.33	24
30695	28880	291	5.7	5.4	25.1	105.03	24
34211	28840	522	9.1	6.2	38.1	23.96	24
37729	30394	344	4.5	3.9	25.5	70.24	24
20897	30948	222	4.7	4.5	17.7	120.60	24
29918	31704	600	9.3	7.4	32.2	31.37	24
16245	31970	264	4.7	4.3	21.6	157.44	24
47400	31966	125	4.0	5.7	14.5	49.11	24
21277	32291	193	3.9	5.0	13.4	99.63	24
23924	32983	258	7.8	8.7	27.9	18.66	24
26982	33249	325	5.1	4.6	22.0	60.76	24
20936	33395	380	5.0	4.1	30.2	30.42	24
34067	35412	211	6.6	7.9	23.6	34.45	24
20403	35589	82	6.3	8.5	20.4	134.59	24
22227	35856	289	4.2	3.8	20.0	89.03	24
34856	38395	111	3.8	6.1	14.1	74.38	24
35235	40437	137	5.7	7.7	19.6	76.00	24
40579	42855	280	5.8	5.8	22.8	37.85	24
22017	46217	215	5.1	5.8	18.1	69.15	24
15016	49122	119	4.7	6.8	16.9	62.78	24
18669	1520	295	2.9	2.8	11.4	148.88	25
6732	6805	105	4.3	6.5	15.3	57.03	25
6894	9308	257	5.6	5.1	23.6	35.95	25
5604	10556	299	6.2	6.0	24.7	47.45	25
7198	11228	385	4.8	3.9	41.2	80.92	25
13124	11302	307	4.7	4.5	20.0	66.13	25
9419	11354	539	5.1	4.2	24.0	102.50	25
5236	12028	310	4.2	4.1	14.1	104.33	25
7412	12715	175	7.1	8.0	25.1	44.71	25
18004	12871	323	3.9	3.6	15.7	57.77	25
5901	13110	227	4.6	4.9	16.9	139.82	25
33046	13927	286	6.6	6.9	23.2	93.41	25
24516	14081	332	6.3	5.8	22.0	51.91	25
6195	14679	456	6.5	4.5	27.9	27.14	25
20384	15018	423	5.1	4.1	41.6	89.74	25
13555	16313	219	6.8	8.0	24.0	43.65	25
32520	16358	326	4.5	3.9	27.5	58.88	25
22658	16609	474	5.0	3.8	34.2	74.67	25
9597	16684	525	6.5	5.3	35.0	95.62	25
33429	16786	377	9.4	7.7	30.2	29.44	25
38878	17353	596	5.6	3.9	19.6	99.00	25
16453	17518	144	6.2	8.4	22.0	39.19	25
42160	17839	326	5.3	4.6	29.8	62.87	25
14234	18370	196	6.1	7.1	21.2	33.34	25
40014	18381	151	5.7	7.8	20.8	96.47	25
37064	18624	156	6.3	7.8	22.4	329.52	25
12950	18801	267	5.6	5.8	20.8	47.03	25
38250	18964	326	12.7	12.4	36.1	22.09	25
23472	19093	268	5.4	5.0	24.7	57.96	25
29579	19180	265	3.8	4.0	13.7	61.39	25
18996	19375	301	4.5	4.5	15.3	51.26	25
13415	19639	378	6.8	5.6	21.2	38.73	25
38049	20347	218	4.1	4.1	15.3	131.72	25
38920	20553	304	4.1	4.0	16.1	137.68	25
36092	20620	270	5.7	5.5	22.8	52.74	25
16786	20933	372	7.2	6.0	27.1	33.72	25
17928	21603	721	9.4	5.3	27.1	117.90	25
32053	22437	326	4.0	3.7	13.7	46.01	25
12768	22612	241	5.4	5.7	20.0	91.37	25
30481	23424	294	4.8	4.6	20.4	56.40	25
9707	23692	229	5.4	5.8	19.2	37.52	25
17679	23757	312	5.0	4.5	25.5	62.82	25
28671	24148	535	8.3	6.3	38.5	97.35	25
11417	24177	278	6.2	6.2	24.4	71.12	25
30187	24343	538	6.8	5.4	31.8	42.26	25
15037	24610	234	3.3	3.4	12.6	129.45	25
45779	25014	139	7.0	9.2	24.0	18.74	25
13041	25732	255	2.9	2.9	11.4	208.74	25
24644	25722	532	8.0	5.6	33.8	39.53	25
16670	25871	511	4.9	3.8	27.1	74.54	25
892	26040	181	5.3	6.8	18.5	88.09	25
25407	26202	201	7.0	9.1	25.1	38.91	25
35853	26809	207	7.2	8.7	25.5	23.18	25
31838	26909	620	8.9	7.1	31.8	88.56	25
30587	27584	312	5.7	5.7	18.9	46.97	25
29146	28409	371	5.7	4.7	11.8	22.60	25
38670	29893	313	3.9	3.8	13.7	111.00	25
16154	31988	642	7.2	4.8	23.2	202.72	25
47392	31999	176	4.4	5.6	15.3	58.17	25
21291	32262	220	4.2	5.3	14.5	79.81	25
15506	32997	115	3.7	6.2	14.5	108.35	25
26942	33213	303	4.8	4.9	16.5	64.20	25
35016	36738	238	6.2	6.2	24.0	18.82	25
17410	37924	139	5.7	7.3	20.4	71.14	25
15522	37955	539	10.3	7.2	42.4	24.92	25
23210	38566	294	7.2	6.6	34.2	47.78	25
43661	43324	160	5.3	6.8	17.7	91.88	25
22050	48378	138	4.7	6.9	16.9	68.84	25
18676	1509	351	3.2	2.7	21.6	167.71	26
8024	10296	244	7.8	8.6	27.5	63.01	26
5605	10576	351	6.0	5.1	25.9	47.73	26
20458	11474	402	5.8	4.6	29.1	61.43	26
5242	12036	280	4.0	3.7	17.7	121.80	26
20904	12632	364	4.7	4.0	11.4	57.76	26
5913	13099	254	3.3	3.5	12.2	135.17	26
15939	13807	357	5.6	4.8	14.9	65.43	26
33024	13963	230	6.1	6.8	22.0	118.28	26
24535	14054	465	5.8	4.3	33.4	63.96	26
8456	14180	325	9.3	8.4	40.1	24.73	26
31537	14610	358	5.0	4.3	14.5	105.73	26
6131	14680	504	6.6	4.7	30.2	27.18	26
20376	14999	301	5.0	4.5	26.3	93.22	26
41303	15452	603	8.4	6.1	29.1	42.31	26
16907	15731	225	4.2	4.1	16.1	104.47	26
13559	16298	262	4.8	5.1	18.5	50.39	26
22653	16611	233	5.3	5.3	20.0	72.10	26
34633	17126	625	6.9	4.6	23.2	163.99	26
40657	17710	334	5.5	5.0	19.6	61.28	26
42175	17840	424	6.3	4.9	42.4	66.68	26
10552	17979	181	6.9	8.2	24.0	86.35	26
14251	18374	214	8.3	10.4	29.1	22.85	26
31008	18435	532	4.0	2.9	17.3	165.20	26
37057	18584	125	7.8	11.4	29.1	254.75	26
38283	18952	256	5.7	6.0	20.8	30.78	26
29594	19199	247	3.7	4.0	13.7	84.65	26
18982	19375	283	4.3	4.6	14.9	67.35	26
13404	19641	264	2.9	3.1	11.0	139.86	26
36090	20639	283	7.5	7.0	34.2	52.54	26
23829	20937	336	5.0	4.4	20.4	70.89	26
25747	21648	632	9.3	5.7	29.8	37.65	26
32051	22436	234	4.3	4.8	15.7	90.68	26
1597	22770	213	5.2	5.1	19.6	116.34	26
4499	23351	257	8.0	8.1	30.2	33.12	26
9743	23674	222	5.5	6.1	19.6	67.85	26
25501	23697	326	4.8	4.3	21.6	77.71	26
15050	24624	265	4.5	4.5	18.5	103.23	26
40086	24921	126	6.5	9.8	24.7	84.80	26
36236	24969	184	6.7	7.8	23.6	100.59	26
25717	25399	570	9.5	7.5	38.9	152.51	26
34390	25396	323	5.9	5.7	18.1	40.94	26
13034	25731	260	2.8	2.8	11.0	144.67	26
24597	25746	316	5.9	5.4	26.7	44.59	26
35190	25800	311	8.8	8.7	30.6	25.97	26
18440	26207	256	5.9	5.9	23.6	44.27	26
48933	26370	230	4.1	4.7	14.9	26.25	26
30634	27597	336	6.3	5.5	33.0	42.97	26
17916	28611	153	5.7	6.5	20.4	180.75	26
32922	31031	309	6.3	6.1	24.0	34.88	26
28505	31729	269	4.0	4.4	14.5	65.28	26
16206	31970	526	5.4	4.3	27.5	233.11	26
20477	33209	307	4.0	3.8	17.7	113.36	26
21224	34415	349	6.6	5.7	44.4	45.80	26
26230	38389	159	7.0	8.4	24.7	44.58	26
34874	38407	94	4.5	6.5	16.1	103.83	26
35206	40440	178	5.4	6.6	18.5	54.70	26
47459	44175	243	3.4	3.6	13.0	23.91	26
28385	45790	551	6.6	5.3	29.5	26.21	26
22037	48338	181	5.1	6.7	18.1	65.84	26
18663	1521	283	2.7	2.7	10.6	174.88	27
28966	1677	184	5.7	6.8	20.0	28.01	27
5616	10624	376	7.0	5.8	41.2	47.69	27
14411	10658	201	6.6	7.1	23.6	37.93	27
19891	10648	365	10.6	9.1	22.8	19.00	27
22922	10801	276	7.2	7.8	25.5	19.85	27
13111	11366	173	4.4	5.1	15.7	143.39	27
20034	13517	275	3.9	3.8	16.5	91.70	27
15932	13810	328	5.3	4.7	26.7	98.96	27
24518	14093	218	5.7	6.1	20.8	63.72	27
31541	14608	350	3.2	2.8	8.6	106.72	27
18331	15079	328	5.3	4.7	25.1	60.90	27
37681	15574	513	6.6	5.1	35.7	124.54	27
27278	15769	624	12.2	7.4	39.7	19.55	27
4956	15978	249	4.7	4.8	17.7	67.39	27
28254	16086	506	5.1	4.0	29.1	103.21	27
13549	16300	484	4.9	3.8	35.7	42.59	27
29888	16618	404	5.1	3.9	18.5	48.52	27
10011	16731	261	5.5	5.5	21.6	87.58	27
36468	16910	411	6.4	5.0	36.9	50.54	27
34580	17156	576	8.2	5.8	30.6	68.49	27
31710	17424	298	4.3	4.3	16.5	72.86	27
39058	17522	226	5.0	5.4	18.5	184.11	27
15375	18130	496	3.7	3.0	23.6	102.21	27
18183	19299	520	7.1	5.6	38.1	74.54	27
13410	19631	330	4.0	3.7	16.1	107.88	27
39411	19939	357	5.8	5.1	14.5	40.71	27
19688	20322	335	5.4	4.9	18.9	27.55	27
36085	20630	251	4.5	5.0	16.1	57.09	27
2041	20677	211	12.3	12.5	46.7	22.53	27
1713	21642	654	8.4	5.7	26.7	148.58	27
25778	21597	361	5.6	4.8	23.6	29.85	27
5626	22471	229	8.7	10.6	30.6	29.27	27
32041	22432	495	3.8	2.9	20.8	104.41	27
40614	22513	211	6.2	7.4	22.0	94.06	27
4466	23297	375	13.5	11.0	39.3	16.19	27
36271	24161	333	7.1	6.7	21.2	56.84	27
30197	24355	296	6.6	5.9	35.3	67.00	27
3802	24491	552	4.9	3.8	20.8	134.40	27
13011	25713	186	4.4	4.8	14.5	112.91	27
24594	25782	191	4.1	4.7	14.9	58.80	27
30749	26252	352	7.3	6.4	20.8	20.66	27
39205	27182	189	4.6	5.2	16.1	102.06	27
30602	27585	294	5.8	6.0	20.0	43.34	27
12542	28101	224	6.3	7.6	22.0	40.55	27
30708	28896	353	4.4	3.8	18.9	82.47	27
12307	29121	270	7.9	8.1	30.2	36.89	27
14678	29788	340	9.4	8.4	31.8	13.89	27
38656	29910	377	8.8	7.2	38.1	19.30	27
47405	31981	243	5.5	5.5	22.0	41.78	27
31228	32382	507	6.0	4.5	29.8	48.96	27
13609	33041	137	6.7	8.9	23.2	37.32	27
20469	33180	226	5.0	5.2	18.1	123.24	27
19405	33685	331	5.0	4.4	25.5	83.02	27
20367	34112	309	4.4	4.0	20.4	91.24	27
33811	34274	571	10.0	7.3	38.5	51.84	27
30267	36217	189	4.7	5.7	16.1	61.78	27
23507	36392	190	4.2	5.3	14.5	94.51	27
34838	38378	178	5.3	6.6	18.5	83.58	27
45185	39831	267	7.3	7.2	29.8	17.26	27
41373	41703	145	3.6	5.5	13.0	74.00	27
36442	41942	39	7.8	12.6	30.2	30.59	27
34924	47529	60	5.9	9.9	24.7	67.88	27
22035	48364	142	5.3	6.4	18.1	107.81	27
18673	1504	342	2.6	2.3	7.9	159.92	28
28992	1696	379	3.8	3.2	14.1	56.79	28
9311	7930	309	10.1	10.0	33.8	19.94	28
5991	9108	604	8.2	5.3	28.3	61.26	28
14401	10637	255	5.3	4.8	24.0	43.57	28
22851	10749	365	9.3	7.9	32.2	24.03	28
5210	12008	286	5.9	6.0	22.8	94.22	28
24834	12040	103	4.2	7.2	16.1	249.42	28
18034	12871	242	6.1	6.6	22.4	52.32	28
5917	13094	245	3.4	3.4	13.4	147.29	28
16596	13212	184	7.1	8.7	25.1	30.39	28
28945	13548	85	6.9	10.4	26.3	165.34	28
24505	14031	165	7.1	9.2	25.5	71.46	28
19335	14174	288	4.5	4.4	18.1	43.29	28
28339	14295	432	4.3	3.2	19.6	88.60	28
6201	14679	646	11.0	6.4	34.6	42.37	28
20397	15015	286	4.6	4.4	18.9	92.03	28
28973	15502	573	7.9	5.6	29.5	44.23	28
37685	15552	533	6.8	5.2	31.0	128.00	28
41343	15499	274	4.8	5.1	17.3	38.97	28
26492	15616	312	5.2	4.6	29.1	135.11	28
16912	15715	328	4.0	3.6	16.1	83.77	28
13561	16276	236	5.1	5.6	18.5	45.56	28
36467	16916	321	3.9	3.7	14.1	92.71	28
41220	16995	373	7.0	5.8	17.7	27.05	28
44256	17751	289	6.2	6.5	21.2	34.74	28
42206	17842	612	6.8	5.1	22.8	130.14	28
15414	18170	516	6.5	4.8	31.0	54.44	28
22864	19075	531	5.6	4.5	27.9	128.29	28
25738	19373	302	7.0	6.4	35.3	23.72	28
13412	19635	286	3.5	3.6	13.0	132.62	28
39401	19941	444	8.3	6.2	44.4	37.07	28
23827	20937	240	5.9	5.6	24.4	53.79	28
16753	20962	170	5.7	7.9	20.4	43.04	28
32053	22436	308	4.4	4.0	24.0	97.57	28
3572	22590	345	8.4	7.6	25.1	33.45	28
10475	22953	164	5.6	7.1	19.2	100.35	28
40990	23243	213	7.3	8.7	25.5	43.27	28
30463	23408	325	6.9	6.2	31.8	39.93	28
14251	23656	318	4.7	4.2	24.0	67.66	28
25047	23782	247	7.5	7.8	28.3	21.14	28
11402	24155	275	4.4	4.1	19.6	77.96	28
28625	24142	288	5.4	4.8	28.3	77.45	28
24394	24259	330	6.4	5.6	33.8	29.39	28
30177	24313	276	3.7	3.6	14.9	70.87	28
33971	24459	255	4.9	5.1	18.5	52.36	28
40067	24854	229	6.1	6.5	22.0	50.82	28
17250	25038	225	4.5	4.7	16.1	67.40	28
20098	25057	355	4.8	4.1	15.3	71.72	28
9720	25233	277	5.8	5.3	28.3	53.00	28
26238	25454	457	5.9	4.4	34.2	37.24	28
40515	25812	225	5.3	5.6	20.0	87.81	28
39731	25968	153	6.6	9.1	23.2	90.81	28
20181	26111	272	5.2	5.8	18.5	32.24	28
34551	26171	251	6.9	7.2	25.9	59.48	28
18418	26213	295	5.3	4.8	28.3	65.29	28
39219	27164	207	5.6	6.4	19.6	122.83	28
15696	27556	416	8.5	6.5	40.8	29.63	28
16413	27651	625	8.9	6.0	29.5	38.83	28
18355	27606	320	5.3	5.0	18.9	66.96	28
48901	27809	165	6.5	8.3	22.4	23.25	28
20170	28381	233	5.4	6.3	19.2	48.63	28
25818	28526	535	5.3	4.1	24.4	46.82	28
12315	29082	247	5.4	6.0	19.6	45.27	28
43198	29190	214	4.5	4.8	16.5	23.05	28
18059	29872	254	5.1	5.2	19.6	86.12	28
51999	31574	158	4.6	5.5	16.1	92.33	28
28523	31748	289	6.4	6.0	29.5	62.07	28
31341	32431	604	8.6	5.7	29.5	55.45	28
22275	35816	240	8.8	8.5	33.8	30.54	28
30255	36255	124	7.2	11.0	26.3	50.99	28
37235	36531	97	5.5	7.6	20.0	82.18	28
17373	37930	198	4.1	5.0	14.1	66.19	28
41392	41718	150	5.0	7.2	18.1	84.58	28
46064	43321	134	6.0	8.1	21.6	22.59	28
22036	46200	196	5.3	6.0	18.9	82.19	28
18676	1514	328	2.8	2.5	10.6	123.86	29
7839	6409	143	6.8	9.9	23.6	26.97	29
9375	7988	327	5.3	5.0	18.1	45.43	29
22917	10734	251	6.0	6.6	21.6	29.73	29
5225	12049	125	6.6	9.5	24.0	139.01	29
24823	12056	112	3.5	5.4	13.0	217.32	29
15593	12645	507	3.7	3.0	22.0	66.91	29
24384	13591	125	8.1	11.1	29.8	101.57	29
28912	13608	175	6.5	8.4	22.8	132.74	29
19321	14207	514	7.0	5.4	38.9	55.52	29
31841	14504	317	5.3	5.2	17.3	41.37	29
49132	14713	305	7.7	7.2	31.8	15.67	29
34839	15377	360	6.7	5.8	14.9	34.60	29
26477	15603	355	4.2	3.6	24.4	174.47	29
16917	15734	404	4.3	3.5	42.4	96.43	29
39617	16219	196	5.8	6.3	20.8	68.26	29
36458	16922	322	3.3	3.0	16.9	203.95	29
42184	17847	500	4.8	3.8	29.8	94.29	29
44300	17766	242	6.3	7.1	22.8	33.50	29
34389	17939	627	10.3	5.6	33.8	27.16	29
15357	18168	245	5.9	5.5	25.1	101.67	29
16398	18248	306	6.5	6.0	29.5	50.17	29
41023	18926	334	5.8	5.4	18.9	54.82	29
9289	18992	482	7.1	5.1	36.1	56.53	29
22852	19066	565	5.4	4.1	21.2	138.18	29
36107	20644	278	4.9	5.3	17.3	47.55	29
23819	20939	271	5.3	4.8	24.4	70.92	29
30297	21200	250	4.5	4.4	18.5	31.68	29
28645	24146	548	6.1	4.7	25.9	102.94	29
11394	24177	202	5.3	6.2	18.1	60.18	29
31812	24257	278	6.8	6.2	34.2	56.42	29
33817	24421	679	7.9	4.0	25.1	113.05	29
41134	24667	315	3.5	3.5	11.0	98.49	29
40071	24884	249	5.8	6.1	21.6	39.92	29
41915	25169	210	5.0	5.6	18.1	72.68	29
39702	25940	243	5.8	6.8	20.4	72.31	29
20192	26122	328	4.4	4.0	17.3	64.69	29
18429	26207	434	5.7	4.5	45.6	33.47	29
42907	26818	114	5.8	9.0	21.6	19.06	29
32556	26970	226	6.9	7.9	24.4	66.45	29
28449	27747	317	5.8	5.5	20.4	19.30	29
20150	28327	135	6.0	7.7	21.2	42.25	29
24320	28660	233	4.8	4.9	18.1	88.85	29
30717	28874	269	3.3	3.2	13.0	98.78	29
16268	31988	119	7.1	10.4	26.3	95.33	29
19687	32280	411	6.3	4.9	37.3	41.64	29
18407	33860	720	12.6	5.9	20.0	100.78	29
22275	35894	350	5.8	5.0	22.8	30.35	29
23462	36409	190	7.2	8.4	25.5	69.57	29
[truncated: 518,719 more rows]
