# Supplementary material for: The nanoscale organization of the Nipah virus fusion protein informs new membrane fusion mechanisms
Source: eLife. 2025 Jan 2;13:RP97017. doi: 10.7554/eLife.97017 (PMC11695058; doi:10.7554/eLife.97017)
Supplement: Figure 1—figure supplement 2—source data 1. [file elife-97017-fig1-figsupp2-data1.zip]

Archive with 18 entries (17 files):
- Figure 1-figure supplement 2_source data1/
- __MACOSX/._Figure 1-figure supplement 2_source data1
- Figure 1-figure supplement 2_source data1/Hela-ClusterMap.jpg
- __MACOSX/Figure 1-figure supplement 2_source data1/._Hela-ClusterMap.jpg
- Figure 1-figure supplement 2_source data1/PK13.jpg
- __MACOSX/Figure 1-figure supplement 2_source data1/._PK13.jpg
- Figure 1-figure supplement 2_source data1/PK13-DensityMap.jpg
- __MACOSX/Figure 1-figure supplement 2_source data1/._PK13-DensityMap.jpg
- Figure 1-figure supplement 2_source data1/PK13.txt
- __MACOSX/Figure 1-figure supplement 2_source data1/._PK13.txt
- Figure 1-figure supplement 2_source data1/HELA-DensityMap.jpg
- __MACOSX/Figure 1-figure supplement 2_source data1/._HELA-DensityMap.jpg
- Figure 1-figure supplement 2_source data1/HELA.jpg
- __MACOSX/Figure 1-figure supplement 2_source data1/._HELA.jpg
- Figure 1-figure supplement 2_source data1/HELA.txt
- __MACOSX/Figure 1-figure supplement 2_source data1/._HELA.txt
- Figure 1-figure supplement 2_source data1/PK13-ClusterMap.jpg
- __MACOSX/Figure 1-figure supplement 2_source data1/._PK13-ClusterMap.jpg
