# Supplementary material for: The nanoscale organization of the Nipah virus fusion protein informs new membrane fusion mechanisms
Source: eLife. 2025 Jan 2;13:RP97017. doi: 10.7554/eLife.97017 (PMC11695058; doi:10.7554/eLife.97017)
Supplement: Figure 1—figure supplement 2—source data 1. [file elife-97017-fig1-figsupp2-data1.zip › Figure 1-figure supplement 2_source data1/PK13.txt]

18675	8857	378	4.2	3.5	26.7	146.59	1
46098	10731	471	7.0	4.7	29.1	37.47	1
13594	12009	115	5.5	9.3	21.6	87.03	1
2886	12173	251	7.9	7.6	33.8	35.68	1
35588	12501	415	7.7	6.0	40.5	26.60	1
21307	12868	287	4.0	4.2	14.5	139.22	1
21990	14181	296	5.6	5.7	20.8	42.37	1
45427	15127	238	7.8	9.2	27.5	26.57	1
30489	16104	482	6.3	4.9	42.0	42.08	1
43836	17717	241	7.6	7.9	29.1	21.86	1
47083	17920	342	4.7	4.2	20.4	74.46	1
18184	18182	302	8.3	8.4	27.5	14.46	1
29082	19214	351	6.9	6.1	18.1	19.95	1
39133	19193	434	5.8	4.5	43.2	69.62	1
15636	19265	237	8.8	9.6	32.6	17.60	1
21980	19991	392	4.5	3.7	28.7	126.88	1
35733	20915	287	4.8	4.6	21.6	99.49	1
41594	20999	320	4.1	3.8	16.1	53.28	1
23300	21458	245	5.1	5.9	18.1	43.49	1
47327	21627	207	4.0	4.5	14.5	136.49	1
35434	22316	349	5.4	4.7	22.0	57.21	1
48635	23113	361	4.9	4.2	11.4	50.70	1
46910	23931	139	5.8	7.8	20.8	72.06	1
22190	24440	172	7.5	9.3	26.3	34.34	1
21014	28277	280	3.5	3.2	16.5	467.26	1
49321	28407	501	6.7	5.3	44.4	50.35	1
10559	30687	255	3.9	3.6	16.5	99.11	1
18921	30716	274	5.5	5.1	24.4	92.01	1
45114	34270	342	4.9	4.5	14.1	43.74	1
14348	35055	169	5.0	6.4	17.7	109.52	1
36905	36131	181	7.9	10.0	27.9	29.33	1
20436	36751	197	3.7	4.3	13.0	206.68	1
41003	37096	303	4.5	4.2	19.6	112.82	1
39128	38423	214	4.8	4.9	17.3	126.58	1
46599	39565	297	6.0	5.9	23.2	30.71	1
15752	42449	262	4.5	4.8	16.5	76.76	1
38254	42446	189	4.2	5.0	14.5	106.33	1
36635	43801	251	5.4	5.4	21.2	72.16	1
45879	45037	110	3.9	5.8	14.1	28.71	1
27279	46887	205	7.6	8.3	27.1	49.74	1
29617	47678	163	6.4	8.2	22.8	29.50	1
32477	4239	335	3.6	3.4	11.0	56.49	2
22538	4455	129	9.1	10.5	31.0	19.41	2
13477	7139	255	7.6	8.2	28.3	44.19	2
29316	12731	407	9.9	7.5	37.3	37.20	2
21298	12885	270	4.0	3.9	16.5	116.07	2
15803	13517	72	5.9	13.9	28.3	359.17	2
32526	13967	328	4.5	4.1	20.0	86.06	2
18035	14031	157	7.3	10.5	26.3	59.38	2
21909	14207	566	10.2	8.0	42.8	58.83	2
39889	17752	94	4.4	6.7	16.9	160.58	2
5560	17979	286	5.2	5.4	19.2	48.29	2
47064	17954	531	9.9	7.6	49.1	21.10	2
39144	19184	295	4.8	4.4	22.8	76.22	2
21977	19995	341	5.6	5.0	17.3	58.27	2
2119	20676	130	5.8	7.8	20.8	114.39	2
41632	21010	305	4.0	4.1	13.4	55.55	2
47341	21633	242	4.9	5.3	18.1	144.15	2
20573	22217	251	6.1	6.4	23.2	41.97	2
48620	23095	266	6.6	6.3	27.9	54.22	2
47801	25192	240	6.7	6.6	25.5	37.96	2
44328	27570	314	2.8	2.6	11.4	131.32	2
49313	28414	320	5.4	5.2	17.3	29.85	2
40839	29209	296	4.4	4.4	16.1	65.90	2
42987	29249	134	5.5	7.8	19.6	56.30	2
28352	29783	169	4.3	5.8	14.9	94.68	2
10568	30606	216	6.0	6.0	22.4	47.51	2
27218	30755	189	7.4	10.1	26.3	29.66	2
47451	30981	653	8.7	6.2	28.3	18.33	2
11209	31670	211	7.3	7.1	27.9	47.57	2
24834	31962	360	5.0	4.3	17.3	68.78	2
3799	32315	233	4.5	4.6	16.9	145.94	2
45136	34273	277	4.5	4.3	19.2	136.97	2
14333	35032	158	5.9	7.4	20.4	84.26	2
12291	35219	280	6.2	6.4	22.8	70.56	2
44623	36343	166	5.7	7.6	20.0	66.75	2
38357	36575	187	4.8	5.1	16.9	85.07	2
41003	37065	206	4.3	4.6	15.7	180.89	2
21478	38192	229	5.7	6.9	20.4	21.82	2
30933	38345	358	5.9	5.1	18.1	49.14	2
39134	38422	273	4.0	4.1	15.7	158.85	2
31056	40009	207	6.4	7.4	23.2	30.19	2
48016	39945	265	4.8	4.8	18.9	57.81	2
21968	40761	238	6.8	7.5	24.7	36.41	2
45187	41157	346	11.2	10.3	25.1	13.17	2
15766	42447	138	6.4	8.5	23.2	59.49	2
23336	43874	240	6.1	7.0	22.0	29.93	2
36603	43772	195	5.0	6.0	17.7	54.30	2
26822	44572	104	4.9	8.7	19.2	55.41	2
24831	46093	170	6.1	8.5	22.0	55.58	2
27306	46865	134	6.3	7.8	22.4	59.30	2
29638	47606	165	5.1	6.8	18.1	30.75	2
14060	47797	276	7.9	8.2	29.5	27.14	2
12789	5625	415	5.5	4.2	26.3	130.91	3
18465	6951	376	5.7	4.7	37.3	57.81	3
18168	9064	387	4.2	3.4	22.8	92.26	3
43383	9720	386	4.0	3.2	14.5	77.94	3
1479	12638	273	4.4	4.6	16.5	80.92	3
21302	12877	273	3.4	3.2	14.5	193.77	3
15782	13592	123	5.8	9.1	21.2	253.22	3
32560	13985	349	2.8	2.5	9.0	98.92	3
18017	13999	192	7.0	9.6	25.1	35.84	3
21928	14182	358	7.0	6.0	42.8	49.67	3
32200	16388	449	5.9	4.4	31.0	33.63	3
39142	19191	269	4.6	4.2	22.0	107.57	3
2116	20660	167	4.9	6.3	17.3	95.53	3
41614	21008	280	4.7	4.4	21.2	66.09	3
47327	21628	183	4.2	4.8	14.9	191.62	3
43584	23662	303	5.1	4.6	27.9	62.64	3
47855	25144	247	8.4	8.3	33.8	29.95	3
30841	26362	349	4.3	3.7	18.5	81.11	3
44326	27562	244	5.5	5.7	20.4	81.36	3
21005	28268	298	4.5	4.0	25.9	432.38	3
49292	28400	294	4.3	4.0	20.8	49.77	3
40842	29239	239	4.6	4.7	17.7	74.05	3
42987	29166	274	7.4	8.0	25.5	16.58	3
28303	29803	115	6.7	9.3	23.2	77.07	3
11924	30323	163	4.6	5.1	16.1	140.82	3
49408	31330	202	6.7	7.0	24.4	20.99	3
28821	32112	236	5.1	4.8	20.4	88.35	3
40860	34505	298	5.8	5.4	28.3	71.40	3
12268	35199	217	4.7	5.4	16.5	79.92	3
42806	35494	330	6.0	5.7	18.1	24.94	3
36849	36259	203	7.3	8.3	25.1	26.14	3
44617	36332	324	9.0	8.4	32.6	25.55	3
38343	36596	208	5.1	5.2	18.1	84.45	3
12550	36681	571	14.1	8.3	49.5	19.18	3
20442	36740	177	4.5	5.8	15.7	205.41	3
40999	37067	219	5.0	5.2	18.5	135.66	3
35396	37964	328	6.8	6.3	24.4	34.36	3
30931	38362	234	5.9	5.8	23.6	66.43	3
39143	38422	260	5.9	6.4	21.2	65.41	3
13890	39866	368	6.9	5.8	17.3	16.28	3
21998	40766	211	5.6	6.8	19.2	49.20	3
15776	42467	126	6.6	9.0	23.6	51.17	3
19184	45309	194	7.6	7.6	27.5	38.84	3
29644	47605	170	5.9	6.8	20.4	28.87	3
25615	4533	364	6.4	5.5	18.5	32.07	4
12770	5604	423	7.7	5.8	34.6	71.77	4
19411	6850	317	3.7	3.7	11.4	107.67	4
12045	6948	318	5.3	5.1	17.7	67.19	4
2477	10029	360	6.5	5.6	24.7	23.45	4
19821	10451	518	2.6	1.9	11.4	157.49	4
13601	11981	84	5.7	11.1	24.0	123.13	4
29291	12828	430	4.0	3.2	36.5	125.36	4
15791	13648	225	4.4	5.1	15.7	209.55	4
21966	14193	379	7.4	6.1	38.9	43.94	4
33710	14204	372	3.9	3.2	22.4	123.69	4
39904	17751	72	4.1	6.4	16.1	186.13	4
49984	18277	264	6.7	6.4	28.7	22.03	4
39123	19176	497	5.5	4.1	28.3	113.26	4
42369	20187	373	5.6	4.7	45.2	35.40	4
46179	20653	278	7.5	7.3	31.4	31.23	4
30478	20673	353	4.2	3.7	12.2	65.30	4
41641	21008	515	7.0	4.4	27.1	29.47	4
43585	23645	375	3.5	2.9	20.0	93.10	4
48378	24518	328	9.3	9.0	27.1	20.46	4
30854	26364	320	4.6	4.4	14.5	71.02	4
50825	28922	558	7.4	5.7	30.6	40.29	4
18905	30698	562	6.6	5.2	27.1	69.35	4
40406	31309	148	6.8	9.6	24.4	46.57	4
25082	31409	542	6.6	5.3	31.0	34.09	4
49431	31342	274	6.3	6.5	24.0	22.46	4
12290	35197	206	5.1	5.4	17.3	77.59	4
37726	35502	301	10.1	9.5	45.6	19.20	4
44615	36346	122	6.2	10.1	23.2	39.09	4
20442	36742	204	5.3	6.1	18.5	140.61	4
21543	38206	202	4.1	5.4	14.5	48.58	4
33493	39050	198	5.5	7.0	19.6	54.91	4
48020	39898	392	6.2	4.9	27.5	42.89	4
39064	42245	254	7.5	7.6	29.1	47.57	4
43519	42329	278	6.3	6.0	27.1	64.18	4
15782	42460	165	6.5	8.8	23.2	42.36	4
18615	43422	138	8.3	9.5	29.8	18.85	4
36625	43810	268	6.6	6.4	26.7	60.88	4
24836	46185	264	7.5	7.8	27.9	17.50	4
36680	46411	204	5.8	6.8	20.4	22.46	4
14039	47830	75	5.0	7.9	19.2	89.19	4
7037	49486	581	13.7	8.5	48.3	14.84	4
25632	4533	343	4.7	4.3	12.2	63.17	5
14287	4600	299	4.5	4.7	14.9	94.13	5
12499	5349	351	4.0	3.4	24.0	89.71	5
13022	6763	508	7.7	5.5	36.9	33.28	5
19428	6857	350	4.5	4.1	10.2	76.00	5
32398	7113	303	4.7	4.6	18.5	62.45	5
24250	7375	460	6.0	4.5	36.5	76.03	5
16452	8030	72	6.8	10.2	24.7	562.84	5
2472	10021	295	4.5	4.3	19.6	80.76	5
19020	10564	471	6.2	4.7	39.3	48.87	5
33639	11106	515	4.4	3.7	26.3	122.49	5
24041	17577	109	10.3	17.1	38.9	18.94	5
18289	18221	39	7.5	12.5	31.0	24.47	5
24661	19552	423	4.3	3.2	18.9	80.45	5
42403	20186	284	6.9	6.4	32.2	39.06	5
46246	20612	339	8.3	7.3	38.9	24.30	5
30462	20659	273	4.6	4.5	18.5	44.84	5
45893	22455	334	4.6	4.2	16.1	63.29	5
21606	23067	275	3.7	3.8	14.5	128.45	5
43616	23647	418	5.6	4.4	36.1	62.53	5
30855	26372	430	5.0	3.7	24.0	79.47	5
21016	28273	346	4.1	3.6	14.5	210.43	5
47039	28639	690	11.6	7.4	35.0	21.79	5
13167	29611	212	6.9	8.0	24.4	73.64	5
41140	30535	690	10.6	6.5	31.4	23.26	5
25053	31414	362	7.2	6.1	38.5	20.78	5
40331	31558	126	6.3	9.0	22.8	100.12	5
45119	34270	238	4.9	4.7	19.6	129.84	5
40852	34468	300	3.3	3.3	12.6	78.80	5
14325	35066	214	6.5	7.3	23.2	78.55	5
22080	36596	602	8.1	6.0	29.1	34.07	5
20425	36726	247	4.5	4.7	16.9	142.72	5
40979	37046	178	4.7	5.3	16.5	154.25	5
30349	39266	536	6.2	4.7	27.1	74.55	5
38996	39277	279	6.3	6.8	22.4	25.42	5
48005	39907	304	6.0	6.1	20.0	41.85	5
41207	40385	549	12.2	7.9	46.7	22.22	5
43534	42326	295	6.0	5.8	24.7	56.64	5
36583	43807	156	5.3	7.2	18.5	32.50	5
26858	44492	231	7.7	9.2	27.1	21.53	5
23410	45813	187	6.7	8.1	23.2	35.45	5
29645	47630	219	6.1	7.3	21.6	24.02	5
31375	1969	527	4.9	3.9	24.7	65.01	6
24897	3172	292	5.4	5.6	19.6	37.86	6
25056	4232	320	3.4	3.0	19.2	125.61	6
32479	4256	364	4.1	3.5	9.0	95.72	6
14292	4622	328	3.2	3.0	11.0	133.78	6
26821	6577	329	3.4	3.0	15.7	174.16	6
19257	7209	287	4.6	4.4	19.6	111.43	6
21066	7942	665	8.0	4.3	24.7	210.92	6
15780	13653	241	5.5	6.1	20.0	250.32	6
21967	14190	394	4.8	3.8	17.7	53.43	6
24864	15248	337	4.3	3.9	15.7	73.95	6
39927	17641	144	5.0	6.5	17.7	124.52	6
49950	18267	225	7.0	8.1	24.7	18.82	6
39125	19175	397	4.5	3.5	18.5	57.29	6
2146	20636	163	9.1	10.5	31.8	30.47	6
47340	21630	179	7.4	8.9	25.9	166.08	6
24032	22104	310	5.8	5.2	28.7	43.54	6
20572	22343	134	5.3	7.7	19.2	55.29	6
46851	26290	205	5.0	6.1	17.7	35.25	6
30855	26369	287	5.3	5.1	22.0	74.16	6
27125	28115	259	5.5	5.8	20.4	65.79	6
28348	29754	142	5.5	6.9	19.6	117.67	6
22399	29999	253	6.8	7.5	24.7	66.42	6
43008	30737	302	9.5	9.5	32.6	23.02	6
27222	30798	174	6.4	8.5	22.4	23.55	6
40298	31611	311	4.3	4.1	18.1	74.16	6
47439	32722	210	5.6	6.6	19.6	29.29	6
37855	33885	323	4.1	3.8	16.9	63.03	6
45140	34286	266	4.6	4.4	20.4	121.00	6
40831	34512	335	5.2	4.6	24.0	65.86	6
16064	34862	151	9.9	14.7	35.7	29.64	6
14332	35048	193	7.1	7.0	25.5	103.74	6
31705	35595	188	8.5	9.2	29.5	46.98	6
20438	36718	192	5.4	6.5	19.2	146.41	6
17495	38226	245	10.1	10.1	40.8	17.68	6
21511	38222	132	5.0	6.4	17.3	113.35	6
33499	39072	224	7.7	8.7	27.5	29.16	6
30368	39286	243	4.9	5.1	18.1	76.25	6
41298	40370	268	3.8	3.9	14.1	86.07	6
33241	41599	178	5.7	6.9	19.2	92.22	6
43518	42303	287	6.0	6.2	21.6	53.75	6
15755	42446	159	4.7	5.5	16.5	131.58	6
18653	43394	223	5.6	6.9	20.0	16.03	6
36710	46435	156	5.6	6.4	19.6	71.23	6
30837	4012	217	6.4	7.4	22.0	48.07	7
25035	4231	345	4.9	4.2	24.4	105.83	7
14285	4645	463	8.5	5.7	34.2	27.43	7
18248	5608	522	7.0	4.5	27.5	54.23	7
10116	6029	335	4.8	4.2	27.1	82.34	7
26837	6572	432	4.3	3.4	33.4	123.21	7
19266	7210	423	4.9	3.8	31.0	180.05	7
20773	12293	163	10.5	11.7	36.9	19.17	7
19713	12905	335	6.2	5.8	16.9	28.36	7
15797	13627	190	4.9	6.3	17.3	254.05	7
18386	16352	262	9.3	9.3	37.7	26.36	7
24105	17565	183	6.0	7.6	21.2	20.63	7
39144	19191	313	3.9	3.7	14.1	63.44	7
21381	20046	369	5.1	4.3	18.9	53.81	7
38867	23628	284	4.7	4.2	24.7	110.63	7
46910	24327	298	7.7	7.5	29.5	14.55	7
24997	24864	302	5.2	4.9	23.2	88.38	7
47813	25185	252	6.2	6.5	23.6	32.29	7
46864	26282	353	5.5	4.9	13.4	42.19	7
46073	27679	405	5.4	4.3	35.3	48.03	7
22375	29980	202	4.2	5.1	14.5	178.95	7
42992	30721	347	6.1	5.3	29.1	49.36	7
47449	31093	251	5.6	5.4	22.8	21.32	7
9707	31352	158	4.7	6.9	16.5	60.17	7
43333	31741	261	6.2	6.5	22.8	25.13	7
47452	32710	292	4.0	3.8	17.3	142.26	7
45133	34267	268	3.9	3.6	18.1	126.70	7
16075	34784	126	6.8	9.0	24.7	76.60	7
14333	35029	131	4.3	5.8	14.9	80.83	7
31664	35597	361	5.4	4.6	18.9	41.87	7
36922	36227	563	8.8	7.0	36.9	26.01	7
49073	36191	289	7.2	7.6	24.4	17.48	7
20444	36752	236	3.9	3.8	15.3	120.54	7
21510	38180	174	5.4	7.1	18.9	97.20	7
33522	39055	302	5.9	5.9	21.2	31.17	7
30340	39267	265	3.7	3.6	14.9	91.38	7
48005	39930	217	5.0	5.7	17.7	60.50	7
22332	40321	197	5.5	6.4	19.2	107.51	7
41324	40354	320	4.7	4.3	20.4	72.18	7
33252	41567	260	6.8	7.0	25.5	33.89	7
43532	42304	351	4.9	4.2	18.9	27.26	7
39275	44256	275	6.7	7.1	24.4	40.23	7
33515	44902	169	6.3	7.2	21.6	51.02	7
38678	47178	247	8.3	8.2	33.0	23.74	7
19866	49045	192	4.0	4.6	14.1	91.06	7
23567	2234	333	3.9	3.4	23.6	69.85	8
18263	5596	242	4.6	4.2	19.6	163.53	8
10121	6009	328	3.7	3.5	12.2	93.11	8
17376	6500	564	5.5	4.4	22.8	120.60	8
19280	7211	320	6.8	6.1	36.5	38.98	8
6890	9646	334	5.0	4.4	25.5	29.12	8
15837	9985	132	8.0	11.5	27.5	50.81	8
30464	12503	372	7.3	6.1	21.2	32.89	8
14586	13482	319	8.8	8.3	31.0	23.11	8
15791	13620	191	4.5	6.2	16.1	249.27	8
21944	14203	352	6.0	5.2	40.1	53.86	8
7692	15850	164	5.7	7.8	20.4	50.17	8
18485	16423	268	10.5	11.0	38.5	23.88	8
51675	16777	298	6.4	5.9	29.8	26.14	8
39916	17644	166	4.8	6.5	16.9	113.72	8
26896	18957	304	3.3	3.0	15.3	251.68	8
39130	19184	246	3.6	4.1	13.0	69.46	8
25586	19359	426	3.4	2.7	28.3	187.48	8
46785	19598	228	6.3	7.2	22.4	39.59	8
49093	20904	395	5.4	4.3	25.5	45.25	8
30895	21890	282	3.9	3.8	16.1	128.12	8
20538	22363	116	5.4	7.8	19.6	104.29	8
19304	22586	433	3.9	3.1	29.8	133.67	8
50170	24483	567	5.2	4.3	20.8	71.31	8
25015	24848	544	5.7	4.7	25.9	141.02	8
46075	27704	320	5.6	5.3	21.2	42.03	8
28252	29355	145	5.0	6.4	17.7	336.90	8
27248	30778	198	7.9	9.4	27.9	36.28	8
47394	31108	320	6.7	6.5	21.6	27.99	8
9717	31321	237	6.8	7.7	24.4	51.32	8
47448	32697	312	3.6	3.3	16.5	196.78	8
23548	33413	281	4.9	5.2	16.9	47.93	8
45144	34252	263	3.7	3.3	16.9	149.19	8
16068	34778	122	4.6	6.8	16.5	195.50	8
14312	35009	183	5.3	6.3	18.9	76.12	8
20418	36734	232	4.7	5.6	16.5	116.97	8
17464	38156	215	4.9	6.3	17.3	20.43	8
21500	38203	251	5.1	5.2	19.2	84.28	8
30333	39263	288	5.3	5.4	19.6	42.60	8
48024	39951	252	7.4	7.5	27.5	35.89	8
22311	40326	222	4.5	4.9	16.5	61.17	8
43159	41287	231	7.2	7.4	26.7	42.20	8
15768	42423	189	8.5	10.0	29.5	38.87	8
33058	43794	255	4.1	4.4	14.9	56.67	8
36708	46434	248	6.2	7.2	22.0	29.98	8
37117	49056	215	4.7	5.0	17.3	90.19	8
43170	1247	308	3.9	3.5	18.9	75.36	9
23540	2263	386	3.3	2.7	17.3	124.31	9
20177	4118	278	4.8	5.3	16.9	62.13	9
30812	4091	256	7.0	8.0	24.7	30.74	9
25054	4237	474	4.2	3.0	20.4	117.18	9
32475	4241	401	6.6	5.1	24.0	31.22	9
17394	6510	468	5.2	4.1	44.8	107.69	9
10989	7927	269	6.5	6.1	28.3	28.29	9
6907	9665	443	4.3	3.4	40.1	184.36	9
15795	13587	123	5.3	8.6	20.0	263.09	9
17995	14011	246	6.1	7.1	21.6	48.94	9
7667	15832	201	5.8	6.6	20.8	52.91	9
39930	17656	66	4.6	8.3	18.9	152.56	9
49956	18261	216	5.7	6.9	20.0	24.07	9
41964	18463	167	9.8	11.4	34.6	23.72	9
39102	19181	533	6.2	5.1	31.4	71.53	9
46760	19571	275	4.3	4.1	18.9	142.09	9
21753	19732	262	5.6	6.3	19.6	27.10	9
45070	19766	423	4.2	3.2	20.4	114.08	9
45869	22463	271	5.9	5.5	26.7	83.21	9
47905	23340	164	5.7	6.0	20.8	25.92	9
14664	24200	112	9.6	14.7	34.6	24.72	9
35000	24878	236	4.9	5.1	18.9	54.13	9
22502	25242	314	5.3	4.7	28.7	174.66	9
47808	25214	372	8.6	7.1	44.0	30.14	9
49276	25199	211	7.0	6.6	24.4	35.09	9
46883	26296	295	4.2	4.4	14.5	40.16	9
46059	27697	317	6.5	5.8	34.6	43.22	9
49293	28361	202	4.6	5.5	16.1	51.03	9
24483	28914	524	6.7	4.8	30.2	78.82	9
28250	29386	142	6.4	7.9	22.8	364.33	9
35566	29779	547	5.2	4.3	24.4	79.17	9
22382	29985	218	4.3	4.7	15.7	235.40	9
42148	30021	281	4.7	4.6	19.2	88.33	9
47415	31050	323	5.0	4.5	28.7	28.24	9
16152	31208	555	7.1	5.7	31.4	62.77	9
32222	31624	217	4.3	5.2	15.3	79.27	9
47450	32697	312	3.7	3.4	16.5	104.05	9
15451	33768	219	10.2	12.2	36.1	18.23	9
45145	34268	233	3.6	3.7	13.0	125.97	9
14307	35056	209	5.9	6.6	21.2	126.24	9
42644	35668	309	5.3	4.9	24.0	52.82	9
39685	35877	222	7.2	7.3	27.1	23.82	9
42279	37823	265	5.9	6.4	21.2	19.22	9
21519	38197	211	5.1	4.9	19.2	144.01	9
43443	38386	240	9.5	10.3	33.8	28.26	9
43702	39573	569	7.6	6.1	30.2	22.26	9
38230	39605	248	9.0	9.4	34.6	18.34	9
32730	40891	207	3.8	4.5	13.4	189.18	9
35988	41286	155	5.6	7.8	19.6	39.99	9
47485	41714	167	9.4	13.0	34.2	35.89	9
41908	42676	271	5.3	5.0	24.4	38.92	9
18664	43455	247	6.3	6.7	23.6	19.86	9
33501	44967	163	5.2	7.2	18.5	31.36	9
22506	48310	200	6.6	6.3	22.4	29.34	9
32550	48346	214	6.2	7.2	22.0	31.39	9
37139	49086	210	4.7	5.0	16.9	55.36	9
10760	49188	255	6.2	6.7	22.4	28.36	9
23546	2243	299	5.5	5.3	22.4	41.97	10
22900	3587	246	5.9	6.1	22.4	26.82	10
16402	4006	351	4.6	4.0	18.5	95.80	10
20127	4125	323	6.3	5.8	24.7	36.42	10
25051	4244	337	3.9	3.4	19.6	106.12	10
18236	5585	335	6.3	5.6	27.9	64.06	10
19834	7504	376	5.2	4.2	10.6	113.61	10
19693	12840	72	7.0	11.2	25.9	56.98	10
13444	12979	261	6.7	7.6	23.6	44.72	10
14613	13340	53	8.6	17.0	37.7	29.20	10
39354	13238	244	6.9	7.9	24.7	20.40	10
15790	13592	137	5.2	8.2	19.6	257.76	10
22731	14932	281	6.7	6.7	25.1	53.40	10
18500	16321	103	4.6	7.4	17.3	46.73	10
39930	17648	172	4.6	5.9	16.1	127.79	10
30133	18326	321	4.7	4.2	24.4	86.41	10
42011	18525	322	6.7	6.4	22.4	24.83	10
24532	18611	172	7.0	9.1	24.4	47.83	10
39134	19165	309	2.9	2.7	14.1	127.93	10
25607	19380	509	4.7	3.7	25.5	156.21	10
43251	19399	244	3.6	3.8	13.4	100.28	10
46779	19564	251	4.3	4.6	15.7	137.18	10
45084	19783	304	5.2	5.1	19.2	91.02	10
46294	21928	200	7.2	7.5	25.5	58.81	10
43276	24655	323	5.7	5.3	20.8	39.09	10
47803	25167	302	6.4	6.6	21.2	22.62	10
22498	25247	309	4.5	4.1	19.6	115.66	10
46859	26281	351	5.2	4.5	35.0	48.03	10
42723	27576	296	4.8	4.4	20.8	44.60	10
46080	27713	295	3.6	3.6	13.4	50.13	10
20184	28655	234	4.6	4.4	18.1	242.61	10
47014	28629	139	6.6	9.3	23.6	21.86	10
24471	28920	353	5.0	4.3	18.1	63.49	10
12164	29333	266	8.7	9.2	31.4	22.24	10
5649	29711	151	6.1	9.2	21.6	29.01	10
22394	29976	159	4.6	5.1	16.5	324.61	10
42123	30026	306	3.0	2.7	17.3	105.79	10
29110	30395	212	5.9	7.2	20.4	55.55	10
49447	31346	354	7.0	6.1	24.0	18.50	10
32196	31619	240	4.3	4.3	16.5	125.22	10
28009	33339	152	6.2	8.1	21.6	21.47	10
32391	33322	251	6.9	6.9	25.9	36.21	10
23529	33392	176	4.9	6.2	17.3	79.97	10
16083	34778	253	5.1	5.9	18.1	80.34	10
46636	35162	271	5.6	5.3	24.4	29.73	10
20452	36737	233	4.7	5.3	16.9	123.97	10
47003	37694	181	5.2	5.9	18.5	52.10	10
43732	39547	199	8.1	8.6	27.9	32.49	10
15905	40697	204	5.7	5.6	21.2	62.81	10
32742	40889	216	3.7	4.4	13.4	83.36	10
35978	41293	236	5.4	6.2	19.2	85.87	10
43127	41284	236	5.5	6.3	20.0	74.23	10
41980	42706	258	8.1	8.8	30.2	38.63	10
37910	43376	185	5.4	6.9	18.9	41.54	10
37989	44357	285	7.3	7.6	26.3	18.11	10
26855	44510	117	4.5	7.3	17.3	43.06	10
33508	44918	228	7.1	7.8	25.9	30.22	10
19876	49079	177	5.2	6.5	17.7	73.68	10
27700	1956	423	5.8	4.3	25.5	28.09	11
26710	3772	342	3.6	3.2	14.5	152.16	11
20180	4120	276	8.0	7.4	38.9	38.10	11
20288	5159	311	5.5	5.2	23.2	76.02	11
18292	5609	361	6.7	5.8	13.4	37.70	11
20556	6036	293	7.6	7.3	30.2	22.75	11
15636	6585	227	4.6	5.3	16.5	36.50	11
34131	8264	552	6.1	5.0	26.3	71.52	11
35557	10573	287	4.3	4.6	14.9	30.55	11
19688	12908	152	5.6	8.2	20.0	38.17	11
39432	13242	226	6.8	7.8	24.4	21.13	11
15789	13630	184	5.2	7.1	18.1	223.63	11
18032	13983	97	4.9	7.2	17.3	78.89	11
7695	15807	176	6.6	8.8	22.8	54.13	11
25492	17384	529	5.3	3.8	23.2	79.27	11
29131	17403	544	9.2	6.2	36.1	32.71	11
30134	18331	286	4.9	4.7	20.4	54.63	11
24536	18594	133	6.1	9.9	23.2	44.05	11
39144	19185	404	3.2	2.5	23.2	132.50	11
25579	19369	547	7.3	5.2	29.5	35.77	11
46769	19561	234	4.0	4.3	14.9	130.89	11
38192	21898	396	5.1	4.2	42.4	37.77	11
20555	22292	162	7.0	9.1	24.4	56.14	11
14679	24251	141	6.1	8.2	20.8	32.57	11
49229	24422	387	3.7	3.0	24.0	102.34	11
47804	25148	258	7.7	8.2	29.1	22.20	11
22509	25254	593	6.9	4.4	23.6	126.12	11
46897	26320	322	2.9	2.8	9.4	41.81	11
45316	27898	691	12.4	7.6	38.1	43.38	11
33444	27967	289	4.6	4.7	16.9	63.20	11
49258	28397	309	6.6	6.4	23.6	36.07	11
22395	29979	181	5.1	5.8	18.5	342.25	11
47396	31080	194	5.2	6.8	18.1	73.64	11
49405	31365	137	6.8	9.8	24.4	19.23	11
32198	31590	248	3.5	3.9	13.0	107.85	11
47458	32721	581	5.0	3.8	18.9	72.16	11
16081	34761	242	6.6	6.9	24.7	92.87	11
30094	34986	276	3.6	3.5	15.7	185.32	11
32199	35286	249	3.9	3.9	15.7	210.59	11
39668	35823	522	7.7	6.0	40.5	34.91	11
20444	36731	212	6.2	7.8	21.2	60.49	11
19305	36835	573	8.6	5.8	31.4	38.11	11
46994	37647	272	4.0	4.3	13.7	64.29	11
21545	38190	206	6.0	6.6	22.0	41.65	11
33580	39110	614	6.9	5.1	24.4	89.98	11
17509	40237	163	5.5	8.1	20.0	41.45	11
36007	41303	231	5.8	6.1	21.6	70.27	11
43163	41279	298	5.5	5.1	24.7	98.40	11
47457	41660	163	5.8	6.8	20.0	51.13	11
23352	43889	299	7.5	7.4	27.9	18.93	11
36645	44310	184	6.3	7.4	22.4	72.86	11
47417	1502	490	7.2	5.4	42.0	22.88	12
27691	1924	265	5.8	5.6	23.6	52.92	12
30727	2037	276	4.1	4.1	16.1	70.07	12
7514	3089	297	5.9	5.7	24.0	17.27	12
16112	3367	562	4.2	3.1	16.1	149.36	12
26721	3772	338	3.9	3.4	22.8	147.38	12
30642	4089	201	9.7	11.4	35.0	24.15	12
12982	4630	302	4.6	4.8	15.3	59.69	12
18326	5615	390	7.9	6.4	37.7	41.49	12
25676	7281	478	6.2	4.8	45.6	106.99	12
28734	8424	346	3.5	3.1	13.7	76.33	12
23944	10242	293	3.0	3.1	11.0	99.27	12
34319	11760	254	4.7	4.6	18.1	66.82	12
15793	13647	210	4.8	5.7	16.5	253.53	12
21992	14183	554	6.8	4.9	27.1	66.35	12
39229	14966	318	6.0	5.5	27.5	23.54	12
7698	15805	306	6.9	6.6	27.1	30.62	12
39126	19187	335	3.3	3.0	11.4	86.91	12
43239	19397	168	4.8	6.6	17.3	93.58	12
22969	19688	578	5.0	4.0	19.2	78.66	12
49236	24422	352	4.0	3.5	18.5	116.56	12
46859	26313	347	5.9	5.3	16.9	48.92	12
42735	27576	335	4.1	3.6	21.6	72.56	12
33524	27930	351	6.8	5.9	25.1	18.60	12
20195	28642	291	5.1	4.7	24.4	158.22	12
47385	31070	229	4.7	5.6	16.9	60.12	12
39859	31460	416	9.2	6.9	36.5	23.43	12
33315	32934	265	9.7	10.5	35.0	26.90	12
40631	33598	276	3.4	3.3	13.4	108.24	12
15500	33817	231	7.6	9.0	26.3	60.55	12
44510	34721	290	4.9	4.6	22.8	110.97	12
16066	34779	92	7.7	12.7	29.5	87.18	12
30078	34991	300	3.6	3.4	14.5	150.13	12
38780	35128	217	8.0	8.0	30.2	21.43	12
32202	35264	236	4.3	4.1	17.3	165.61	12
42641	35666	219	5.0	5.3	17.7	56.88	12
39715	35848	390	11.5	9.1	36.9	28.27	12
36945	36289	130	9.3	11.0	31.8	19.94	12
20429	36724	251	3.2	3.6	11.8	70.62	12
40462	40290	228	6.2	7.4	22.0	38.20	12
15900	40673	275	6.2	6.4	23.6	50.04	12
35995	41313	196	6.8	8.9	23.6	55.86	12
43170	41243	258	6.8	7.1	25.1	48.00	12
47458	41696	183	4.9	6.2	16.9	38.70	12
16645	41803	227	6.3	6.6	22.8	82.53	12
19903	49086	189	6.3	6.8	22.8	34.37	12
10877	49205	372	7.2	6.0	38.5	29.03	12
7094	49495	265	7.3	8.0	26.3	20.43	12
27694	1932	294	4.7	4.8	17.7	70.13	13
18779	3862	193	4.6	6.0	16.5	46.80	13
12984	4657	284	5.6	6.0	20.0	47.56	13
20303	5151	363	4.9	4.2	29.1	105.33	13
12225	5867	688	10.1	6.1	29.8	124.03	13
26164	8129	260	6.8	6.3	30.6	67.19	13
28744	8422	334	2.9	2.7	11.0	163.18	13
18243	9541	396	9.3	7.4	42.0	18.81	13
11496	9819	285	12.2	12.6	44.0	16.36	13
23922	10252	484	6.0	4.4	31.0	75.36	13
13457	12973	313	7.5	7.2	27.1	44.46	13
12031	13715	352	10.6	9.5	24.0	14.01	13
15795	13618	124	6.0	9.4	22.0	228.94	13
17977	13987	143	8.5	12.3	31.0	41.43	13
21976	14182	269	7.0	7.0	27.9	53.71	13
25451	16416	337	3.7	3.3	13.4	94.36	13
49963	18304	281	5.5	5.7	20.8	20.10	13
47686	19105	209	6.8	7.3	24.7	35.23	13
46770	19563	277	4.4	4.8	15.7	55.10	13
22958	19708	578	5.0	4.0	19.2	180.27	13
47882	21461	561	9.9	7.5	40.1	98.56	13
50405	23016	355	6.7	5.8	20.8	21.87	13
47259	24393	603	5.3	3.7	18.5	119.22	13
28922	25007	255	6.6	6.3	27.5	45.25	13
46885	26321	309	4.0	3.7	18.5	59.11	13
42757	27555	533	7.9	5.5	33.0	68.17	13
21413	27769	101	4.0	6.5	14.9	106.22	13
20190	28670	280	5.3	5.0	23.6	124.70	13
13176	29634	230	5.2	4.8	20.4	95.51	13
43461	29722	241	3.7	3.9	13.7	153.52	13
22394	30008	111	5.8	8.8	21.6	304.62	13
47376	31076	339	4.7	4.4	13.4	44.83	13
17462	31624	266	8.4	9.0	30.2	42.72	13
15506	33794	221	6.2	7.0	22.4	58.87	13
44508	34712	300	3.5	3.4	15.3	135.76	13
14321	35033	156	4.5	6.2	15.7	130.60	13
38772	35131	412	9.0	6.6	29.5	14.13	13
32198	35255	240	4.6	4.6	18.1	153.55	13
46646	35204	248	5.1	5.4	19.2	35.78	13
16104	35472	210	5.7	6.6	20.0	174.31	13
39709	35864	386	6.4	5.2	31.4	34.30	13
40447	40292	187	5.2	7.2	18.9	44.51	13
32786	40901	183	5.9	7.2	20.4	73.81	13
35989	41304	289	4.7	4.4	21.2	86.98	13
16655	41830	278	4.3	4.2	17.7	85.41	13
43533	42296	316	5.2	4.7	28.3	66.28	13
26888	44720	156	5.1	6.3	18.1	182.38	13
33482	44890	328	9.7	9.0	33.0	21.70	13
10809	49279	273	6.5	7.1	23.2	27.36	13
7053	49517	118	6.8	11.2	25.1	21.20	13
34398	49613	249	6.7	6.2	27.5	31.54	13
47373	1554	172	4.8	5.8	16.9	20.63	14
27676	1922	250	5.2	5.3	19.2	79.30	14
12834	3166	240	5.9	6.5	21.2	31.72	14
25534	3083	364	4.6	3.9	35.0	84.05	14
22866	3618	120	8.1	10.5	29.1	34.95	14
19190	6118	258	3.5	3.4	14.1	123.22	14
13402	6971	679	6.5	3.7	19.2	192.22	14
16570	8356	252	5.4	5.0	23.6	157.87	14
28759	8422	348	4.5	3.9	20.8	70.54	14
19842	9589	248	5.3	5.3	20.8	72.59	14
21825	10672	326	4.3	3.7	25.9	105.71	14
13434	12994	297	6.9	6.9	25.5	37.30	14
19683	12919	258	11.3	11.6	44.0	29.64	14
15785	13633	218	5.6	6.9	19.6	217.65	14
21910	14160	331	7.4	6.7	29.5	48.15	14
41387	16477	667	13.8	8.9	43.6	22.46	14
33971	17161	380	3.8	3.1	34.2	102.53	14
22237	17294	236	5.6	5.7	21.6	97.03	14
39135	19177	253	4.9	4.8	19.6	72.56	14
43254	19396	134	4.4	6.1	14.9	85.56	14
46780	19561	249	4.8	5.5	16.9	59.00	14
22908	19685	522	6.2	4.8	30.6	53.16	14
49273	20250	288	4.9	4.4	25.9	145.30	14
47369	21595	519	9.6	7.1	48.3	87.68	14
50390	23052	298	5.7	5.9	19.2	43.62	14
28906	25025	265	4.0	4.2	14.9	102.66	14
1916	25985	580	9.4	6.7	35.0	69.95	14
42743	27571	244	6.3	6.4	23.6	57.39	14
21450	27789	64	4.4	7.5	17.7	104.93	14
24643	28276	233	5.6	5.6	21.2	26.34	14
20195	28618	359	5.0	4.3	18.1	52.15	14
43458	29708	280	3.9	3.8	16.5	191.88	14
29096	30434	256	6.9	7.3	24.7	44.36	14
22253	30635	194	4.7	5.0	16.5	260.38	14
47388	31075	229	4.7	5.7	16.5	79.94	14
49405	31392	529	9.4	6.3	38.1	15.93	14
40516	34474	267	4.0	4.2	15.7	121.48	14
44505	34720	248	3.6	3.5	14.5	139.06	14
43739	39543	146	5.1	6.4	17.3	75.57	14
32734	40877	258	5.9	6.0	22.8	57.42	14
35995	41324	269	4.4	4.9	15.7	74.92	14
43135	41279	278	11.2	11.1	44.8	19.58	14
16672	41801	255	5.9	6.5	21.2	83.31	14
43538	42309	210	5.9	7.3	20.8	59.40	14
26908	44730	133	3.5	4.5	12.6	191.49	14
33479	44929	105	4.7	7.9	17.7	55.53	14
13626	48534	186	6.7	7.6	24.0	23.71	14
37128	49096	238	4.2	4.8	14.5	53.21	14
47402	1581	202	5.7	6.7	20.0	27.84	15
27702	1925	257	4.6	4.8	17.3	53.71	15
25802	2277	270	5.2	5.1	20.8	65.61	15
13445	6929	568	5.2	3.9	20.0	143.89	15
15321	7018	491	6.3	4.2	26.7	69.30	15
30266	7001	255	6.7	6.6	27.1	30.84	15
16593	8358	229	5.1	5.7	18.1	141.24	15
21798	10673	340	2.2	1.9	18.5	230.44	15
1479	12639	440	3.9	3.1	38.5	106.04	15
15782	13622	127	6.4	9.1	23.2	244.10	15
17008	13999	316	5.6	5.0	27.5	68.85	15
22121	15398	348	5.0	4.4	16.5	60.45	15
18463	16298	130	9.4	12.5	34.2	29.42	15
22215	17282	267	5.3	5.0	22.0	90.25	15
39932	17640	93	3.5	5.1	13.0	165.97	15
49918	18213	358	5.5	4.7	34.2	19.55	15
17102	18792	145	6.9	9.3	23.6	53.37	15
39124	19187	330	6.0	5.6	20.4	33.10	15
43271	19405	326	4.5	4.1	18.5	65.59	15
49267	20243	465	4.2	3.2	25.9	158.02	15
50412	23057	411	5.7	4.5	36.9	50.15	15
45741	23818	282	6.9	6.7	29.1	28.56	15
46881	26330	376	3.4	2.8	25.5	59.11	15
27998	28787	288	7.6	7.8	27.5	29.42	15
36406	30284	290	4.2	4.3	14.9	102.26	15
22237	30628	224	6.5	6.8	23.6	287.71	15
44270	30790	233	5.6	5.6	22.0	124.73	15
47408	31052	226	4.4	4.7	16.1	83.42	15
41924	34179	304	5.3	4.7	27.9	49.43	15
40496	34491	220	5.8	6.2	21.2	60.28	15
44503	34726	284	3.7	3.4	18.9	101.67	15
16058	34773	161	5.6	8.2	20.0	83.15	15
43720	39526	214	4.8	5.7	16.9	50.81	15
45210	40991	169	8.7	11.8	31.4	21.65	15
35983	41304	295	6.1	6.1	22.0	51.18	15
47477	41715	320	7.8	7.0	41.6	27.45	15
43535	42327	319	2.9	2.9	9.4	57.69	15
23389	43884	229	5.5	6.4	19.6	27.12	15
26885	44726	191	4.6	5.5	16.1	172.05	15
13628	48463	168	6.0	8.2	21.6	35.09	15
28088	959	239	4.9	5.2	17.7	67.62	16
27671	1961	265	4.9	4.6	21.2	79.96	16
12783	3179	276	4.9	4.9	19.2	129.67	16
22943	3706	252	5.0	5.2	18.9	104.26	16
32444	4249	329	5.0	4.7	16.9	67.56	16
13478	6921	361	5.1	4.4	14.9	33.95	16
15355	7049	554	7.0	5.3	29.1	58.35	16
36108	10386	253	6.1	6.3	22.4	52.59	16
21813	10673	439	5.2	3.9	29.1	118.77	16
11934	11656	244	6.6	7.3	24.4	44.59	16
22534	13410	317	4.1	3.8	18.1	85.10	16
15780	13646	210	4.9	6.2	17.3	202.48	16
16984	14038	293	6.1	6.0	23.6	41.41	16
46560	14453	446	5.0	3.7	26.7	39.23	16
30953	15586	320	5.0	4.6	21.6	54.11	16
39926	17676	117	4.6	6.6	16.5	172.17	16
5296	18607	444	6.0	4.3	27.9	39.65	16
17119	18794	182	6.2	7.3	21.6	40.61	16
51250	19170	480	5.1	3.3	20.0	38.48	16
43233	19377	299	5.2	5.2	18.9	51.20	16
46764	19602	272	6.8	7.2	25.1	32.47	16
6812	20131	204	9.9	10.8	35.7	19.44	16
49279	20253	472	6.4	4.9	39.7	146.96	16
20556	22301	181	7.1	8.8	24.7	69.59	16
50425	23064	295	4.1	3.9	17.3	51.05	16
45665	23825	289	6.8	6.2	35.3	44.16	16
21041	24012	300	10.1	9.5	44.8	16.00	16
47773	25181	314	5.3	5.1	18.9	31.37	16
21468	27774	108	7.1	10.1	26.7	71.43	16
34444	30117	282	8.4	7.7	42.4	43.07	16
47425	31057	309	6.6	6.0	33.4	65.81	16
22732	31194	248	4.3	4.0	18.1	286.90	16
40637	31306	298	4.5	4.0	24.7	86.14	16
38488	33502	298	5.2	4.8	24.7	82.80	16
40509	34488	161	4.2	6.0	14.9	101.79	16
43700	39519	229	6.6	7.1	24.0	19.70	16
46171	39994	108	7.3	10.0	25.1	35.61	16
35971	41292	225	5.0	6.0	17.3	67.31	16
16649	41848	168	5.7	7.1	20.0	62.32	16
43549	42296	254	5.1	5.2	20.0	50.49	16
33529	44932	250	8.6	8.1	36.5	28.24	16
27680	1899	326	4.0	3.9	11.8	52.92	17
22921	3544	190	5.4	6.6	19.2	24.41	17
32479	4250	364	3.8	3.2	9.4	100.11	17
17302	6659	299	4.9	5.0	16.5	38.97	17
16588	8364	228	6.0	6.3	22.4	143.71	17
22545	13413	392	4.1	3.3	29.8	90.99	17
15783	13615	192	5.4	6.9	18.9	243.12	17
40817	14032	434	4.7	3.5	20.8	64.35	17
41418	16340	152	8.0	9.9	27.5	24.55	17
37009	17684	339	4.4	4.1	11.8	50.54	17
17123	18769	121	4.3	6.5	15.7	108.03	17
43263	19377	262	6.7	7.0	25.1	60.85	17
44943	20321	185	6.0	6.9	21.2	19.91	17
49281	20258	471	3.3	2.4	18.1	116.46	17
23506	22071	547	4.4	3.6	19.2	175.80	17
20563	22309	178	6.8	8.8	23.6	44.49	17
43462	22502	269	3.6	3.4	16.9	112.73	17
23929	26883	279	8.1	7.4	38.9	37.82	17
26014	27881	573	4.2	3.5	17.3	270.09	17
28294	29804	188	5.6	7.5	20.0	67.40	17
22391	29978	242	4.7	5.0	17.3	76.40	17
44283	30787	284	4.0	3.9	16.9	123.92	17
22733	31203	249	3.7	3.8	14.1	252.09	17
40659	31300	409	8.0	6.3	43.6	36.06	17
32201	31601	315	5.2	5.0	18.1	80.43	17
38472	33500	394	4.7	3.8	47.1	85.61	17
44525	34708	367	4.7	4.0	41.6	100.17	17
12348	35182	293	9.9	9.8	37.7	20.05	17
34845	37564	189	5.9	7.0	20.4	99.20	17
50385	38594	303	5.3	5.3	18.5	29.13	17
46162	40001	189	6.0	7.6	21.2	39.43	17
35981	41309	220	4.6	5.4	16.1	84.90	17
40820	41432	122	8.4	13.7	31.0	39.26	17
47509	41699	137	8.6	10.0	27.5	37.63	17
43537	42318	311	4.8	4.4	24.0	71.90	17
23379	43893	251	8.8	9.3	32.6	20.26	17
13636	48513	124	7.3	10.5	25.1	31.96	17
37037	48921	134	4.3	5.6	15.3	142.31	17
32364	49392	141	8.0	8.6	27.1	18.88	17
29962	1613	202	6.5	7.7	22.8	19.91	18
27679	1937	262	4.8	4.5	20.4	70.48	18
45997	1919	306	3.1	2.9	13.0	59.54	18
30110	2557	322	3.7	3.4	14.5	121.82	18
22884	3559	250	5.9	6.7	21.2	23.40	18
27099	4407	291	6.5	6.2	28.7	53.88	18
16587	8355	327	5.3	4.7	29.5	132.31	18
21490	8370	343	2.6	2.3	9.0	150.82	18
11896	11689	189	4.0	5.2	14.1	132.68	18
27644	13250	395	6.1	4.8	27.5	62.72	18
40783	13996	411	7.4	5.7	31.8	30.16	18
4860	15236	611	6.5	4.6	22.0	94.09	18
41355	16413	254	8.6	8.7	32.2	26.34	18
22955	16656	293	6.4	6.1	27.9	55.69	18
35665	17635	360	3.7	3.1	16.1	60.77	18
39921	17680	51	5.0	8.2	20.0	234.81	18
39150	19183	529	7.3	5.2	30.6	48.90	18
46737	19542	376	5.7	4.6	17.7	32.47	18
24566	20064	451	6.9	5.3	46.3	28.04	18
49274	20255	405	3.8	3.0	25.9	140.05	18
47920	23332	194	7.2	7.9	25.5	22.55	18
21446	27829	101	6.7	10.1	24.7	70.10	18
26012	27865	249	3.0	2.8	12.2	406.28	18
49216	28367	218	4.2	4.4	15.3	54.18	18
44835	29224	264	4.2	4.0	17.7	149.03	18
13184	29633	241	5.2	5.3	19.6	123.69	18
43493	29726	318	4.7	4.7	14.5	66.28	18
47422	31081	309	5.9	5.8	21.2	43.22	18
41024	33287	240	4.8	5.0	18.1	93.25	18
38755	35287	131	9.5	15.3	36.1	18.33	18
34868	37593	237	5.5	6.5	19.2	63.79	18
42222	38635	221	7.8	9.3	27.9	28.48	18
46196	39954	276	6.1	5.8	27.1	26.03	18
35977	41290	245	4.8	5.4	16.9	89.71	18
43547	42286	267	4.7	4.6	19.6	71.36	18
15404	44979	264	6.3	6.7	22.8	30.03	18
36463	47408	258	7.3	7.6	27.9	20.43	18
29928	1597	262	6.7	7.5	23.6	24.56	19
27100	4407	348	3.9	3.5	11.8	62.45	19
24763	4761	382	2.6	2.1	8.2	97.53	19
36019	8217	352	5.4	4.7	18.5	53.72	19
16597	8361	283	4.8	4.7	19.6	126.06	19
36150	10322	240	6.0	5.9	24.0	69.87	19
20993	12747	310	4.5	4.1	22.0	137.28	19
15865	13335	218	5.0	6.1	17.7	85.45	19
10584	13836	160	5.5	8.0	19.6	50.57	19
22955	16656	289	5.9	5.3	31.0	59.22	19
39918	17687	102	4.6	6.3	16.9	188.80	19
17134	18721	137	6.3	9.2	22.4	53.35	19
46760	19579	357	5.2	4.5	10.6	32.89	19
49276	20265	356	6.6	5.7	40.8	41.90	19
20557	22317	196	6.5	7.6	22.4	87.29	19
46041	23156	428	3.9	3.1	42.8	97.02	19
28547	24529	317	4.2	3.8	20.4	158.00	19
47765	25746	245	7.3	7.9	26.7	28.51	19
26071	27787	283	6.2	5.9	26.3	41.19	19
21452	27845	106	5.3	8.0	20.0	63.44	19
49232	28293	170	4.8	5.7	16.1	53.22	19
44861	29227	277	4.6	4.3	21.2	157.02	19
20351	30614	253	4.9	4.5	21.2	143.66	19
44272	30799	273	3.5	3.5	14.1	271.57	19
47423	31064	324	5.5	5.3	17.3	42.55	19
39746	32620	295	4.4	3.9	25.1	78.94	19
43429	35274	232	4.5	5.3	16.1	41.29	19
50365	38581	287	4.8	4.5	22.0	76.18	19
45120	39451	230	6.5	6.3	23.2	33.19	19
35972	41288	182	4.8	5.8	16.9	150.16	19
39384	41439	287	5.5	5.9	18.9	53.47	19
26851	44483	119	6.1	9.3	22.4	40.36	19
35618	48883	538	8.4	5.5	32.2	30.40	19
18788	3813	171	5.5	6.8	19.2	28.87	20
24752	4762	370	4.2	3.5	9.8	85.80	20
15094	4935	245	6.4	6.9	24.0	21.89	20
50593	6039	292	3.5	3.2	18.1	53.34	20
14719	6261	276	6.2	5.7	29.1	59.68	20
20009	8285	394	5.3	4.2	24.4	71.54	20
21010	12724	295	4.7	4.3	22.4	80.05	20
15819	13296	207	3.3	4.3	11.8	143.39	20
10571	13878	117	6.0	10.5	24.4	62.40	20
22938	16655	317	5.9	5.8	19.2	48.56	20
30882	16932	375	3.8	3.2	22.8	140.41	20
39936	17643	84	4.5	6.5	16.9	197.44	20
49909	18247	154	6.8	8.8	24.4	22.78	20
43263	19394	245	6.9	7.8	24.4	53.35	20
42115	19439	240	6.0	7.1	21.2	24.06	20
46770	19558	277	6.3	6.2	24.7	38.79	20
20579	22343	189	4.9	6.3	16.9	76.52	20
27433	25598	242	6.1	6.7	22.8	50.55	20
21462	27893	75	5.2	9.3	21.6	37.15	20
44885	28253	187	7.4	8.5	24.7	94.72	20
26367	29171	508	6.4	4.1	24.7	51.60	20
44881	29219	299	5.5	4.9	29.1	51.89	20
28286	29805	148	5.0	6.8	17.7	87.18	20
22384	29989	122	4.9	6.5	17.7	293.37	20
27218	30781	185	7.2	9.3	25.5	43.15	20
44282	30798	291	3.2	2.9	15.7	275.99	20
32226	31581	209	7.6	8.7	26.7	29.19	20
16889	32938	584	3.8	3.2	14.9	567.97	20
33138	34013	276	3.9	3.7	17.3	229.30	20
30221	34695	619	11.6	8.1	37.7	37.46	20
44504	34718	293	3.4	3.3	14.1	130.31	20
28990	34874	258	3.1	3.1	11.8	196.19	20
46632	35140	508	8.6	6.5	47.5	29.79	20
8911	36062	151	8.8	13.9	34.6	20.67	20
50362	38583	240	4.1	3.8	17.3	102.06	20
44047	41000	167	7.0	8.7	24.4	37.93	20
13345	41239	168	4.8	5.6	17.3	172.25	20
39424	41434	256	4.0	4.3	14.5	67.42	20
34610	41628	216	4.6	5.8	16.1	59.56	20
29414	41955	101	5.4	6.9	19.2	26.83	20
15381	45032	156	7.4	9.9	25.9	44.02	20
33494	44920	134	6.3	9.1	22.8	58.68	20
32201	45991	152	5.8	8.0	20.8	41.37	20
37090	49011	138	5.2	7.0	18.5	93.50	20
24646	49445	137	6.0	6.9	20.4	32.74	20
31975	2229	334	5.9	5.2	26.7	40.43	21
32463	4235	325	4.4	4.0	18.5	102.93	21
15064	4885	546	4.9	3.7	20.8	158.08	21
50549	6033	273	4.1	3.7	19.2	73.62	21
16594	8370	321	4.2	3.7	22.8	146.58	21
11886	11649	163	4.1	5.1	14.5	202.52	21
36412	12667	613	7.8	5.5	25.9	35.94	21
12018	13531	160	4.7	6.3	16.5	42.03	21
22486	17568	453	3.2	2.5	31.4	276.34	21
20289	18333	158	11.9	17.2	42.0	20.55	21
43257	19395	140	6.2	7.9	22.0	60.87	21
46769	19597	271	5.3	5.2	20.8	31.49	21
2330	21940	150	6.7	8.7	23.6	53.32	21
20555	22284	185	3.0	4.2	10.6	97.17	21
47899	23293	150	4.5	6.2	16.1	29.60	21
39581	24833	310	3.7	3.6	12.6	51.47	21
24959	24846	240	4.9	4.7	19.6	120.01	21
35102	26617	542	9.8	7.3	44.4	24.34	21
46377	26834	403	7.2	5.6	29.8	28.07	21
46033	28807	565	5.7	4.1	22.0	114.34	21
44858	29221	284	3.1	3.0	13.7	318.97	21
22261	30576	62	7.9	12.3	31.0	389.60	21
44275	30799	257	3.2	3.3	13.0	307.29	21
47365	31094	299	5.3	4.9	25.5	47.36	21
39768	32625	293	3.9	3.6	19.6	72.45	21
33129	34010	298	3.7	3.4	17.3	283.14	21
44512	34720	210	3.1	3.3	11.0	149.86	21
18077	36344	683	10.9	6.0	33.4	23.03	21
50378	38607	336	3.7	3.4	12.6	43.77	21
40897	38770	193	3.8	4.9	13.4	65.64	21
34441	39324	225	5.4	6.6	18.9	34.39	21
45269	41105	153	8.0	11.6	28.3	21.11	21
13343	41188	267	5.5	5.7	20.8	106.93	21
39378	41457	215	4.6	5.2	16.1	62.55	21
43576	42328	287	4.1	4.4	14.1	78.16	21
37082	49003	196	5.1	6.4	17.7	87.05	21
12641	2793	216	5.1	5.4	18.1	34.88	22
22899	3596	81	3.4	5.1	13.0	39.50	22
18848	3762	87	7.3	10.5	25.5	33.67	22
32505	4234	334	5.2	4.9	15.7	65.70	22
28696	4245	610	7.8	5.0	25.9	41.50	22
15056	4870	383	4.7	3.8	40.8	79.50	22
14689	6271	215	6.3	7.4	22.4	45.79	22
32504	8003	518	7.0	5.0	31.4	64.54	22
16604	8364	275	4.9	4.6	21.2	189.65	22
20006	8298	330	4.3	3.9	18.5	110.19	22
49986	12701	342	3.5	3.2	10.2	61.50	22
19657	12836	181	7.1	9.3	24.4	28.60	22
31117	13198	263	4.1	4.0	16.9	117.45	22
21925	14196	453	8.3	6.2	47.5	53.24	22
35095	17302	178	7.3	8.3	25.9	35.51	22
22507	17575	506	4.6	3.5	24.7	167.61	22
49938	18267	266	5.3	5.1	22.4	31.85	22
39074	19345	269	2.8	2.8	11.4	97.77	22
46680	19458	276	4.0	3.8	17.3	146.10	22
23903	20227	332	3.0	2.7	15.3	156.15	22
46431	21346	269	5.3	5.6	19.2	69.56	22
50302	24075	288	5.0	4.6	25.1	82.75	22
26190	24180	259	4.8	4.4	20.4	230.07	22
28584	24176	576	7.0	4.7	25.1	49.37	22
47160	24275	345	5.0	4.4	21.2	56.47	22
36411	25775	321	4.0	3.6	19.6	76.79	22
40982	26021	338	4.4	3.9	20.4	87.32	22
35077	26596	409	3.2	2.6	29.1	141.68	22
46371	26868	591	6.3	5.1	23.2	43.36	22
29949	27945	268	4.0	4.3	14.9	93.73	22
46112	28805	536	3.9	2.8	16.1	180.41	22
29072	30410	273	11.7	11.8	46.3	23.54	22
44272	30796	319	4.4	3.9	24.7	276.30	22
47396	31077	207	5.6	6.1	20.4	61.24	22
37502	31139	259	3.2	3.4	12.2	247.26	22
33133	34022	273	3.9	4.0	14.9	223.52	22
44534	34725	369	4.4	3.6	47.5	99.84	22
15834	40708	211	5.0	5.3	18.5	169.34	22
35984	41345	198	5.1	5.9	18.1	67.87	22
39399	41441	184	3.7	4.5	13.0	73.01	22
34614	41641	303	6.0	5.8	23.6	59.00	22
43551	42320	255	4.7	4.7	18.9	100.09	22
26799	44558	156	5.9	7.3	20.4	38.97	22
37085	49056	185	5.6	7.5	19.6	78.63	22
30050	3129	324	3.2	3.0	11.0	93.21	23
22881	3547	238	3.6	4.0	13.0	109.37	23
18854	3831	269	3.6	3.8	13.0	27.91	23
30580	4165	167	6.4	8.9	22.8	50.64	23
41294	5177	373	6.1	5.0	16.1	30.05	23
50578	6024	230	4.3	4.3	16.1	39.67	23
32513	7990	347	5.7	5.1	18.1	56.74	23
16580	8351	250	3.4	3.7	12.2	163.15	23
19970	8287	590	5.7	4.2	20.8	70.00	23
24652	10584	284	4.1	3.8	20.4	151.97	23
32000	12371	446	9.1	6.6	42.4	45.68	23
32909	12392	322	3.8	3.6	13.7	143.01	23
49981	12708	324	3.3	2.9	17.7	147.25	23
15823	13336	382	5.8	4.6	15.7	44.65	23
35089	17350	272	3.8	3.5	17.3	165.55	23
19764	19244	267	7.4	7.7	27.1	41.08	23
39081	19329	256	4.6	5.3	16.1	55.79	23
46636	19440	286	3.2	3.0	14.1	379.57	23
36748	20575	253	7.2	7.2	28.3	40.99	23
26185	24201	209	3.2	3.5	11.0	116.48	23
47145	24319	287	5.2	4.7	27.5	74.07	23
36094	24420	324	4.4	3.8	30.2	99.46	23
28309	25521	267	4.6	4.5	18.9	79.26	23
36390	25817	218	5.5	5.8	20.0	58.70	23
40980	26021	316	4.3	3.8	24.0	121.95	23
35041	26581	316	3.6	3.5	13.0	64.29	23
26057	26798	272	4.8	5.1	17.7	75.05	23
29954	27952	280	3.3	3.2	14.5	123.75	23
23061	28475	369	6.9	5.8	19.6	25.97	23
22377	29988	174	4.9	6.1	16.9	135.29	23
32466	30685	200	6.8	7.9	23.6	32.46	23
44277	30794	287	3.9	3.6	18.1	316.47	23
37489	31143	247	4.3	4.2	17.3	158.09	23
33116	34017	284	4.1	4.2	15.3	112.65	23
44521	34733	551	7.4	5.6	31.4	109.03	23
14326	35007	148	5.0	6.4	17.3	180.34	23
31330	38701	280	5.9	6.3	20.8	45.27	23
15257	39202	274	6.6	6.7	25.5	57.13	23
33734	39247	63	5.7	9.1	21.2	45.31	23
14604	41348	142	5.3	6.6	18.9	205.62	23
39404	41456	225	5.2	5.9	18.5	48.04	23
43561	42306	262	5.2	5.0	22.0	67.62	23
26778	44478	152	6.5	8.8	22.8	29.34	23
48148	46619	191	5.4	6.4	18.9	25.77	23
10084	46691	113	8.5	12.5	29.8	19.34	23
12591	2764	268	4.1	4.1	16.9	168.45	24
22899	3544	241	4.7	5.0	17.3	97.25	24
28167	4173	436	7.5	5.7	41.6	43.47	24
32450	4232	270	5.0	4.6	22.4	61.34	24
41257	5189	291	4.3	4.0	18.5	54.89	24
9867	5738	287	5.4	5.5	20.0	109.86	24
37880	5714	470	4.3	3.3	31.8	58.89	24
12727	7292	313	5.2	4.6	31.0	121.58	24
22920	8034	625	7.2	4.9	24.0	55.14	24
32505	8009	346	4.3	3.8	18.1	66.66	24
16593	8357	290	3.2	3.1	13.7	159.59	24
19386	11609	551	5.6	4.3	24.0	108.85	24
32911	12395	306	3.1	2.9	14.5	186.29	24
50000	12692	321	2.8	2.6	12.2	148.26	24
19671	12947	275	7.0	7.6	24.4	29.99	24
23494	13326	282	4.9	4.5	22.0	122.80	24
26605	15388	329	3.5	3.0	20.8	148.48	24
49460	16396	525	5.2	4.0	25.5	50.48	24
36578	18449	417	3.9	3.1	31.4	103.73	24
46659	19436	305	3.1	2.9	13.7	356.10	24
36721	20525	459	5.8	4.2	29.8	40.61	24
46032	22066	297	4.4	4.2	18.5	135.30	24
47139	24281	534	4.5	3.1	18.5	69.94	24
36090	24424	224	3.0	3.3	11.0	121.96	24
45833	24595	368	3.4	2.9	49.1	143.12	24
47802	25177	239	5.9	5.9	22.0	24.64	24
44894	26784	291	5.6	5.2	27.1	70.57	24
21434	27757	191	6.1	8.0	21.6	63.21	24
29946	27925	527	5.7	4.2	25.5	33.85	24
49288	28388	276	5.7	5.9	21.6	31.19	24
22385	29964	224	5.6	6.2	20.0	112.21	24
32460	30664	338	4.8	4.2	26.7	93.03	24
27281	30783	185	8.4	10.9	28.7	29.63	24
44271	30794	250	3.6	3.6	14.1	294.69	24
47399	31051	260	4.1	4.4	14.9	64.81	24
40216	31725	191	6.5	7.6	22.8	21.82	24
25325	34548	531	5.4	4.4	27.1	82.05	24
14312	35016	97	5.0	8.2	19.2	121.63	24
38714	35382	303	6.8	6.1	38.1	83.03	24
50744	38062	191	4.6	5.1	16.1	28.32	24
33690	39235	251	4.1	4.7	14.1	25.54	24
46878	39593	241	6.3	7.2	22.8	13.58	24
35970	41318	142	4.2	5.9	14.5	154.71	24
43557	42318	239	4.1	4.3	15.7	99.15	24
46173	42462	186	4.3	4.8	14.9	138.69	24
33490	44956	178	4.3	5.8	14.9	89.51	24
48158	46533	261	7.1	6.7	30.2	26.14	24
37077	49028	117	5.2	6.8	16.9	90.17	24
14739	2612	335	6.3	5.5	38.9	39.73	25
22885	3551	202	3.6	4.7	13.0	97.53	25
9910	4958	309	5.5	5.0	25.5	119.75	25
41260	5208	214	3.9	4.3	13.7	68.02	25
37896	5715	402	5.9	4.7	31.4	64.52	25
17471	7386	298	6.4	6.0	28.3	69.38	25
22927	8026	276	4.2	4.0	18.5	112.54	25
16563	8362	342	3.3	3.0	10.6	143.18	25
18299	9151	544	6.4	4.5	25.9	52.11	25
17633	11571	350	6.6	5.9	18.9	24.32	25
32915	12388	311	3.4	3.1	14.1	197.37	25
21921	14194	308	6.2	5.5	36.5	64.87	25
49250	14283	262	5.6	6.1	20.4	28.50	25
27193	18261	205	7.6	9.6	26.7	37.79	25
43242	19405	233	6.6	7.6	23.6	65.58	25
46632	19433	321	4.2	3.6	26.7	297.06	25
22196	19863	507	5.0	3.9	28.3	138.37	25
34736	21748	335	3.9	3.4	23.2	77.65	25
47904	23285	174	10.1	10.5	32.6	21.38	25
47830	25838	136	8.3	9.8	27.5	30.57	25
47155	26522	263	4.8	4.5	20.0	82.86	25
44891	26778	274	4.7	5.1	17.3	60.89	25
43736	29525	259	4.5	4.1	20.0	122.04	25
29094	30399	211	4.6	5.6	16.1	69.12	25
44277	30792	261	3.8	3.5	16.9	262.85	25
16073	34756	578	12.8	9.4	48.7	20.68	25
14316	35010	106	5.3	7.9	19.6	89.13	25
50791	38090	277	5.1	4.7	23.6	47.97	25
33731	39213	128	4.5	6.4	15.7	36.19	25
46842	39605	192	6.4	7.0	22.0	31.35	25
14615	41339	239	6.4	6.3	25.1	137.58	25
34602	41624	182	3.3	4.2	11.8	127.33	25
43566	42308	256	5.5	5.8	20.4	71.25	25
19838	45550	320	7.9	7.4	31.0	23.70	25
28398	48381	298	5.8	5.5	24.4	33.05	25
7899	50025	234	11.3	13.3	40.1	32.74	25
7241	1027	515	6.0	4.8	34.2	56.42	26
33617	1012	306	2.8	2.7	11.4	89.35	26
21183	2559	270	4.3	4.7	15.3	79.55	26
12596	2785	238	4.1	4.5	15.3	157.79	26
26615	3653	271	3.5	3.7	13.0	75.35	26
23570	3955	494	5.9	4.1	27.9	76.35	26
32475	4250	308	4.3	4.1	17.3	78.79	26
41256	5195	273	5.1	5.0	21.6	72.09	26
23834	5255	338	3.3	2.9	18.1	197.67	26
9850	5730	243	4.1	4.0	16.1	174.96	26
12759	6379	534	8.5	6.8	43.2	61.83	26
16575	8355	300	4.8	4.6	19.2	146.96	26
18327	9150	372	4.3	3.6	24.7	129.22	26
17688	11550	376	8.9	7.4	40.5	30.07	26
32898	12402	297	3.1	3.1	11.8	184.33	26
49990	12683	260	4.7	4.6	18.9	44.62	26
19636	12901	265	6.4	6.2	26.3	34.46	26
15882	13320	562	8.5	6.2	33.4	109.71	26
21895	14198	620	8.7	6.5	30.2	61.64	26
22547	17600	455	7.6	5.5	36.1	28.81	26
49950	18268	160	4.7	5.8	16.1	21.42	26
46759	19566	560	8.7	6.7	36.1	40.19	26
22220	19860	536	4.0	3.0	17.3	273.12	26
25054	21659	617	4.8	3.6	16.5	177.30	26
47340	21618	210	6.0	7.2	21.2	85.17	26
34750	21725	266	3.0	3.2	10.6	91.60	26
22407	21830	328	6.6	6.0	30.2	41.86	26
46044	22051	426	6.8	5.0	28.7	33.94	26
33408	23082	249	3.3	3.3	12.6	102.86	26
47890	23270	208	6.3	7.4	21.6	16.43	26
22738	23875	316	13.2	12.8	44.0	13.54	26
23757	24189	544	8.7	6.8	39.3	21.67	26
24835	25167	205	8.9	10.1	31.4	31.39	26
47770	25873	262	5.9	5.7	25.1	92.76	26
44885	26795	256	3.3	3.5	12.2	83.53	26
39524	27626	225	5.3	6.0	18.9	104.84	26
23986	28017	529	5.5	4.1	25.1	115.04	26
49256	28404	484	5.4	4.2	37.3	29.15	26
22375	29993	176	4.2	5.1	14.1	121.86	26
44269	30801	324	3.7	3.3	21.6	241.71	26
47394	31085	364	6.4	5.4	38.1	35.91	26
35500	32482	343	3.9	3.5	13.0	71.16	26
11089	33808	149	6.2	8.1	21.6	62.81	26
30130	34655	342	5.8	5.3	16.9	35.16	26
44516	34703	270	3.6	3.5	14.9	151.25	26
14350	34999	232	6.8	7.1	25.5	60.60	26
27982	35485	215	8.2	8.2	30.6	35.10	26
36861	36171	344	9.3	8.5	24.4	14.56	26
29683	38038	273	2.9	2.9	11.4	178.87	26
50772	38084	291	4.6	4.2	22.0	67.67	26
33734	39225	233	6.3	7.2	22.0	33.23	26
43554	42337	282	3.6	3.7	13.0	71.97	26
37730	44693	551	6.4	4.9	25.9	23.47	26
34883	45689	229	6.8	8.1	24.0	34.23	26
33636	1012	321	2.8	2.6	11.8	73.11	27
26429	1663	265	4.4	4.6	16.5	137.90	27
21208	2540	372	7.4	6.1	13.7	26.54	27
12598	2759	211	5.2	5.8	18.5	56.83	27
31377	2972	367	5.1	4.3	14.5	50.96	27
26598	3656	348	2.5	2.2	7.9	118.89	27
10228	3866	317	5.4	4.9	27.1	62.76	27
23627	3959	532	9.5	6.3	37.3	89.89	27
32494	4235	300	3.5	3.3	15.7	111.53	27
41264	5194	365	5.4	4.6	35.0	67.77	27
17423	5471	318	2.9	2.7	11.0	101.08	27
18543	6714	368	4.3	3.6	11.4	73.06	27
11506	7081	240	12.8	14.2	46.7	17.27	27
32515	8019	249	4.8	4.5	20.4	90.19	27
16600	8365	295	3.9	4.0	13.4	107.76	27
22355	8624	324	4.9	4.5	21.6	92.72	27
21834	11208	372	3.6	3.0	24.4	161.63	27
32917	12402	339	3.7	3.2	18.1	189.71	27
15941	13344	566	9.9	6.3	35.7	51.33	27
30042	13916	484	3.1	2.5	21.6	126.64	27
21985	14149	544	9.5	6.5	37.7	53.69	27
17082	18728	193	8.6	9.8	30.2	26.17	27
46731	19572	424	7.8	5.8	33.0	33.26	27
37897	19759	306	5.9	5.5	25.1	58.79	27
46351	20386	309	3.9	3.7	15.3	72.43	27
2306	21928	216	6.0	6.2	22.4	33.19	27
45994	22023	213	5.1	5.7	18.1	29.35	27
47855	23372	51	5.7	8.9	22.8	34.91	27
23726	24175	230	8.1	8.8	29.5	27.76	27
49555	25244	210	3.3	4.2	11.4	80.88	27
39513	27622	270	4.0	4.0	15.7	133.06	27
24008	28028	533	4.1	3.1	18.9	122.56	27
49275	28396	258	5.4	5.4	21.2	36.14	27
47009	29722	101	7.0	9.6	24.7	112.56	27
42615	29812	229	4.8	5.4	17.3	89.86	27
29054	30383	231	5.9	6.1	22.4	71.16	27
44281	30792	294	4.0	3.6	21.6	193.47	27
47358	31077	247	5.9	6.0	22.4	65.73	27
35515	32516	259	3.7	4.2	13.0	53.72	27
11091	33823	203	3.7	4.2	13.4	187.81	27
30213	34648	314	7.5	6.7	37.7	24.55	27
44517	34720	278	5.8	5.9	22.0	55.85	27
14322	35018	167	6.1	8.8	21.6	63.03	27
38719	35386	163	7.0	10.1	25.1	102.93	27
39624	37463	235	8.3	8.3	31.8	43.46	27
19370	37817	134	6.0	8.7	21.6	40.53	27
29664	38033	207	4.4	4.4	16.1	172.35	27
50781	38079	261	5.9	5.7	24.4	28.71	27
33677	39220	237	8.1	8.2	30.2	20.80	27
23370	43907	198	7.0	7.5	25.1	20.82	27
26835	44603	130	5.9	8.6	20.8	26.25	27
33508	44912	293	6.5	6.2	27.5	33.43	27
37107	49053	233	6.4	6.7	24.0	51.73	27
35046	49701	165	8.3	11.3	29.1	18.85	27
33621	990	236	4.0	4.4	14.1	49.02	28
26442	1672	302	3.8	3.5	20.0	189.99	28
39672	2467	277	3.3	3.2	13.4	58.81	28
14746	2624	200	6.8	8.1	23.6	27.13	28
22904	3560	280	3.6	3.7	13.4	64.61	28
32465	4252	410	3.9	3.1	24.4	79.16	28
17428	5479	323	2.4	2.3	9.8	299.49	28
9856	5737	253	5.4	5.2	21.6	158.93	28
16582	8333	324	5.7	5.3	22.8	60.18	28
19886	8632	258	5.7	6.1	21.2	53.37	28
18322	9141	276	4.6	4.7	17.7	143.83	28
26338	9262	385	2.7	2.2	18.1	239.62	28
25127	10769	214	8.5	9.5	30.6	33.78	28
21836	11207	311	3.2	3.1	13.0	202.05	28
32920	12384	328	3.4	3.2	11.4	188.20	28
17536	12799	489	4.3	3.3	25.5	147.61	28
23784	13576	235	3.9	3.7	15.7	157.40	28
33889	13608	315	4.8	4.5	21.2	53.38	28
17765	13721	208	5.6	6.9	19.6	115.65	28
30055	13909	510	3.7	2.9	19.6	241.58	28
21947	14202	591	12.7	8.7	45.6	40.53	28
14171	14568	506	5.1	3.9	26.7	114.29	28
38024	14542	345	8.8	7.9	26.3	19.65	28
24919	15788	303	3.6	3.2	21.6	213.78	28
34245	17558	280	5.5	5.5	21.2	74.45	28
20230	18234	71	8.6	14.9	34.6	18.27	28
49943	18249	250	6.3	6.8	23.2	21.25	28
17152	18731	71	4.9	8.8	19.6	81.45	28
46327	20381	324	4.6	4.1	20.4	78.94	28
39886	20855	301	3.9	3.6	16.9	84.90	28
37930	22230	207	4.4	5.5	15.7	27.94	28
49554	25273	216	4.6	5.4	16.5	91.60	28
47752	26549	324	6.6	5.9	33.0	29.06	28
49218	28411	236	5.7	6.0	21.6	26.83	28
43840	28555	241	6.0	6.6	21.6	60.77	28
30347	29802	350	5.3	4.7	14.9	37.66	28
22371	29978	201	4.6	5.7	16.1	68.40	28
44271	30800	295	4.2	4.1	16.9	226.47	28
27323	30881	280	9.6	9.7	36.5	28.97	28
47396	31071	251	6.2	6.4	24.0	41.07	28
40674	31460	348	6.8	6.0	22.8	19.20	28
10267	31892	212	4.1	4.6	14.5	148.98	28
44517	34756	259	3.9	3.6	16.5	56.98	28
43537	42325	284	4.4	4.5	16.5	101.36	28
16133	47456	111	5.5	7.7	20.0	49.60	28
37128	49067	246	5.7	6.1	20.8	53.90	28
26429	1647	291	3.1	2.8	15.7	206.00	29
12576	2726	236	8.8	9.9	31.0	37.05	29
33137	3497	462	4.6	3.5	31.4	114.22	29
10278	3880	331	4.6	4.1	24.7	75.80	29
32448	4270	331	4.8	4.2	27.5	73.77	29
12035	5604	536	6.4	4.6	27.1	24.61	29
9843	5747	256	5.5	5.5	21.6	104.63	29
18558	6694	297	5.6	5.0	30.2	64.32	29
18312	9143	284	4.7	5.1	16.1	104.77	29
20250	9706	404	6.6	5.0	20.8	82.44	29
22897	9877	287	5.6	5.7	20.8	36.36	29
32920	12400	352	3.2	2.8	13.4	203.52	29
50000	12722	309	4.5	3.9	25.1	44.40	29
23780	13579	265	4.3	4.2	17.7	130.28	29
30055	13927	332	3.6	3.1	25.5	174.84	29
24916	15782	308	3.9	3.5	23.2	235.11	29
21081	16033	267	7.8	8.0	29.1	30.54	29
50842	16007	326	4.8	4.5	16.5	51.78	29
39944	17562	130	5.4	8.1	19.2	131.13	29
17141	18791	222	5.7	6.5	20.4	57.55	29
39872	20855	250	3.6	3.5	14.5	96.23	29
38015	22239	535	8.8	7.0	43.6	22.81	29
25203	23779	261	4.1	3.8	18.5	163.85	29
50122	24025	284	5.7	5.7	21.6	37.99	29
49593	25273	460	7.5	5.7	47.5	67.83	29
39499	27626	318	6.3	6.0	22.8	39.07	29
49263	28413	240	3.9	4.3	14.5	22.95	29
45282	28923	304	3.9	3.9	13.4	46.12	29
30296	29787	344	6.5	5.8	20.4	27.14	29
29090	30379	259	5.3	6.0	18.9	58.23	29
27276	30811	531	7.6	5.5	33.4	27.93	29
44268	30800	297	3.8	3.5	17.3	211.93	29
42260	31013	164	4.3	5.6	14.9	98.23	29
33667	32003	251	5.5	5.2	23.6	75.25	29
26379	33675	192	5.3	6.0	18.9	68.15	29
15514	33829	242	7.7	8.0	29.5	46.28	29
14324	35021	223	6.3	7.1	22.4	72.49	29
40803	37353	215	5.3	6.2	18.9	38.72	29
42521	39182	308	5.4	5.2	20.8	33.02	29
38320	42003	559	6.4	4.4	24.7	64.54	29
37093	49062	169	4.7	6.0	16.9	69.18	29
20570	1089	290	3.9	3.7	18.1	143.61	30
44616	1782	284	2.9	2.6	14.5	86.78	30
12592	2777	289	5.8	5.8	21.6	46.82	30
33139	3522	342	2.8	2.4	22.0	209.75	30
19235	4843	200	5.1	6.4	18.1	50.16	30
17434	5483	339	2.9	2.5	14.1	264.46	30
12748	6344	276	8.6	8.4	36.1	29.22	30
11437	6853	222	4.4	4.6	15.7	39.60	30
18310	9153	283	4.8	4.5	20.8	132.70	30
25117	10786	247	5.4	5.4	21.6	39.66	30
11894	11664	186	3.6	4.9	13.0	154.82	30
23994	11670	328	4.1	3.6	29.5	124.88	30
33452	11987	338	3.1	2.7	11.8	196.46	30
30474	12739	449	4.6	3.5	28.3	80.24	30
50073	13597	236	3.8	4.3	13.4	59.81	30
24916	15794	384	4.9	4.0	34.2	95.00	30
48956	17184	194	5.7	5.9	20.8	54.77	30
17138	18751	77	4.9	8.3	18.9	92.81	30
38361	19603	541	5.5	4.0	23.2	83.92	30
39889	20861	311	2.4	2.2	11.0	422.15	30
1603	21845	580	8.4	6.2	31.4	107.13	30
2665	24507	201	7.9	8.9	28.3	14.24	30
47785	25157	563	12.8	9.1	49.9	19.88	30
4431	26505	566	6.9	5.5	28.3	32.34	30
45810	27183	256	3.2	3.1	13.0	193.47	30
45257	28916	314	4.9	4.5	22.4	53.80	30
21327	29488	379	7.5	6.2	44.0	44.65	30
30346	29769	250	5.8	6.0	22.0	38.86	30
22392	29971	265	4.2	4.5	15.3	104.24	30
29073	30396	153	4.4	6.2	15.7	80.26	30
44268	30787	308	3.7	3.4	16.5	233.71	30
47401	31063	245	5.1	5.0	20.4	61.05	30
40703	31424	288	4.5	4.0	24.4	177.49	30
41113	33801	163	6.0	8.4	20.8	35.54	30
33746	39217	156	4.2	5.5	14.5	31.19	30
29785	40528	181	7.1	9.2	24.7	44.27	30
43514	42333	235	3.8	3.9	14.5	115.05	30
21043	973	510	5.9	4.0	25.1	127.38	31
33184	3542	269	3.5	3.3	15.3	151.16	31
22891	3538	194	4.7	5.5	16.1	58.88	31
32503	4257	385	4.6	3.7	11.4	48.17	31
24759	4760	301	4.9	4.9	17.7	50.39	31
17455	5410	160	5.2	6.0	17.7	245.87	31
11389	6860	423	4.3	3.4	27.9	149.41	31
17974	7937	267	4.6	4.3	20.8	83.24	31
23815	9399	331	3.8	3.5	13.7	133.01	31
25089	10793	235	6.2	6.1	24.7	34.94	31
11910	11679	185	3.3	4.4	11.4	189.19	31
16658	11660	244	9.1	9.7	33.8	36.93	31
23996	11676	381	4.1	3.4	32.2	98.49	31
33461	11980	334	2.9	2.7	10.6	179.61	31
14489	13229	251	4.5	4.3	18.9	291.49	31
50082	13598	344	3.5	3.0	16.5	114.39	31
50881	16031	251	4.2	4.3	15.7	56.09	31
48309	19225	307	4.6	4.4	17.7	99.94	31
45927	20193	396	4.0	3.2	24.7	81.25	31
39888	20858	246	2.8	2.7	10.6	586.68	31
26553	22698	346	6.4	5.6	22.4	60.80	31
50103	23983	331	4.2	3.7	21.2	52.86	31
47823	25178	174	6.3	6.5	20.0	42.62	31
49604	25258	443	6.0	4.7	46.3	89.55	31
41505	25410	309	3.6	3.3	16.9	107.02	31
7130	26187	678	10.1	6.1	31.0	44.01	31
45780	27182	325	4.6	4.1	24.4	39.61	31
15243	27739	305	3.8	3.5	18.1	178.84	31
49266	28403	309	6.7	6.2	29.8	32.25	31
29066	30397	176	4.6	5.9	16.1	74.44	31
44280	30777	302	3.8	3.7	15.7	218.30	31
47424	31082	295	5.3	5.2	20.8	46.97	31
41096	33808	125	6.9	9.5	24.4	30.74	31
10313	34670	255	10.4	10.0	45.2	18.36	31
33722	39201	257	6.5	6.9	24.7	21.72	31
42483	39207	211	4.2	5.3	14.5	62.27	31
18661	42974	318	6.0	5.5	25.1	50.80	31
23373	43860	295	7.3	7.6	25.1	16.45	31
30593	44210	593	6.2	4.4	22.4	24.36	31
12585	2709	245	4.2	4.1	16.5	211.14	32
22885	3540	225	3.5	3.4	13.4	72.59	32
33162	3543	292	3.6	3.2	18.5	224.88	32
32464	4230	329	5.3	4.7	22.4	92.27	32
24881	4805	313	7.0	6.5	29.5	19.45	32
15657	4863	239	4.3	4.7	15.7	259.52	32
17538	5328	248	4.6	4.6	17.7	264.36	32
30704	6258	324	4.0	3.7	14.9	94.54	32
17986	7945	344	4.5	4.1	11.4	61.47	32
28886	8251	320	6.5	6.3	21.2	18.31	32
20791	9159	328	3.9	3.8	11.0	40.62	32
11918	11671	186	4.0	4.9	13.7	206.75	32
33454	11983	316	2.3	2.2	10.2	306.55	32
14495	13252	249	3.6	3.4	15.3	266.78	32
50053	13623	377	2.6	2.1	14.1	101.57	32
23461	13799	416	3.0	2.4	27.9	131.78	32
17628	14006	562	5.9	4.4	23.2	147.73	32
21971	14210	320	7.2	6.8	25.5	38.83	32
36909	15975	296	5.0	5.0	18.5	34.24	32
50874	16004	408	4.9	3.6	15.3	54.53	32
23839	18122	317	4.6	4.3	17.3	57.34	32
49983	18268	296	8.5	7.8	41.6	15.22	32
17160	18772	56	6.1	10.1	23.6	115.81	32
48300	19219	326	3.5	3.1	20.8	137.73	32
42157	19503	217	9.1	10.2	33.0	20.23	32
45891	20186	277	6.2	5.6	30.6	74.28	32
39896	20872	315	2.8	2.6	12.2	357.00	32
30709	21169	496	3.2	2.6	20.8	168.06	32
44938	22138	302	4.2	4.1	16.1	58.35	32
20577	22294	617	8.8	5.5	28.7	25.66	32
26587	22718	282	3.0	3.1	11.8	270.30	32
47445	23444	609	6.6	5.0	22.8	92.48	32
34529	23917	495	3.3	2.7	21.6	356.53	32
50099	23990	331	4.1	3.7	14.5	84.22	32
48329	24151	305	5.5	5.2	23.6	43.33	32
47810	25170	221	5.9	6.6	21.2	27.09	32
30330	25554	538	4.0	3.2	18.5	101.47	32
47418	27243	251	4.8	4.7	19.2	61.32	32
49258	28420	284	4.5	4.1	21.6	30.11	32
27354	28824	196	5.2	6.0	18.1	81.82	32
22389	29988	189	5.8	7.4	20.4	118.78	32
44284	30797	229	4.5	4.6	16.9	224.87	32
48072	31580	285	3.7	3.7	14.1	92.11	32
25380	32244	580	5.9	4.4	22.0	78.31	32
39217	32912	274	3.4	3.2	14.9	330.14	32
41145	33741	273	6.3	6.7	23.2	31.71	32
34207	36925	238	5.2	5.4	19.6	81.23	32
47548	41589	257	9.9	10.1	38.9	20.04	32
43522	42311	214	4.6	5.6	16.1	76.10	32
19758	45454	140	5.8	7.5	20.0	34.24	32
37107	49091	189	3.6	4.1	12.6	73.55	32
26405	1622	593	6.3	4.2	22.0	57.61	33
25797	2905	400	4.9	3.8	17.7	55.31	33
22895	3548	229	4.4	5.0	15.7	27.95	33
32470	4241	331	4.9	4.4	22.8	110.96	33
25800	4489	417	4.5	3.7	46.3	92.14	33
15658	4879	237	3.4	3.8	12.6	299.28	33
34210	6859	273	7.7	7.1	36.9	38.24	33
16699	7501	384	9.4	7.4	21.6	18.46	33
28885	8258	333	3.1	2.7	14.9	165.67	33
48217	11401	389	6.1	5.0	40.8	31.04	33
33469	11983	342	3.5	3.0	23.6	178.82	33
18411	12179	323	3.6	3.1	24.4	142.90	33
24127	12226	409	8.3	6.5	46.7	25.60	33
19703	12926	115	5.0	7.0	18.1	45.73	33
14481	13224	297	4.5	4.1	24.0	254.60	33
50063	13601	436	2.4	2.0	30.6	153.27	33
23482	13802	507	5.5	4.2	30.2	65.87	33
10529	13920	173	7.4	10.0	26.3	34.77	33
21943	14170	331	6.8	6.2	26.3	41.24	33
50854	16008	354	4.8	4.1	19.2	62.21	33
39944	17591	160	4.6	6.1	16.1	94.69	33
37625	17973	241	4.5	5.2	16.1	67.70	33
49936	18231	646	13.0	7.6	41.6	20.51	33
11991	18728	480	4.4	3.4	27.1	105.88	33
17160	18807	102	5.4	8.4	19.6	95.67	33
2951	18956	196	5.2	6.2	18.1	106.98	33
46736	19598	297	8.3	8.0	34.2	34.67	33
39898	20869	320	3.3	3.0	15.3	322.69	33
30703	21164	330	4.2	3.8	18.5	109.94	33
47363	21594	303	6.3	5.9	27.1	85.43	33
44929	22089	328	5.3	4.7	26.3	53.74	33
47367	23429	321	4.7	4.3	18.9	62.52	33
50104	24023	298	3.0	3.0	10.2	91.73	33
24504	24398	300	7.1	6.4	40.1	46.52	33
47793	25181	191	5.3	6.9	18.9	31.09	33
30296	25555	545	3.9	3.2	17.7	141.16	33
21454	27734	57	4.7	8.6	19.2	94.07	33
49290	28391	314	4.2	4.0	15.7	39.25	33
27352	28815	279	4.4	3.9	22.8	101.00	33
10407	30171	229	4.6	4.9	16.9	131.12	33
44272	30792	293	4.7	4.3	25.1	203.13	33
48073	31579	317	3.6	3.2	22.0	236.31	33
39206	32905	287	3.9	3.6	18.9	228.00	33
15508	33791	154	7.2	10.9	26.7	58.57	33
33088	34645	298	5.2	4.7	27.9	67.75	33
16077	34730	265	4.9	4.9	19.2	77.34	33
14320	35026	127	3.6	5.0	13.0	151.07	33
38315	35360	61	9.1	14.9	36.9	18.41	33
39772	36314	284	5.6	5.6	22.0	65.36	33
34193	36960	277	3.4	3.2	14.5	90.81	33
28551	37719	283	3.7	3.8	14.1	84.57	33
33755	39230	274	8.0	8.7	28.3	23.04	33
43639	40002	228	6.1	6.3	22.0	37.18	33
35726	41343	164	7.3	9.5	25.5	36.37	33
43530	42331	289	4.9	4.9	18.9	92.10	33
30626	44190	605	6.6	5.1	22.4	40.51	33
31077	48250	198	6.1	7.6	21.2	84.47	33
37119	49053	179	6.0	6.9	21.2	61.98	33
22428	2584	361	3.7	3.1	11.8	107.82	34
12614	2699	244	4.1	3.8	17.3	419.63	34
25779	2905	368	4.1	3.5	25.1	72.61	34
33152	3530	461	3.5	2.8	37.3	321.45	34
22930	3564	328	7.2	6.7	25.1	26.64	34
25804	4503	448	3.6	2.8	33.0	269.35	34
44597	4530	353	3.0	2.7	9.8	63.21	34
20667	5977	273	6.7	6.2	31.0	73.42	34
12166	6375	198	8.5	9.5	28.3	27.71	34
28882	8249	306	3.4	3.2	14.9	157.05	34
21330	10495	296	4.1	3.7	24.7	165.02	34
14426	11501	82	6.9	11.4	26.3	42.81	34
33459	11995	324	4.3	3.8	24.4	195.05	34
18507	12156	634	4.3	3.0	14.1	309.90	34
23926	12574	264	5.1	5.2	19.2	71.96	34
10667	13981	213	11.9	12.4	44.0	23.47	34
30211	15516	552	3.6	2.7	14.9	213.86	34
39941	17609	160	4.3	5.9	15.3	98.69	34
3016	18960	308	8.2	8.1	28.7	21.82	34
48300	19190	285	4.7	4.4	20.4	65.55	34
46754	19640	285	7.5	6.9	38.5	35.16	34
39890	20869	252	3.3	3.3	13.4	225.91	34
45897	21007	269	4.4	4.2	19.2	55.11	34
30693	21169	249	3.5	3.5	13.7	135.20	34
2295	21991	103	5.1	8.6	19.2	72.87	34
44918	22124	378	3.9	3.1	9.8	65.48	34
47438	23396	304	3.7	3.6	13.7	53.27	34
19562	23678	264	5.8	6.0	22.4	57.32	34
50099	23997	298	4.7	4.5	20.8	88.09	34
47810	25202	174	5.6	6.5	18.5	29.31	34
24893	27067	536	5.2	4.2	25.1	87.69	34
21476	27828	92	4.8	8.9	19.6	72.79	34
49247	28442	358	5.6	4.8	20.4	38.42	34
22367	29959	205	4.4	4.8	15.3	112.75	34
44252	30788	240	3.3	3.6	11.8	194.93	34
48059	31576	280	2.9	2.7	13.4	330.60	34
39209	32920	246	3.4	3.3	13.7	243.25	34
12114	33733	196	5.6	6.3	20.0	130.69	34
15319	33969	612	5.4	4.5	19.6	282.99	34
27889	36687	244	4.6	4.8	17.7	119.10	34
34185	36925	220	4.0	4.1	15.3	100.58	34
33778	39235	276	6.5	6.6	24.4	26.58	34
43537	42314	297	5.3	4.8	27.1	124.61	34
39846	42417	311	7.0	6.9	24.7	25.65	34
41863	43842	243	8.0	8.5	30.2	29.92	34
31087	48254	210	4.3	4.5	15.7	151.33	34
12608	2678	318	4.1	3.7	21.2	219.71	35
25789	2924	429	7.8	5.8	36.1	33.29	35
22889	3515	230	5.6	6.6	19.6	20.15	35
17059	4411	397	10.2	7.8	28.3	15.10	35
15685	4870	257	5.1	4.7	21.6	286.30	35
18001	5602	294	3.9	3.8	15.7	90.93	35
25654	5713	315	3.5	3.4	12.6	73.13	35
12137	6382	568	7.8	5.8	30.6	52.44	35
28873	8248	276	6.4	5.9	31.8	82.91	35
20257	8496	521	9.0	7.0	49.9	53.59	35
33454	11965	544	5.9	4.6	25.5	116.34	35
19078	12112	625	10.4	7.2	35.0	70.45	35
23839	15280	507	4.4	3.3	22.8	163.81	35
34205	15923	353	4.3	3.7	15.3	57.83	35
50873	16012	232	3.2	3.4	11.8	74.26	35
39944	17615	152	4.2	5.9	14.5	104.62	35
47636	18862	538	5.4	3.5	20.4	70.15	35
43489	20712	312	3.9	3.5	24.0	135.98	35
44932	22100	236	3.8	4.0	14.1	92.04	35
50106	24003	302	2.7	2.7	10.6	123.32	35
26820	24302	532	4.7	3.7	22.8	112.78	35
47820	25278	180	8.2	10.9	29.5	31.19	35
21457	27798	113	5.0	8.3	18.9	72.96	35
49310	28422	550	7.2	5.2	29.5	38.66	35
22393	29974	196	4.6	5.4	16.1	118.40	35
32654	30563	240	4.7	4.8	17.7	97.38	35
44273	30798	323	4.2	3.8	20.0	160.08	35
48064	31576	269	3.7	3.5	16.5	333.83	35
33192	31686	286	5.2	5.3	19.2	81.20	35
39222	32911	259	2.9	2.9	11.4	260.19	35
26998	35056	569	5.6	4.6	22.8	149.48	35
16447	36270	596	8.1	5.9	28.7	105.93	35
39046	36281	266	8.4	9.5	29.1	27.34	35
34159	36953	225	4.7	5.1	16.9	61.11	35
12406	37939	163	5.8	7.7	19.6	41.82	35
17859	41152	136	6.6	8.4	22.8	82.90	35
43550	42330	260	4.4	4.7	16.5	97.83	35
13716	43548	157	5.4	6.7	18.5	95.35	35
40976	45799	604	10.5	7.7	35.3	36.18	35
38078	47467	323	6.4	6.0	23.2	23.40	35
31112	48249	185	3.8	4.2	13.0	169.24	35
21075	1759	439	2.8	2.3	44.0	162.39	36
22859	3583	219	6.6	7.6	23.2	24.78	36
32471	4256	306	3.4	3.5	11.4	103.21	36
11703	5335	513	6.1	4.6	31.8	61.61	36
18144	7390	551	7.8	5.1	29.1	32.17	36
48240	11386	320	5.4	4.8	29.8	49.20	36
11907	11688	170	4.2	5.5	14.9	214.01	36
33461	11987	418	3.8	3.1	32.6	151.54	36
18395	12197	457	5.2	4.1	49.5	140.21	36
19710	12831	179	7.0	9.5	24.7	41.17	36
14503	13230	350	8.5	7.3	42.4	71.85	36
31660	14102	483	5.7	4.5	44.0	72.94	36
7994	15675	206	7.6	8.6	26.3	24.32	36
50857	16001	305	4.5	4.4	16.5	53.11	36
49940	18179	284	8.0	7.5	35.7	16.85	36
44935	22102	342	3.9	3.6	10.2	77.46	36
50103	24028	285	3.8	3.7	16.1	131.35	36
42636	24205	238	5.5	5.6	21.2	37.17	36
24436	24338	387	8.2	6.5	27.9	14.33	36
19986	25256	540	8.6	6.5	37.7	66.90	36
49591	25241	374	7.6	6.2	25.1	71.36	36
20108	26155	137	6.1	9.0	22.0	36.57	36
24730	27078	251	7.0	8.0	25.1	32.69	36
49235	28467	367	6.6	5.5	42.4	31.04	36
50990	28669	240	3.8	4.3	13.4	41.06	36
41823	29261	273	3.9	3.8	16.9	168.88	36
22381	29964	235	4.5	4.3	18.1	166.15	36
29075	30348	175	8.5	12.0	30.6	53.16	36
32663	30575	287	5.4	5.2	22.0	80.05	36
28157	30766	313	7.9	7.4	33.4	35.40	36
44269	30784	294	4.5	4.3	19.2	151.56	36
48011	31555	618	6.7	4.5	22.4	166.03	36
14322	35026	97	5.2	7.3	18.9	180.86	36
24224	35030	81	5.0	8.6	19.6	28.31	36
21135	35716	157	4.4	5.2	15.7	272.27	36
34181	36935	127	4.3	6.1	15.3	62.55	36
17691	37781	186	4.3	5.1	14.9	115.29	36
31997	38815	172	5.1	6.2	17.7	61.59	36
43528	42306	284	4.2	4.4	15.3	52.80	36
30631	44149	167	9.9	12.5	35.0	20.50	36
26836	44547	151	5.5	8.0	19.6	53.36	36
40956	45804	189	6.7	6.6	25.1	32.39	36
22771	2436	217	3.5	4.0	12.2	59.14	37
12650	2656	375	4.5	3.7	23.6	58.13	37
22919	3537	169	5.8	8.0	20.4	26.22	37
32584	3626	540	7.3	5.4	31.8	85.35	37
11703	5318	600	8.1	5.9	27.5	95.52	37
12176	6383	493	5.7	4.4	35.0	76.87	37
19906	6813	368	5.7	4.8	36.9	61.34	37
13747	6972	246	7.1	7.2	27.5	36.30	37
27064	8695	367	3.1	2.6	7.9	156.38	37
33460	11987	328	2.5	2.3	10.6	316.98	37
18399	12201	345	5.5	4.7	28.3	112.92	37
23459	12711	137	8.0	9.3	26.7	23.82	37
50855	16022	247	4.9	5.2	18.1	58.53	37
21057	16094	102	6.2	7.7	23.2	25.03	37
21077	17857	589	6.0	4.5	21.2	89.66	37
37665	17862	123	4.3	5.3	14.5	64.34	37
49951	18260	229	6.4	6.8	23.2	22.58	37
46764	19588	354	8.4	7.4	20.4	25.41	37
45913	20976	214	5.0	5.5	18.1	67.08	37
44946	22121	311	4.8	4.7	17.3	70.43	37
27148	22810	279	6.7	6.4	29.1	22.00	37
44176	22845	332	4.9	4.5	18.5	56.57	37
50125	23991	458	4.1	3.2	27.5	65.42	37
36533	24845	559	4.4	3.4	17.7	108.53	37
47794	25171	349	5.6	5.0	15.3	29.07	37
35373	25670	289	4.6	4.4	20.4	113.26	37
41825	29252	297	2.6	2.3	12.6	284.10	37
22380	29975	180	4.6	5.5	15.7	173.82	37
44271	30795	277	4.3	4.5	15.7	84.90	37
48030	31553	271	4.3	3.9	20.4	173.29	37
39273	33019	87	7.2	10.9	28.3	550.74	37
22861	33423	274	11.0	11.5	40.5	20.88	37
38648	34331	258	3.3	3.3	13.4	409.74	37
16163	34717	599	11.3	6.3	38.1	44.18	37
21139	35724	214	4.4	4.5	16.1	262.48	37
38994	38318	251	4.4	4.6	16.5	37.55	37
41142	43227	193	7.5	8.8	26.7	18.72	37
17237	44922	244	5.3	5.3	20.8	49.49	37
22808	2468	194	5.2	5.9	18.5	66.31	38
34821	4240	522	6.5	5.2	34.2	37.86	38
26211	4354	374	2.4	2.0	5.9	177.20	38
32529	5328	339	3.9	3.5	14.1	110.31	38
12188	6396	279	4.7	4.5	20.4	85.26	38
16728	8599	130	7.1	10.4	25.5	49.30	38
41019	8607	467	3.6	2.8	25.1	124.83	38
26158	8684	518	4.4	3.0	18.5	99.16	38
18342	9134	250	5.6	5.8	21.2	113.75	38
23090	9610	334	5.8	5.1	31.4	61.68	38
19157	10002	389	4.9	3.9	17.7	113.02	38
33450	11992	331	3.1	2.8	13.7	225.87	38
23470	12733	265	4.1	3.9	17.7	105.44	38
19686	12873	205	5.4	6.8	18.9	58.94	38
31225	13020	128	5.7	8.1	20.4	56.04	38
14515	13226	540	7.1	5.5	32.2	112.47	38
21924	14228	558	7.2	5.0	27.5	49.73	38
50863	15998	376	4.8	4.0	29.5	56.51	38
41421	16419	270	6.3	6.6	23.2	18.20	38
17133	18779	200	5.8	7.6	20.0	31.23	38
33152	18910	384	3.6	2.9	16.5	148.62	38
48179	19736	187	11.7	15.9	41.2	13.80	38
23348	21090	442	4.2	3.4	46.3	148.14	38
47379	21599	203	5.3	5.6	18.1	130.15	38
46919	22635	556	6.3	4.9	26.3	51.66	38
27180	22773	125	6.1	9.4	22.0	66.01	38
24411	24409	535	8.2	6.1	36.5	31.58	38
36552	24837	600	4.6	3.5	16.5	210.83	38
38353	24918	519	5.3	4.1	25.9	78.93	38
20113	26218	198	5.2	6.9	18.1	21.13	38
34164	26592	163	5.7	7.8	20.4	38.23	38
46655	27160	258	4.5	4.3	19.2	73.49	38
49245	28434	250	5.8	5.7	22.8	44.27	38
43772	28853	430	8.4	6.2	36.9	14.81	38
41823	29264	250	3.1	2.9	12.6	359.07	38
22391	29980	269	4.5	4.5	18.1	113.76	38
38634	34325	278	4.7	4.5	20.8	237.98	38
43809	35481	239	4.9	5.6	17.7	40.34	38
43672	40016	291	6.9	6.5	29.8	39.12	38
43521	42315	251	4.2	4.5	15.7	86.94	38
16296	42455	203	4.7	4.8	16.5	250.29	38
33148	48216	216	4.4	5.5	15.3	88.47	38
31091	48268	273	5.1	5.0	20.8	84.23	38
30747	49311	206	5.3	6.8	18.9	18.82	38
31587	1704	411	3.0	2.4	36.9	154.62	39
32514	5319	306	3.6	3.4	15.3	132.38	39
19070	6013	320	3.1	2.8	15.3	235.46	39
44992	8377	361	3.5	3.0	46.7	66.08	39
23119	9625	319	6.4	5.8	29.5	66.28	39
48594	11252	325	6.7	5.9	38.5	17.60	39
33429	11990	347	5.1	4.4	38.5	81.50	39
14489	13237	321	3.5	3.3	14.5	123.91	39
11900	13653	120	7.3	10.3	27.9	50.90	39
12359	17063	574	8.3	5.3	29.5	61.40	39
24993	17162	399	4.1	3.2	15.3	97.93	39
44370	17763	265	5.5	5.7	20.8	23.18	39
38612	18321	324	4.6	4.0	26.7	58.60	39
47349	21568	191	5.1	6.1	17.7	110.81	39
25587	22399	716	9.9	4.9	27.5	162.97	39
20855	22719	285	6.4	6.6	23.2	30.70	39
24441	24374	382	5.3	4.4	34.2	74.98	39
36589	24830	600	5.6	4.5	20.8	166.78	39
17423	24936	241	4.0	3.8	16.5	379.46	39
47814	25167	222	4.3	4.3	16.5	39.52	39
39421	26232	597	8.9	6.5	31.8	26.40	39
46648	27137	324	5.0	4.7	17.7	76.25	39
21449	27806	67	6.0	10.4	24.0	49.63	39
49250	28375	394	6.1	4.8	23.2	31.76	39
50973	28690	183	6.0	6.4	20.4	43.09	39
41811	29275	256	3.4	3.2	14.5	383.53	39
43346	29391	485	7.9	5.5	35.7	78.67	39
22409	29949	199	5.0	5.5	17.7	122.39	39
43527	30819	540	5.9	4.2	24.4	78.27	39
43977	31714	213	9.9	11.0	36.1	22.35	39
35243	32168	210	4.6	5.0	16.1	105.56	39
15520	33814	214	6.3	7.4	22.4	51.55	39
35298	35096	187	5.7	6.6	20.4	71.33	39
49206	35591	273	5.3	5.1	22.0	29.29	39
21117	35711	258	3.8	3.7	15.3	263.77	39
43533	42287	348	4.0	3.6	10.2	49.99	39
41129	43370	150	6.6	8.0	23.2	30.92	39
25842	47152	276	7.2	6.6	35.7	29.33	39
33169	48210	201	4.9	5.7	16.9	72.92	39
5852	49403	233	7.3	8.3	26.3	15.71	39
7121	49530	357	10.6	9.3	22.8	18.51	39
8223	49447	110	12.6	19.5	47.1	21.36	39
22750	2388	244	4.2	4.9	14.9	61.39	40
19086	6013	367	4.2	3.5	39.7	139.54	40
21463	8378	344	6.7	5.9	25.1	32.30	40
48605	11254	307	3.4	3.1	17.3	126.64	40
33464	11992	299	3.2	3.0	15.7	196.42	40
19685	12883	208	8.4	9.7	28.7	27.76	40
32184	13392	319	5.2	4.9	20.4	27.95	40
21967	14203	240	9.4	9.9	34.6	43.73	40
37822	16590	185	6.5	7.7	23.2	28.32	40
49431	16472	229	7.5	8.8	26.3	20.49	40
49106	17550	262	4.1	3.7	18.1	23.34	40
49966	18263	605	7.2	4.4	24.0	24.50	40
21216	20483	152	4.8	6.5	16.5	102.32	40
24318	20944	332	2.7	2.4	13.0	127.31	40
44940	22140	390	3.6	2.9	13.4	57.25	40
44791	23018	220	11.5	11.4	45.6	19.48	40
47830	25222	191	4.5	4.7	16.1	25.98	40
50053	25231	547	6.4	4.7	26.7	38.88	40
33591	25264	261	4.1	4.5	14.9	92.44	40
24638	27095	317	6.9	6.4	27.9	35.22	40
46640	27164	272	5.1	4.6	24.0	73.20	40
43624	28163	305	4.0	3.9	15.7	75.85	40
49285	28422	241	3.3	3.6	12.2	38.40	40
27376	28815	294	3.9	4.0	14.1	69.94	40
41862	29332	228	3.2	3.2	12.2	447.34	40
22388	29994	161	5.0	6.1	17.3	170.36	40
44277	30784	366	4.9	4.2	14.5	120.50	40
21125	35709	225	4.4	4.5	16.5	245.26	40
43670	40043	119	7.2	10.5	25.9	55.23	40
43525	42294	193	5.2	6.1	18.1	110.58	40
40925	45657	223	7.2	8.1	25.1	24.65	40
27567	988	233	3.9	4.3	13.7	66.55	41
32275	1462	224	5.6	6.1	20.4	46.00	41
26035	2030	288	3.9	3.8	15.7	101.88	41
28238	2131	109	7.5	9.1	28.3	26.25	41
8009	5046	300	5.6	5.3	24.7	240.21	41
16146	8037	202	5.1	6.4	17.3	39.00	41
48591	11257	271	3.5	3.3	15.3	152.40	41
23511	11456	260	7.2	7.2	29.1	30.39	41
16678	11513	156	8.0	11.7	29.1	38.09	41
11914	11678	165	4.5	5.5	15.7	304.35	41
14494	13249	317	4.9	4.3	30.2	168.31	41
34993	14029	197	5.3	6.9	18.5	37.22	41
33625	15422	362	3.5	3.0	11.8	72.93	41
39293	15974	180	5.6	6.9	19.6	67.75	41
49900	18227	279	5.8	6.3	20.4	21.67	41
38593	18332	321	4.1	3.7	22.0	78.65	41
45913	18962	220	4.2	5.0	14.9	21.39	41
29887	19770	590	4.7	3.2	16.9	130.28	41
35906	20590	351	4.7	4.2	12.6	50.41	41
44916	22130	258	2.7	2.9	9.8	104.36	41
21696	23489	656	10.2	5.7	31.8	91.43	41
17406	24931	227	4.7	4.6	18.9	192.90	41
33593	25280	263	5.2	5.4	19.6	68.18	41
46641	27129	271	4.4	4.4	17.3	95.08	41
43660	28266	99	9.0	12.4	33.8	197.37	41
24649	28326	250	5.2	5.1	21.2	62.26	41
41837	29300	214	3.0	3.0	11.4	652.22	41
22376	29965	241	5.0	5.8	17.7	141.45	41
10692	30951	183	4.1	4.2	14.5	246.68	41
39229	32956	158	5.9	6.9	20.0	375.39	41
37353	36776	196	8.2	10.7	29.1	31.98	41
43657	40004	181	4.2	4.9	14.9	88.57	41
43528	42319	284	4.9	4.8	20.0	76.80	41
14882	42815	196	5.6	7.1	20.0	38.52	41
40701	47116	207	4.4	5.0	15.7	140.12	41
33177	48179	185	5.3	6.0	18.9	72.53	41
24174	3043	219	3.7	4.0	13.7	156.50	42
25676	3004	273	5.4	5.7	20.0	32.85	42
32489	4207	199	5.2	5.8	18.5	148.85	42
7997	5046	260	6.0	6.1	23.6	386.90	42
11784	5631	299	5.5	5.1	25.9	108.69	42
16153	7980	390	6.0	4.7	14.5	21.91	42
15493	8838	649	8.3	5.6	26.3	92.09	42
48593	11255	284	3.1	3.1	12.2	135.02	42
11925	11683	142	5.5	6.7	18.9	254.55	42
35027	14050	255	3.0	3.5	10.2	91.47	42
24605	14162	528	6.0	4.7	30.2	75.59	42
21905	14249	254	5.9	6.2	22.0	52.24	42
33601	15414	332	4.3	3.8	21.6	123.91	42
49055	17552	231	6.2	6.6	22.8	32.63	42
39991	17544	162	8.5	10.6	29.8	64.10	42
37508	17823	191	9.4	11.3	33.0	14.77	42
38593	18325	223	3.6	4.0	13.0	90.73	42
44927	22117	274	3.6	4.0	12.6	75.35	42
35776	23648	287	8.4	8.0	36.1	18.76	42
28148	25645	306	5.2	4.9	21.2	69.76	42
43652	28144	289	3.3	3.2	14.1	80.24	42
29984	28160	437	5.1	4.0	43.6	48.13	42
28320	29782	178	7.9	10.6	28.3	45.94	42
44262	30794	298	4.5	4.3	17.3	163.47	42
28798	31252	269	3.4	3.1	14.9	231.08	42
35586	32136	257	8.7	8.5	36.5	15.12	42
39221	32908	273	3.3	3.2	13.0	176.03	42
38643	34318	310	4.4	4.3	16.1	71.68	42
18255	36415	220	9.5	12.0	33.8	22.98	42
34483	38945	181	4.0	4.8	14.1	194.72	42
24398	40929	127	5.6	8.2	20.0	62.37	42
30976	40954	183	4.5	5.3	15.3	56.47	42
14919	42818	43	8.0	14.3	33.8	31.32	42
43768	43383	240	6.5	6.4	25.9	49.39	42
10023	46839	346	10.0	8.9	31.8	12.33	42
40694	47122	190	6.2	7.5	21.6	64.34	42
33160	48206	165	4.7	5.6	16.5	104.93	42
31124	1699	338	4.8	4.2	27.1	50.86	43
26043	2025	261	3.8	3.9	14.9	164.83	43
12601	2684	298	4.3	4.0	18.9	92.95	43
24156	3016	354	4.7	4.0	16.5	58.13	43
25674	2980	232	5.9	7.2	20.8	33.48	43
22986	3394	176	6.3	8.1	22.0	60.97	43
20296	3507	488	3.8	2.9	22.4	183.30	43
32568	3623	335	5.5	5.0	18.9	137.23	43
8017	5026	273	3.7	3.6	14.9	218.43	43
32509	5336	372	3.3	2.7	7.5	78.56	43
11791	5623	481	3.9	3.1	29.1	163.07	43
48609	11254	299	3.3	3.2	13.7	124.98	43
34771	11567	339	7.4	6.6	30.2	26.21	43
11911	11665	151	3.8	5.0	13.4	261.04	43
30509	11651	373	3.2	2.6	25.5	152.62	43
33463	12451	580	7.3	5.9	27.9	60.88	43
14505	13243	258	4.4	4.2	17.7	201.87	43
35032	14007	284	5.2	4.8	25.1	93.60	43
40344	14778	306	6.4	6.0	27.5	29.92	43
29938	15902	597	4.6	3.3	16.1	169.27	43
50910	16014	360	4.6	4.0	11.4	32.80	43
49412	16498	280	5.9	5.8	24.0	37.36	43
49955	18253	317	9.0	8.8	28.7	15.30	43
38597	18340	298	4.8	4.4	22.0	67.30	43
42827	21528	162	7.9	11.0	27.1	39.22	43
44927	22110	283	4.1	4.0	16.5	93.83	43
30928	23212	352	5.9	5.3	14.5	31.35	43
28157	25661	279	3.4	3.2	14.5	114.61	43
41771	29425	275	4.8	4.7	19.6	133.67	43
28392	29789	137	5.2	7.0	18.1	48.37	43
22381	29964	222	4.7	5.0	17.3	192.64	43
32446	30677	335	4.3	3.8	22.4	105.69	43
44277	30783	337	4.5	4.1	16.1	91.81	43
28808	31254	225	4.0	4.0	14.9	277.57	43
19668	32729	586	9.4	6.4	33.4	50.92	43
29782	33265	199	6.4	7.7	22.8	26.60	43
37590	33376	288	4.6	4.4	19.2	45.05	43
34492	38882	289	9.1	8.5	42.4	25.64	43
21316	40231	341	6.6	5.8	28.7	29.75	43
43528	42305	313	3.1	3.0	11.4	92.39	43
43781	43380	342	5.8	5.0	26.3	33.77	43
26779	44525	167	5.8	7.0	20.4	33.12	43
33349	46906	141	5.0	6.3	16.1	43.65	43
16630	47156	98	8.1	12.1	29.5	28.91	43
30753	49296	223	8.8	9.7	32.2	21.59	43
31109	1722	379	3.0	2.5	9.8	91.30	44
26042	2016	274	3.7	3.6	15.7	146.11	44
24187	3042	217	5.6	6.6	20.0	44.75	44
25597	3004	173	7.0	9.0	24.4	35.79	44
33708	3411	314	4.0	3.8	16.1	45.69	44
19998	3505	349	3.3	2.9	18.1	201.28	44
15328	5375	306	7.4	6.7	41.2	26.07	44
10283	5552	486	7.4	5.6	46.7	54.93	44
17276	6701	323	4.7	4.1	31.0	108.83	44
48588	11254	360	3.4	2.9	10.6	121.15	44
11912	11666	157	3.7	4.7	13.4	326.18	44
20935	11850	676	9.7	5.9	29.8	208.57	44
14503	13222	295	6.4	5.8	34.6	64.52	44
39426	13286	220	8.1	8.7	29.5	35.90	44
22894	13997	296	4.0	3.6	20.4	348.75	44
50869	16020	390	4.4	3.6	22.8	35.38	44
49423	16507	232	5.9	6.7	20.8	31.49	44
45794	20150	538	8.0	6.3	37.3	16.20	44
42781	21494	294	3.8	3.4	21.2	127.93	44
39579	23788	260	4.5	4.2	20.4	54.42	44
50081	25291	176	5.6	7.2	19.6	39.44	44
24890	27387	588	7.3	5.8	26.3	79.84	44
45251	28773	438	4.8	3.8	42.8	50.55	44
28346	29828	278	7.9	8.0	29.8	37.90	44
22403	29974	142	4.6	5.5	16.5	235.07	44
44259	30798	316	4.9	4.5	21.6	71.45	44
16483	30918	657	10.0	6.5	31.8	41.80	44
21609	31008	495	6.0	4.8	45.2	165.80	44
37528	33436	319	6.3	5.8	28.3	40.04	44
20720	37234	177	5.4	6.7	19.2	99.25	44
42871	38102	149	7.0	8.8	24.4	28.43	44
48010	39522	152	4.3	6.2	15.3	19.71	44
25937	39991	208	3.9	4.4	14.1	138.46	44
30995	41016	198	3.9	4.8	13.4	60.92	44
43534	42313	240	4.9	5.3	18.1	97.65	44
43830	43400	159	5.2	7.0	18.1	54.35	44
35424	47234	214	4.1	4.8	14.5	149.01	44
33166	48199	163	5.1	6.6	17.7	99.54	44
23429	48907	138	4.0	4.9	14.1	156.92	44
30098	980	317	4.2	3.8	20.4	85.66	45
26023	2034	289	4.4	4.5	15.3	52.62	45
22747	2405	323	6.7	6.0	35.0	44.30	45
21709	3386	291	5.0	4.7	23.6	64.39	45
33734	3419	327	3.1	2.9	12.2	109.56	45
21750	4903	398	8.5	6.4	23.2	18.84	45
11804	5653	547	5.7	4.1	22.8	71.23	45
9864	5729	299	5.7	5.2	29.1	223.81	45
15208	5871	325	4.8	4.1	32.6	160.96	45
17255	6678	223	10.8	11.7	39.3	24.30	45
48593	11252	201	4.2	4.3	15.3	102.80	45
20096	11719	344	3.8	3.3	24.7	360.53	45
22882	13986	288	3.4	3.3	14.9	434.88	45
26914	14312	522	3.9	3.0	19.2	269.35	45
39414	14692	277	3.3	3.1	14.5	211.45	45
18500	16461	245	8.6	10.2	30.2	21.17	45
21717	16480	146	5.6	8.2	20.0	42.23	45
32230	17957	415	3.2	2.4	11.4	151.43	45
49958	18239	276	4.5	4.6	16.5	35.43	45
30670	18796	394	3.9	3.0	12.6	146.11	45
34366	19598	259	2.9	2.6	13.0	258.75	45
30097	21964	395	4.6	3.8	32.2	62.85	45
39555	23765	386	4.8	3.9	15.3	76.47	45
37798	24523	255	3.4	3.3	14.1	154.20	45
42238	24670	502	5.1	4.0	30.6	58.20	45
50102	25248	321	5.6	5.1	25.9	35.76	45
30028	28201	293	4.8	4.6	21.6	42.57	45
45248	28795	263	4.3	4.3	17.3	95.39	45
22391	29966	157	4.4	5.6	15.7	189.92	45
29085	30441	195	6.9	9.0	24.4	41.76	45
34838	32923	267	4.3	4.3	16.9	94.85	45
37570	33445	246	4.3	4.2	16.9	47.21	45
20966	34808	262	7.5	7.4	29.8	42.19	45
24234	34994	144	9.2	12.1	33.4	27.39	45
45220	41244	265	9.1	10.3	31.8	14.70	45
43546	42309	264	4.5	4.2	19.6	93.72	45
43784	43383	335	5.4	5.1	16.5	48.55	45
16632	47149	154	6.8	9.9	25.1	45.15	45
23440	48890	142	3.5	4.3	12.6	143.32	45
30819	49298	169	5.6	6.7	19.6	29.59	45
30100	987	409	4.0	3.3	43.2	140.89	46
26518	1422	337	3.5	3.1	18.9	120.40	46
22763	2415	150	4.4	6.1	15.7	56.52	46
24188	3022	189	3.9	5.1	13.7	66.23	46
32076	3243	319	5.2	4.7	23.6	40.01	46
33789	3423	295	6.2	5.6	31.4	24.14	46
16276	4326	192	4.6	5.2	16.5	126.53	46
30890	4689	263	5.4	6.0	19.2	68.78	46
15282	5345	395	5.1	3.9	15.3	53.13	46
9866	5730	284	4.8	4.4	23.6	182.25	46
16167	6040	239	4.2	4.4	15.3	87.12	46
42298	6989	265	4.5	4.7	17.3	24.88	46
18796	8355	326	6.7	6.1	27.5	56.49	46
11911	11667	192	3.8	4.6	13.4	215.08	46
20116	11721	313	5.3	5.0	21.2	134.55	46
24032	13224	319	6.9	6.8	22.0	42.66	46
17408	13618	311	4.5	4.4	16.5	92.36	46
26916	14306	399	2.3	1.8	16.9	353.69	46
39407	14692	324	2.5	2.2	14.1	417.04	46
18945	15437	539	7.5	5.4	31.4	123.79	46
50861	15986	353	4.8	4.1	16.5	58.50	46
32262	17941	350	4.9	4.3	13.4	57.94	46
17133	18128	161	10.7	14.1	37.7	18.81	46
36296	18480	258	3.0	2.9	12.6	78.33	46
34366	19611	561	3.7	2.9	15.3	171.83	46
[truncated: 866,340 more rows]
