# Supplementary material for: The nanoscale organization of the Nipah virus fusion protein informs new membrane fusion mechanisms
Source: eLife. 2025 Jan 2;13:RP97017. doi: 10.7554/eLife.97017 (PMC11695058; doi:10.7554/eLife.97017)
Supplement: Figure 1—figure supplement 2—source data 1. [file elife-97017-fig1-figsupp2-data1.zip › Figure 1-figure supplement 2_source data1/HELA.txt]

33212	5270	357	4.6	4.1	9.4	66.42	1
34888	9216	264	3.9	4.3	14.5	73.23	1
37129	13641	366	4.7	4.0	9.0	26.58	1
26109	19047	350	3.0	2.6	13.7	68.81	1
38415	19064	445	2.8	2.0	12.2	107.85	1
40213	26304	382	2.0	1.6	7.9	72.96	1
32367	32384	335	3.5	3.3	9.8	43.93	1
35902	32525	277	2.8	3.0	10.6	82.47	1
52351	44753	281	3.7	3.7	14.9	78.51	1
11985	18862	372	3.7	3.1	7.5	41.36	2
27077	18937	355	3.9	3.4	9.0	30.38	2
33258	29771	324	4.2	4.0	13.4	33.94	2
32347	32415	217	4.9	5.8	17.3	103.45	2
35901	32522	298	3.6	3.7	12.2	49.01	2
52376	44760	263	3.5	3.5	13.4	81.59	2
31275	47390	280	3.8	3.9	14.1	79.04	2
32266	7233	370	3.5	2.9	7.1	47.01	3
17027	13208	335	4.6	4.3	12.6	37.03	3
16220	13832	369	3.0	2.5	7.5	84.51	3
8414	13997	398	6.4	4.9	19.6	34.12	3
42025	15223	549	2.1	1.4	7.9	164.62	3
32062	15799	370	2.2	1.9	4.3	56.62	3
11848	16256	590	9.7	7.5	35.7	76.34	3
10567	27331	291	3.3	3.3	12.2	54.21	3
8984	30658	192	4.2	4.7	14.9	72.51	3
11457	30620	342	3.0	2.8	9.0	71.81	3
32326	32394	265	4.1	4.1	16.5	70.32	3
35894	32514	374	4.7	3.9	13.4	39.82	3
27738	38754	286	5.2	5.1	20.4	37.05	3
24345	41650	258	4.4	4.9	15.3	63.25	3
14483	42103	214	4.8	5.8	16.9	36.32	3
52344	44753	273	4.1	4.0	16.1	72.87	3
31276	47392	259	5.2	5.3	20.0	136.29	3
18226	5993	327	4.4	4.0	18.9	49.86	4
21499	11459	361	3.8	3.3	7.5	34.15	4
8354	13993	300	3.7	3.7	13.0	35.99	4
30827	15366	329	4.0	3.8	12.6	49.97	4
32058	15810	387	2.9	2.3	8.2	61.77	4
37513	16435	373	3.1	2.6	5.9	32.81	4
10841	16923	273	5.0	5.4	18.1	37.14	4
39299	17136	421	3.4	2.5	13.0	49.20	4
28991	17410	286	4.4	4.4	16.9	29.58	4
15857	17697	384	3.1	2.5	22.8	81.83	4
41717	25506	372	2.6	2.2	5.5	89.43	4
35103	27074	307	3.0	2.9	10.6	47.70	4
25356	28134	356	5.1	4.4	17.3	28.21	4
40746	29533	394	3.9	3.1	13.7	35.47	4
11452	30617	322	4.1	4.0	12.2	37.44	4
8973	30711	549	5.2	4.0	22.4	47.33	4
27915	34841	375	3.1	2.5	8.6	53.65	4
12692	38267	247	3.8	4.0	14.1	79.72	4
42029	43798	175	3.7	5.2	13.0	51.55	4
51991	46293	358	6.8	5.9	16.1	18.59	4
31691	7782	377	4.4	3.5	8.6	31.66	5
34884	9220	257	4.6	4.3	20.0	113.55	5
19423	11077	353	3.2	2.8	12.2	52.57	5
41153	11703	372	3.2	2.7	6.3	35.13	5
21221	14543	336	5.3	5.0	14.1	21.63	5
30820	15351	371	4.4	3.6	18.1	64.45	5
32040	15810	399	3.2	2.4	9.0	68.60	5
40625	21633	346	3.1	2.8	9.4	41.22	5
14710	22228	300	2.7	2.5	14.5	203.49	5
29855	22524	402	3.8	3.0	17.7	59.19	5
22484	25437	265	2.9	3.1	10.2	107.37	5
11801	26957	199	3.7	4.3	13.0	114.72	5
26194	27214	169	4.1	5.6	14.5	52.97	5
10542	27351	200	3.8	4.5	13.4	123.07	5
12373	28537	273	6.0	6.2	22.8	28.18	5
32422	32229	191	5.8	6.7	19.6	40.66	5
34727	33139	159	2.9	4.1	10.2	125.32	5
33138	34358	279	5.2	5.6	18.1	38.04	5
30523	36402	327	4.4	3.8	29.1	87.31	5
27740	38791	148	4.6	6.9	16.9	90.18	5
28992	39516	236	12.0	13.0	44.8	21.24	5
52353	44752	251	4.1	4.5	14.5	56.64	5
50335	45353	307	4.6	4.5	15.7	29.26	5
17097	47078	203	4.2	5.4	14.5	53.23	5
31468	48235	373	9.5	7.8	29.1	19.14	5
30609	4393	390	3.9	3.1	16.5	40.49	6
34906	9210	292	3.6	3.6	13.7	143.16	6
19420	11094	368	2.8	2.3	8.6	153.01	6
21481	11453	405	4.8	3.6	14.1	37.66	6
41174	11692	372	3.3	2.8	5.9	48.48	6
12143	16262	662	6.7	3.6	21.2	252.53	6
24880	19637	340	7.7	7.1	20.4	18.60	6
33875	19739	322	4.0	3.9	13.0	32.39	6
40588	21609	377	4.2	3.4	9.8	32.83	6
14703	22214	284	3.3	3.0	18.1	257.73	6
29950	22255	473	5.1	3.6	23.6	46.87	6
19509	26328	217	4.7	5.4	16.9	49.02	6
40672	26689	407	4.9	3.7	16.1	50.21	6
11816	26950	175	4.0	5.1	14.1	68.94	6
10579	27310	262	3.8	3.9	14.1	111.60	6
14316	28199	280	4.3	4.3	15.7	33.48	6
42948	28203	172	5.1	6.5	17.7	82.08	6
41752	30213	320	4.1	3.8	16.1	58.43	6
21051	32771	163	6.9	9.7	24.7	25.47	6
34704	33140	175	4.3	5.6	15.3	134.04	6
27763	38759	68	4.2	6.8	16.1	168.01	6
41239	39123	349	4.3	3.9	11.8	28.10	6
35514	39490	397	4.2	3.4	27.1	26.57	6
31052	41008	148	6.7	10.2	24.4	32.87	6
27562	42010	139	5.4	7.8	18.9	73.82	6
52358	44754	284	4.6	4.9	15.7	41.13	6
50319	45338	247	4.9	5.6	17.3	25.47	6
20383	46250	278	6.2	5.9	27.5	34.00	6
34334	5906	328	2.3	2.2	7.1	150.91	7
32821	6850	564	6.4	3.9	22.4	116.24	7
34935	9193	318	3.6	3.5	11.8	89.22	7
14124	10754	376	6.2	5.0	16.5	30.85	7
19423	11085	364	2.2	1.8	9.8	121.84	7
22501	11494	360	4.7	4.1	10.2	17.64	7
36644	11507	485	7.6	5.6	42.8	23.56	7
41154	11705	388	2.7	2.1	6.7	67.49	7
21215	14581	312	2.0	1.9	7.9	89.61	7
30819	15333	340	4.1	3.7	12.2	58.39	7
12221	16256	528	5.0	3.8	22.8	243.10	7
27748	17602	369	2.8	2.4	5.1	36.34	7
40020	18505	362	3.8	3.3	7.1	25.37	7
14706	22227	340	3.6	3.0	32.2	127.11	7
9086	24796	300	4.4	4.1	18.1	26.93	7
26315	24960	440	6.6	4.7	26.7	22.71	7
19494	26338	316	5.1	4.8	20.0	47.65	7
10554	27321	212	2.7	3.2	9.4	104.16	7
17717	28092	244	5.0	5.1	19.2	48.58	7
42954	28192	218	7.0	8.4	24.7	34.70	7
41746	30223	423	4.4	3.5	35.0	63.01	7
20735	33647	150	5.0	7.4	18.1	69.95	7
10422	35301	280	4.2	4.5	15.3	58.54	7
29938	35403	264	4.0	4.4	14.1	40.59	7
18459	35630	242	5.5	6.4	19.2	35.66	7
32296	38926	154	6.0	8.5	21.2	58.60	7
33962	39001	302	8.1	8.0	29.8	25.28	7
35532	39505	335	4.3	4.1	11.8	27.98	7
25081	40381	183	5.0	5.4	17.7	117.01	7
14604	41054	324	5.9	5.7	18.9	24.97	7
29202	41722	165	5.0	7.2	17.7	47.06	7
47163	41997	285	5.6	6.0	19.2	25.16	7
52349	44737	364	5.2	4.5	10.6	21.26	7
20543	46243	338	4.6	4.2	13.0	34.57	7
33243	5904	503	4.4	3.1	21.2	58.93	8
34425	5932	448	5.1	3.6	22.8	52.86	8
32642	6819	495	6.2	4.1	25.1	40.83	8
36409	6808	481	4.3	3.1	21.6	58.08	8
21410	9107	388	4.5	3.6	15.7	33.14	8
34912	9211	273	5.1	5.6	17.7	59.59	8
19408	11082	343	2.7	2.3	12.6	78.59	8
41154	11694	350	2.7	2.4	6.3	116.69	8
38562	13536	346	5.7	5.1	18.5	40.96	8
19910	14380	510	7.6	5.8	41.2	25.71	8
21215	14553	320	3.2	3.1	10.2	82.74	8
27755	17618	292	2.9	2.9	10.6	73.81	8
41770	17726	347	2.8	2.4	26.3	202.50	8
24236	18108	251	5.3	5.9	19.2	31.28	8
40047	18515	282	6.6	6.8	24.7	25.13	8
37455	18832	372	5.7	4.7	11.8	24.32	8
11824	20592	486	4.8	3.7	29.1	78.81	8
30691	22462	340	5.2	4.8	16.5	38.07	8
37847	23263	324	3.0	2.9	9.4	78.23	8
26294	24934	338	4.5	4.0	14.9	34.78	8
22489	25422	318	3.4	3.2	13.0	49.08	8
10555	27320	229	3.8	4.6	13.4	101.73	8
20899	32965	206	5.4	5.7	19.2	84.12	8
15459	33942	329	5.9	5.5	21.6	22.39	8
20006	37350	265	3.8	4.3	13.4	116.72	8
28280	39761	221	6.7	8.3	23.2	23.26	8
25090	40364	247	3.8	4.0	14.5	108.28	8
47145	42033	329	3.5	3.2	13.0	53.84	8
38714	42354	654	7.2	5.3	23.2	74.50	8
48392	42934	251	3.6	3.7	13.4	38.50	8
26667	43389	265	6.8	7.3	25.1	23.06	8
34534	5968	279	6.3	6.3	24.0	21.81	9
36408	6804	342	4.7	4.1	21.2	34.08	9
33699	8513	532	4.4	3.6	21.6	58.09	9
21400	9117	316	5.3	4.9	22.8	25.48	9
40534	10807	310	4.2	3.8	20.4	60.80	9
27770	10958	342	4.5	4.1	13.7	32.15	9
19425	11092	342	2.5	2.2	11.8	148.53	9
28854	11044	383	3.1	2.5	7.9	38.65	9
41157	11704	350	2.9	2.5	9.8	111.47	9
16988	13217	490	9.8	7.0	47.9	32.82	9
40785	14531	501	4.8	3.9	31.0	90.85	9
21219	14551	284	2.9	2.8	11.8	120.55	9
36318	17840	412	6.3	5.0	43.2	37.13	9
42590	18247	362	3.2	2.7	11.0	177.62	9
15011	18846	418	5.6	4.4	39.7	30.64	9
13723	19592	388	3.1	2.4	8.6	40.38	9
26221	20325	272	3.2	3.3	11.8	138.63	9
41024	20527	386	5.6	4.4	12.2	46.12	9
42115	21539	295	5.6	5.8	19.6	22.34	9
42002	24544	539	5.6	4.4	25.1	78.31	9
23510	27028	379	4.4	3.6	16.1	27.81	9
19363	27504	237	5.3	6.1	19.2	36.24	9
42480	27618	320	6.4	6.2	21.2	23.13	9
45220	28502	232	4.9	5.5	17.7	45.82	9
15664	30157	336	3.4	3.2	9.4	63.09	9
21289	31370	252	4.1	4.2	15.7	37.94	9
10486	31699	236	6.6	7.9	23.2	33.37	9
20836	33260	390	3.8	3.0	12.6	49.42	9
33125	34351	205	4.8	6.2	16.9	56.69	9
33123	36033	137	4.5	6.0	16.1	74.53	9
28320	36823	207	4.4	5.1	15.7	45.92	9
20006	37367	171	3.3	4.0	11.8	128.47	9
20169	39112	163	4.2	5.5	14.5	61.92	9
50045	39893	207	4.5	5.4	15.7	116.96	9
25093	40382	287	3.8	3.9	13.4	101.56	9
47137	42035	364	5.8	4.9	31.4	41.86	9
38496	42316	246	8.2	7.9	33.0	33.71	9
35419	46317	276	6.3	6.8	22.4	29.84	9
20786	46471	235	4.0	4.8	13.7	38.91	9
22851	50217	78	5.3	8.0	19.6	90.48	9
20553	6252	350	6.9	6.0	29.1	25.65	10
20106	6839	353	6.2	5.6	13.4	36.99	10
36400	6784	367	4.8	4.0	11.8	45.21	10
34275	7348	313	5.2	5.1	17.3	60.28	10
33019	7848	426	4.1	3.1	19.6	72.22	10
33700	8499	335	6.4	5.7	24.4	40.79	10
21390	9115	400	6.7	5.1	22.0	36.41	10
39471	9465	403	3.3	2.5	11.8	54.16	10
40526	10805	285	4.3	4.2	18.1	79.53	10
27753	10966	320	5.2	4.8	19.6	32.63	10
19451	11041	246	6.7	6.8	25.9	92.54	10
41153	11696	339	2.2	2.1	6.7	123.22	10
17963	12375	383	4.8	3.8	10.2	27.63	10
16634	13231	387	6.9	5.5	20.0	24.16	10
15694	13359	304	4.7	4.5	18.9	42.03	10
19878	14369	577	7.6	5.2	27.5	108.92	10
21212	14562	288	3.2	3.1	12.6	90.13	10
23343	15209	185	4.1	5.0	14.5	49.83	10
14009	15418	265	5.5	5.5	22.0	27.18	10
12995	16783	290	5.9	5.6	25.5	39.10	10
38302	16827	318	3.1	2.8	16.1	89.41	10
36407	17787	553	10.0	7.3	40.8	27.07	10
12193	19055	371	5.9	4.9	13.7	37.72	10
26219	20335	304	2.7	2.7	9.0	83.66	10
41801	20593	267	3.1	3.3	11.4	54.68	10
11595	21168	387	6.4	5.1	20.8	22.09	10
39122	22557	410	4.1	3.3	28.7	78.68	10
27522	24548	233	4.4	4.3	17.3	96.43	10
42041	24574	172	9.0	10.9	31.8	26.76	10
36715	24970	331	4.2	3.8	16.1	79.42	10
10356	25695	589	9.5	6.2	33.4	55.01	10
34000	26007	229	6.4	6.1	25.1	36.03	10
32025	26895	235	3.3	3.4	12.6	131.28	10
32966	27021	649	8.9	5.7	28.7	55.78	10
36850	27077	284	4.4	4.2	18.1	92.24	10
10584	27321	267	3.9	4.1	14.5	51.51	10
26216	27232	205	5.2	6.0	18.5	56.23	10
42456	27610	248	5.7	5.8	22.0	67.82	10
45207	28559	244	4.9	5.6	17.7	78.12	10
30803	29461	252	6.9	6.8	27.5	44.45	10
9201	30237	265	5.5	5.4	22.0	77.67	10
15649	30165	283	4.5	4.5	17.3	71.61	10
42345	30366	208	5.5	6.7	18.9	66.96	10
26027	31517	398	5.0	3.9	15.7	15.31	10
44997	31483	281	5.5	5.9	19.6	41.24	10
12392	31702	145	6.5	9.3	23.2	27.64	10
38923	33207	209	5.8	6.8	20.4	46.78	10
33096	34357	269	5.5	5.8	20.0	39.85	10
27835	34609	262	6.3	6.1	25.5	20.91	10
22502	34722	202	4.0	5.0	14.1	38.99	10
22199	36101	188	6.3	8.4	22.8	27.65	10
33108	36001	203	9.1	11.9	31.8	21.85	10
12070	36402	280	6.2	6.1	24.7	18.95	10
28353	36872	236	5.4	5.9	19.6	38.47	10
20005	37345	289	4.3	4.5	15.3	82.85	10
29976	38030	86	8.2	14.7	32.6	18.79	10
31326	38390	181	4.5	6.0	15.7	43.16	10
21721	39496	228	6.3	7.1	22.0	34.08	10
50050	39880	262	3.9	4.1	14.5	86.67	10
13450	40397	295	8.2	8.2	31.0	29.08	10
25095	40372	232	3.7	4.0	13.7	84.79	10
29149	41739	104	5.3	7.4	18.1	63.25	10
47160	42025	273	4.7	4.5	20.4	53.60	10
30692	42390	163	3.7	4.5	13.0	196.16	10
38485	42340	295	5.7	5.4	24.4	31.40	10
49056	43211	234	6.6	6.3	27.1	37.97	10
36767	43417	114	7.7	11.9	27.5	36.24	10
12326	43557	192	5.7	7.0	20.0	31.97	10
35444	46370	261	4.7	5.1	16.9	52.21	10
17923	46480	108	5.9	8.1	21.6	60.09	10
51672	46556	263	5.1	5.6	18.1	37.33	10
13630	47282	192	8.3	8.6	30.6	24.08	10
32309	47357	209	5.7	5.9	20.8	74.35	10
25328	2050	368	5.5	4.6	11.0	26.60	11
19263	4811	446	5.0	4.0	46.3	28.31	11
20064	6840	245	5.6	6.1	20.4	46.20	11
17354	7086	172	4.4	6.2	15.3	44.21	11
39230	8930	361	7.0	6.0	14.5	28.05	11
38672	9965	269	7.1	7.8	25.1	32.65	11
27764	10977	363	6.1	5.2	26.7	33.29	11
18398	11117	431	10.2	7.2	36.5	17.27	11
41920	12179	535	9.9	6.1	36.5	46.74	11
17960	12382	355	3.3	2.8	9.8	73.15	11
40492	12651	260	5.1	5.4	18.5	40.52	11
16662	13221	299	5.7	5.9	19.2	27.18	11
31066	14033	370	8.2	6.9	22.4	23.21	11
21200	14632	272	3.4	3.2	14.5	91.62	11
23333	15229	275	3.3	3.5	12.2	114.10	11
12999	16809	311	4.0	4.0	13.0	26.07	11
18135	16840	353	3.9	3.4	13.4	60.08	11
38295	16828	324	3.5	3.2	14.1	58.93	11
42472	17058	435	3.7	3.0	38.5	62.50	11
6009	18241	266	3.5	3.5	14.5	83.56	11
12199	19040	291	5.2	5.3	19.2	42.16	11
36439	19145	397	4.3	3.3	13.0	46.98	11
26206	20337	276	3.3	3.2	13.0	140.09	11
11606	21165	284	3.9	3.7	16.1	98.65	11
10724	21975	190	5.3	6.3	18.5	40.45	11
39140	22545	326	3.5	3.3	12.2	73.41	11
40957	22688	326	3.8	3.6	13.4	65.78	11
9062	23562	237	9.1	8.9	33.8	28.12	11
39764	24143	302	6.1	5.8	25.5	48.87	11
21787	24284	369	4.5	3.8	16.9	49.95	11
32998	27069	383	6.0	4.9	40.5	25.53	11
26196	27208	152	3.8	5.5	13.4	71.42	11
10576	27354	294	4.1	4.0	15.7	69.30	11
42465	27630	348	4.0	3.5	14.1	61.43	11
9879	28051	181	8.5	11.3	29.8	33.06	11
45219	28556	263	3.9	4.3	14.1	74.12	11
30798	29436	250	6.5	6.8	24.0	34.40	11
38592	29940	532	3.1	2.6	15.7	96.70	11
40676	31198	401	4.8	3.6	14.1	27.79	11
26022	31515	256	6.6	7.0	25.1	34.83	11
30906	32205	189	7.0	7.6	24.4	36.96	11
22955	32452	363	4.0	3.4	14.1	30.91	11
28706	33283	267	6.6	6.8	25.1	36.30	11
45283	33220	256	6.4	7.1	22.8	33.75	11
33109	34351	110	3.9	6.5	14.5	51.99	11
29864	34704	112	5.0	6.7	18.1	59.02	11
9373	36361	42	7.8	15.4	33.8	23.56	11
24870	36621	281	4.1	3.9	18.9	73.02	11
20010	37349	277	3.9	4.1	14.9	110.12	11
35105	37422	236	5.8	6.5	21.2	37.57	11
22420	37997	115	4.2	6.9	15.7	68.57	11
25878	38231	156	4.1	5.6	14.5	125.57	11
21713	39484	217	6.1	7.1	21.2	54.02	11
25104	40383	255	4.3	4.4	16.1	141.59	11
15314	40800	181	3.9	4.4	13.7	87.87	11
29209	41723	204	5.3	6.9	18.5	24.84	11
38501	42313	328	5.9	5.7	16.9	22.16	11
30716	42406	175	3.6	4.3	12.2	260.67	11
12272	43555	279	5.1	5.5	17.7	25.93	11
35442	46341	189	6.2	7.7	21.6	48.05	11
17891	46470	180	5.8	7.9	20.0	26.86	11
51673	46580	152	4.0	5.3	14.9	83.27	11
31456	48177	211	6.1	7.1	21.6	35.18	11
22281	49052	108	7.0	10.4	25.9	37.04	11
25364	49460	162	7.5	9.3	25.9	27.95	11
25358	2045	346	3.1	2.8	8.2	30.41	12
23483	2488	353	3.3	2.8	20.0	74.77	12
33572	4903	348	3.2	2.9	7.9	44.90	12
21248	6945	313	9.1	8.7	32.6	15.06	12
35815	7692	276	10.2	9.6	47.5	18.41	12
39176	8920	282	5.0	4.8	20.8	46.17	12
34546	9446	384	5.6	4.6	25.1	68.07	12
18385	11057	334	6.6	6.1	20.8	21.70	12
41156	11697	348	3.7	3.3	10.6	80.63	12
17968	12386	337	2.9	2.5	22.8	241.68	12
30529	13816	378	7.6	6.3	36.5	39.79	12
35239	13996	378	4.9	4.0	17.7	29.10	12
19860	14367	539	9.1	6.0	35.0	107.81	12
41270	14420	340	3.8	3.4	12.6	70.55	12
21181	14643	308	5.4	5.0	25.1	65.86	12
23347	15204	357	5.4	4.6	23.6	86.24	12
13468	15330	364	4.6	3.9	39.7	36.65	12
22894	16391	284	6.5	7.0	22.8	19.97	12
42492	17062	385	4.4	3.5	9.8	26.68	12
10484	17577	324	4.7	4.2	23.2	96.01	12
6028	18223	226	6.0	6.8	21.6	21.16	12
41041	20041	408	4.9	3.8	22.0	41.51	12
11681	20102	331	7.7	7.3	23.2	20.36	12
26213	20345	265	2.9	3.0	10.6	128.93	12
11589	21002	152	6.6	8.5	23.6	59.05	12
17333	21247	236	4.6	5.4	16.1	37.30	12
39137	22558	342	3.6	3.1	19.6	125.25	12
40242	23979	357	4.8	4.1	27.5	147.91	12
36632	24690	198	4.5	5.3	16.1	65.59	12
32410	27032	328	5.3	4.7	26.3	43.62	12
26223	27218	235	4.9	5.3	17.7	49.82	12
12654	27626	258	5.6	5.5	23.2	53.52	12
42474	27624	499	5.8	4.3	29.8	52.24	12
45200	28542	256	5.8	5.8	23.6	73.97	12
24577	29379	317	8.8	8.7	27.5	16.29	12
38622	29959	554	5.9	4.0	22.4	53.90	12
11623	31036	224	6.5	6.7	24.0	24.78	12
33789	31466	233	7.5	7.9	27.5	26.29	12
10363	31653	132	7.6	11.5	27.5	22.11	12
28697	33271	254	4.1	4.4	14.9	59.93	12
10043	34190	137	5.4	7.1	18.9	47.22	12
24884	36621	401	5.7	4.6	44.0	57.79	12
35099	37467	212	6.3	7.9	22.4	41.55	12
18556	37497	167	5.9	6.7	18.9	36.83	12
22405	37972	109	4.9	7.0	18.1	118.64	12
25880	38202	149	2.8	4.3	10.2	119.70	12
27661	38303	194	4.6	5.3	15.7	65.92	12
20181	39092	269	7.0	7.1	27.5	40.48	12
21732	39461	301	7.2	6.7	31.0	30.04	12
25082	40377	240	3.6	4.0	13.0	147.20	12
46328	40406	251	5.4	5.5	20.8	39.21	12
18586	40833	225	6.8	7.9	23.6	36.63	12
22691	41930	130	5.6	8.8	20.4	37.85	12
30707	42417	184	4.5	5.1	15.3	211.19	12
35444	46362	236	5.8	6.3	20.8	27.35	12
51669	46575	330	5.7	5.4	18.1	29.29	12
31396	47960	229	4.8	5.6	16.9	55.03	12
33656	48915	123	5.9	8.1	22.0	47.27	12
30151	49785	250	6.5	6.8	24.4	32.43	12
23467	2466	324	2.9	2.6	15.3	131.83	13
33619	4877	305	5.8	5.9	19.6	20.92	13
18656	5886	342	3.3	3.0	10.6	57.48	13
17426	7089	453	7.8	5.5	35.0	22.98	13
35801	7695	270	7.9	8.0	31.0	29.42	13
18802	9109	394	7.3	5.7	29.5	38.76	13
34526	9464	360	3.3	2.9	7.5	54.38	13
18348	11077	479	9.3	6.2	39.7	18.58	13
29738	12116	261	5.5	5.0	25.1	20.25	13
17949	12384	369	3.2	2.7	10.6	131.79	13
13326	13339	291	6.9	6.6	28.3	27.47	13
30539	13790	376	7.1	5.8	26.3	65.23	13
32063	13833	269	5.2	5.3	20.4	44.24	13
35221	13996	319	3.5	3.3	13.7	50.27	13
19887	14354	335	4.2	3.8	15.7	95.29	13
18343	14498	197	2.3	2.6	8.2	284.37	13
23351	15198	358	5.5	4.7	18.5	50.91	13
40639	15465	223	5.3	5.5	18.9	50.83	13
22903	16384	246	6.5	6.1	27.5	30.71	13
16687	17524	254	4.3	4.4	16.9	82.98	13
10466	17579	319	3.3	3.0	15.3	108.44	13
41780	17655	301	4.4	4.3	16.9	61.93	13
31022	19879	326	6.0	5.3	35.0	35.53	13
11691	20127	445	4.6	3.7	49.1	68.94	13
16032	21189	484	5.7	4.6	49.1	39.96	13
39128	22564	321	2.6	2.4	12.2	144.93	13
25896	23080	245	4.1	4.6	14.5	41.90	13
40265	23976	250	4.4	4.3	17.7	113.02	13
36603	24651	235	4.2	4.7	14.9	115.26	13
12812	25051	322	7.5	6.6	40.8	42.16	13
10243	25710	194	3.4	4.0	11.8	224.59	13
17961	26513	227	5.4	5.2	21.2	70.49	13
12675	27610	370	5.3	4.4	40.5	47.72	13
42747	28192	437	6.4	4.9	38.1	62.48	13
45212	28565	200	4.3	5.0	15.3	112.17	13
24593	29410	219	4.7	5.8	16.5	52.56	13
9749	29974	236	6.7	6.5	25.9	30.06	13
26027	31481	229	7.5	7.4	29.5	42.92	13
36210	32775	314	5.8	5.8	18.5	24.83	13
10013	34207	161	4.0	5.5	14.1	58.82	13
18502	34169	584	5.8	3.8	20.4	41.60	13
26373	37056	187	7.8	9.5	27.1	39.87	13
18549	37507	149	3.9	5.6	14.1	89.47	13
25890	38219	130	3.3	4.8	11.8	205.34	13
27649	38341	217	5.5	5.5	20.0	91.39	13
17335	38855	112	5.2	8.2	19.6	65.29	13
20091	38997	124	5.0	7.9	18.5	59.76	13
25085	40371	195	3.8	4.2	13.7	180.96	13
46262	40394	227	4.0	3.9	15.7	150.03	13
20905	45580	110	3.7	6.0	14.1	143.89	13
32536	50063	232	7.7	9.4	27.1	20.23	13
19990	1751	384	5.2	4.2	16.5	49.36	14
23463	2473	290	3.0	2.9	11.8	182.84	14
34414	4561	369	5.8	4.8	14.9	34.44	14
18659	5901	420	6.5	5.1	44.0	29.97	14
20921	7071	225	4.4	4.9	15.7	37.66	14
17397	7085	213	5.7	5.9	21.2	36.15	14
30632	7504	526	6.8	5.5	36.1	37.90	14
25384	8079	311	4.4	4.2	16.9	33.41	14
18807	9098	509	5.7	4.0	24.7	59.16	14
25493	9272	368	8.1	6.8	16.1	21.58	14
34549	9465	408	5.3	4.1	26.3	50.61	14
40843	10252	379	4.9	4.0	20.0	51.48	14
27764	11003	523	6.7	5.2	33.8	24.73	14
41849	12172	395	5.5	4.3	18.1	41.71	14
30692	12308	393	4.0	3.3	31.0	47.78	14
17944	12382	416	4.6	3.5	20.0	75.12	14
40373	12530	394	5.0	3.9	15.3	51.37	14
32042	13809	250	4.0	4.3	14.9	45.66	14
35209	13998	303	3.2	3.3	11.0	53.14	14
19923	14384	372	4.0	3.3	9.8	89.65	14
18345	14464	342	2.8	2.6	8.2	86.21	14
37147	14582	296	6.3	6.4	21.6	37.61	14
41669	14953	503	6.2	4.5	29.5	23.16	14
40637	15449	272	3.1	3.4	10.6	52.11	14
26857	15768	478	4.7	3.4	25.1	47.73	14
39572	16118	355	5.8	5.1	13.7	21.53	14
31230	16180	462	5.9	4.6	42.4	56.67	14
34357	17452	276	6.5	6.0	30.2	36.69	14
16671	17499	298	3.0	2.7	16.9	120.92	14
10498	17600	272	3.6	3.9	13.4	81.59	14
39323	17905	280	5.5	5.7	20.4	23.61	14
42557	17944	401	5.0	4.0	36.9	60.41	14
27164	19554	247	3.9	4.0	15.3	108.40	14
32682	21070	222	5.2	6.2	18.1	39.26	14
16005	21218	214	5.4	5.6	19.2	49.55	14
12567	22438	269	3.7	3.9	13.7	94.76	14
31696	23379	334	4.3	3.8	22.8	104.38	14
40250	23979	343	5.5	4.9	18.1	58.02	14
35686	24424	350	2.8	2.4	11.8	177.52	14
36598	24647	289	3.8	3.5	17.3	127.66	14
12774	25035	256	4.0	3.8	16.1	136.46	14
41974	26234	278	4.1	3.8	18.9	92.76	14
17962	26532	246	5.1	4.6	21.2	107.19	14
35281	26703	321	3.5	3.1	20.4	198.11	14
38562	26785	237	3.0	3.3	10.6	129.40	14
27146	27311	259	5.3	5.3	20.4	40.86	14
10579	27350	293	5.6	5.7	20.0	100.37	14
45240	28517	233	3.8	4.2	14.1	116.81	14
43209	31474	191	5.3	7.1	18.5	36.03	14
33273	32907	259	3.7	3.9	13.7	118.01	14
28717	33231	182	3.3	4.1	11.8	136.88	14
10042	34180	200	6.5	8.0	22.8	39.23	14
29859	34743	88	4.6	7.0	16.9	84.71	14
10637	35006	236	9.4	10.0	35.3	29.80	14
49003	36622	218	5.9	7.6	21.2	34.14	14
30831	37265	198	5.2	6.6	18.1	36.08	14
25874	38227	71	4.3	6.7	16.5	209.79	14
13215	39015	135	5.0	6.9	17.7	109.43	14
47903	40346	134	7.2	9.0	25.9	17.08	14
25091	40376	225	4.2	4.9	15.3	133.89	14
13312	40535	116	5.1	6.3	18.9	65.74	14
20876	45625	97	3.6	4.9	13.0	209.46	14
14816	48256	224	5.9	5.9	22.8	42.62	14
32578	50020	167	6.8	8.5	23.6	29.53	14
31330	50044	199	9.1	10.6	32.2	26.21	14
49902	1426	319	3.7	3.3	25.1	104.05	15
19957	1759	355	3.4	2.9	18.1	53.78	15
23492	2491	383	4.3	3.5	34.6	112.74	15
34553	5964	550	6.8	4.8	27.1	53.89	15
34268	7306	376	3.8	3.1	10.6	98.52	15
34967	8152	343	5.8	5.2	17.3	39.36	15
33657	8475	181	5.7	6.7	20.4	47.30	15
21801	8837	203	6.2	7.4	22.0	43.53	15
25409	9307	374	5.2	4.3	16.1	32.73	15
28735	10327	339	6.9	6.2	22.4	32.16	15
23001	10735	345	4.2	3.9	11.0	29.15	15
36703	11376	307	8.1	7.8	29.5	20.89	15
32071	12345	238	3.3	3.8	11.8	66.75	15
17940	12392	383	3.9	3.1	10.6	33.59	15
28337	12580	356	5.0	4.4	11.8	25.62	15
32059	13805	261	4.5	5.0	15.7	36.98	15
35206	14028	238	4.9	5.8	17.3	46.98	15
41910	14062	412	3.8	3.0	22.0	47.67	15
34433	14299	246	7.4	7.7	27.9	25.88	15
19918	14374	282	3.6	3.3	17.3	105.49	15
18337	14469	312	3.8	3.5	18.5	61.14	15
37134	14579	354	5.2	4.6	16.9	40.00	15
40639	15470	239	6.8	8.2	24.0	37.74	15
34350	17423	328	4.1	3.7	16.5	66.20	15
16676	17493	285	3.1	2.8	15.7	140.58	15
10483	17601	339	3.8	3.4	12.6	47.52	15
27160	19539	196	3.9	4.3	13.7	195.54	15
28077	20170	288	5.8	6.0	20.8	50.07	15
31889	20947	544	8.4	6.6	37.7	36.37	15
12535	22430	256	4.6	4.7	18.1	97.89	15
21310	22379	166	8.4	10.5	29.5	18.43	15
31686	23389	279	3.5	3.2	17.3	159.24	15
40252	23994	308	5.3	5.4	17.7	47.31	15
35689	24349	119	7.2	9.7	25.1	141.11	15
42844	25579	174	7.3	9.0	25.1	32.71	15
14560	26242	548	5.6	4.6	25.1	89.18	15
9227	26595	242	6.2	6.3	23.6	37.89	15
17754	26593	253	5.2	4.8	22.0	99.18	15
35281	26704	309	5.1	4.6	28.3	94.64	15
38549	26768	243	4.6	5.1	16.5	45.02	15
29668	27077	235	4.1	4.2	15.7	178.54	15
45211	28548	198	2.6	3.4	9.0	108.77	15
37625	31757	230	6.6	6.9	24.4	32.25	15
38883	31948	502	5.7	4.3	30.6	60.25	15
45272	33179	380	4.3	3.5	21.2	111.10	15
37550	33767	125	5.4	8.2	19.6	51.80	15
10031	34196	139	5.4	6.9	18.5	59.06	15
31618	34185	177	5.6	7.1	20.0	34.85	15
29862	34689	101	4.3	6.9	16.9	91.44	15
11865	34841	94	5.6	7.6	21.6	68.71	15
10648	35027	197	6.3	6.8	22.4	43.72	15
31523	37637	281	6.7	6.5	27.9	38.78	15
25863	38201	149	4.6	5.4	16.1	195.86	15
27687	38323	140	4.6	6.5	16.5	89.54	15
17305	38831	137	4.3	6.4	15.3	96.00	15
13215	39060	99	5.1	7.9	19.2	70.18	15
20796	39090	294	4.9	4.8	18.9	52.54	15
15906	40235	140	6.7	10.1	24.0	31.38	15
25087	40393	224	4.2	4.6	14.9	146.63	15
12296	43546	192	4.9	6.4	17.3	36.13	15
20892	45633	71	3.8	6.3	14.5	252.21	15
22830	50196	150	9.0	11.2	30.2	28.95	15
32521	50128	126	6.0	9.0	22.0	34.40	15
49895	1440	339	2.7	2.5	8.2	97.90	16
19952	1743	405	4.0	3.2	33.8	44.18	16
23472	2473	360	3.8	3.2	18.5	87.49	16
20907	6629	524	5.6	4.6	29.1	26.50	16
30642	7552	156	8.7	11.5	30.6	62.68	16
25411	8089	286	5.9	6.2	21.2	34.69	16
32247	8624	290	3.8	3.9	14.5	78.31	16
36104	8535	353	6.7	5.8	25.5	39.95	16
36183	9494	338	7.0	6.6	18.5	22.11	16
28717	10317	361	4.5	3.9	11.8	45.68	16
23005	10767	230	5.9	6.2	21.2	29.82	16
35101	11992	472	5.9	4.2	29.5	50.21	16
32086	12332	270	3.5	3.6	13.4	71.97	16
15627	13762	513	5.0	3.9	27.9	95.61	16
41888	14043	368	4.1	3.4	10.6	50.18	16
19899	14376	346	5.5	4.9	18.1	19.91	16
18337	14444	264	4.5	4.6	17.7	52.21	16
30815	15333	224	4.3	4.9	15.3	147.82	16
41003	15516	510	6.7	5.0	35.0	70.13	16
40161	16870	525	10.0	6.0	36.5	33.55	16
42455	17062	356	3.1	2.7	12.6	90.45	16
34341	17431	334	3.9	3.7	11.4	74.74	16
42470	17913	387	4.3	3.6	49.1	68.81	16
27154	19548	265	2.5	2.5	10.2	137.68	16
12527	22443	218	4.3	4.9	14.9	51.02	16
15818	23135	204	4.3	4.9	15.7	46.97	16
35739	24050	328	4.5	4.0	23.2	147.28	16
42864	25569	157	10.2	12.3	35.7	28.73	16
41000	26379	496	3.8	2.9	20.4	93.57	16
38572	26768	255	4.0	4.2	14.9	84.93	16
28172	28086	160	5.6	7.1	19.6	61.28	16
45217	28503	253	3.5	3.7	13.7	92.68	16
37659	29920	266	3.3	3.1	14.5	213.59	16
7851	31253	245	6.2	6.4	23.6	27.73	16
14115	32649	281	8.4	7.8	41.2	16.70	16
28686	33277	270	4.7	5.2	16.5	49.51	16
10020	34196	111	5.0	7.1	18.1	64.82	16
18503	34226	179	6.8	8.0	24.0	72.27	16
29886	34761	215	4.4	5.5	15.7	46.73	16
10680	35018	197	7.6	8.3	26.7	36.93	16
33707	35424	121	6.0	7.7	21.2	54.27	16
29512	36837	245	3.7	4.1	13.4	78.12	16
27661	38317	139	5.3	7.8	18.9	94.77	16
25107	40374	206	4.0	4.4	14.1	240.25	16
18583	40791	188	6.3	7.0	22.4	49.81	16
25878	41345	195	6.9	8.1	24.0	39.79	16
30088	43451	99	5.7	8.5	21.2	39.20	16
18662	44157	163	7.5	8.8	25.1	27.89	16
20899	45621	134	4.0	5.6	14.1	200.65	16
49868	1407	485	5.5	4.2	34.6	34.58	17
18041	3727	282	3.8	3.7	15.3	87.16	17
34437	6000	689	7.1	3.5	22.4	99.13	17
26613	7308	332	6.0	5.3	29.1	22.17	17
34250	7321	280	5.0	4.9	20.8	191.80	17
35836	7677	327	6.4	6.1	20.8	42.18	17
25419	8077	295	7.9	7.5	33.8	23.90	17
33842	8445	546	7.9	4.5	28.3	59.20	17
36062	8543	272	5.0	5.2	18.9	43.02	17
44496	8615	375	4.7	3.9	11.4	26.06	17
32432	9471	287	5.4	5.4	20.8	32.64	17
28720	10324	382	4.0	3.3	19.6	46.06	17
27757	11002	549	8.3	5.3	30.6	16.93	17
19723	12275	536	6.0	4.0	23.6	72.73	17
32097	12356	340	4.9	4.6	13.4	60.93	17
25415	13863	243	6.9	6.7	27.5	25.60	17
32398	15038	141	5.8	7.1	19.2	29.63	17
15975	15467	283	4.2	4.2	16.9	54.14	17
41016	15529	253	4.3	4.2	16.9	75.65	17
11889	15733	336	3.6	3.3	11.8	57.97	17
42627	15881	360	6.8	5.8	21.2	22.54	17
40192	16862	494	7.5	5.7	44.8	45.06	17
42440	17063	361	4.0	3.4	17.3	147.33	17
34344	17430	347	3.4	3.0	13.0	71.76	17
23169	19271	322	5.5	5.2	18.1	24.75	17
27161	19555	295	2.9	2.8	12.2	233.30	17
10426	20702	221	9.8	11.1	35.3	19.59	17
12937	22448	604	7.4	5.3	25.9	32.27	17
15795	23113	335	5.6	5.1	18.5	46.13	17
9416	23997	546	6.9	4.9	27.9	33.51	17
42213	24407	249	3.1	3.3	11.4	149.46	17
36635	24672	277	3.8	3.5	16.5	68.08	17
25980	26728	267	6.2	6.1	25.5	35.81	17
42524	27045	368	4.2	3.5	14.5	45.21	17
10044	27468	161	3.9	5.3	13.7	135.10	17
28171	28057	135	5.6	8.1	20.4	66.38	17
45243	28498	229	5.6	5.9	21.2	42.59	17
38291	28476	449	4.5	3.5	32.6	44.06	17
11685	29447	169	5.8	6.6	20.8	36.62	17
11588	30931	239	4.5	5.0	16.5	49.18	17
27606	31360	297	6.6	6.6	25.1	21.55	17
31723	31436	264	4.3	4.3	16.5	107.18	17
18532	34279	53	3.4	6.4	14.5	167.51	17
29866	34756	195	6.1	7.0	21.6	36.20	17
10642	34996	170	8.4	11.7	29.1	31.76	17
20931	35995	185	6.0	7.5	21.2	46.38	17
28852	37861	175	3.7	4.8	13.0	177.12	17
27667	38334	178	4.9	6.0	16.9	87.09	17
25090	40377	201	4.0	4.4	14.5	199.96	17
28659	40453	286	6.6	7.0	22.4	41.94	17
39976	41892	214	4.9	5.9	17.3	54.93	17
36759	43477	73	8.1	14.1	31.8	32.87	17
20896	45646	93	3.2	5.2	12.2	223.11	17
22759	49548	194	6.4	8.5	23.6	37.07	17
29870	50226	271	7.7	8.3	27.5	22.37	17
19823	1350	328	4.4	4.1	14.1	26.18	18
18036	3693	287	3.5	3.5	13.7	116.00	18
28213	5263	227	7.2	7.2	27.9	29.48	18
33572	5550	356	4.8	4.2	10.2	33.59	18
34402	6005	572	8.3	4.5	29.1	77.82	18
19669	6229	236	5.1	5.5	18.9	36.75	18
30032	6733	309	3.2	3.2	11.4	44.75	18
26586	7312	457	6.1	4.1	24.4	27.51	18
34232	7320	271	4.5	4.3	18.9	223.46	18
30653	7502	387	6.4	5.3	47.1	18.64	18
18645	7724	307	3.7	3.6	14.5	106.16	18
25416	8083	212	6.2	7.4	22.0	31.07	18
44507	8615	347	3.4	3.1	9.4	37.88	18
19590	9060	379	3.5	2.8	9.0	57.30	18
36172	9507	263	6.1	6.6	22.0	32.13	18
28712	10316	311	5.0	5.0	17.7	49.09	18
17324	11067	508	7.5	5.5	36.5	43.17	18
32075	12359	288	3.3	3.3	13.0	85.56	18
40802	12826	517	5.8	4.1	25.5	51.60	18
25537	13849	203	6.9	8.0	24.4	18.17	18
17587	14754	639	9.0	6.8	29.8	26.03	18
32420	15024	287	3.3	3.2	13.0	157.26	18
15977	15440	558	5.4	4.5	23.2	34.73	18
41014	15517	293	2.6	2.6	10.2	149.51	18
19341	16186	309	4.0	3.8	16.5	92.61	18
34947	16389	410	4.1	3.3	36.1	108.84	18
24074	16690	236	4.3	4.5	16.1	107.37	18
42467	17050	368	4.4	3.7	8.6	58.12	18
23536	17872	288	6.2	6.2	24.4	21.03	18
38309	18923	299	4.7	4.6	17.7	61.02	18
27154	19561	254	3.2	3.3	11.8	161.64	18
42795	19841	280	4.4	4.1	19.6	87.07	18
12868	23844	180	6.4	6.9	22.8	31.93	18
31213	23931	359	4.4	3.8	9.8	33.05	18
15271	24034	302	4.5	4.5	16.5	48.34	18
42229	24415	295	3.5	3.3	14.9	195.24	18
42329	26250	365	5.1	4.3	9.4	26.51	18
41428	26335	333	7.7	7.1	25.1	26.53	18
38540	26394	258	6.4	6.3	24.7	47.39	18
20959	26608	226	4.8	4.9	17.3	60.18	18
10032	27458	114	5.9	7.9	20.8	141.61	18
28171	28065	131	4.7	7.2	16.9	64.63	18
45252	28492	346	4.7	4.1	18.5	35.38	18
41343	29374	233	3.5	3.9	12.6	76.41	18
31897	29945	324	5.6	5.2	19.2	30.89	18
35590	29886	213	5.5	6.2	19.6	44.10	18
7861	31243	233	5.8	5.8	22.0	75.63	18
31722	31434	252	4.5	4.4	17.7	123.96	18
10415	31663	193	6.6	8.4	22.8	31.68	18
45262	33192	335	2.9	2.7	9.4	102.45	18
32946	34030	246	5.8	6.4	20.8	29.44	18
18527	34362	123	2.9	4.7	11.0	113.06	18
10616	35017	167	7.4	8.9	24.0	38.87	18
20959	35988	276	4.9	5.1	18.5	34.04	18
41966	36552	212	4.6	5.0	16.9	154.59	18
29518	36821	188	4.8	6.3	16.5	99.19	18
49507	37006	199	5.5	7.0	19.2	31.65	18
19674	37829	120	5.5	7.6	20.0	70.57	18
28860	37861	181	3.1	4.4	11.0	217.70	18
25118	40353	177	3.9	4.4	13.4	202.33	18
29346	40468	146	8.1	11.6	29.5	29.56	18
28088	41303	272	6.8	7.1	25.1	31.39	18
30264	41420	189	9.4	12.8	33.0	20.09	18
39977	41869	241	5.4	5.3	21.2	63.58	18
21776	41862	225	9.5	10.7	34.2	23.66	18
41006	42378	270	6.0	5.7	26.3	37.54	18
36800	43418	126	5.9	7.8	20.4	29.43	18
30070	43415	141	5.7	6.9	20.0	34.82	18
20903	45639	88	4.5	7.1	17.3	115.84	18
15778	47173	214	6.0	7.4	21.2	22.73	18
22021	47480	224	6.0	6.3	21.6	23.02	18
19795	1368	375	4.2	3.4	9.0	36.21	19
27616	2389	295	4.1	3.8	19.6	55.46	19
18009	3685	329	4.0	3.7	16.1	137.17	19
27261	3710	402	5.5	4.2	20.8	29.30	19
33238	4364	325	4.2	4.0	14.5	36.09	19
23181	5307	543	8.1	5.2	30.6	27.50	19
34613	5937	418	7.3	5.4	29.1	26.25	19
19670	6251	251	5.2	5.6	18.5	35.99	19
26613	7321	260	4.9	5.2	18.5	28.79	19
18637	7716	298	3.3	3.2	12.6	108.76	19
25423	8073	254	4.1	4.5	14.9	37.03	19
19617	9056	319	3.5	3.4	12.6	65.94	19
37445	9341	379	4.7	3.8	10.6	43.61	19
38229	10240	524	6.7	4.5	27.1	48.61	19
28722	10304	401	4.5	3.5	23.6	44.68	19
39302	10209	282	6.0	5.7	27.1	38.19	19
27749	10947	298	6.2	5.6	33.0	40.03	19
17306	11052	605	5.6	4.3	20.0	104.67	19
30752	12012	494	7.9	5.8	40.8	26.53	19
20003	12186	467	7.5	5.5	38.5	25.05	19
32081	12357	313	4.2	4.1	15.7	78.52	19
34757	13998	362	6.6	5.6	21.6	35.69	19
32410	15018	265	3.3	3.7	11.8	151.52	19
41014	15523	309	3.0	2.8	14.1	128.22	19
25878	15972	320	4.2	4.0	15.3	47.36	19
19325	16175	255	2.8	2.9	11.0	129.24	19
24059	16706	270	4.8	4.6	20.4	56.08	19
42326	16879	342	5.3	4.7	20.4	36.72	19
14964	17107	541	6.0	4.3	25.5	21.23	19
23540	17877	217	5.3	5.8	18.1	51.44	19
38306	18911	303	3.2	3.2	11.0	59.48	19
40404	19213	188	4.8	6.6	16.9	49.26	19
23141	19289	323	3.8	3.5	14.5	75.61	19
27144	19552	256	3.0	3.1	11.4	229.03	19
42780	19829	296	4.1	4.3	13.7	58.91	19
37446	20191	322	3.3	2.9	21.2	146.49	19
40292	21367	296	7.2	6.9	29.5	21.86	19
40279	22475	313	4.8	4.4	21.2	59.15	19
14828	23127	456	4.7	3.6	36.9	62.97	19
15803	23098	353	4.6	4.1	13.4	53.62	19
19368	25664	602	7.3	5.1	25.1	27.98	19
16323	25921	271	3.1	3.2	11.8	100.14	19
37130	27119	286	3.3	3.2	13.0	89.38	19
29830	27777	183	4.4	5.3	15.7	37.64	19
28158	28059	82	4.6	7.0	17.7	91.69	19
16627	28227	133	3.6	4.8	12.6	211.31	19
43133	28883	232	9.7	10.0	36.9	15.38	19
35667	29903	441	6.8	5.1	38.1	35.00	19
8150	30079	194	5.4	5.8	19.2	77.12	19
31729	31423	271	4.7	4.6	18.9	93.32	19
43218	31460	211	4.0	4.5	14.1	135.74	19
32966	34074	141	3.8	4.9	13.4	119.58	19
13906	34421	177	5.9	6.9	20.8	27.51	19
29851	34739	210	5.3	6.2	18.5	66.06	19
26661	35017	716	7.6	4.3	22.4	314.24	19
31716	35123	186	4.4	5.7	15.3	67.79	19
30277	35669	216	6.1	7.5	21.6	52.09	19
41957	36523	588	5.4	4.5	20.8	385.70	19
29512	36841	214	4.1	4.7	14.5	88.69	19
49559	36926	190	3.2	4.1	11.4	144.39	19
14705	37356	205	5.2	5.9	18.5	28.52	19
16311	37415	146	9.0	10.7	31.4	24.11	19
19646	37807	105	6.2	8.2	22.0	49.44	19
28850	37848	174	3.7	5.1	13.0	112.61	19
27672	38322	149	3.8	5.3	13.4	113.06	19
31037	38878	239	6.1	6.4	22.8	31.60	19
20116	38981	123	4.9	7.3	18.1	73.57	19
25109	40376	194	4.2	4.8	14.9	135.65	19
35506	40850	224	5.6	6.2	20.0	25.92	19
39988	41883	219	6.4	7.0	23.2	39.99	19
31601	42809	156	6.1	7.2	20.8	43.48	19
20895	45608	95	4.4	6.6	16.1	83.23	19
27390	48361	108	6.7	8.4	25.1	38.11	19
33597	48351	170	5.4	7.0	18.9	46.33	19
19834	1376	343	5.8	5.0	45.2	42.81	20
33772	3293	179	8.8	11.6	31.0	13.96	20
18040	3706	299	3.6	3.5	14.9	113.44	20
27243	3688	290	5.6	5.1	27.5	31.44	20
34452	6014	555	10.9	6.9	40.8	39.35	20
26613	7272	267	4.1	4.6	14.5	30.59	20
25417	8092	347	4.9	4.4	12.6	31.63	20
44521	8627	381	4.3	3.6	20.0	46.54	20
32819	8980	475	6.8	4.7	31.0	30.88	20
19598	9065	462	5.1	3.8	33.8	71.03	20
36683	10160	238	7.2	8.4	24.7	36.74	20
39288	10174	275	6.4	6.6	24.0	25.66	20
28728	10313	357	4.3	3.8	11.0	50.18	20
17316	11054	284	5.0	4.5	25.1	138.78	20
32068	12347	292	4.0	4.1	13.7	66.84	20
26662	15290	429	4.1	3.3	38.1	129.33	20
30810	15311	300	3.5	3.3	14.9	118.28	20
11917	15720	314	4.9	4.5	20.8	53.12	20
28875	15721	304	4.0	4.1	13.4	30.67	20
25904	15945	191	7.5	9.6	26.3	45.02	20
14557	15988	244	6.9	7.7	25.1	57.21	20
24094	16693	303	3.0	2.9	11.8	123.74	20
9368	16845	326	5.1	4.6	24.4	75.95	20
10471	17644	233	2.7	3.1	9.8	164.89	20
40396	19194	291	6.0	5.8	24.7	56.22	20
23132	19269	349	4.2	3.7	12.6	72.84	20
27164	19543	262	3.8	3.7	14.9	230.37	20
29432	20992	284	4.4	4.4	17.3	55.96	20
15282	21201	285	5.8	5.6	24.0	59.48	20
11076	21311	199	4.5	4.9	15.7	78.24	20
41572	21827	297	4.0	3.7	18.5	126.55	20
38023	22173	381	3.9	3.2	9.0	62.13	20
15793	23107	303	5.0	4.8	19.2	45.98	20
37553	23867	334	6.9	6.2	27.9	28.89	20
9142	24318	226	2.9	2.8	11.4	331.39	20
40730	24866	365	6.5	5.5	15.7	39.21	20
11281	25140	536	8.1	6.3	38.1	30.24	20
10231	25721	313	6.9	6.6	25.5	30.01	20
19425	25664	484	6.3	4.9	49.1	35.09	20
16324	25926	236	4.6	5.0	16.5	53.93	20
42348	26213	353	6.1	5.3	16.9	33.97	20
28172	28037	226	3.8	4.6	13.0	74.32	20
16631	28209	135	3.9	5.6	13.7	206.44	20
14397	28249	215	4.0	4.5	14.5	160.19	20
12198	29310	111	6.1	8.4	20.8	65.34	20
21869	29752	241	4.3	4.8	15.7	56.47	20
7850	31259	271	5.2	5.3	19.6	45.41	20
31712	31427	276	4.3	4.6	15.3	98.82	20
43196	31457	258	3.1	3.4	11.0	186.00	20
16985	32781	349	5.5	5.0	12.6	32.13	20
45269	33184	314	3.7	3.6	12.6	118.88	20
32984	34092	139	4.8	6.4	16.9	119.05	20
29853	34770	210	6.1	7.8	21.2	39.59	20
41959	36493	225	4.6	4.7	16.5	77.60	20
29513	36843	144	5.4	7.1	18.5	118.67	20
24337	36900	212	5.1	6.3	18.1	65.26	20
49568	36935	161	4.0	5.1	14.1	111.66	20
16263	37383	192	6.4	6.3	24.0	33.62	20
14716	37433	185	5.8	7.4	20.4	29.79	20
27649	38333	186	4.5	5.5	15.3	99.99	20
17316	38842	140	3.9	5.6	14.1	127.53	20
28218	40942	186	6.5	8.1	22.0	38.56	20
14312	42073	159	7.9	9.4	27.9	21.69	20
27441	43517	162	6.6	8.3	23.2	106.13	20
29129	45450	137	4.7	7.3	17.3	33.35	20
25227	47305	210	8.3	8.9	29.1	33.88	20
20215	49777	152	6.7	9.4	23.2	38.33	20
31376	50029	204	4.8	5.9	16.9	27.94	20
16079	50143	134	10.0	11.8	35.7	28.84	20
26816	1240	278	4.7	4.6	18.9	20.40	21
19793	1355	219	5.2	5.3	19.6	42.21	21
25776	1682	419	5.2	4.0	25.9	34.20	21
52126	2247	247	5.1	4.9	20.4	36.25	21
27615	2415	532	5.6	4.5	27.9	52.57	21
43320	2551	491	4.6	3.6	28.7	38.62	21
18035	3694	320	3.8	3.5	15.7	156.97	21
27272	3711	302	6.7	6.5	26.3	28.85	21
19572	6974	255	4.6	5.1	16.5	40.11	21
18644	7712	334	5.6	5.3	17.7	57.69	21
34750	8254	440	6.4	4.5	25.9	61.12	21
21170	8611	335	3.7	3.3	13.7	41.02	21
38237	8578	346	2.6	2.3	7.9	133.54	21
44504	8605	514	6.9	5.1	34.2	24.96	21
37429	9326	450	3.3	2.7	38.9	158.23	21
39335	10195	618	13.1	10.3	47.5	19.64	21
17328	11051	306	4.0	3.6	20.4	115.37	21
20032	12131	452	4.9	3.8	37.7	41.80	21
38147	12057	352	4.6	3.9	28.7	63.70	21
32076	12372	196	4.3	4.6	15.7	89.17	21
30326	14428	205	6.8	8.6	23.6	17.34	21
32400	15020	237	3.0	3.5	11.0	143.06	21
40329	14982	393	3.6	2.9	13.7	79.95	21
26676	15285	463	3.8	3.1	40.1	139.04	21
11906	15739	316	5.4	4.9	27.9	87.05	21
14552	16012	375	3.9	3.2	39.3	54.58	21
24069	16689	258	4.2	4.8	14.9	70.87	21
9357	16851	291	5.0	4.8	20.4	134.54	21
42383	16861	313	4.0	3.7	17.3	99.42	21
40415	19225	205	4.7	5.4	16.9	60.48	21
27165	19540	218	3.8	4.1	13.7	224.51	21
37442	20182	357	2.6	2.2	13.0	240.65	21
15287	21225	311	3.8	3.4	18.1	115.19	21
13288	21416	192	3.4	4.3	11.8	114.67	21
38006	22160	357	5.4	4.7	16.5	58.71	21
13313	22561	200	5.2	5.6	18.9	48.07	21
40282	22477	309	3.2	3.0	13.4	153.01	21
18990	22606	229	5.8	6.1	20.8	38.31	21
15801	23101	282	5.2	5.3	20.4	42.62	21
40699	24833	157	6.3	8.6	22.0	30.61	21
9108	25453	289	6.4	6.1	27.1	46.19	21
42833	25536	225	5.7	6.3	20.8	19.91	21
41592	25644	230	5.2	5.7	18.5	52.82	21
38564	26394	331	4.9	4.3	31.4	133.11	21
34772	27448	276	3.5	3.5	14.5	137.80	21
14397	28246	214	4.0	4.7	14.1	133.62	21
9245	28299	218	8.1	8.2	31.0	26.98	21
11914	28528	337	7.9	7.0	33.0	13.41	21
11168	28779	163	7.2	9.4	25.1	18.15	21
43109	28960	187	8.7	11.5	30.6	23.96	21
32153	29286	342	3.1	2.7	16.1	324.44	21
21875	29793	192	3.8	5.0	13.4	61.96	21
30224	29926	298	5.3	4.8	25.9	73.72	21
8153	30084	186	5.1	5.7	18.5	205.23	21
26024	31509	269	4.7	4.8	17.7	49.64	21
43204	31466	253	3.2	3.7	11.4	251.59	21
36816	31704	408	7.6	5.7	24.7	30.37	21
37507	32908	126	4.9	7.1	17.7	69.95	21
22057	33200	227	4.4	4.8	16.1	22.64	21
45277	33199	313	3.8	3.7	13.4	110.24	21
13854	34455	250	5.2	5.6	18.9	44.43	21
29857	34686	268	5.2	5.3	20.0	42.79	21
26322	35094	126	5.2	7.5	18.5	48.45	21
34535	35044	571	6.5	4.9	24.7	102.93	21
29515	36838	218	3.2	3.9	11.0	121.86	21
34352	37332	192	6.7	7.6	23.6	44.35	21
27646	38331	130	4.6	5.9	16.5	123.19	21
20107	38944	120	5.3	8.0	19.2	59.48	21
25924	38932	144	4.4	6.0	16.1	92.63	21
28196	40931	105	5.2	6.5	18.9	21.51	21
48014	41296	270	3.3	3.2	14.5	48.92	21
14314	42081	167	5.5	7.4	19.2	20.18	21
31637	42817	147	6.5	9.1	22.8	30.08	21
40619	43310	274	4.7	5.0	16.9	37.68	21
30062	43449	137	4.5	6.7	16.1	32.68	21
46613	44111	225	3.9	3.8	15.3	40.78	21
19537	45490	143	5.9	8.8	20.8	24.88	21
22040	47454	94	4.0	6.8	15.3	93.64	21
26826	1273	223	6.3	7.3	22.4	26.14	22
19792	1355	535	8.4	5.9	35.7	20.93	22
25797	1712	265	5.2	5.8	18.5	30.83	22
22646	3277	367	4.3	3.6	22.0	41.44	22
18031	3700	299	3.5	3.3	14.5	150.96	22
27265	3665	612	6.8	4.4	22.8	36.55	22
34473	5756	366	5.0	4.3	15.7	66.22	22
19661	6305	242	5.7	5.9	21.2	55.14	22
31161	7338	410	4.8	3.9	43.6	36.32	22
28056	7710	384	3.7	3.0	13.7	92.81	22
16128	7852	314	4.6	4.6	14.5	22.16	22
18624	7723	334	5.3	4.9	17.7	21.53	22
24265	8302	456	3.2	2.4	18.5	136.44	22
38255	8564	321	3.3	3.1	12.6	77.23	22
44523	8578	431	5.1	3.7	23.2	19.88	22
21144	8643	185	6.1	6.1	22.4	48.41	22
36205	8956	178	6.3	8.1	22.0	153.53	22
37446	9328	366	3.2	2.7	8.6	100.23	22
28619	9861	319	3.4	3.1	14.5	96.41	22
38176	10224	475	4.2	3.1	25.1	86.19	22
17316	11034	331	4.3	3.7	26.3	149.14	22
27729	10990	280	6.9	6.4	31.0	26.07	22
19795	12121	602	5.3	3.8	18.5	194.23	22
38156	12065	291	3.5	3.3	15.3	87.27	22
24814	14222	278	5.4	5.6	20.8	31.82	22
32669	14676	283	3.5	3.8	12.2	48.00	22
42184	15186	409	3.8	2.9	15.7	63.19	22
26663	15287	331	3.5	3.1	16.9	122.89	22
21177	15341	503	4.5	3.5	25.5	81.06	22
28871	15735	338	5.7	5.0	23.2	29.28	22
44221	15709	298	8.9	9.2	30.2	17.74	22
36437	15814	218	4.4	4.6	16.1	37.72	22
14532	16002	215	5.8	6.3	20.8	39.28	22
33050	16221	341	5.0	4.6	14.1	18.28	22
30105	16313	383	3.5	2.8	19.2	128.29	22
9355	16857	301	3.4	3.4	13.4	161.04	22
42397	16895	186	3.4	3.7	11.8	167.78	22
40397	19200	270	5.3	5.0	22.4	59.32	22
25320	19389	328	3.6	3.5	11.4	90.85	22
21165	20744	292	4.4	4.1	20.0	60.83	22
13283	21413	189	3.9	4.6	13.4	176.98	22
41342	21998	289	4.3	4.2	18.1	68.37	22
40283	22494	309	2.7	2.5	11.4	158.48	22
18989	22629	242	3.4	3.8	12.2	107.21	22
15817	23105	278	6.1	6.0	24.7	32.34	22
9137	24251	227	7.5	7.9	27.5	67.50	22
40279	24910	298	4.9	4.7	20.4	53.43	22
38576	26387	434	4.1	3.2	31.8	133.51	22
9985	27522	82	5.5	8.6	21.2	109.58	22
34781	27448	366	3.3	2.8	11.4	188.44	22
28137	28095	101	5.2	8.3	19.2	110.30	22
8147	30110	212	5.0	5.0	18.9	173.29	22
28979	30381	123	6.4	9.3	23.6	57.61	22
34687	30509	288	7.0	7.0	26.3	21.75	22
43216	31470	258	3.8	3.9	14.1	195.00	22
37527	31861	313	5.5	5.2	21.2	47.58	22
37505	32822	149	5.5	7.1	19.2	61.67	22
32118	34601	320	7.3	6.9	26.3	17.27	22
29856	34762	160	6.2	8.3	22.0	59.54	22
26364	35055	124	4.6	7.6	17.7	57.44	22
34506	35021	293	4.5	4.1	21.2	85.19	22
31308	36298	199	5.0	6.0	17.3	95.68	22
29514	36833	197	5.2	6.3	18.1	92.43	22
27654	38268	127	6.0	9.2	21.6	75.22	22
37184	39425	617	8.8	6.2	30.2	29.37	22
31525	40154	201	8.4	9.9	29.1	29.67	22
46282	42231	196	5.0	5.3	17.7	57.81	22
40599	43297	225	4.9	5.7	17.3	40.51	22
46592	44114	191	4.9	5.5	17.3	77.82	22
27320	44194	186	5.7	6.3	19.2	20.31	22
29893	49052	107	3.6	5.9	13.7	171.64	22
21974	49164	141	5.3	8.0	19.2	37.81	22
52102	2157	660	6.5	4.2	20.0	79.33	23
22679	3309	318	4.3	4.1	15.7	48.93	23
24831	3586	435	3.7	2.7	17.7	29.45	23
18037	3697	287	3.5	3.6	13.7	131.52	23
27274	3693	287	4.5	4.7	15.7	30.21	23
21152	6971	403	5.7	4.5	28.3	24.59	23
17423	7099	276	9.7	9.7	38.9	18.90	23
28080	7706	401	4.3	3.4	29.5	95.05	23
24269	8302	286	3.3	3.0	14.5	113.78	23
21154	8591	304	4.7	4.7	16.9	44.56	23
38233	8584	496	5.4	4.0	28.7	96.03	23
44503	8621	380	4.9	4.0	24.4	54.03	23
19281	9104	314	4.5	4.1	20.4	71.82	23
37441	9299	342	4.0	3.6	13.4	91.69	23
18292	9495	170	6.1	8.2	22.0	89.31	23
31651	9821	398	4.3	3.5	38.5	98.84	23
28637	9880	284	6.2	6.3	24.0	30.03	23
38184	10254	342	4.2	3.8	12.6	56.74	23
27735	10967	317	4.7	4.5	16.1	30.77	23
17324	11052	343	4.0	3.6	13.0	162.17	23
38128	12045	339	5.5	4.9	20.8	41.45	23
34720	14127	205	4.2	5.3	14.5	34.92	23
24800	14252	226	5.7	5.8	21.6	30.37	23
30352	14417	137	5.5	7.2	19.2	26.02	23
22937	15072	277	5.2	4.8	24.0	81.49	23
21204	15361	302	3.2	3.0	14.1	64.42	23
26662	15284	328	3.8	3.5	13.7	113.40	23
36422	15829	252	5.6	5.8	21.2	29.66	23
33016	16234	342	4.7	4.2	16.5	32.10	23
30096	16319	377	3.6	3.0	15.7	77.13	23
18958	16532	325	4.5	4.2	16.5	60.01	23
9353	16855	326	3.7	3.5	11.8	111.29	23
42371	16854	220	6.9	7.8	24.4	60.12	23
38983	17464	389	4.9	3.9	14.9	42.16	23
10977	18371	257	2.9	2.9	11.0	173.61	23
14134	18661	572	5.8	4.5	22.4	83.61	23
29858	19331	443	8.2	5.7	31.4	28.63	23
25347	19385	281	4.1	4.1	16.9	94.05	23
36425	21134	381	7.0	5.6	16.5	22.09	23
35271	21484	320	2.7	2.5	11.4	119.90	23
41350	21986	316	4.6	4.1	25.5	63.31	23
40289	22488	415	3.1	2.5	42.8	133.07	23
18993	22670	182	3.4	4.1	11.8	147.72	23
15812	23114	265	6.2	6.8	22.4	27.65	23
32578	23458	357	4.5	3.9	25.9	68.69	23
21002	24628	264	4.7	4.7	18.1	23.27	23
38823	24654	663	6.7	4.5	20.8	54.89	23
32879	25106	376	3.9	3.3	32.6	97.93	23
38555	26389	326	3.1	2.9	13.0	111.57	23
10011	27461	64	4.6	7.5	18.5	139.05	23
34769	27442	276	2.5	2.4	9.8	238.48	23
43138	28939	232	8.0	9.4	28.3	20.41	23
18160	29284	165	4.3	5.2	15.3	65.66	23
8141	30101	166	4.8	5.7	16.9	161.31	23
14199	30584	192	5.9	6.6	20.8	44.39	23
43213	31473	237	4.3	4.7	15.7	221.43	23
37518	32904	137	4.5	6.2	15.7	45.78	23
43105	32877	309	3.9	3.6	18.5	153.51	23
30627	33030	153	3.4	4.8	11.8	112.67	23
27773	33255	254	7.3	7.1	30.2	43.76	23
45265	33184	309	4.2	4.2	14.9	130.23	23
26738	34049	276	5.8	6.1	21.6	19.75	23
29864	34725	210	5.1	5.9	18.1	46.31	23
17152	37692	118	6.1	8.3	21.2	38.10	23
17361	38863	341	3.6	3.4	9.0	37.64	23
13218	39071	92	4.8	8.4	19.6	136.19	23
16210	41750	154	4.4	5.3	15.3	49.77	23
46608	44097	222	4.3	5.0	15.3	83.29	23
17495	47339	112	5.2	8.8	20.0	52.74	23
31481	47485	200	5.1	5.8	18.1	88.15	23
26846	1255	196	5.9	7.3	20.8	29.02	24
51969	2114	258	3.0	2.7	13.4	130.01	24
43626	3198	475	5.1	3.9	34.6	40.87	24
24797	3568	274	4.2	3.7	19.6	82.36	24
27266	3683	537	7.5	5.7	33.0	29.07	24
18038	3709	309	4.1	3.8	17.3	144.90	24
19404	5889	263	4.5	4.3	19.2	75.12	24
19590	6985	348	4.7	4.0	49.5	66.97	24
33840	6993	362	4.9	4.2	14.9	207.08	24
18613	7747	349	4.0	3.6	9.4	24.90	24
44499	8608	364	2.4	2.0	8.2	97.42	24
36245	8953	173	6.4	9.1	22.8	115.53	24
19274	9102	360	3.9	3.4	9.8	64.72	24
31616	9810	498	3.6	2.7	18.5	238.38	24
28614	9845	253	4.1	3.9	16.9	53.78	24
17331	11050	293	3.3	3.1	15.7	150.40	24
27731	10966	412	7.3	5.7	44.8	27.23	24
18247	12031	573	8.1	6.2	31.4	31.90	24
19790	12152	281	3.8	3.6	16.1	180.86	24
38150	12044	302	3.5	3.6	11.8	83.26	24
37122	12537	165	4.8	6.6	16.9	31.59	24
40638	12817	495	7.7	5.7	46.0	35.42	24
16042	12898	342	4.9	4.5	14.5	57.40	24
30347	14443	154	7.0	9.9	24.7	19.77	24
22924	15059	309	2.3	2.1	11.0	194.65	24
36125	15137	317	7.6	6.8	40.5	28.86	24
14381	15829	544	3.6	2.5	14.1	111.47	24
28110	15900	291	4.5	4.3	18.5	60.39	24
42427	16459	390	3.0	2.4	13.7	113.70	24
9365	16865	353	4.2	3.7	15.3	128.00	24
10507	17567	254	4.6	5.1	16.5	125.40	24
42881	18034	209	8.2	7.9	30.2	30.74	24
43738	18135	373	4.0	3.3	14.1	54.22	24
14134	18638	471	6.0	4.5	37.3	59.61	24
9933	18727	182	5.8	7.3	20.0	44.76	24
25349	19391	342	5.1	4.5	22.0	73.00	24
36376	21131	331	3.1	2.9	10.6	129.34	24
24546	21136	301	3.4	3.2	14.9	103.86	24
35285	21495	309	3.6	3.5	13.7	97.89	24
13639	21581	496	4.7	3.8	35.3	114.36	24
27025	22043	293	6.9	7.0	25.1	46.78	24
23531	22197	297	5.2	5.0	20.8	27.68	24
40302	22484	319	4.2	3.8	19.2	94.27	24
38359	22868	324	4.1	3.8	14.9	50.87	24
15859	23116	232	6.2	6.3	23.6	44.40	24
39814	24386	190	3.6	3.5	13.7	342.04	24
42215	24411	324	4.4	4.3	13.0	56.83	24
9043	24505	181	6.5	7.1	23.2	23.20	24
38562	26392	489	3.9	3.2	29.5	116.96	24
10008	27452	106	3.8	6.1	14.5	171.77	24
34781	27434	342	3.5	3.1	17.3	211.01	24
28181	28045	200	4.3	5.7	14.9	56.34	24
16032	28632	499	3.5	2.8	21.2	261.43	24
18157	29253	206	3.7	4.5	13.4	134.55	24
39647	29399	315	7.7	7.6	25.1	20.25	24
8150	30120	112	4.3	5.6	15.3	200.25	24
40644	31228	291	4.9	4.9	18.9	69.31	24
43231	31456	215	3.0	3.3	10.6	177.26	24
43097	32876	288	3.5	3.2	16.1	393.86	24
30627	32985	146	3.9	5.0	14.1	254.39	24
27762	33256	298	4.0	3.8	16.1	142.23	24
39888	34080	313	5.6	5.3	22.4	57.70	24
29866	34759	247	7.5	8.0	27.9	45.92	24
23910	35674	236	6.9	7.3	25.1	28.42	24
33759	35544	171	5.2	7.3	18.5	43.08	24
27679	38308	202	5.8	7.2	20.4	76.82	24
38607	38964	160	4.5	6.2	16.1	86.15	24
13229	39002	84	4.1	7.0	16.1	131.73	24
16136	39422	220	5.9	6.1	22.0	32.31	24
31379	39523	198	4.4	5.1	15.7	106.21	24
42673	39694	171	5.2	7.0	18.1	38.10	24
22285	40179	163	5.2	6.0	18.5	133.42	24
48796	41689	216	5.1	5.4	18.5	42.11	24
22018	47434	69	3.8	6.6	14.9	97.85	24
31493	47484	145	4.9	6.1	17.3	120.92	24
26645	47699	244	5.3	6.3	18.9	32.31	24
31680	48548	224	4.6	5.3	16.5	32.74	24
29761	48748	166	4.4	6.1	15.3	119.34	24
29890	50263	290	6.4	6.2	25.5	19.94	24
51942	2092	275	2.7	2.9	10.2	171.55	25
43618	3212	299	3.5	3.1	19.6	76.53	25
29983	3298	480	4.7	3.7	35.3	30.81	25
18031	3667	309	3.5	3.3	14.5	99.81	25
27277	3669	582	6.1	4.5	22.4	35.33	25
19400	5885	347	5.0	4.4	19.6	53.27	25
31986	6301	323	7.9	7.2	33.8	20.79	25
21152	6940	433	5.5	4.4	46.7	48.89	25
33842	6996	348	1.8	1.6	5.9	310.12	25
20361	7525	219	7.2	8.1	25.5	36.85	25
31622	7679	253	9.0	9.8	33.0	15.39	25
24919	8117	349	4.7	4.2	13.0	130.45	25
30287	8237	279	6.3	5.7	30.6	33.57	25
38199	8573	402	4.2	3.5	40.8	107.06	25
44525	8607	323	4.1	3.7	20.8	51.92	25
29556	8853	336	6.8	6.0	27.5	25.04	25
37380	9225	209	3.3	3.9	11.4	90.07	25
36219	9406	156	8.2	10.2	28.3	79.96	25
28627	9864	376	4.7	3.9	44.0	47.43	25
31605	9801	487	3.7	2.7	18.9	232.77	25
17315	11055	313	3.9	3.6	16.9	99.70	25
37140	12539	411	8.0	6.4	47.9	23.39	25
40589	12776	255	4.5	4.7	16.9	60.64	25
33948	13636	203	4.5	5.1	16.1	30.75	25
35280	13580	525	11.2	7.2	46.7	20.20	25
22903	14956	287	2.0	1.7	10.6	360.41	25
14420	15832	523	4.8	3.5	21.6	96.31	25
9355	16871	317	5.5	4.9	30.2	94.15	25
10989	18342	294	4.1	4.1	14.9	84.22	25
32274	19273	200	8.5	10.5	30.2	23.84	25
42887	19882	178	4.7	5.1	16.9	103.87	25
24541	21133	302	3.0	2.8	12.2	143.51	25
36393	21149	372	2.7	2.3	6.7	104.87	25
34001	21240	222	4.5	4.6	16.9	81.19	25
11907	22057	390	4.6	3.7	20.0	22.91	25
39807	24409	383	4.6	3.7	13.4	45.62	25
31656	25858	317	3.2	3.1	11.0	97.80	25
35796	27029	257	4.9	5.1	18.9	97.70	25
34785	27441	296	4.1	4.0	15.7	54.42	25
6990	27930	523	4.7	3.8	24.0	70.49	25
14546	27888	223	4.3	4.6	15.3	190.06	25
8144	30097	185	4.7	5.2	16.9	173.29	25
34694	30455	115	6.5	9.0	24.0	32.35	25
43243	31422	246	5.4	5.2	21.2	36.85	25
43092	32870	276	3.3	3.2	14.1	370.84	25
30618	32968	200	4.0	4.8	14.1	194.67	25
39912	34096	285	5.1	5.0	20.4	61.53	25
20133	34603	223	4.6	5.3	16.1	40.92	25
29857	34740	148	5.0	7.4	18.1	53.92	25
25618	35790	185	4.6	5.5	16.1	68.17	25
30795	36607	254	3.8	4.3	13.7	83.95	25
43107	36943	572	5.7	4.4	22.0	18.84	25
42066	38463	116	9.7	11.9	36.1	24.35	25
17338	38835	166	5.1	6.3	17.7	71.30	25
13238	39022	66	3.6	6.6	14.5	154.52	25
31374	39559	166	4.9	5.9	17.7	135.62	25
48777	41686	191	7.3	8.6	25.5	31.20	25
40620	43337	246	5.9	5.6	22.8	51.41	25
46627	44143	593	6.6	4.3	22.8	37.18	25
45563	46991	187	5.2	5.9	18.1	46.41	25
31472	47461	228	5.2	5.2	20.4	80.49	25
51941	2091	255	4.9	4.8	19.2	93.81	26
43611	3203	295	3.8	3.7	15.3	52.74	26
29972	3297	386	4.5	3.5	10.6	43.37	26
33735	3383	45	8.5	15.9	36.5	28.45	26
18055	3724	298	4.5	4.3	18.1	47.70	26
27253	3686	320	5.0	4.6	22.0	34.30	26
28844	6624	318	4.3	4.2	13.7	51.35	26
33829	6992	318	3.0	2.8	11.0	210.04	26
17346	7050	229	6.7	7.2	24.4	24.19	26
20383	7536	353	5.9	5.2	16.9	48.00	26
31607	7717	260	4.9	5.2	18.1	35.85	26
24889	8117	316	4.2	4.2	13.7	155.93	26
34700	8305	397	6.7	5.1	18.1	45.77	26
38206	8583	515	6.1	4.6	29.8	141.92	26
16940	8940	294	6.6	6.0	35.0	32.37	26
46803	9296	489	5.9	4.6	38.9	54.27	26
28627	9871	324	5.3	5.0	19.2	44.57	26
31558	9783	536	4.1	3.1	18.1	172.92	26
19947	12156	552	3.6	2.5	13.7	226.20	26
40531	13974	422	3.6	2.9	29.8	104.09	26
34682	14134	239	6.6	7.7	23.6	36.55	26
18026	14635	532	5.1	4.1	24.7	54.82	26
22893	14896	509	6.7	5.0	33.8	48.23	26
16696	15869	258	5.3	5.0	22.8	78.50	26
28104	15913	350	5.0	4.5	11.8	49.05	26
41901	16296	617	6.0	4.2	19.2	54.35	26
9350	16871	317	3.3	3.1	13.4	98.22	26
10489	17587	332	3.6	3.4	11.4	123.55	26
22818	19187	262	5.4	5.5	20.8	40.74	26
32274	19262	127	6.3	7.3	23.2	36.84	26
42868	19921	235	3.5	3.5	13.4	307.64	26
36384	21146	336	3.9	3.5	14.5	108.01	26
37739	21961	347	5.9	5.4	14.1	25.58	26
11886	22049	335	4.1	3.5	25.1	78.77	26
19519	23198	172	4.5	5.6	15.3	147.28	26
40970	23711	337	5.8	5.1	37.7	20.69	26
7060	24058	544	8.1	6.5	37.3	22.74	26
14845	24230	299	4.2	3.9	18.9	124.36	26
31715	26087	211	3.7	3.8	13.0	144.81	26
10006	27496	110	3.6	5.9	13.7	89.79	26
16075	28603	588	6.5	4.4	22.8	54.42	26
18757	30221	189	4.5	4.7	16.5	68.61	26
21820	31551	273	4.6	4.7	17.3	57.55	26
38777	32452	306	4.9	4.7	19.2	59.34	26
10637	32689	262	7.1	6.9	28.3	42.23	26
43097	32863	298	2.8	2.6	12.2	429.52	26
27997	33125	566	6.0	4.7	24.0	68.29	26
35094	34566	203	6.6	8.2	23.2	17.18	26
20150	34568	289	6.3	6.4	23.6	27.00	26
29871	34722	264	5.4	5.3	22.8	45.50	26
25579	35811	206	6.4	7.5	22.4	53.47	26
41637	36112	315	4.4	4.2	18.1	75.85	26
30799	36594	194	3.7	4.4	13.4	104.59	26
28027	37358	174	3.9	5.3	13.7	64.38	26
29468	37592	126	4.6	6.7	16.5	41.17	26
32729	39035	93	9.5	14.6	35.7	25.28	26
42674	39710	119	4.2	5.3	14.9	105.21	26
16284	40860	150	6.1	7.4	21.6	27.21	26
21288	1619	191	4.6	5.4	16.1	21.46	27
51954	2089	314	3.5	3.3	14.5	91.79	27
20270	2629	306	4.8	4.3	26.7	64.22	27
18031	3701	318	4.6	4.3	18.1	42.34	27
34326	6035	352	7.0	6.2	19.2	53.68	27
28843	6604	326	4.6	4.4	13.4	43.97	27
21144	6920	229	5.8	6.5	20.8	45.34	27
17428	7110	340	6.2	5.6	21.6	17.54	27
18660	7748	299	6.0	5.9	22.4	44.50	27
34704	8306	463	5.8	4.3	33.0	55.35	27
16937	8950	503	4.6	3.7	28.7	77.73	27
46841	9279	342	4.6	4.1	16.5	46.92	27
27403	9435	294	3.4	3.2	14.9	50.90	27
28608	9840	198	5.0	5.2	17.7	64.67	27
38911	11163	313	4.3	3.9	19.2	61.93	27
29331	11343	299	3.8	3.5	18.9	105.86	27
15373	11480	280	5.4	5.3	22.0	45.46	27
28468	11349	467	5.4	3.9	27.9	58.52	27
26488	11444	425	3.5	2.7	22.0	80.03	27
38145	12064	219	4.3	4.6	16.1	66.72	27
20038	12148	420	5.3	4.1	30.2	42.02	27
19940	13200	230	6.0	6.4	21.6	42.14	27
35599	13594	539	6.7	5.4	33.0	47.41	27
40513	13953	319	3.6	3.4	14.1	110.83	27
34682	14119	221	7.2	8.1	25.9	19.72	27
8102	16079	376	3.7	3.1	45.2	154.02	27
9363	16853	284	6.0	5.8	24.7	76.28	27
39752	17159	289	4.6	4.7	16.9	51.25	27
42455	17019	328	8.4	7.5	43.6	24.28	27
10494	17579	350	4.9	4.3	15.7	117.52	27
42846	19960	260	3.6	3.4	14.5	335.52	27
11311	20455	262	4.8	4.8	18.5	83.61	27
37383	20693	339	4.9	4.3	22.8	65.61	27
36373	21134	348	2.8	2.5	7.5	151.52	27
35271	21497	358	3.6	3.1	19.2	73.83	27
40545	21748	302	5.6	5.5	21.2	49.96	27
38824	22353	323	4.0	3.6	17.7	58.63	27
32970	22732	256	3.7	4.0	13.4	63.73	27
15805	23127	292	4.7	4.8	16.9	39.60	27
35411	23871	337	5.1	4.7	15.3	47.09	27
14864	24229	573	6.7	5.5	27.1	50.93	27
36337	25346	299	5.8	6.0	20.0	36.22	27
31707	26104	308	3.7	3.5	16.5	122.63	27
40933	26424	276	5.4	4.9	24.4	111.30	27
24719	28756	377	5.6	4.7	37.7	29.70	27
34190	29383	530	8.4	6.0	38.1	29.40	27
34717	30513	189	4.3	5.6	14.9	66.12	27
37264	30631	151	7.1	9.1	25.1	24.71	27
8177	30975	130	5.1	6.2	17.7	111.34	27
38769	32471	222	5.1	6.0	18.1	51.61	27
43084	32862	313	2.8	2.5	14.1	257.98	27
30613	32953	133	3.6	5.4	13.0	224.39	27
40311	33020	270	6.9	7.1	26.3	46.33	27
23396	33221	313	4.9	4.5	20.8	50.03	27
39886	34071	315	5.1	4.6	24.7	73.61	27
29852	34700	189	4.8	5.1	16.9	115.86	27
24333	34896	558	8.3	6.6	35.7	24.21	27
41629	36097	218	3.3	3.6	12.2	180.21	27
30771	36606	411	6.5	5.1	35.7	90.89	27
20577	36907	279	6.1	5.8	26.7	39.45	27
24615	37016	95	7.7	10.1	28.7	22.31	27
29426	37557	167	5.4	7.4	19.2	57.00	27
22437	38711	121	4.4	6.1	15.3	110.13	27
31356	39532	202	5.4	6.4	18.9	56.89	27
50684	39814	108	5.0	7.5	18.1	55.34	27
15685	43651	209	7.1	9.2	25.1	22.56	27
30384	45111	132	4.0	5.6	14.5	80.88	27
28260	46482	193	5.4	6.2	18.9	21.45	27
21956	47401	276	5.5	5.3	22.4	13.90	27
51950	2108	280	2.9	3.0	10.6	90.92	28
26078	5303	294	5.0	5.1	17.7	22.15	28
31564	6510	536	7.1	4.7	27.5	43.95	28
18656	7732	218	4.1	4.4	14.1	39.28	28
28899	7737	298	4.9	4.6	22.8	56.18	28
34674	8285	509	8.1	5.8	37.3	53.03	28
15955	8567	289	3.9	4.0	14.1	66.12	28
38241	8564	318	4.1	4.0	13.7	52.49	28
27403	9472	265	6.0	5.8	24.7	29.86	28
19115	9659	473	3.4	2.7	27.5	217.15	28
31884	10359	532	2.1	1.7	10.2	219.95	28
38668	10376	307	4.4	4.5	14.5	54.25	28
16869	10770	310	6.6	6.1	29.1	42.66	28
40114	10639	342	4.9	4.5	14.9	66.09	28
17945	10969	297	7.3	6.7	35.3	37.00	28
18837	11376	147	7.2	10.1	25.9	43.61	28
29263	11341	635	5.2	3.1	16.5	169.04	28
26485	11449	375	4.5	3.7	11.0	65.61	28
38145	12058	362	3.1	2.6	15.7	92.91	28
41882	12172	616	13.3	10.5	46.3	21.41	28
36120	12836	242	6.7	7.3	24.0	40.23	28
19946	13194	251	4.2	4.1	16.5	80.35	28
16956	13890	153	9.5	12.9	33.4	23.90	28
39745	14361	373	5.1	4.2	10.2	67.62	28
9351	16871	279	3.7	3.9	14.1	154.45	28
42481	17054	321	5.3	4.6	32.2	40.82	28
39737	17145	349	6.0	5.2	25.9	77.49	28
10490	17577	276	3.8	3.6	16.5	162.37	28
12836	18481	315	5.1	4.7	22.8	81.71	28
28952	19755	276	2.8	3.0	10.6	161.22	28
42832	19998	315	2.6	2.4	10.6	237.64	28
36378	21141	347	3.1	2.8	10.2	135.10	28
30304	21705	557	6.1	4.7	25.5	54.36	28
38811	22337	282	2.6	2.6	10.2	114.74	28
11361	22585	307	4.3	3.9	22.8	146.62	28
32991	22760	258	4.8	5.3	17.3	56.47	28
15806	23091	303	5.4	5.0	23.6	57.62	28
21646	24951	423	8.7	6.7	43.2	19.86	28
40893	25116	225	6.6	7.5	24.0	28.08	28
36332	25331	219	6.7	6.9	25.1	37.15	28
15263	26713	623	8.4	5.5	27.9	25.47	28
16004	28634	517	4.4	3.4	22.4	109.79	28
17140	29126	255	4.6	5.1	16.1	112.92	28
34132	29349	260	5.5	5.5	21.2	57.26	28
34747	30506	239	5.0	5.5	17.7	56.01	28
8134	30941	183	5.0	5.8	17.7	63.70	28
37866	31443	315	4.2	3.8	18.9	233.96	28
20381	32062	274	8.6	7.9	41.2	30.16	28
31919	32720	265	10.9	11.7	39.7	19.57	28
43093	32870	313	3.2	2.9	18.5	120.04	28
30618	32975	156	4.3	5.6	14.9	231.22	28
40331	33014	350	7.1	6.1	34.6	41.90	28
10704	33385	233	6.2	6.4	22.4	99.42	28
27121	34022	112	4.9	7.7	18.1	62.28	28
11479	34174	288	5.2	4.6	28.7	81.91	28
24306	34905	198	6.6	6.7	24.7	100.97	28
12557	35181	218	6.1	5.8	23.2	46.57	28
37080	35288	218	6.9	8.3	24.4	29.99	28
41618	36093	328	4.7	4.4	16.5	50.34	28
29447	37662	132	4.1	5.7	14.5	111.05	28
22440	38717	167	3.3	4.4	11.8	104.76	28
16629	39120	210	4.5	5.0	16.1	128.92	28
20089	40194	229	3.9	4.3	14.1	65.62	28
48927	40548	207	3.6	3.8	13.4	80.09	28
18841	41143	136	6.2	7.5	22.4	97.59	28
25724	41178	569	8.0	6.3	31.4	39.91	28
30241	41398	222	9.1	9.0	35.7	17.76	28
16939	41716	198	9.1	10.3	32.2	19.67	28
29080	42790	223	5.0	5.1	19.2	282.62	28
36013	43888	234	5.4	6.1	19.6	22.75	28
33514	48256	143	3.5	4.9	12.6	121.47	28
51942	2092	295	3.0	3.1	11.0	76.80	29
27258	3636	566	7.9	6.2	32.2	18.01	29
18050	3709	240	4.0	4.4	14.5	106.33	29
26104	5332	353	6.2	5.4	22.8	34.57	29
30212	6328	326	3.6	3.3	14.9	47.58	29
21429	7406	517	3.4	2.7	17.7	152.35	29
19796	7990	201	5.5	5.9	20.4	46.33	29
25324	8099	589	10.4	6.5	36.5	119.50	29
34685	8307	322	5.0	4.7	16.9	52.93	29
38231	8583	361	4.5	3.8	24.0	60.03	29
19094	9679	511	4.2	3.5	25.5	234.69	29
23062	10091	383	4.6	3.8	49.1	83.75	29
31882	10355	427	2.0	1.7	31.0	279.83	29
16010	10721	305	6.7	6.1	33.8	39.38	29
29298	11347	547	4.7	3.6	19.6	256.54	29
18824	11382	293	6.6	6.5	25.5	27.91	29
26524	11459	539	5.7	4.5	26.3	64.89	29
38139	12027	209	5.9	6.7	20.8	91.46	29
19938	13163	292	3.1	3.2	11.4	83.94	29
18484	13754	385	5.7	4.5	16.1	36.91	29
39745	14376	395	4.4	3.4	14.9	48.23	29
18053	14623	585	6.9	5.4	25.1	58.56	29
12678	14812	573	5.4	4.2	21.2	70.16	29
31352	15861	202	3.7	4.4	13.4	85.17	29
8113	16099	463	5.7	4.3	35.3	61.62	29
14236	16492	274	6.6	6.3	28.3	41.72	29
9344	16871	293	3.7	3.7	14.9	151.20	29
19821	16929	352	5.7	5.0	20.0	27.61	29
42473	17075	234	3.3	3.4	12.2	102.89	29
39783	17187	306	3.8	3.9	12.6	35.07	29
32395	17548	552	5.7	4.3	23.2	82.38	29
12825	18464	311	3.5	3.3	14.9	98.59	29
28953	19745	241	3.9	3.8	15.3	98.01	29
24384	20437	322	4.5	4.0	24.0	66.99	29
36372	21138	339	2.4	2.2	8.6	145.17	29
35311	21507	607	11.4	8.3	40.1	23.26	29
20354	22201	168	5.9	7.1	20.8	57.46	29
38781	22328	280	6.1	5.9	25.5	43.79	29
11289	22607	514	3.8	3.2	22.4	139.78	29
15805	23085	319	5.7	5.7	17.7	36.30	29
20072	23487	222	5.6	5.3	22.0	50.50	29
21635	24927	267	4.4	4.1	19.2	61.87	29
35365	25638	227	6.0	5.8	23.2	24.78	29
38730	27392	237	3.5	4.1	12.2	136.62	29
28181	28068	215	5.5	6.6	18.9	34.88	29
14389	28290	278	6.6	6.0	33.8	34.46	29
34074	29364	660	8.5	4.7	27.1	93.96	29
29287	30469	188	4.4	5.3	14.5	79.47	29
17482	30708	291	6.6	6.2	29.5	23.69	29
40969	31159	284	5.3	5.1	22.0	67.13	29
36181	31266	382	8.9	7.2	27.9	25.16	29
37879	31448	291	3.3	3.0	15.3	479.81	29
35231	31993	116	7.0	11.8	27.1	37.75	29
30599	32963	203	3.6	4.4	12.6	174.64	29
10691	33349	228	3.3	3.3	12.2	287.79	29
28813	36845	467	6.8	5.1	39.7	36.38	29
29457	37625	189	6.3	8.1	22.4	35.38	29
16294	40851	64	5.0	7.2	19.6	32.97	29
50074	41290	78	4.5	7.8	17.7	84.74	29
24685	42227	162	5.7	7.0	20.4	82.45	29
29081	42769	145	4.0	5.5	14.1	207.22	29
23561	45863	141	5.4	6.3	19.2	29.72	29
33523	48235	104	4.9	7.2	18.5	193.70	29
26972	48924	137	6.5	8.7	21.2	61.84	29
51918	50250	174	4.6	6.3	16.5	63.86	29
51945	2118	331	3.3	3.1	10.6	80.95	30
18031	3711	266	4.3	4.5	16.5	114.92	30
27257	3669	291	5.9	5.6	25.5	33.36	30
32657	5985	253	5.3	5.7	19.6	56.25	30
29113	7118	447	3.9	3.1	34.2	74.80	30
21433	7403	386	2.9	2.3	18.9	146.21	30
26916	7765	319	2.7	2.4	14.1	210.93	30
19845	7926	255	8.6	9.4	31.4	28.50	30
34724	8304	257	8.1	8.1	32.6	57.14	30
38263	8621	225	4.0	4.4	14.5	115.66	30
16972	8915	170	6.2	7.1	22.0	81.82	30
20244	9319	270	3.3	3.4	13.4	131.88	30
36172	9473	254	4.5	4.7	17.3	61.86	30
19108	9674	258	4.4	4.1	18.5	182.70	30
31885	10358	608	5.0	3.3	16.5	199.22	30
18837	11375	294	5.8	5.8	21.2	30.32	30
29339	11334	333	3.5	3.1	16.9	78.02	30
38020	11516	325	5.3	4.9	20.0	147.63	30
25301	11882	350	4.4	3.8	13.0	28.53	30
32973	13698	254	4.5	5.0	16.1	96.70	30
12707	14825	572	6.4	4.1	23.2	54.42	30
44186	15658	152	5.4	7.4	18.9	31.88	30
15811	15816	354	4.3	3.8	13.7	61.42	30
9314	16870	308	4.4	4.0	20.8	117.39	30
42493	17038	540	6.0	4.6	26.7	39.88	30
32392	17526	394	5.6	4.4	21.2	70.93	30
38963	17478	353	4.8	4.2	17.3	30.79	30
24401	20423	293	5.1	5.1	19.2	44.24	30
42271	20636	340	8.0	7.3	24.4	36.34	30
36386	21136	345	3.3	2.9	13.0	139.97	30
15812	23097	249	4.1	4.8	14.5	54.75	30
14853	24228	276	3.9	4.1	14.5	111.55	30
40890	25128	282	4.4	4.6	15.7	66.55	30
12201	28089	587	7.8	4.9	27.1	18.74	30
37899	28994	308	4.8	4.2	25.1	56.64	30
9323	29442	512	5.3	4.2	29.1	68.54	30
29268	30493	210	3.7	4.6	13.0	103.79	30
34666	30550	102	5.9	9.6	22.4	40.68	30
17471	30754	219	5.0	6.2	17.7	66.52	30
40984	31155	239	5.0	5.7	17.7	60.60	30
37870	31452	229	2.9	2.9	11.0	657.99	30
23334	31514	231	4.8	5.3	17.3	146.48	30
36687	31611	437	7.8	5.9	44.0	54.36	30
30612	32952	232	4.1	4.5	14.9	55.51	30
10717	33348	242	5.3	5.2	20.0	122.78	30
31467	33741	159	4.6	6.4	16.5	94.94	30
25742	33928	241	7.6	8.1	28.3	20.10	30
31712	34923	307	6.9	6.9	23.6	27.54	30
15957	35277	203	4.1	4.6	14.9	126.35	30
32947	35363	256	6.6	7.1	24.4	32.22	30
30209	38488	203	4.9	5.4	17.7	75.90	30
24139	38943	193	7.0	8.0	25.1	21.56	30
31961	39000	187	6.5	7.4	23.2	55.24	30
50066	41305	121	4.1	6.4	14.9	76.65	30
23423	42746	131	5.6	7.9	20.0	47.31	30
40653	42779	225	3.4	3.1	13.7	141.88	30
36004	43880	158	5.5	6.4	18.9	40.78	30
23512	45794	85	8.6	12.4	31.8	27.22	30
30006	47142	141	4.9	7.6	18.1	73.99	30
33510	48239	106	4.8	8.2	18.1	142.43	30
51942	2085	316	3.1	3.0	11.4	85.32	31
18037	3701	254	4.0	4.2	15.3	101.58	31
27248	3658	476	6.8	5.3	48.7	22.57	31
32697	5986	385	6.5	5.1	15.3	34.08	31
33484	7226	257	6.3	6.6	23.2	24.25	31
21435	7410	375	4.5	3.8	16.5	62.85	31
26901	7772	533	4.1	3.2	18.5	126.27	31
34708	8315	494	6.7	4.5	28.3	54.56	31
38509	8666	480	3.2	2.5	20.0	185.18	31
20258	9321	280	5.1	4.8	22.8	79.35	31
36195	9467	333	4.7	4.3	14.5	48.84	31
24003	9730	258	5.6	6.0	20.4	31.80	31
32346	10380	453	4.9	3.4	21.2	64.59	31
38019	11536	220	6.2	7.2	22.0	157.82	31
15254	12978	284	5.3	4.8	26.7	77.28	31
18432	13227	235	4.0	4.4	14.5	41.48	31
24461	13858	303	5.3	4.9	23.6	49.09	31
13926	14592	405	5.4	4.1	20.8	45.66	31
11016	15087	228	6.7	8.0	23.6	18.16	31
27307	15153	255	5.6	6.0	20.4	41.19	31
29130	15527	182	5.1	6.1	17.3	35.70	31
44174	15596	168	5.3	7.3	18.5	22.86	31
15810	15807	317	5.3	4.6	33.8	33.31	31
32066	16213	355	3.5	3.0	16.9	91.00	31
34864	16249	277	3.2	3.3	12.2	112.09	31
9325	16909	317	4.9	4.7	16.9	91.55	31
42455	17064	345	4.4	4.0	13.0	53.16	31
27869	18837	308	3.5	3.3	13.4	105.12	31
37673	18844	335	4.0	3.8	11.8	61.83	31
26470	20339	532	7.0	5.1	30.6	45.02	31
24382	20448	297	5.3	4.7	29.1	119.03	31
36377	21147	360	3.0	2.6	8.6	157.36	31
15816	23070	335	5.4	5.1	14.9	34.98	31
14837	24219	223	3.9	4.2	14.1	148.41	31
10975	24740	158	5.9	8.0	20.8	34.11	31
10628	25612	226	8.2	9.1	29.5	21.73	31
26463	26855	207	5.5	6.8	19.2	22.33	31
28161	28023	134	4.6	7.1	16.9	61.87	31
40087	28125	233	4.2	4.9	14.9	81.52	31
16000	28660	273	4.4	4.1	19.6	157.79	31
9271	29506	298	6.1	5.8	27.1	39.37	31
14979	31088	357	5.3	4.5	18.5	48.95	31
12937	31437	164	7.9	8.7	28.7	19.84	31
37863	31439	261	2.7	2.6	10.6	526.98	31
23322	31520	200	4.5	5.2	15.7	134.29	31
37557	32454	227	6.5	7.3	23.2	35.56	31
10708	33365	277	3.9	3.8	15.7	192.02	31
29983	33443	354	4.9	4.2	21.2	60.56	31
16703	33615	108	5.1	7.2	18.5	87.85	31
37904	33791	253	5.4	5.3	21.6	25.84	31
15957	35251	159	4.9	6.0	17.3	133.26	31
11067	35702	178	3.5	4.5	12.2	81.55	31
14769	36948	115	5.0	7.3	18.5	61.86	31
33724	37748	174	11.2	14.5	40.1	16.54	31
45736	38226	285	6.1	6.1	23.6	30.46	31
31949	38954	145	3.8	4.7	13.4	205.82	31
25579	39481	118	4.6	8.0	18.5	60.43	31
42665	39712	119	4.2	6.8	15.7	84.96	31
27898	40754	120	6.0	6.9	20.0	34.47	31
12560	41184	200	4.1	4.4	14.1	76.28	31
28994	42253	133	5.6	7.2	20.0	102.21	31
40658	42795	184	5.7	6.4	19.6	93.22	31
13656	44757	192	5.7	7.0	20.0	30.16	31
46730	44787	141	4.2	5.2	14.5	83.83	31
21545	48004	148	4.2	5.4	14.9	191.32	31
33497	48265	64	3.9	7.4	16.5	137.68	31
29323	48293	233	5.3	5.6	19.2	63.40	31
51931	2104	294	3.8	3.9	13.7	53.07	32
18027	3704	245	3.9	3.8	15.3	151.25	32
29099	7129	357	3.7	3.1	25.1	81.94	32
21434	7416	412	5.0	3.8	23.2	65.56	32
20520	8276	222	4.5	4.5	17.3	89.15	32
38528	8630	529	7.0	5.0	31.4	102.03	32
29016	9084	247	4.1	4.6	15.3	63.46	32
38021	11510	268	3.3	3.5	12.6	105.38	32
16605	11561	159	6.5	8.7	22.8	51.98	32
15222	12988	526	5.9	4.4	26.7	40.31	32
32992	13688	255	4.5	5.1	16.1	64.13	32
29138	15520	244	7.5	7.7	29.1	21.04	32
12987	16801	182	4.0	4.5	14.1	49.84	32
9346	16874	265	3.2	3.1	13.0	214.56	32
22181	17006	297	6.0	5.8	24.0	29.59	32
42351	17007	544	6.7	5.5	31.8	103.17	32
35387	17319	221	4.1	4.2	14.9	78.37	32
37678	18831	251	4.1	4.7	14.1	67.40	32
25308	18881	279	5.6	5.7	21.6	42.96	32
27861	18845	229	3.3	3.7	11.8	176.24	32
24401	20451	301	3.3	3.0	15.7	105.91	32
20006	20978	279	5.1	5.0	20.4	52.44	32
36386	21139	332	3.3	3.0	11.0	154.96	32
13532	22757	310	4.6	4.0	27.9	48.89	32
14837	24233	269	4.5	4.5	18.1	55.32	32
34931	24872	248	8.2	8.2	32.6	25.36	32
8695	26728	210	4.0	3.9	14.5	124.63	32
14421	28269	248	7.2	7.3	27.9	48.78	32
18694	30245	226	4.3	5.1	15.3	58.60	32
43547	30563	703	6.1	3.2	18.1	224.59	32
14991	31085	194	4.0	4.8	14.1	72.43	32
37873	31450	317	3.1	2.7	22.8	492.04	32
35205	32000	329	9.7	8.8	37.3	17.61	32
11110	35720	189	5.4	6.6	18.9	57.66	32
33665	37709	243	8.1	8.1	32.2	43.79	32
39228	38256	160	6.7	9.2	23.6	27.39	32
45771	38244	553	8.1	6.3	34.2	53.70	32
22446	38738	93	5.0	6.4	18.1	115.30	32
50134	41209	175	7.1	7.8	25.5	21.80	32
21940	41241	161	5.9	6.9	20.4	60.16	32
31172	41332	201	9.7	11.0	35.0	20.08	32
14479	42013	140	5.6	7.5	19.6	36.58	32
42249	43054	101	3.9	5.2	14.1	165.85	32
36949	43410	168	4.0	5.4	13.7	49.32	32
42895	45304	227	6.4	7.6	22.4	21.71	32
51942	2090	257	3.8	4.2	13.4	82.00	33
18028	3713	258	3.0	3.2	11.4	148.82	33
28976	5019	493	4.4	3.5	29.5	35.02	33
34183	6676	354	3.1	2.7	13.7	94.56	33
21434	7400	340	5.5	4.8	30.2	46.98	33
30602	7613	292	3.1	2.9	15.3	105.70	33
20227	8189	440	2.9	2.3	35.3	229.34	33
38551	8608	528	7.4	5.1	31.4	43.37	33
28989	9088	313	4.9	4.9	16.1	52.65	33
15642	11350	306	7.8	7.8	26.7	15.92	33
31436	11683	309	5.4	5.1	20.8	22.49	33
37395	12850	258	6.5	7.1	23.6	39.02	33
31651	13590	250	5.3	5.2	21.2	43.77	33
32988	13700	188	4.3	5.1	14.9	93.87	33
41793	14742	361	4.6	3.9	20.8	64.55	33
22208	15239	401	6.0	4.8	36.9	53.99	33
10064	16423	507	3.7	2.9	21.6	164.00	33
30822	16925	478	4.2	3.1	24.7	76.53	33
42431	17055	340	4.6	4.1	20.8	68.80	33
27319	17989	290	4.7	4.4	20.0	91.21	33
25347	18878	263	5.9	5.6	25.1	27.84	33
24383	20469	337	4.4	4.0	18.1	83.46	33
13690	20935	240	5.9	6.9	20.8	42.75	33
40093	21567	255	5.0	5.1	19.6	31.65	33
17441	22964	234	4.4	5.0	16.1	56.97	33
15838	23132	276	6.5	6.4	25.9	44.24	33
31009	26489	399	7.7	5.9	24.7	20.79	33
42591	26871	342	4.9	4.3	17.7	72.06	33
14405	28250	197	6.7	8.0	23.6	41.53	33
43102	28886	167	6.2	8.9	22.0	66.74	33
30857	33105	541	9.4	6.2	36.9	28.26	33
10712	33370	273	4.3	4.1	18.1	96.86	33
31723	34994	305	7.4	6.9	31.8	36.56	33
29014	35445	121	4.7	6.2	16.5	114.91	33
48754	36216	170	12.3	13.7	44.8	13.99	33
16381	36381	340	6.2	5.8	16.1	42.76	33
28913	37283	207	7.7	7.7	28.3	22.66	33
30160	37801	200	4.6	5.5	16.1	89.58	33
22440	38743	108	4.7	6.4	16.9	95.33	33
31900	38923	142	4.0	5.0	14.1	227.33	33
24168	38999	323	9.9	9.1	37.7	13.78	33
41551	40206	289	8.8	8.8	33.8	21.01	33
12064	41215	181	6.2	7.9	21.2	34.47	33
28986	42277	206	11.5	12.7	40.5	30.41	33
42295	42996	164	4.0	4.8	14.1	152.15	33
27429	43494	207	5.1	5.8	18.1	22.64	33
46724	44770	254	4.8	5.0	18.1	108.02	33
33499	48247	93	3.9	5.8	14.5	157.05	33
51951	2132	241	3.4	3.7	12.6	83.29	34
18028	3719	280	3.0	3.1	11.8	118.57	34
35189	5596	248	5.1	5.4	18.9	42.94	34
19033	7061	376	7.3	6.0	20.8	21.42	34
28074	7334	306	5.4	5.2	20.8	46.13	34
21415	7416	301	7.5	6.8	39.3	24.73	34
30587	7599	285	2.5	2.4	10.2	164.80	34
20227	8186	393	2.8	2.3	21.6	218.18	34
29025	9080	295	4.3	4.3	15.7	70.64	34
35458	11549	567	12.4	8.2	46.3	35.79	34
17427	11649	566	10.9	7.1	39.7	58.01	34
31387	11642	522	8.7	6.6	45.2	19.68	34
32965	13696	269	4.1	4.4	15.3	63.92	34
34956	14396	298	6.1	5.5	32.2	63.12	34
39768	14388	490	3.9	3.0	24.0	159.94	34
31388	15877	548	7.4	5.4	30.6	21.67	34
41713	15866	258	4.4	4.0	19.6	59.58	34
18454	16084	302	4.0	3.9	14.9	35.63	34
13691	16368	262	6.8	6.3	30.2	24.80	34
24464	16931	258	5.2	5.7	18.9	44.34	34
40380	17955	239	6.6	6.9	24.7	41.38	34
41598	17961	596	6.4	4.5	22.4	96.28	34
37682	18831	347	5.0	4.4	17.7	65.22	34
30527	19316	233	6.1	5.8	23.2	35.27	34
24393	20447	308	3.1	2.9	12.6	121.65	34
36625	20397	417	3.3	2.7	44.4	141.12	34
40092	21565	297	4.1	4.0	16.1	69.33	34
15812	23137	271	5.2	5.4	18.9	48.28	34
37974	23236	444	8.1	6.0	41.2	20.25	34
40740	23169	298	6.2	6.4	21.6	34.13	34
30997	26511	302	4.1	3.8	19.6	93.44	34
12277	27510	144	4.7	6.7	17.3	102.05	34
41784	28566	238	2.7	2.8	10.2	204.18	34
36050	29450	329	5.1	4.6	22.0	55.44	34
17911	29539	222	5.9	6.3	21.6	75.65	34
43396	30536	540	5.5	4.5	26.3	76.18	34
36190	30667	268	6.9	6.6	29.1	50.05	34
24191	33194	251	6.8	7.4	24.7	27.39	34
19202	34704	240	4.9	5.1	18.9	119.48	34
31681	34967	189	5.1	6.2	18.1	82.17	34
51068	37804	237	4.9	4.7	18.5	40.80	34
31922	38937	151	4.2	5.4	14.5	162.65	34
51871	41256	169	4.4	5.2	15.3	111.71	34
39526	41438	250	4.7	5.4	16.5	34.32	34
35980	43903	157	4.6	6.6	16.1	33.90	34
30056	45465	161	5.8	7.8	20.0	42.80	34
22600	46699	132	5.7	7.8	20.8	42.38	34
33500	48245	57	4.0	7.0	16.1	168.05	34
51935	2127	258	3.7	3.7	14.5	55.96	35
18055	2546	221	4.9	5.2	17.7	70.12	35
18035	3699	302	3.7	3.5	15.3	155.87	35
27295	3658	425	7.7	5.8	38.5	18.66	35
32170	4798	352	4.3	3.7	20.8	70.29	35
35229	5597	425	4.8	3.8	38.5	48.31	35
18827	6036	296	6.7	6.3	28.7	26.64	35
17405	7139	523	10.8	7.5	46.7	27.06	35
19050	7064	295	6.1	5.9	24.7	30.64	35
25402	8091	531	5.4	3.6	22.0	47.26	35
15969	8268	509	6.8	5.3	39.7	19.94	35
28997	9072	242	5.4	5.6	20.4	56.06	35
21223	9418	254	6.7	6.2	29.5	26.42	35
35722	10135	294	8.5	8.4	31.8	35.34	35
18035	12286	273	7.7	7.8	29.8	36.82	35
37411	12917	192	6.8	6.5	25.9	33.44	35
23543	13645	686	12.5	7.8	36.5	70.35	35
33010	13672	238	6.4	6.8	23.6	46.77	35
39777	14339	464	3.1	2.5	28.3	245.61	35
34926	14418	195	4.2	5.1	14.9	77.70	35
41771	14783	447	5.4	4.2	43.2	34.98	35
18504	16084	310	5.4	4.8	28.3	71.05	35
19886	16144	270	4.7	4.6	20.0	48.89	35
9335	16878	306	3.7	3.4	19.2	143.71	35
23191	17011	490	6.0	4.8	46.3	63.10	35
40387	17952	237	6.3	6.8	22.8	47.53	35
41340	18073	320	3.1	2.7	17.7	230.32	35
37676	18840	282	5.4	5.1	22.8	64.16	35
21793	19134	346	5.7	5.1	18.5	39.96	35
42811	19067	255	6.0	6.5	22.4	75.57	35
34271	19307	254	3.3	3.5	12.2	115.46	35
24391	20443	320	3.6	3.3	16.1	96.12	35
13702	20996	156	5.1	5.7	18.1	51.19	35
17442	22970	229	5.9	6.3	21.6	36.00	35
15811	23125	212	5.2	6.4	18.1	43.63	35
40760	23194	324	4.7	4.1	31.8	76.59	35
22859	24126	316	4.0	3.5	22.0	137.04	35
9919	24597	180	5.4	6.8	18.5	79.26	35
31649	25844	269	4.8	4.7	19.2	73.45	35
29104	26856	353	5.4	4.6	35.3	62.28	35
26940	28394	146	4.6	6.3	16.1	76.38	35
41782	28573	276	2.8	3.0	9.8	171.93	35
43697	33335	307	5.9	6.0	19.6	16.68	35
16682	33634	178	6.4	8.1	22.4	41.76	35
30850	34156	232	4.2	4.7	15.3	168.43	35
20736	34222	229	4.5	4.5	17.3	95.15	35
25801	34427	197	3.6	4.6	12.6	87.72	35
19197	34708	212	4.8	5.5	16.5	83.87	35
31690	34932	189	4.5	5.4	15.7	74.82	35
14759	36958	169	6.0	7.2	20.8	53.28	35
31937	38881	120	4.8	7.1	17.3	66.83	35
48331	39668	196	3.9	4.1	14.1	175.95	35
41344	39808	403	8.7	6.8	35.7	25.79	35
42332	39941	143	6.7	8.6	23.6	42.38	35
26534	40128	161	4.2	5.9	14.5	58.60	35
51867	41245	247	3.4	3.5	12.6	226.34	35
12081	41219	215	5.0	5.6	17.7	65.62	35
48703	41652	246	5.9	6.0	22.4	32.27	35
21537	47989	92	3.6	5.5	13.7	236.50	35
33495	48275	131	3.0	4.6	10.6	114.82	35
51971	2102	297	3.1	2.9	14.5	93.81	36
18044	2537	580	5.4	4.2	20.8	39.16	36
27322	2789	496	5.6	4.2	30.2	71.13	36
18039	3699	341	3.0	2.7	11.4	117.32	36
32171	4796	368	3.2	2.7	22.0	140.47	36
29758	5684	573	8.2	5.8	31.0	70.74	36
18815	5993	394	3.1	2.5	22.8	146.34	36
31365	6824	537	5.8	4.7	27.5	47.65	36
19057	7072	370	6.1	5.1	16.1	42.51	36
25420	8130	372	6.3	5.3	24.7	28.09	36
15914	8287	201	4.1	5.1	14.5	53.14	36
33919	8419	364	4.9	4.2	13.7	41.13	36
38237	8566	284	5.0	4.7	24.0	56.60	36
19514	9058	141	5.4	6.6	19.2	148.42	36
34136	9306	324	5.7	5.3	22.0	37.77	36
38036	11460	266	7.5	7.0	33.8	246.43	36
25333	11877	159	5.9	6.3	19.6	47.23	36
36590	11919	275	4.0	3.9	17.3	56.49	36
32351	12422	174	5.6	7.5	19.2	34.43	36
32994	13698	229	4.3	4.5	15.3	84.92	36
34863	14611	584	5.0	3.7	18.5	66.13	36
38354	15258	419	3.4	2.7	27.9	97.31	36
26284	17390	246	4.0	4.0	14.9	106.23	36
41347	18082	286	2.8	2.5	14.5	225.68	36
12082	18429	282	6.2	5.7	30.2	93.56	36
42131	19992	300	4.4	4.5	15.3	57.55	36
24396	20449	287	4.5	4.2	20.0	61.80	36
36935	20441	184	6.0	6.2	21.2	26.28	36
10980	21114	231	3.5	4.3	12.6	67.04	36
21509	21134	265	4.9	5.1	18.9	78.67	36
24721	21944	572	7.7	5.5	28.7	38.83	36
38001	22938	277	2.5	2.7	9.4	170.17	36
17414	23011	258	4.3	4.4	16.1	62.83	36
22871	24104	303	3.5	3.3	13.7	111.52	36
40047	25363	262	6.0	6.3	22.0	61.07	36
26954	28376	163	5.4	6.6	18.9	77.38	36
41777	28570	513	4.8	3.8	26.3	69.08	36
31128	32339	112	5.6	8.2	19.6	93.58	36
27874	32843	287	3.2	3.0	14.5	268.19	36
30853	34143	240	3.9	4.2	14.5	202.36	36
12171	34696	218	5.2	6.1	18.1	139.55	36
32977	35452	120	4.7	7.0	16.9	48.30	36
15251	35824	224	3.6	4.0	12.6	133.55	36
18105	37414	144	5.8	8.4	20.4	33.07	36
32437	37835	201	6.1	6.9	21.6	72.19	36
26365	39264	138	8.5	10.5	30.6	20.61	36
38375	40756	233	4.3	4.9	15.3	69.52	36
51874	41237	254	3.9	3.9	15.7	240.54	36
31136	43633	210	5.4	6.4	18.9	89.43	36
51753	47168	436	7.6	5.5	32.2	33.12	36
33500	48241	93	5.1	7.3	18.5	133.74	36
51945	2097	240	3.8	3.9	14.1	94.91	37
18025	3707	308	3.8	3.7	14.1	73.84	37
29718	5706	328	5.3	4.9	18.5	37.30	37
18808	5990	311	4.6	4.2	22.4	74.79	37
20848	6301	273	4.2	4.1	17.3	28.29	37
25430	8109	317	4.4	4.2	15.3	52.68	37
33954	8425	207	7.2	8.7	25.1	25.83	37
38226	8575	302	3.7	3.4	17.7	95.37	37
29032	9081	226	6.0	5.6	23.2	66.77	37
32090	9221	335	5.7	5.1	27.1	50.71	37
34148	9300	296	5.4	5.5	20.0	49.02	37
29822	9984	239	5.4	5.7	20.4	48.17	37
22511	10029	524	9.1	6.4	41.2	38.28	37
32506	11123	247	6.1	6.2	23.6	48.64	37
20943	11681	615	5.9	4.1	20.0	99.96	37
25339	11880	390	4.7	3.8	23.6	34.41	37
32366	12424	194	8.5	8.2	30.6	30.96	37
16017	12660	359	4.5	3.8	25.5	46.51	37
36129	12812	260	7.3	8.2	26.3	79.20	37
43264	13540	325	2.6	2.5	8.2	77.16	37
36948	13583	361	11.7	10.2	24.4	11.99	37
40916	13654	499	5.6	4.1	28.3	86.72	37
14679	15237	214	4.2	4.8	14.9	108.27	37
38356	15261	373	3.2	2.6	15.3	102.77	37
28840	15716	228	4.2	4.4	14.9	65.07	37
38516	16503	397	3.6	2.8	13.4	58.77	37
8946	17361	242	3.6	3.9	13.0	139.93	37
40411	17957	152	4.8	6.0	16.9	43.26	37
12101	18426	361	3.8	3.2	20.4	117.08	37
9748	18747	631	8.4	6.6	28.3	166.11	37
34254	19297	259	3.4	3.5	12.6	122.81	37
10708	22121	228	5.2	6.4	18.1	36.13	37
31426	22140	348	3.3	2.9	11.8	89.02	37
38010	22933	282	3.0	2.9	11.8	209.70	37
15805	23116	281	3.8	4.1	13.7	60.74	37
13623	23436	553	4.8	3.7	19.6	88.72	37
9950	24588	156	5.4	6.2	18.9	112.70	37
39859	25128	237	5.8	6.4	20.8	12.48	37
36429	25389	295	4.0	3.7	20.0	76.34	37
25954	26795	202	3.4	3.8	11.8	219.71	37
29152	28572	122	5.2	8.3	19.2	58.04	37
7101	29290	228	4.8	4.8	18.5	77.36	37
43122	30445	149	7.9	9.5	25.9	17.43	37
28942	30622	201	5.4	6.3	18.9	62.81	37
41435	32033	148	5.7	7.9	20.0	71.62	37
44950	32280	138	5.2	6.9	18.1	82.20	37
17106	32659	113	6.0	8.7	22.0	59.40	37
27880	32870	330	6.0	5.2	35.0	83.56	37
30437	33023	276	7.3	7.1	30.2	45.01	37
43657	33293	130	8.2	10.9	27.9	30.30	37
9263	33348	189	5.2	6.6	18.1	38.75	37
30879	34182	196	4.5	5.1	16.1	237.79	37
12146	34704	119	4.6	6.1	16.9	193.92	37
15250	35856	168	3.9	4.5	13.7	156.48	37
14253	39514	194	6.1	5.9	22.8	38.23	37
48413	39632	170	4.1	5.2	14.5	90.91	37
35684	41000	188	4.2	5.6	14.1	148.52	37
51873	41239	271	4.3	4.1	18.1	117.31	37
30203	42687	220	6.6	6.5	25.5	17.21	37
31123	44695	159	6.0	7.8	21.6	22.67	37
32625	45944	126	6.0	8.0	20.4	86.95	37
33315	46994	111	4.1	5.5	14.1	49.14	37
33514	48240	79	4.0	6.4	15.3	142.06	37
51959	2093	354	3.2	2.7	14.5	119.14	38
18043	3691	304	4.3	3.9	21.6	62.22	38
29709	5709	518	5.2	4.0	26.3	40.27	38
18670	7232	305	5.6	5.4	21.2	35.63	38
30604	7570	141	5.0	6.9	18.1	181.18	38
20855	7748	239	4.8	4.8	18.5	40.43	38
29020	9098	263	4.4	4.4	18.1	94.97	38
21898	9105	221	6.9	8.0	24.0	21.35	38
20532	10345	555	6.8	5.0	27.1	46.34	38
28479	11335	247	4.8	4.5	19.6	28.23	38
38501	11603	502	7.8	5.8	41.2	386.34	38
31415	11681	244	6.9	7.0	26.7	26.83	38
25326	11875	308	7.6	7.0	33.0	16.95	38
19845	12197	287	5.1	4.9	22.0	31.80	38
32367	12408	294	6.6	5.9	35.3	33.75	38
23656	12669	174	6.4	8.2	22.8	43.20	38
36123	12813	193	4.4	5.2	15.7	90.33	38
43266	13551	174	6.1	7.1	21.2	46.34	38
40923	13662	348	4.3	3.8	15.3	77.99	38
27146	13779	203	5.2	5.9	18.1	48.82	38
40116	14470	555	7.4	5.6	30.6	34.54	38
14674	15241	252	4.3	4.4	17.3	124.89	38
38355	15241	404	5.5	4.2	20.8	36.61	38
28833	15758	297	4.2	3.9	19.6	87.07	38
32357	16130	288	3.5	3.5	13.7	57.77	38
35012	16510	460	5.5	4.3	39.3	96.17	38
38492	16498	335	6.1	5.5	24.4	31.23	38
40783	16520	384	4.9	4.0	16.9	64.49	38
8923	17386	368	3.9	3.2	16.1	133.61	38
15874	17729	506	6.2	4.7	33.0	79.04	38
[truncated: 998,000+ more rows]
