# Supplementary material for: The nanoscale organization of the Nipah virus fusion protein informs new membrane fusion mechanisms
Source: eLife. 2025 Jan 2;13:RP97017. doi: 10.7554/eLife.97017 (PMC11695058; doi:10.7554/eLife.97017)
Supplement: Figure 2—source data 1. [file elife-97017-fig2-data1.zip]

Archive with 18 entries (17 files):
- Figure 2_source data 1/
- __MACOSX/._Figure 2_source data 1
- Figure 2_source data 1/E64d-ClusterMap.jpg
- __MACOSX/Figure 2_source data 1/._E64d-ClusterMap.jpg
- Figure 2_source data 1/NC-ClusterMap.jpg
- __MACOSX/Figure 2_source data 1/._NC-ClusterMap.jpg
- Figure 2_source data 1/E64d.jpg
- __MACOSX/Figure 2_source data 1/._E64d.jpg
- Figure 2_source data 1/E64d.txt
- __MACOSX/Figure 2_source data 1/._E64d.txt
- Figure 2_source data 1/NC.txt
- __MACOSX/Figure 2_source data 1/._NC.txt
- Figure 2_source data 1/E64d-DensityMap.jpg
- __MACOSX/Figure 2_source data 1/._E64d-DensityMap.jpg
- Figure 2_source data 1/NC-DensityMap.jpg
- __MACOSX/Figure 2_source data 1/._NC-DensityMap.jpg
- Figure 2_source data 1/NC.jpg
- __MACOSX/Figure 2_source data 1/._NC.jpg
