# Supplementary material for: The nanoscale organization of the Nipah virus fusion protein informs new membrane fusion mechanisms
Source: eLife. 2025 Jan 2;13:RP97017. doi: 10.7554/eLife.97017 (PMC11695058; doi:10.7554/eLife.97017)
Supplement: Figure 2—source data 1. [file elife-97017-fig2-data1.zip › Figure 2_source data 1/E64d.txt]

31134	9266	388	1.9	1.5	5.9	91.08	1
6931	29763	228	4.3	4.8	14.9	63.65	1
13586	47820	339	4.6	4.1	18.5	55.28	1
16692	4426	90	5.0	8.8	19.6	61.05	2
19454	9255	348	3.8	3.5	9.0	26.78	2
31119	9269	383	2.1	1.7	5.9	89.91	2
36821	16777	357	5.6	4.8	39.3	28.19	2
22853	22752	340	4.1	3.8	11.4	86.49	2
7760	39206	200	4.6	5.2	16.1	76.40	2
6518	41141	160	4.3	5.6	14.9	168.06	2
5521	43042	338	4.3	3.9	14.9	48.82	2
17746	46096	368	3.1	2.6	6.7	42.26	2
12394	46644	174	3.9	5.3	13.7	35.19	2
31121	9277	383	2.6	2.1	9.0	102.33	3
18305	11526	375	2.4	1.9	4.7	62.95	3
16851	12265	367	7.9	6.7	14.9	27.80	3
36830	16808	350	5.2	4.5	25.1	40.66	3
29474	20900	369	3.4	2.8	6.3	46.58	3
6922	29784	333	5.6	5.1	19.6	26.72	3
6495	41146	105	4.3	5.6	14.9	208.03	3
24831	42104	296	6.7	6.5	26.7	43.28	3
31134	9274	354	3.5	3.1	9.0	27.14	4
17355	10632	413	3.0	2.4	23.6	88.42	4
18308	11562	311	4.0	3.8	16.1	89.60	4
23685	15002	334	4.1	3.9	11.8	30.49	4
36836	16889	361	5.3	4.5	12.2	22.20	4
47222	18126	354	4.0	3.4	21.6	26.71	4
33044	18333	203	4.9	5.9	17.3	44.92	4
44196	18859	370	2.4	2.0	6.3	42.65	4
20795	19961	369	4.2	3.5	9.4	35.24	4
27416	22972	352	2.6	2.3	5.9	90.51	4
40076	23457	332	4.1	3.7	15.7	39.29	4
22956	27406	365	3.3	2.8	9.8	40.07	4
28799	28065	346	3.2	2.8	14.1	80.16	4
27312	29082	383	4.2	3.5	25.9	78.09	4
4220	33531	219	3.7	4.2	13.0	116.24	4
13733	34887	364	3.0	2.5	7.5	40.77	4
6952	35270	346	3.3	2.9	13.4	71.31	4
2329	39080	168	7.1	9.6	24.7	24.39	4
15212	39474	373	4.0	3.3	16.5	38.14	4
11016	40508	429	5.5	4.1	26.7	28.26	4
6517	41128	141	4.9	6.2	16.9	176.02	4
7994	41138	178	3.7	4.5	13.0	61.01	4
7555	43879	258	7.2	8.1	25.1	50.97	4
17359	46896	271	4.9	5.0	18.9	52.07	4
14023	47037	322	4.6	4.4	15.3	47.26	4
17017	5084	397	3.3	2.6	16.9	54.40	5
18629	9305	374	3.2	2.6	6.7	39.82	5
31134	9280	388	4.2	3.3	12.2	31.20	5
17475	10641	633	6.5	3.5	20.8	121.73	5
21096	11680	338	3.2	2.9	10.6	70.64	5
15834	13986	655	11.6	6.7	36.5	62.54	5
23667	14978	551	8.3	5.9	33.8	87.43	5
36655	21058	328	4.1	3.9	11.8	30.99	5
32953	21759	297	6.9	6.8	25.5	32.05	5
7168	22315	445	5.0	3.5	21.6	57.29	5
27396	22998	356	2.3	2.0	4.7	119.18	5
20391	23507	405	5.7	4.4	22.8	50.57	5
21379	23652	357	4.8	4.1	16.1	73.53	5
25312	23548	329	3.5	3.2	14.9	56.15	5
34997	25875	318	4.5	4.4	14.9	29.75	5
20694	26026	386	3.4	2.7	11.4	53.29	5
29410	26290	356	4.1	3.6	10.6	42.84	5
30533	26352	359	2.8	2.4	7.9	50.38	5
27278	29084	603	5.3	4.0	18.5	91.94	5
27328	30409	331	4.0	3.5	25.9	44.79	5
11391	31962	362	4.2	3.6	13.7	33.92	5
4262	33512	262	4.1	4.4	14.5	46.61	5
24633	34735	327	3.6	3.3	16.5	44.35	5
6939	35263	356	2.8	2.5	9.0	69.20	5
3854	35897	486	5.0	3.6	24.4	54.16	5
50387	36177	332	5.1	4.5	26.3	38.41	5
12532	36763	371	3.8	3.1	9.8	36.44	5
21905	39970	281	7.3	7.3	27.9	34.63	5
11008	40524	408	5.7	4.2	17.3	28.87	5
4805	41074	315	4.3	4.3	14.1	28.77	5
7931	41135	263	6.2	6.1	24.7	43.14	5
18417	43214	368	6.2	5.2	22.8	25.94	5
7577	43925	244	5.7	6.7	20.0	70.19	5
21179	43860	332	4.4	4.2	12.6	42.21	5
4714	45397	275	4.7	5.2	16.5	26.48	5
46110	47224	274	7.6	7.0	36.5	25.90	5
17016	5076	511	3.0	2.1	13.4	79.24	6
19066	8825	399	4.3	3.3	17.3	41.15	6
31118	9269	368	2.8	2.3	7.5	66.82	6
17674	10686	307	3.0	2.7	15.3	74.77	6
19641	11331	394	3.0	2.3	9.0	51.57	6
21062	11684	375	5.7	4.7	12.6	31.29	6
18654	13048	393	5.5	4.3	16.5	37.44	6
21497	12993	389	3.2	2.6	12.2	66.34	6
18443	13943	372	3.6	3.0	7.5	44.37	6
15865	14002	421	5.9	4.6	42.0	70.52	6
34116	17914	344	2.6	2.3	7.9	63.55	6
37249	18857	391	5.1	4.1	18.1	31.63	6
39309	19108	402	5.0	3.8	17.3	40.47	6
26767	19197	353	4.2	3.8	9.0	37.84	6
18559	19278	383	2.9	2.4	13.4	86.77	6
19836	19301	322	3.8	3.5	14.1	59.40	6
41228	19718	571	9.2	5.3	31.4	33.24	6
24495	21597	371	5.4	4.5	14.5	32.00	6
37654	22001	358	4.0	3.5	8.6	41.38	6
7162	22325	408	4.6	3.7	34.2	86.92	6
15524	25159	285	5.2	4.9	22.8	67.56	6
19592	26356	328	5.7	5.5	16.9	26.51	6
33042	28329	339	2.8	2.6	9.4	62.92	6
31848	28554	340	2.6	2.4	8.6	74.17	6
27351	29068	425	4.0	2.9	17.7	45.47	6
26397	31180	613	5.5	3.2	18.5	104.58	6
28452	31959	192	5.3	7.1	18.9	53.77	6
24234	32271	350	7.6	6.6	24.0	36.94	6
14345	35402	591	4.5	3.6	16.9	94.55	6
3754	35917	326	3.9	3.6	13.7	51.32	6
15730	36426	333	5.6	5.1	18.1	30.07	6
22320	37029	231	5.4	6.3	18.9	28.57	6
11015	40520	264	4.2	4.3	16.5	37.78	6
16242	41128	96	3.8	5.1	14.1	308.06	6
15963	42561	260	5.6	5.7	22.4	28.18	6
7573	43911	176	4.7	6.1	16.1	84.19	6
2374	44269	293	6.8	6.3	31.0	22.34	6
22587	46084	210	7.9	9.0	28.7	59.05	6
11352	47043	197	4.5	5.2	15.7	62.54	6
33711	48112	287	4.9	4.8	20.4	46.06	6
17032	5090	325	2.9	2.6	17.3	88.73	7
31140	9275	350	6.1	5.3	18.9	30.52	7
20999	9575	351	4.4	3.8	14.5	27.28	7
21100	11687	378	2.4	2.0	16.5	143.52	7
15128	12481	394	3.4	2.7	13.0	43.70	7
35091	12873	397	4.6	3.6	18.9	74.04	7
27093	13708	349	9.2	8.3	24.0	31.35	7
21600	14492	409	6.4	4.7	21.2	26.60	7
23395	14705	238	5.0	5.1	18.9	121.07	7
21828	16816	476	6.1	4.5	33.8	86.20	7
21657	17477	313	4.3	4.1	18.1	74.41	7
25181	17412	251	3.7	4.1	13.4	86.12	7
34097	17922	317	2.5	2.4	7.5	128.71	7
13950	18263	320	3.4	3.3	11.4	52.03	7
35044	18777	342	3.3	3.0	9.4	40.09	7
37224	18833	353	3.6	3.1	9.8	36.62	7
41954	19112	368	4.0	3.4	7.9	21.35	7
18524	19272	413	4.4	3.5	31.8	80.54	7
27591	19241	403	2.6	2.0	11.8	77.48	7
38822	19981	350	4.4	3.9	10.2	23.70	7
29603	21127	180	5.7	6.9	20.4	77.65	7
41457	21308	303	4.6	4.2	20.8	58.50	7
33616	21488	574	6.3	4.9	24.7	101.27	7
7156	22318	515	5.6	3.8	23.2	50.55	7
42564	22389	514	7.6	5.7	38.5	33.94	7
23148	23585	364	3.3	2.8	7.5	45.27	7
26844	23872	317	5.1	4.9	17.7	26.44	7
29729	25320	345	4.3	3.7	19.2	40.15	7
33022	28352	342	4.7	4.1	19.2	61.50	7
12811	28492	296	3.5	3.3	14.1	68.31	7
31854	28562	379	4.5	3.7	18.5	108.53	7
26222	31172	331	4.0	3.8	11.8	37.24	7
6422	33091	393	5.1	4.0	18.9	19.42	7
22673	33597	324	3.0	2.9	9.4	32.01	7
4229	34605	525	9.2	6.9	45.6	40.53	7
22335	36974	301	5.1	5.3	16.9	37.44	7
14914	37198	453	3.5	2.5	14.9	46.60	7
17913	38810	241	4.1	4.6	14.5	44.68	7
24771	39267	315	6.1	5.9	21.2	25.09	7
22648	39821	408	5.7	4.3	17.3	30.05	7
16327	40961	495	5.7	4.2	30.6	76.82	7
6503	41585	290	4.3	4.2	17.3	26.76	7
10710	42283	173	4.3	5.5	14.9	76.37	7
2398	43860	269	7.9	8.8	27.1	18.44	7
7541	43913	288	4.7	4.7	18.1	70.44	7
4051	44644	280	7.3	7.2	30.2	29.77	7
8080	44699	284	3.9	4.0	14.1	63.95	7
4410	45751	292	5.9	5.3	32.6	33.69	7
16125	5413	338	4.8	4.2	24.7	40.16	8
19790	5849	616	7.0	3.8	23.2	49.65	8
15547	8514	388	5.3	4.2	17.7	36.06	8
16571	8669	302	5.5	5.1	25.5	45.00	8
19040	9101	373	3.6	2.9	6.7	28.82	8
21016	9376	110	4.9	6.8	18.1	96.62	8
20864	10922	609	7.2	4.1	24.4	88.03	8
16561	11392	330	6.5	6.2	18.9	19.10	8
15127	12505	394	4.0	3.1	14.5	101.68	8
27079	13697	331	3.3	3.1	9.4	30.69	8
26636	14764	357	6.0	5.2	13.4	22.02	8
35245	14816	366	3.7	3.1	10.2	40.19	8
23331	14833	104	6.4	9.5	24.0	93.61	8
33298	15796	358	2.5	2.2	5.5	67.41	8
29286	16299	359	5.4	4.7	11.0	26.39	8
21959	16712	328	3.5	3.2	14.1	55.89	8
30920	16923	313	7.2	6.7	29.1	25.64	8
25166	17394	174	4.2	5.2	14.1	102.78	8
21652	17506	368	4.1	3.4	45.2	68.14	8
34118	17939	364	2.8	2.4	5.5	73.13	8
13965	18268	285	3.6	3.7	13.4	101.59	8
29817	18462	270	7.0	6.8	28.7	129.83	8
20793	18916	250	6.6	6.1	29.1	34.29	8
37584	19207	369	4.9	4.1	21.6	48.75	8
18545	19282	386	4.5	3.7	18.9	91.67	8
5232	19637	421	3.5	2.7	19.2	53.61	8
19364	19830	617	4.6	3.4	15.3	134.66	8
38821	19992	444	5.5	3.9	23.2	33.68	8
43168	20699	385	4.0	3.2	11.8	49.69	8
29540	21003	195	7.5	9.3	26.3	80.02	8
12024	21353	315	3.0	2.7	15.3	56.55	8
41447	21327	262	4.7	4.8	17.7	44.21	8
32127	21739	430	8.8	6.6	40.8	32.09	8
46600	21573	116	9.7	14.7	36.1	23.85	8
39704	21820	533	8.3	5.0	29.8	28.09	8
7137	22313	251	6.4	6.7	24.0	22.21	8
21945	22681	238	3.3	3.7	11.8	123.91	8
38319	23135	386	4.8	3.8	16.5	43.05	8
23187	23553	580	9.9	6.8	35.7	83.07	8
22346	23771	208	9.1	10.7	31.8	26.67	8
25951	24158	338	5.3	4.7	21.6	41.18	8
36587	24349	305	3.3	3.1	13.0	48.02	8
32598	24959	357	5.1	4.4	27.5	44.60	8
29736	25322	288	3.2	3.4	11.0	47.67	8
21399	25715	564	7.4	5.6	29.5	50.19	8
43367	25765	392	2.9	2.4	29.8	97.59	8
19618	26366	332	4.6	4.2	15.7	23.51	8
31286	26471	326	4.6	4.2	19.6	49.80	8
30097	26752	334	4.9	4.5	16.1	56.44	8
24303	26884	317	3.3	3.2	10.6	105.81	8
26978	28259	360	4.0	3.4	9.8	35.80	8
33045	28346	270	3.7	3.9	14.1	82.87	8
31862	28564	372	5.1	4.3	14.5	55.69	8
30475	29195	456	4.4	3.4	33.8	63.93	8
23356	29503	377	4.8	3.9	10.6	22.45	8
24837	30139	245	4.7	5.5	16.5	27.37	8
9547	31306	155	7.2	8.7	25.5	20.23	8
26271	31144	262	5.0	5.1	19.2	73.05	8
9032	34028	195	2.8	2.8	10.2	277.86	8
14601	35081	444	4.4	3.1	19.6	66.74	8
6918	35268	367	4.4	3.7	9.8	23.59	8
1618	36501	189	7.4	7.5	26.3	48.98	8
5264	37644	220	6.6	7.4	23.6	36.69	8
2596	38058	218	4.9	5.0	18.5	43.75	8
4536	38666	261	3.9	4.0	14.5	48.76	8
22685	39829	367	4.8	4.1	14.9	24.79	8
16306	40990	471	6.8	5.0	36.9	40.45	8
8760	41063	489	8.3	6.1	44.0	28.22	8
27355	40939	348	4.2	3.7	13.0	31.10	8
13289	41247	384	4.5	3.6	11.4	22.60	8
5207	42031	210	5.9	6.9	20.8	47.26	8
17418	42177	518	8.2	6.2	40.5	29.87	8
10745	42361	49	4.8	7.4	17.3	135.81	8
7556	43924	240	5.1	6.0	17.7	73.32	8
8079	44725	293	6.4	6.2	25.9	54.99	8
14696	45159	267	4.3	3.9	20.4	49.95	8
14792	47903	366	7.9	6.7	15.3	24.21	8
37841	2729	390	4.5	3.5	13.7	27.49	9
19837	5833	383	5.6	4.6	28.7	25.77	9
17367	7672	372	5.2	4.3	20.8	19.89	9
15532	8508	361	5.2	4.5	9.8	28.34	9
19049	9117	369	4.6	3.9	8.6	26.30	9
14379	10207	230	6.4	6.0	24.0	38.46	9
49720	10473	247	4.8	4.6	18.9	25.15	9
20916	10920	656	7.7	4.1	24.4	92.94	9
15116	12503	346	3.3	2.9	18.1	135.97	9
32556	13704	210	6.4	6.8	23.2	40.21	9
15764	14027	675	8.7	4.4	26.3	81.23	9
18749	15393	167	5.4	7.0	19.2	65.57	9
15174	15461	350	7.3	6.5	19.6	21.03	9
33298	15797	337	2.5	2.3	7.9	137.75	9
26603	15952	107	5.8	7.8	21.2	123.12	9
17868	15986	307	5.7	5.5	21.6	31.47	9
19562	16126	403	4.7	3.6	17.3	47.74	9
35600	16333	350	4.6	4.1	11.4	46.78	9
19041	16740	424	6.4	4.6	24.0	46.50	9
21985	16712	373	7.2	5.9	21.6	28.55	9
25187	17324	209	5.3	6.2	18.1	32.86	9
21651	17516	380	4.7	3.8	11.8	55.17	9
34110	17930	298	2.7	2.8	9.0	86.60	9
13992	18271	299	4.0	4.0	14.1	55.58	9
44194	18439	558	4.1	3.4	17.3	70.75	9
25174	18814	363	11.3	9.8	22.4	15.44	9
31353	18794	209	5.3	5.1	18.5	96.80	9
5257	19656	500	5.2	4.1	32.2	62.15	9
20388	19926	269	4.4	4.1	19.6	86.86	9
22802	21125	306	4.9	4.9	17.7	31.18	9
26644	21063	295	5.7	5.7	21.2	39.38	9
46623	21630	254	9.3	9.9	34.2	31.27	9
34909	21775	379	3.3	2.7	9.4	166.55	9
39741	21842	395	3.1	2.5	22.0	90.94	9
22555	21987	533	6.2	4.0	23.6	54.32	9
29095	22188	257	3.0	3.3	11.0	70.85	9
21816	22785	144	4.8	6.2	16.9	108.34	9
19244	22899	657	9.4	5.8	29.8	81.59	9
41796	23009	400	3.1	2.4	12.2	56.25	9
23506	23439	264	4.8	4.5	20.4	148.99	9
22358	23675	202	4.5	5.6	15.7	59.87	9
26995	23875	366	10.0	8.5	19.6	20.10	9
29748	25063	548	4.5	3.3	18.5	73.43	9
21362	25700	506	6.6	4.6	29.8	75.22	9
23596	25822	269	4.6	4.8	16.9	41.55	9
24299	26885	312	4.1	4.1	14.1	64.02	9
25164	26905	289	5.1	4.6	27.5	36.13	9
33009	28315	350	6.7	5.7	35.3	34.69	9
24722	28981	294	3.3	3.5	11.4	88.44	9
22289	29701	280	6.1	6.1	24.0	24.95	9
9028	34023	225	4.6	4.7	17.3	193.70	9
23219	33978	264	5.0	5.1	19.6	43.56	9
6924	35283	276	4.0	3.9	16.1	66.41	9
15381	37321	368	5.1	4.3	13.7	33.26	9
17932	38784	174	3.7	5.1	13.0	39.56	9
16275	39816	242	3.7	4.3	12.6	35.33	9
13249	41249	212	6.1	7.0	22.0	38.32	9
10824	42491	169	4.5	6.1	16.1	52.74	9
8330	42889	156	6.5	7.8	22.8	18.10	9
7573	43923	260	5.1	5.4	18.9	73.20	9
50713	44145	222	4.6	5.7	16.1	22.12	9
12854	44509	320	5.7	5.6	18.5	27.36	9
11821	46734	208	4.7	5.8	16.1	23.34	9
15951	47604	256	8.0	8.2	31.0	45.17	9
11144	49548	200	5.5	5.9	19.6	56.92	9
37810	2733	334	3.9	3.6	13.0	45.70	10
16834	6794	350	4.4	3.9	10.2	22.52	10
15562	8509	470	6.0	4.5	37.3	27.96	10
31111	9265	506	5.6	3.9	25.5	39.20	10
17053	10896	265	6.1	6.1	24.0	39.08	10
20109	11926	346	6.0	5.2	25.1	41.78	10
15126	12508	417	2.7	2.2	35.0	135.74	10
32596	13696	255	4.8	4.9	18.9	62.89	10
35287	14808	358	7.2	6.3	17.7	24.21	10
11007	14827	661	7.3	4.6	22.4	29.53	10
17663	15261	172	7.2	9.9	25.1	25.99	10
31907	15279	374	5.4	4.5	38.9	42.49	10
33304	15795	357	2.8	2.4	9.4	76.83	10
26616	15898	90	5.9	7.4	22.0	220.99	10
19546	16097	297	3.3	3.0	15.7	152.82	10
27639	17015	317	3.0	2.8	12.6	80.54	10
32028	17338	341	3.5	3.3	9.0	55.77	10
40201	17447	358	4.2	3.7	8.2	22.27	10
34104	17949	256	4.8	5.4	16.9	62.73	10
38623	18193	362	4.2	3.6	8.2	75.77	10
33128	18292	343	4.3	3.8	16.1	99.46	10
44198	18432	534	3.6	2.7	16.1	60.20	10
13011	18692	157	7.2	9.5	24.4	39.19	10
34982	19537	340	4.2	3.7	18.5	45.44	10
5237	19642	573	3.7	2.5	13.4	54.03	10
42857	19539	429	6.7	5.2	40.5	25.98	10
37283	19988	402	4.4	3.4	16.1	29.22	10
14774	20281	506	11.0	7.1	44.4	16.80	10
16820	20245	346	3.9	3.5	9.8	44.94	10
18337	21713	320	6.0	5.4	30.2	45.39	10
46643	21592	139	7.0	8.9	25.1	50.07	10
34904	21777	375	3.3	2.7	7.9	148.50	10
19842	21885	320	6.1	5.8	20.0	26.98	10
19156	22868	557	10.7	6.3	37.3	50.62	10
23462	23355	519	4.3	3.0	18.5	86.51	10
34805	23407	321	3.3	3.1	12.2	88.90	10
21343	23642	527	8.1	5.2	32.6	76.95	10
36563	24372	283	4.3	4.6	15.3	55.72	10
31757	24563	231	4.9	5.2	17.7	80.51	10
34499	24611	472	7.2	5.2	38.9	70.71	10
19588	25387	290	6.7	6.6	25.9	17.52	10
23553	25863	284	4.3	4.0	18.9	74.37	10
28067	25937	382	5.4	4.3	13.7	30.27	10
25125	26876	434	8.4	6.4	44.8	34.62	10
24291	26894	298	3.6	3.4	15.3	85.96	10
25599	28665	489	5.6	4.5	42.4	68.42	10
33347	28609	509	5.8	4.5	31.8	46.66	10
28714	29623	434	5.7	4.0	20.8	22.48	10
30617	29927	240	5.0	5.0	18.9	40.53	10
5078	31915	132	6.0	8.0	21.2	50.62	10
23413	32538	443	4.7	3.4	20.4	45.89	10
6015	32602	301	6.6	6.8	22.4	16.03	10
24918	33081	210	7.7	8.4	27.1	43.16	10
45684	33076	279	5.0	5.1	18.9	42.81	10
11474	33218	241	7.1	6.8	29.1	58.01	10
7488	33593	218	9.6	9.3	38.1	37.57	10
24707	34285	273	4.6	4.6	18.9	107.43	10
10171	34909	503	5.5	4.4	36.9	74.80	10
6963	35259	307	5.0	4.9	18.1	50.34	10
15364	37325	328	8.0	7.1	39.7	35.32	10
23740	39390	249	6.9	6.5	29.5	28.62	10
9056	40271	265	5.4	4.9	25.9	45.36	10
17003	41504	558	8.6	5.8	32.6	35.94	10
10835	42563	215	4.0	4.6	14.1	52.33	10
21173	43828	323	7.0	6.6	26.3	28.81	10
50703	44129	160	5.5	7.2	19.2	32.08	10
6116	44733	189	3.6	4.3	12.6	73.21	10
4546	45150	245	6.9	6.8	26.7	23.80	10
39615	47000	298	5.1	4.6	24.7	42.79	10
3993	48670	210	6.1	6.6	22.0	27.39	10
11130	49527	178	6.0	6.5	21.6	87.69	10
8418	49616	202	5.0	5.9	17.7	46.14	10
37824	2722	268	3.9	4.2	14.1	43.53	11
15558	8476	381	5.2	4.3	27.1	48.47	11
17368	10649	448	4.0	3.0	23.6	42.99	11
16439	12416	321	5.7	5.4	20.8	27.76	11
15118	12520	350	2.9	2.5	16.9	122.40	11
32622	13656	164	4.9	6.4	17.7	91.68	11
18082	14620	522	10.0	6.5	40.1	43.04	11
20751	14561	411	3.6	2.8	21.2	70.79	11
19648	14780	383	7.0	5.6	19.6	21.38	11
36083	14822	334	3.8	3.4	20.0	61.08	11
16323	15364	211	9.3	10.5	33.4	34.60	11
26634	15962	55	5.8	11.1	24.7	137.23	11
34204	15776	403	7.0	5.6	38.1	52.29	11
22829	16004	357	5.6	4.7	43.6	26.58	11
17723	16246	470	5.9	4.4	34.2	46.93	11
35619	16354	317	4.4	4.1	17.7	69.64	11
32028	17328	337	4.0	3.6	14.9	130.70	11
21660	17507	427	3.7	2.7	16.9	95.07	11
35276	17666	365	4.2	3.6	8.6	36.23	11
34128	17938	326	4.8	4.6	15.3	32.40	11
33160	18318	416	4.3	3.2	14.9	52.52	11
15999	19884	340	8.5	7.5	33.0	28.54	11
19241	19852	322	4.7	4.2	24.4	75.90	11
16844	20215	361	3.8	3.3	11.4	67.66	11
13137	21083	370	2.8	2.3	11.0	97.85	11
27216	21231	339	5.3	4.9	16.9	29.85	11
30678	21289	271	5.5	6.2	19.6	25.69	11
18385	21731	361	4.3	3.7	10.2	37.43	11
33645	22030	315	5.8	5.5	22.4	19.01	11
31747	24542	208	3.9	4.2	13.7	111.76	11
35248	24753	290	3.1	3.0	13.0	87.79	11
37702	24726	371	7.9	6.6	19.2	25.37	11
29855	25558	544	4.7	3.2	18.5	95.40	11
21326	25688	287	3.9	3.6	18.1	72.92	11
23187	26753	472	4.9	3.9	47.1	140.68	11
27833	27875	340	4.4	4.0	13.0	35.02	11
30208	28167	235	2.7	2.8	9.8	83.94	11
34899	28431	259	7.9	9.1	27.5	18.72	11
33281	28597	441	5.5	3.9	23.6	41.45	11
24108	28861	320	5.9	5.8	18.5	32.31	11
21057	29257	243	4.8	4.9	18.5	89.39	11
28748	29632	491	6.0	4.5	32.6	40.48	11
30625	29940	261	4.8	4.9	18.5	45.19	11
6906	31021	77	6.1	10.7	24.4	127.09	11
23402	32551	489	5.4	4.0	29.8	55.88	11
25730	32534	318	7.4	7.0	28.3	31.32	11
45632	33065	445	5.5	4.3	42.0	33.68	11
7512	33612	397	7.7	6.0	30.2	28.65	11
25198	39279	333	4.9	4.5	16.1	48.45	11
5064	40533	163	4.3	5.0	14.9	31.65	11
16041	40968	217	6.1	6.8	21.6	51.34	11
5453	42615	635	8.0	5.4	25.5	50.78	11
12751	42761	204	4.4	5.4	15.3	69.66	11
15112	42976	148	5.6	7.0	20.0	70.41	11
5627	43494	242	9.7	10.8	35.3	20.66	11
50722	44102	179	5.1	7.2	18.1	16.55	11
6102	44709	238	5.1	5.4	18.5	62.81	11
22040	45349	138	4.6	6.8	16.5	63.75	11
11767	46704	86	5.2	8.1	20.0	122.82	11
12628	48694	187	4.6	5.9	16.5	57.39	11
11138	49533	137	6.0	6.7	19.6	87.52	11
37824	2734	338	3.1	2.8	12.2	42.47	12
15674	6523	517	7.6	5.1	31.8	40.63	12
16803	6777	361	3.1	2.6	17.3	85.34	12
15556	8506	409	4.5	3.5	21.6	42.18	12
17767	8621	263	5.0	5.3	18.5	117.55	12
21012	9604	271	5.5	5.3	24.0	84.70	12
14466	10204	457	8.2	6.0	43.6	28.03	12
22035	10255	296	6.5	6.2	26.7	44.41	12
16505	12391	480	3.2	2.1	13.0	146.29	12
15115	12492	371	3.2	2.6	17.3	116.04	12
17891	14411	305	6.4	5.8	31.0	38.91	12
20743	14557	329	3.4	3.2	11.0	73.89	12
15184	15467	283	3.8	3.6	16.5	90.78	12
22878	16027	321	3.1	2.7	19.2	132.10	12
26516	16073	170	6.3	8.4	22.8	91.77	12
33491	16855	394	3.7	3.0	30.6	82.97	12
38232	16832	465	6.6	4.6	31.4	27.30	12
32259	17292	482	5.7	4.3	32.6	74.21	12
23657	17754	299	8.2	8.4	27.9	37.63	12
37137	18078	302	4.1	3.9	15.7	56.18	12
13977	18288	269	4.2	4.6	15.3	78.85	12
32293	18389	339	5.8	5.1	27.5	69.40	12
42117	18624	406	5.4	4.2	27.1	40.88	12
12996	18675	236	6.9	6.8	27.1	29.58	12
44146	19282	424	3.7	2.8	18.9	59.71	12
23314	19578	272	6.6	6.4	27.5	39.93	12
31245	19580	210	6.8	7.5	24.4	41.87	12
30390	19647	502	4.9	3.3	20.4	78.36	12
16823	20222	293	4.9	4.6	22.0	77.06	12
18757	20239	444	5.7	4.0	23.6	46.44	12
17862	20765	280	5.1	5.2	18.9	19.38	12
13175	21070	511	4.4	3.6	25.5	150.47	12
20356	21391	557	6.2	3.9	22.4	28.27	12
15870	22045	168	7.3	10.4	25.9	17.74	12
32574	22215	200	6.5	7.7	22.8	29.97	12
29586	22859	236	6.7	6.3	27.5	65.94	12
20374	23555	357	5.8	5.0	49.1	61.59	12
26646	23832	224	6.6	7.0	23.6	70.14	12
31801	23892	184	3.7	5.1	13.0	86.74	12
30119	24378	282	5.0	4.8	21.6	49.30	12
30557	25425	216	5.4	5.7	19.6	51.50	12
24512	26236	303	5.9	5.8	21.2	62.18	12
23208	26787	189	3.8	4.3	13.4	201.99	12
33018	27036	404	3.4	2.6	11.0	83.30	12
26501	28659	483	4.8	3.4	22.8	77.69	12
21939	28980	224	4.1	4.4	14.9	158.88	12
30614	29959	248	5.0	5.5	17.7	76.47	12
6872	31107	170	3.2	4.0	11.0	145.28	12
25754	32532	215	7.0	8.5	24.7	35.50	12
6495	33948	293	5.5	4.9	28.7	66.73	12
9030	34005	248	5.6	5.5	22.8	126.76	12
25238	35374	646	6.9	4.5	22.4	57.75	12
1620	36496	229	6.2	7.1	22.0	27.81	12
25265	38705	280	5.0	5.1	18.9	48.04	12
22459	39894	176	5.0	5.5	17.3	49.22	12
21492	40138	212	7.6	8.2	27.1	22.85	12
6116	44704	206	6.9	7.2	25.5	58.48	12
11768	46706	86	4.2	7.6	16.9	96.49	12
12892	47856	192	6.6	7.3	22.4	54.95	12
37824	2737	245	4.0	4.0	15.3	42.70	13
15637	6543	501	7.7	5.7	40.8	52.33	13
17772	8604	352	5.6	4.9	18.1	84.85	13
20476	8818	427	4.6	3.4	21.2	62.98	13
21739	9352	200	4.7	6.2	16.5	68.35	13
14399	10180	213	5.1	5.7	18.1	37.63	13
18611	10750	562	6.2	4.9	25.1	47.90	13
23174	11105	404	8.8	6.9	43.6	23.65	13
26282	11165	392	8.3	6.7	46.7	17.57	13
18919	11788	335	5.6	5.0	24.0	55.85	13
25142	12082	123	7.3	11.5	27.1	26.49	13
16542	12399	490	3.9	2.8	18.9	196.13	13
20362	12425	542	3.5	2.5	14.1	82.50	13
15083	12500	459	4.1	3.1	28.3	83.75	13
15303	14397	236	5.4	6.0	20.0	45.79	13
20743	14557	342	3.5	3.1	18.5	90.45	13
22162	15050	401	5.3	4.2	25.9	37.41	13
23673	15123	331	3.2	3.0	11.4	101.17	13
33565	15325	515	5.0	3.8	24.7	58.58	13
27785	15340	318	5.1	4.8	18.5	48.47	13
15171	15472	306	5.8	5.8	20.4	61.01	13
22885	16023	312	3.8	3.5	18.1	148.83	13
24507	16084	359	5.3	4.6	17.7	42.66	13
34233	16618	260	6.8	6.9	26.3	74.15	13
19920	17418	352	2.7	2.5	5.9	71.48	13
31851	17446	402	8.9	6.8	31.0	23.79	13
32848	17462	445	4.9	3.8	33.8	76.06	13
18766	18341	280	4.4	4.7	15.3	45.63	13
25928	18263	435	6.9	5.0	29.1	29.87	13
31276	19092	331	6.0	5.5	22.8	149.41	13
27602	19238	410	3.4	2.7	22.4	161.30	13
23306	19606	185	4.6	5.6	16.1	201.89	13
40882	19631	244	4.9	4.8	19.6	23.44	13
42408	19993	378	3.7	3.0	9.4	61.49	13
16834	20212	349	3.1	2.7	9.4	79.98	13
35401	20356	602	7.0	5.0	24.4	101.20	13
25748	20569	528	4.2	3.1	18.5	168.72	13
41237	20804	486	5.8	4.3	30.6	32.79	13
13334	20918	276	5.9	6.2	21.6	61.91	13
34364	20868	307	6.4	5.9	29.5	37.42	13
20321	21401	325	3.5	3.3	13.0	67.16	13
24999	21581	111	5.3	7.8	19.6	97.87	13
39518	21519	148	5.1	7.2	18.5	63.77	13
30264	21855	317	4.3	3.9	19.2	120.40	13
33573	22023	538	7.5	4.7	27.9	39.01	13
32583	22222	391	9.3	7.4	42.4	31.15	13
35316	22203	258	5.9	6.5	21.2	45.44	13
33006	23391	159	9.2	12.7	32.2	16.05	13
26643	23907	324	3.9	3.6	16.5	90.99	13
29642	24324	588	7.0	4.9	25.1	53.46	13
24969	24409	337	7.1	6.3	29.1	32.50	13
33807	25016	332	7.4	6.7	29.8	23.59	13
19622	25430	196	8.3	10.6	28.7	19.98	13
34225	27726	339	6.0	5.2	38.1	41.61	13
21984	28197	332	4.2	3.7	23.6	86.06	13
26529	28631	595	8.7	5.8	30.2	41.64	13
29562	29828	405	4.1	3.2	20.8	70.23	13
7846	30295	273	5.2	4.7	24.4	47.98	13
23400	32536	384	4.4	3.5	12.2	59.51	13
8708	33201	550	4.4	3.5	19.6	48.03	13
13259	33416	225	4.4	4.6	16.1	25.23	13
6456	33976	185	4.8	5.6	16.9	77.92	13
23051	35208	213	6.1	7.4	21.2	29.30	13
28475	35339	367	6.7	5.7	14.5	31.08	13
23557	35972	316	10.3	9.6	42.0	16.29	13
2758	37743	192	4.6	4.8	16.1	123.16	13
10234	39255	227	6.8	6.7	25.9	25.53	13
12582	41920	201	5.3	6.9	18.5	24.80	13
10843	42354	254	6.6	7.4	23.2	24.32	13
51108	43311	591	8.9	7.0	34.2	29.70	13
50708	44128	98	4.5	7.1	16.9	31.93	13
14338	44532	178	6.0	6.1	20.4	47.94	13
9797	48247	185	5.4	6.2	19.2	48.50	13
6896	3751	319	3.2	2.8	20.4	59.57	14
18425	8639	550	7.1	5.0	28.7	38.64	14
15653	9087	223	6.2	5.6	21.6	78.79	14
21735	9342	196	5.1	6.5	18.1	58.51	14
18614	10740	282	4.8	4.6	20.8	58.81	14
23175	11103	383	2.9	2.4	25.9	137.32	14
18890	11776	343	9.1	8.4	22.8	25.07	14
25148	12026	191	6.2	7.1	22.0	40.71	14
15016	12522	272	6.9	7.6	24.7	30.99	14
24039	13223	364	4.5	3.8	27.5	85.23	14
20744	14569	386	5.5	4.3	12.6	49.60	14
35708	14784	229	5.3	6.0	18.9	161.79	14
23674	15100	313	4.3	4.0	17.3	103.51	14
19912	15426	282	7.7	7.9	28.7	36.30	14
15185	15489	294	5.8	5.7	22.0	55.26	14
34247	16617	273	7.8	8.0	29.8	78.61	14
26984	17075	302	7.1	6.7	30.6	25.65	14
19944	17417	368	4.1	3.5	12.6	81.62	14
31844	17433	372	3.9	3.2	12.2	88.39	14
13024	18688	207	4.9	6.1	17.3	33.46	14
22720	18751	285	5.1	4.7	25.5	165.70	14
31288	19072	319	2.9	2.6	16.5	118.91	14
17531	19090	383	4.1	3.4	16.1	64.16	14
27561	19233	511	6.5	4.4	27.1	78.95	14
42773	19153	332	6.5	6.0	20.4	29.47	14
19711	19261	511	6.4	4.3	25.9	60.71	14
30431	19733	145	6.7	9.0	24.0	63.82	14
23415	19747	205	5.4	5.7	19.6	127.67	14
39386	19845	477	5.6	3.8	24.4	41.19	14
42396	20006	440	4.6	3.4	23.2	64.57	14
16842	20215	344	2.0	1.8	5.9	116.57	14
45892	20392	336	3.9	3.5	14.9	48.24	14
34349	20853	263	4.6	4.2	20.0	97.13	14
42717	20947	452	5.1	3.9	32.6	28.67	14
22987	21196	259	6.3	6.1	25.9	57.75	14
28697	21178	331	3.1	3.0	8.6	77.71	14
20351	21379	272	5.9	5.4	28.7	66.22	14
39523	21566	183	6.4	7.9	22.0	61.69	14
30252	21864	342	4.0	3.4	25.5	92.58	14
42365	22034	381	4.8	3.9	14.1	48.50	14
18086	22234	353	7.6	6.7	22.0	35.73	14
28573	22943	134	6.2	8.2	22.4	56.95	14
34454	23067	304	10.0	9.5	40.8	36.48	14
42199	23305	269	5.0	5.4	17.7	33.89	14
39881	23401	342	6.3	5.6	24.4	20.27	14
20376	23520	293	4.6	4.8	16.5	54.35	14
26668	23883	499	6.2	4.8	37.7	84.44	14
28154	24258	635	10.0	6.8	33.0	53.75	14
24950	24410	305	5.8	5.3	26.7	44.53	14
31302	24615	222	5.2	6.3	18.1	29.12	14
40684	24634	256	4.8	5.3	17.3	62.59	14
35109	25475	284	8.0	8.4	28.3	28.93	14
40342	26115	270	5.5	5.2	24.0	47.11	14
33083	26611	354	3.2	2.7	25.5	67.74	14
23176	26743	425	4.9	3.8	29.8	140.31	14
29238	27230	613	7.6	6.0	25.9	124.98	14
23240	28365	490	4.6	3.7	37.3	76.95	14
24016	29856	432	4.6	3.5	25.9	64.07	14
29556	29815	430	4.8	3.8	36.5	93.62	14
6854	31118	288	5.1	5.0	20.8	18.61	14
8124	31637	177	6.3	8.0	22.0	22.39	14
24446	31890	602	9.3	5.8	31.8	41.76	14
23388	32522	347	3.9	3.5	10.6	61.08	14
24709	34312	535	7.2	5.5	33.4	49.48	14
24514	37393	339	6.9	6.0	32.6	23.66	14
2778	37734	219	5.1	5.6	18.5	44.10	14
22252	39239	148	7.9	9.3	27.1	32.11	14
23277	40824	269	5.7	5.8	22.0	47.78	14
12560	41933	173	6.7	9.1	23.2	34.87	14
15694	42469	204	8.0	10.3	28.3	22.66	14
51142	43327	442	5.1	4.0	36.1	33.16	14
4540	49400	628	7.9	6.2	27.5	37.83	14
6864	3769	337	3.4	3.0	17.7	66.62	15
19292	7017	255	4.9	4.8	20.0	55.07	15
17523	7561	290	8.1	8.1	30.6	39.00	15
18431	8664	382	4.7	3.8	13.4	48.67	15
15694	9097	326	4.4	4.3	12.6	53.56	15
21167	10323	347	8.6	7.5	34.2	52.85	15
15670	10524	318	11.2	10.5	42.4	18.59	15
18592	10741	361	6.3	5.4	20.4	41.93	15
16580	12381	458	6.4	4.5	29.1	131.09	15
18696	12772	496	5.0	3.6	24.4	43.85	15
22676	13030	365	3.0	2.6	5.5	97.66	15
35708	14797	230	3.6	4.3	13.0	159.05	15
23729	15254	232	4.0	4.1	14.5	91.59	15
15161	15473	383	4.4	3.6	17.3	83.37	15
30225	15615	303	6.0	6.2	19.6	30.71	15
19126	15798	404	6.5	4.9	20.4	44.44	15
28193	15870	292	7.8	7.2	35.7	20.83	15
8647	16183	392	7.2	5.8	34.2	29.82	15
34137	17215	420	3.3	2.5	17.7	45.07	15
19942	17432	390	4.6	3.7	14.9	64.21	15
32080	17400	645	5.9	3.9	19.2	143.03	15
30104	17465	318	14.1	13.7	44.8	15.20	15
18041	17600	430	3.7	2.9	24.4	106.91	15
21184	18383	287	4.6	4.2	23.2	67.72	15
13953	18497	361	5.5	4.7	15.7	47.88	15
35382	18491	321	3.8	3.7	11.8	53.22	15
22647	18732	141	6.8	9.4	24.0	55.58	15
33275	18947	506	6.2	4.6	32.2	23.00	15
39162	18975	340	5.8	5.4	14.9	24.33	15
24556	19097	212	8.5	9.7	29.8	32.19	15
31297	19076	438	4.7	3.6	35.7	130.25	15
19717	19267	466	5.3	3.9	27.9	52.16	15
39381	19846	374	3.0	2.5	10.6	58.48	15
16816	20205	451	3.5	2.7	26.7	118.58	15
21040	20156	183	4.0	5.0	14.1	72.64	15
28437	20219	194	6.7	7.3	24.4	34.01	15
19990	21132	317	10.0	9.7	33.8	24.01	15
28680	21168	382	4.6	3.7	12.6	32.55	15
13821	21470	171	8.9	10.0	30.2	27.76	15
24184	21995	271	4.5	4.4	18.5	91.76	15
18066	22283	202	5.9	6.9	20.8	45.06	15
41983	22238	425	7.7	6.0	49.9	26.99	15
28578	22930	280	6.3	5.9	28.7	44.90	15
34991	23258	338	9.4	8.4	38.9	77.36	15
42186	23317	291	6.2	6.4	22.0	33.70	15
39867	23413	309	3.0	2.9	12.2	81.30	15
19685	23684	127	6.1	7.8	20.0	52.32	15
31318	24566	386	6.4	5.1	19.2	25.17	15
40672	24627	270	3.7	3.9	13.7	81.37	15
40386	26103	317	5.3	5.0	20.4	23.04	15
26215	26973	539	4.2	3.2	18.5	66.62	15
32366	27673	170	4.5	5.7	15.3	68.77	15
25258	27732	233	6.1	6.9	22.0	62.62	15
19555	28371	341	6.9	6.4	17.3	17.82	15
24064	29869	329	6.3	5.7	27.1	28.70	15
6895	30680	404	8.3	6.3	29.8	16.64	15
26234	31203	169	3.5	4.4	12.2	133.82	15
8127	31729	265	7.4	8.2	25.9	13.08	15
7815	34325	263	8.9	9.6	32.6	26.95	15
25093	35352	297	4.4	4.3	17.3	61.06	15
2763	37700	265	5.6	6.1	19.6	42.86	15
25431	37980	265	4.2	4.1	16.9	106.33	15
17278	38489	273	4.7	4.3	22.8	79.77	15
40491	39709	158	3.6	4.4	12.2	49.43	15
23282	40812	533	6.4	4.7	27.9	33.64	15
12592	41931	135	4.2	5.7	14.9	50.34	15
5472	42740	125	4.5	6.0	15.7	115.13	15
18819	46872	205	11.6	12.9	41.6	17.96	15
20033	5936	346	5.3	4.8	13.0	31.23	16
16502	6578	471	5.9	4.4	34.2	70.69	16
19310	9932	64	6.9	13.2	28.7	25.43	16
21148	10295	353	6.3	5.4	29.8	40.62	16
27616	11861	544	8.1	5.9	33.8	32.73	16
16631	12395	387	3.9	3.1	14.9	102.61	16
15065	12526	189	7.5	9.9	25.9	23.95	16
26513	14517	198	4.8	5.8	16.9	58.45	16
34464	15056	297	8.6	8.7	31.4	35.01	16
15175	15507	258	4.7	4.8	18.5	69.19	16
22888	16078	554	8.6	7.0	37.3	42.89	16
18016	16205	251	6.0	5.8	24.7	56.38	16
22030	16308	411	4.0	3.1	23.6	90.07	16
30465	16507	176	6.2	7.1	21.6	50.39	16
35973	16589	350	3.4	3.0	9.0	50.92	16
16708	17045	298	6.4	5.8	32.6	52.81	16
30022	17406	364	9.5	8.0	49.9	24.84	16
32857	17476	321	4.0	3.6	22.0	94.59	16
18013	17588	277	3.6	3.2	18.9	89.35	16
23692	17718	184	4.4	5.5	15.3	101.40	16
38590	17707	296	5.5	5.3	21.6	31.66	16
39780	18087	249	10.1	9.6	44.4	19.02	16
21219	18384	558	5.6	4.3	22.8	79.80	16
37757	19031	438	5.5	4.0	26.3	45.03	16
17504	19073	226	5.7	5.8	21.6	84.72	16
24510	19051	270	5.4	5.1	22.8	56.62	16
31265	19075	395	4.1	3.3	18.5	85.87	16
28138	19764	295	5.9	5.9	21.6	34.07	16
23464	19886	301	3.8	3.5	17.7	127.04	16
30482	20026	531	10.4	7.1	42.8	47.72	16
16830	20223	381	4.7	3.7	11.0	73.63	16
20039	20323	522	4.1	3.0	18.5	129.69	16
44473	20284	397	4.9	3.9	20.4	47.21	16
45802	20369	569	3.5	2.2	12.2	137.49	16
36929	20493	343	5.8	5.1	26.3	43.06	16
24534	20849	291	4.8	4.4	21.6	68.41	16
34351	20850	295	6.2	6.3	21.6	27.66	16
31371	21082	261	4.5	4.1	20.0	103.49	16
9176	21413	294	5.3	4.7	28.7	64.50	16
20811	21760	163	7.4	10.8	26.3	26.15	16
25385	21775	239	7.3	7.4	27.5	42.72	16
44106	22022	403	5.1	4.0	22.4	33.73	16
40110	22115	474	4.1	3.2	29.5	80.18	16
18096	22240	331	6.9	6.1	38.5	35.69	16
21771	22209	139	3.8	5.8	14.1	79.79	16
34308	22362	82	5.6	8.8	21.2	117.95	16
23012	22916	323	8.2	7.7	28.3	21.64	16
21044	23164	527	7.3	5.4	33.0	66.40	16
42163	23264	269	5.4	5.8	19.6	23.51	16
39863	23405	378	3.8	3.1	25.9	87.48	16
26730	23471	406	4.1	3.3	25.5	81.21	16
34084	24714	148	6.2	9.1	22.8	23.95	16
40687	24627	293	5.0	5.2	17.7	71.41	16
36629	24813	383	3.7	3.0	17.3	147.91	16
28176	26065	306	6.1	5.7	25.5	25.19	16
23800	26316	222	6.9	7.0	25.9	60.82	16
30992	28717	514	5.8	4.4	29.5	74.32	16
28452	29808	197	7.2	9.6	25.9	25.25	16
23418	32550	414	7.2	5.6	39.7	55.60	16
25222	33310	218	4.8	5.8	16.9	42.02	16
13346	36851	533	6.1	5.0	30.6	52.08	16
14453	37427	218	7.8	8.4	28.3	25.89	16
24447	38127	592	5.2	3.7	18.5	159.44	16
22157	39215	211	8.5	10.5	29.5	26.24	16
8876	39520	237	5.6	6.5	20.0	32.15	16
11360	39664	420	6.6	5.2	43.6	51.25	16
13241	41083	182	4.3	5.4	15.3	93.92	16
21274	41490	241	6.4	7.7	22.8	26.13	16
12583	41935	147	5.1	7.2	17.7	40.36	16
15055	43173	176	9.2	12.2	31.8	32.70	16
50716	44138	298	5.6	5.7	19.6	26.12	16
15977	4906	605	8.8	4.8	29.8	44.12	17
18447	5133	144	5.9	8.9	21.6	38.49	17
19376	7687	335	5.3	4.6	29.5	47.46	17
21469	10318	313	5.2	4.6	33.8	61.30	17
16641	12390	328	3.5	3.2	11.8	89.12	17
25171	12660	593	5.1	3.9	18.1	154.85	17
26721	13742	621	9.1	5.1	29.8	85.13	17
32625	13686	222	4.2	5.0	14.9	74.06	17
24734	14553	362	4.7	4.0	9.4	37.13	17
15205	15470	176	5.4	6.7	18.9	61.12	17
30227	15608	300	6.8	6.8	24.0	30.15	17
36010	16589	335	3.9	3.5	14.9	63.31	17
16654	17049	335	6.0	5.5	20.0	34.61	17
32869	17448	273	4.0	4.0	16.1	90.99	17
17922	17689	379	3.8	3.1	12.6	51.58	17
36065	17795	309	5.1	5.1	16.9	63.44	17
37532	18013	575	6.3	4.2	22.4	66.06	17
14780	18995	269	8.1	7.9	33.4	26.08	17
41496	19628	337	3.9	3.5	19.2	67.41	17
21865	20101	225	6.4	7.8	22.8	35.94	17
16828	20237	381	3.4	2.7	9.8	86.13	17
26117	20459	349	4.6	4.1	17.7	30.34	17
24558	20826	240	6.1	6.9	22.0	42.85	17
34418	20843	218	6.7	7.5	24.0	25.19	17
14990	21608	285	4.2	4.0	18.5	35.44	17
20745	21808	170	7.9	8.9	28.7	40.25	17
27749	21755	373	3.1	2.5	8.2	95.70	17
18090	22237	290	4.0	4.2	13.7	40.75	17
38740	23263	313	4.2	4.1	14.5	56.44	17
16548	23471	216	6.0	7.5	21.2	28.49	17
26686	23463	467	5.5	3.7	22.4	41.84	17
18008	24821	204	8.6	11.0	30.2	15.95	17
27160	24924	298	4.3	3.9	21.2	85.82	17
22310	25368	253	6.7	7.5	24.4	40.05	17
44903	25712	507	6.3	4.8	36.1	30.91	17
28208	26085	233	7.6	8.0	28.7	36.45	17
26939	26537	506	3.7	2.8	18.5	119.07	17
37435	26863	347	6.3	5.7	16.1	16.83	17
34771	27915	538	7.0	5.7	33.0	31.24	17
34059	28551	157	6.9	9.5	24.4	41.72	17
22508	29086	135	4.0	5.8	14.5	122.53	17
28487	29953	214	6.4	7.0	22.8	85.02	17
23400	32560	346	4.2	3.7	15.3	58.66	17
37839	33416	525	4.4	2.8	16.5	30.39	17
7460	35062	217	6.2	7.7	21.6	27.93	17
23878	35768	342	7.5	6.8	23.2	34.84	17
11354	35962	418	5.7	4.5	45.2	39.48	17
28568	36750	499	4.9	3.9	31.0	114.57	17
13367	36861	167	6.3	8.3	22.8	54.77	17
24474	38130	273	4.7	4.3	22.0	133.63	17
13164	40003	267	4.9	4.9	20.0	98.29	17
13263	41111	183	4.6	5.7	16.1	109.21	17
17865	41858	167	4.0	4.6	13.7	166.76	17
12550	41929	168	6.3	7.8	21.6	46.04	17
5709	42339	311	6.1	5.6	27.9	35.67	17
15552	45802	154	5.2	6.7	17.7	35.36	17
14810	47580	142	5.9	9.1	22.0	35.54	17
6864	3758	267	5.0	4.6	21.2	69.35	18
16073	4860	558	7.0	5.4	28.7	77.47	18
18077	7320	544	7.3	5.3	30.2	52.63	18
17202	11500	289	6.6	6.9	23.2	34.57	18
24263	11460	238	5.9	6.5	21.6	31.66	18
20834	12795	236	6.1	5.9	24.4	32.72	18
24222	13231	437	4.0	3.1	27.9	128.12	18
32605	13685	200	3.7	4.8	13.0	70.61	18
7365	14517	310	4.3	4.1	17.3	31.09	18
32686	15435	334	3.6	3.3	15.3	97.14	18
33463	16157	230	7.4	7.1	27.9	37.86	18
37328	16116	134	5.3	6.5	18.9	47.55	18
30564	16478	277	4.8	5.1	16.9	72.26	18
32480	16609	310	3.4	3.3	14.1	102.09	18
20050	16850	259	5.8	5.5	25.1	41.16	18
27698	16990	331	6.3	5.6	31.8	59.49	18
21607	17637	282	3.5	3.8	12.2	74.01	18
16195	17756	302	5.3	5.1	21.2	82.10	18
17930	17677	525	5.2	4.2	26.7	105.85	18
20214	17681	301	6.6	6.6	24.0	36.67	18
19278	17931	289	5.4	5.2	22.4	56.89	18
26568	17935	387	7.8	6.2	22.8	22.74	18
13019	18710	201	5.6	6.9	19.6	34.77	18
20275	18731	559	6.4	4.9	25.9	31.68	18
40591	19557	418	5.6	4.1	20.4	43.44	18
41506	19611	302	3.8	3.4	19.2	82.05	18
20930	19902	372	4.3	3.5	7.9	69.98	18
16837	20212	380	3.9	3.2	12.6	74.97	18
40329	20436	292	4.0	3.5	22.0	89.03	18
33494	21153	346	4.1	3.8	10.6	36.63	18
25439	21799	483	8.5	6.3	48.7	22.56	18
27754	21753	352	3.4	3.0	9.0	82.45	18
36361	21904	215	4.6	4.6	17.3	87.78	18
21878	22165	362	3.7	3.2	9.0	39.69	18
16347	22277	328	3.8	3.4	20.8	108.78	18
20615	23124	295	5.1	5.3	17.3	36.11	18
30813	23072	685	11.7	6.7	35.3	24.44	18
32586	23047	159	9.2	12.7	33.0	20.88	18
42169	23298	255	6.9	7.8	24.4	24.99	18
21913	23699	216	3.4	3.5	12.6	129.93	18
30091	24171	302	5.2	4.7	27.1	93.85	18
26266	24507	441	6.6	5.1	48.7	27.83	18
40682	24624	265	3.5	3.9	12.2	89.25	18
27757	25409	462	6.8	5.0	35.0	39.87	18
29854	25562	536	6.1	4.6	26.7	120.84	18
36722	25603	379	5.6	4.5	11.4	20.32	18
36785	26632	357	13.2	11.5	39.7	14.39	18
34763	27912	181	4.4	5.1	15.7	65.05	18
22120	28055	122	5.4	8.4	20.0	97.69	18
19564	28348	361	7.7	6.7	19.2	22.18	18
13192	28505	152	5.6	7.8	19.6	25.95	18
26627	28976	359	5.7	4.9	23.6	40.57	18
28906	29093	284	4.6	4.2	21.6	27.92	18
20475	29645	184	8.5	11.5	29.8	34.05	18
28682	30685	287	6.3	6.1	24.7	22.25	18
8089	31708	175	5.7	6.5	20.0	27.60	18
10326	32028	525	4.9	3.8	24.4	70.89	18
21637	32301	284	6.5	6.4	25.5	37.26	18
23410	32549	336	3.6	3.2	13.4	88.69	18
24439	32930	297	11.9	12.2	39.7	18.66	18
7444	35076	247	5.0	5.7	17.7	48.94	18
14106	35696	567	5.3	4.1	20.8	96.79	18
24424	36273	376	4.9	4.0	11.0	44.48	18
28554	36774	268	5.1	4.8	23.6	113.12	18
26345	36925	130	8.6	11.0	28.3	32.03	18
11727	38047	255	5.1	5.1	20.0	73.34	18
12323	40433	141	5.3	6.8	18.9	35.62	18
13245	41099	228	4.2	4.9	15.3	112.48	18
3566	41487	166	6.0	7.4	21.2	69.59	18
17865	41891	179	6.5	8.2	22.8	157.83	18
31300	42513	256	5.2	5.8	18.5	33.33	18
50739	44076	148	3.9	5.1	13.7	38.56	18
32582	49226	237	3.6	4.2	13.0	69.87	18
16092	4866	443	3.4	2.5	20.4	102.96	19
17299	6561	485	7.4	5.6	44.0	29.37	19
17341	8455	194	8.3	10.5	28.7	18.59	19
21460	10310	350	4.8	4.2	16.5	58.06	19
15620	10526	472	5.4	4.0	29.8	93.11	19
17157	11519	347	6.4	5.6	22.4	34.92	19
26798	11716	224	9.0	10.0	32.6	23.87	19
19109	11859	348	14.2	12.7	42.4	15.32	19
17819	12998	313	3.9	3.6	17.3	66.14	19
36091	14277	265	7.7	8.1	28.7	25.36	19
15210	14313	135	9.7	14.4	34.6	25.61	19
32648	15421	313	3.0	2.9	12.2	129.32	19
37304	16040	215	3.9	4.5	14.1	88.75	19
19931	16028	303	5.7	5.3	24.4	50.70	19
22921	16045	635	9.5	5.9	30.6	87.06	19
17966	16201	390	9.4	7.4	29.1	25.92	19
24621	16338	361	5.2	4.5	10.6	50.25	19
21637	17617	291	4.2	4.3	15.3	81.80	19
19260	17956	280	4.5	4.8	16.1	69.18	19
20184	18746	203	5.7	6.3	20.0	60.11	19
27895	18916	416	4.9	3.8	25.5	48.10	19
45229	18971	339	3.8	3.4	17.3	23.15	19
38101	19101	336	7.2	6.7	21.2	18.35	19
24260	19205	591	10.4	7.3	37.3	41.19	19
30813	19447	266	5.9	6.5	21.2	35.61	19
36055	19514	228	6.7	7.6	24.0	40.16	19
16824	20224	380	3.5	2.9	9.8	72.47	19
32167	20253	326	4.9	4.6	16.9	53.84	19
30882	20873	200	5.1	6.2	17.7	98.77	19
37710	21246	339	3.1	2.8	11.0	168.11	19
21035	21614	269	5.6	5.4	22.0	22.31	19
27767	21761	390	4.3	3.4	16.1	79.75	19
36366	21884	251	5.1	5.3	18.5	42.59	19
16328	22279	287	4.3	4.1	18.9	111.43	19
41781	22323	296	6.9	6.7	27.1	31.30	19
20895	22745	188	6.5	7.5	22.8	48.66	19
8487	23020	540	6.1	4.6	26.3	34.64	19
31067	22976	560	6.0	4.1	22.4	134.01	19
40198	23001	468	4.9	3.5	24.4	53.48	19
35014	23288	247	4.7	5.0	17.7	83.61	19
42193	23284	225	5.3	5.1	20.4	41.84	19
23167	23594	390	3.6	2.9	12.6	60.84	19
40667	24600	270	4.8	5.0	17.7	92.67	19
19953	24652	507	6.5	4.4	27.5	27.70	19
35282	25403	298	4.7	4.6	18.9	49.47	19
29844	25555	606	7.8	6.0	27.5	122.79	19
36684	25628	484	7.3	5.2	35.3	20.58	19
23786	26267	247	5.6	5.7	21.2	45.01	19
33400	26508	257	5.7	6.2	20.8	45.76	19
36779	26606	171	4.7	6.4	16.1	41.43	19
31169	27877	118	7.7	10.6	27.9	187.70	19
36055	28013	275	6.8	6.6	28.7	20.31	19
29460	28872	423	3.6	2.9	28.3	122.38	19
31001	29100	235	4.9	4.9	18.9	99.97	19
25655	29375	332	5.5	4.9	26.3	55.38	19
23430	32527	280	4.5	4.6	16.9	64.91	19
27372	32890	439	4.4	3.4	35.0	85.56	19
14563	34762	445	6.5	4.5	25.1	27.85	19
18261	35053	298	8.7	8.4	35.0	29.19	19
14146	35712	245	4.3	4.1	18.1	78.65	19
15625	35961	334	4.1	3.6	25.9	84.39	19
10007	37782	281	8.7	9.3	30.2	14.79	19
24449	38143	569	6.8	5.1	26.3	44.71	19
13193	38657	123	6.9	8.0	24.0	32.69	19
21914	40050	196	4.2	4.6	14.9	125.73	19
12325	40456	156	7.0	9.7	24.7	23.18	19
13259	41088	143	5.0	5.9	18.1	157.78	19
5763	41875	595	8.8	6.1	31.0	42.66	19
12559	41942	169	5.7	7.3	19.6	35.38	19
18625	41910	670	8.1	4.8	24.7	75.79	19
6892	43206	253	10.8	12.2	38.1	20.65	19
19142	43952	264	5.4	5.9	18.9	67.37	19
50726	44050	287	5.3	5.3	20.4	30.90	19
12746	44359	41	5.5	8.7	22.8	32.12	19
13436	45396	134	6.3	7.5	22.8	107.90	19
7796	46225	120	4.6	5.4	16.9	91.04	19
13635	46617	116	5.8	7.4	21.2	66.43	19
15405	48895	141	3.6	5.1	13.0	116.82	19
16086	4868	418	5.1	4.0	36.1	79.30	20
18515	4991	167	5.8	7.7	20.0	71.82	20
19478	6175	219	4.4	5.2	15.7	29.81	20
15986	7035	270	4.1	3.9	17.3	28.70	20
20394	7592	570	9.8	8.0	38.1	20.54	20
19767	8805	391	4.7	3.7	15.7	31.11	20
17750	9868	373	3.0	2.5	5.9	48.57	20
24287	11433	602	8.8	5.4	29.8	40.34	20
18027	12839	306	5.7	5.2	28.3	40.93	20
24221	13236	528	5.4	3.7	22.0	76.66	20
16957	14238	270	6.7	6.2	31.8	56.55	20
35968	15023	124	7.9	11.8	28.3	24.37	20
37295	15999	195	6.0	6.6	21.6	83.19	20
22899	16010	466	5.3	4.1	40.8	64.59	20
17987	16653	366	6.0	5.1	14.5	28.03	20
20612	17260	372	4.2	3.5	24.7	92.09	20
35190	18000	409	5.7	4.3	22.0	45.69	20
31435	18084	402	6.1	4.8	27.9	72.84	20
28996	18386	245	3.8	3.9	14.1	112.45	20
20145	18494	307	7.9	7.5	30.6	41.48	20
43891	18706	308	7.2	7.0	25.9	38.82	20
21651	18912	326	4.7	4.4	16.1	72.57	20
19295	19046	246	3.7	3.5	15.3	183.11	20
45230	18942	474	5.1	3.7	25.5	54.42	20
16914	19083	442	3.2	2.5	27.9	116.33	20
22951	19250	518	5.8	4.0	24.4	34.40	20
40580	19534	308	4.6	4.6	15.7	62.56	20
41485	19597	236	4.6	5.3	16.5	71.49	20
16820	20216	292	4.3	4.5	14.9	40.12	20
20742	20169	355	5.2	4.6	13.0	69.49	20
32688	20282	137	4.7	6.4	16.5	64.31	20
21827	20375	552	6.4	4.8	26.3	46.05	20
30905	20856	245	4.4	5.2	15.3	102.82	20
35416	21232	384	5.9	4.7	14.1	30.50	20
37710	21257	358	3.2	2.7	14.9	198.21	20
23793	21414	371	5.5	4.6	25.9	77.90	20
28124	21666	159	6.6	8.3	22.0	40.33	20
21633	21746	255	8.1	8.5	30.2	28.01	20
46406	22027	240	4.9	5.5	17.3	32.81	20
39118	22293	312	7.6	7.4	26.7	27.22	20
30735	22379	476	4.7	3.4	23.2	69.12	20
22604	22912	239	7.4	7.7	27.9	35.52	20
36779	23241	551	6.7	4.6	25.5	46.95	20
37945	23202	268	4.7	5.1	16.9	60.08	20
33518	24344	352	3.6	3.1	14.9	97.76	20
40672	24612	277	3.4	3.3	14.1	119.44	20
18168	24896	205	6.6	8.5	23.6	41.36	20
28031	24966	193	3.7	3.7	13.7	107.02	20
19049	25276	137	4.4	5.1	14.5	114.45	20
32751	25257	425	4.8	3.7	28.7	50.05	20
23741	26328	212	6.8	7.8	24.4	46.47	20
27441	26535	565	4.8	3.4	18.5	163.27	20
25594	27147	240	4.7	5.3	16.5	54.81	20
32802	27168	325	3.9	3.5	19.2	72.87	20
28815	27436	397	5.6	4.5	33.0	55.45	20
36640	27558	438	3.8	2.9	24.4	91.41	20
22108	28105	221	6.4	7.5	22.4	61.89	20
20506	28352	357	6.6	5.7	41.6	63.48	20
29455	28882	466	4.4	3.4	30.2	76.75	20
44068	29930	353	4.9	4.2	30.2	29.70	20
9476	30653	572	4.0	3.4	16.1	362.30	20
11121	32429	307	5.9	5.8	20.4	40.90	20
15636	35992	282	4.0	3.7	20.0	97.13	20
2787	37213	211	6.0	6.2	22.0	46.79	20
16366	37328	251	7.1	6.8	28.3	31.75	20
15973	38229	496	11.0	7.5	48.3	24.54	20
14594	39332	517	5.2	3.3	20.0	64.85	20
18374	39497	357	8.8	7.5	45.2	23.23	20
21911	40037	220	3.7	3.7	13.4	188.72	20
16908	40159	334	6.0	5.5	20.8	43.47	20
13237	41089	195	5.4	6.9	18.9	119.61	20
7521	41513	126	3.7	5.4	13.7	162.87	20
50733	44165	169	4.4	5.2	15.3	22.34	20
4850	46103	174	4.3	5.2	14.9	78.06	20
12386	46065	82	10.7	19.3	43.2	16.02	20
18491	5009	82	4.1	7.2	16.1	83.11	21
15931	7038	222	6.5	6.4	25.1	54.01	21
16042	9193	232	4.9	5.5	16.9	33.37	21
18659	9325	291	8.3	7.8	36.9	25.60	21
17746	9806	295	5.5	5.6	19.2	43.88	21
15737	10266	206	4.5	4.9	16.1	177.30	21
22570	10579	260	3.9	4.3	13.7	62.46	21
21831	11351	389	5.4	4.4	44.4	44.12	21
17191	11509	376	7.1	5.8	28.7	33.29	21
11250	12972	278	5.0	5.0	19.2	30.96	21
22435	13605	588	5.5	4.5	19.2	48.28	21
23757	13507	276	5.7	5.9	21.2	28.20	21
27704	13738	305	5.6	5.6	19.2	22.55	21
18024	14886	571	5.0	3.9	20.0	100.11	21
21763	14925	390	5.3	4.2	17.3	28.16	21
31334	15802	463	6.6	4.9	40.1	32.51	21
22861	16055	598	10.3	6.4	35.3	52.65	21
18005	16143	460	9.7	6.6	38.5	25.67	21
16558	16385	196	5.3	6.6	18.5	72.30	21
35985	16573	383	5.2	4.2	33.4	60.13	21
39871	18605	267	4.7	4.3	21.6	30.59	21
19290	18962	416	4.3	3.4	24.0	55.49	21
16892	19073	358	5.5	4.7	14.9	42.53	21
39307	19615	555	6.9	4.5	25.5	52.28	21
41499	19606	328	5.9	5.3	26.7	56.36	21
19521	19919	331	6.2	5.5	28.3	56.05	21
16849	20189	346	3.2	2.8	10.2	94.01	21
30929	20844	340	7.1	6.6	18.5	26.76	21
35889	21057	320	3.8	3.5	15.7	53.97	21
26915	21208	202	3.9	5.1	13.7	123.40	21
37695	21246	342	3.2	2.8	18.5	253.76	21
40263	21628	504	4.0	3.1	21.2	72.00	21
21643	21805	264	4.2	4.5	15.7	47.94	21
36099	22348	108	5.9	9.8	22.4	64.79	21
31642	22495	346	5.4	4.8	19.6	34.81	21
17632	22716	218	4.9	5.8	16.9	58.10	21
22615	23313	350	9.1	8.1	28.7	19.30	21
42175	23275	133	7.0	9.2	23.6	38.61	21
24555	24135	282	5.2	4.7	26.3	113.98	21
40675	24618	375	4.6	3.8	29.8	68.62	21
28027	24944	338	7.6	6.7	30.6	18.73	21
29914	25619	584	6.4	4.8	24.0	69.24	21
36810	26619	247	5.5	6.3	19.2	29.63	21
23218	27135	185	4.4	4.7	15.7	69.05	21
27951	27244	427	3.4	2.7	29.8	238.96	21
13185	28579	147	8.0	9.9	27.9	28.50	21
31412	28639	276	4.2	3.9	18.5	181.32	21
25236	28808	449	9.9	7.0	46.0	37.36	21
24763	32646	110	3.9	6.5	14.9	99.12	21
12894	33681	146	4.3	6.3	15.3	62.07	21
22640	34102	192	6.4	8.2	22.0	22.09	21
9847	36100	161	5.4	6.2	18.9	81.56	21
10352	38987	129	4.3	6.3	14.9	35.13	21
7647	39301	90	7.6	12.8	29.5	32.52	21
45005	40327	410	4.3	3.4	22.0	55.87	21
13241	41087	208	5.3	5.6	19.6	130.64	21
24561	41048	185	7.3	8.2	25.9	45.39	21
7500	41509	93	4.7	6.8	17.3	100.88	21
22605	41568	181	5.7	5.8	20.8	30.34	21
9759	42915	198	7.8	8.3	28.3	28.94	21
17735	44279	52	8.6	15.4	35.3	30.70	21
14776	47632	119	3.3	5.0	11.8	94.66	21
12426	48104	161	8.3	10.2	28.7	38.97	21
10993	48036	240	6.7	6.3	26.7	21.46	21
14833	3830	320	4.0	3.7	16.1	54.21	22
17625	5372	343	7.1	6.4	21.6	16.06	22
16542	7993	448	8.6	6.4	47.1	42.93	22
18725	7964	178	5.6	6.8	19.6	28.74	22
16052	9158	358	6.0	5.2	19.6	39.89	22
15735	10229	301	4.5	4.4	17.3	82.58	22
18823	10786	372	4.2	3.5	19.6	72.53	22
23127	12669	445	5.6	4.2	33.8	68.04	22
16907	12850	366	5.8	4.9	13.4	31.36	22
27714	13750	350	4.6	4.0	15.3	59.33	22
20036	14463	343	4.0	3.6	14.1	61.04	22
21756	14893	392	5.4	4.2	16.5	42.15	22
35968	15032	106	6.0	9.4	22.4	32.04	22
7225	15531	571	4.8	3.9	19.2	40.99	22
30544	16505	173	4.7	6.4	16.5	89.30	22
15529	17016	220	7.4	9.2	25.9	24.64	22
20170	17429	516	4.8	3.4	21.2	75.75	22
27896	17464	319	6.1	5.7	24.4	43.94	22
16193	17797	260	4.0	4.3	14.5	68.73	22
29422	17990	300	5.8	5.8	20.4	40.34	22
15388	18362	301	7.3	7.4	25.5	28.62	22
22142	18825	317	4.1	3.8	17.7	88.99	22
35475	19726	360	4.5	3.8	18.1	54.25	22
16831	20218	364	2.9	2.5	6.7	90.56	22
24398	20422	248	6.4	7.1	23.6	37.73	22
26935	21221	253	3.9	4.1	14.1	146.12	22
37705	21261	324	3.5	3.2	13.7	216.10	22
34171	22140	229	6.4	7.3	23.2	73.87	22
46371	22062	298	5.2	5.3	18.1	34.77	22
41513	22457	460	3.1	2.3	17.7	89.91	22
31663	22493	238	4.6	5.1	16.9	78.08	22
17620	22702	230	4.3	5.1	15.3	22.66	22
26519	23059	240	6.0	5.8	23.6	43.26	22
34997	23302	289	4.3	4.1	18.9	102.42	22
23268	23893	311	4.6	4.3	19.2	67.23	22
27486	23997	179	7.3	7.9	25.9	111.52	22
33495	24113	472	4.8	3.6	28.3	69.24	22
40657	24601	352	6.0	5.2	30.2	56.26	22
38656	25267	236	5.4	5.3	21.2	35.83	22
22070	25366	303	4.8	4.3	24.7	97.28	22
35956	25400	220	8.7	10.3	31.0	21.58	22
32883	25895	342	5.8	5.2	16.5	29.40	22
33998	26432	268	7.6	7.8	29.5	22.70	22
28602	26818	467	9.5	6.7	44.8	25.29	22
23541	28179	348	4.7	4.2	17.3	70.13	22
30045	28884	217	5.2	6.0	18.5	33.54	22
24188	29187	68	4.9	8.4	19.2	138.33	22
21699	30529	527	6.4	4.3	25.9	62.50	22
21483	31488	224	7.5	8.0	27.9	52.68	22
27105	31491	207	7.6	8.7	27.1	31.83	22
12913	33669	203	6.0	7.2	21.2	63.40	22
10833	34250	222	6.9	7.9	24.7	18.10	22
6852	35376	141	3.6	5.2	12.6	69.69	22
15644	35968	338	4.5	4.0	16.9	59.63	22
9836	36085	126	4.3	5.9	15.3	26.42	22
12199	37766	121	5.6	8.2	20.8	55.47	22
25423	38532	221	3.9	4.1	14.5	165.46	22
18620	38720	359	13.2	11.5	35.3	10.30	22
21974	39224	91	3.3	4.5	12.6	511.28	22
18336	39494	295	5.4	5.6	18.5	43.26	22
15657	39640	268	5.1	4.8	21.6	59.69	22
7868	39804	515	5.9	4.0	25.1	20.25	22
10917	40732	193	6.1	7.4	21.2	34.96	22
25368	40791	168	5.4	7.6	19.2	49.19	22
13250	41072	187	3.6	4.3	12.6	147.23	22
11500	43076	208	5.0	4.9	18.5	197.71	22
14474	43227	178	6.7	8.1	23.6	41.00	22
3320	43520	338	6.8	6.0	33.0	32.02	22
14815	47626	169	4.6	5.5	16.1	92.08	22
28128	48651	128	4.6	7.1	16.9	23.61	22
11657	49266	221	5.7	5.8	20.0	36.29	22
4596	49547	159	6.9	9.1	24.4	24.90	22
18647	7073	311	3.4	3.4	11.4	55.02	23
20321	7825	306	5.2	4.9	21.2	40.67	23
16040	9159	247	6.4	6.7	24.7	21.68	23
22110	9779	141	8.4	12.5	30.6	23.43	23
20663	10008	230	6.0	6.1	22.4	61.98	23
15745	10211	262	4.7	4.9	17.3	54.25	23
18836	10767	422	4.1	3.0	18.5	81.15	23
21718	11964	456	6.2	4.4	29.1	34.84	23
17617	12292	148	6.2	6.7	19.6	128.68	23
23067	13349	465	5.9	4.3	33.4	55.65	23
25599	14495	281	5.2	5.6	18.1	54.37	23
18352	14858	189	5.6	7.3	19.6	43.09	23
21714	14902	466	5.2	3.7	24.7	49.58	23
16737	15035	262	6.4	7.2	22.4	41.79	23
26491	14994	317	5.5	4.9	29.8	58.39	23
25330	15863	591	6.5	4.3	22.8	68.87	23
16594	16339	268	5.8	6.0	21.6	38.09	23
20132	17443	399	5.0	3.8	14.5	55.35	23
22457	17490	479	5.2	4.1	41.2	64.58	23
39891	17598	193	4.9	6.2	17.3	65.62	23
39831	18580	190	9.7	9.6	36.5	21.78	23
38908	19133	185	3.7	4.2	13.0	97.99	23
35483	19736	427	5.5	4.0	22.0	49.32	23
19646	19923	698	9.1	4.7	25.5	133.97	23
25946	19858	319	4.4	4.2	15.3	79.53	23
43661	19883	453	5.1	3.6	24.7	42.91	23
16837	20220	378	4.7	3.9	12.6	97.70	23
29467	20527	508	7.8	5.9	44.8	29.20	23
26946	21232	221	4.3	5.2	14.9	140.73	23
41418	21227	310	4.3	4.1	16.5	33.46	23
14668	21975	291	4.6	4.1	24.7	70.30	23
46442	22060	369	5.4	4.5	17.7	32.34	23
22963	22135	402	4.9	3.9	29.1	78.03	23
41565	22414	532	3.5	2.9	17.7	140.35	23
26513	23005	270	5.4	5.1	23.6	76.11	23
35862	23712	568	4.6	3.4	17.3	143.13	23
41137	23947	481	5.5	4.3	42.4	75.98	23
35744	24839	188	5.7	6.6	20.4	89.72	23
36735	24734	406	9.0	6.7	27.5	26.99	23
25404	25137	628	5.1	3.2	16.5	181.40	23
23784	25113	522	10.4	7.1	43.6	21.60	23
32862	25888	250	7.0	6.8	28.3	41.51	23
23040	26349	459	5.5	3.9	26.3	123.24	23
25383	27556	530	5.1	3.5	20.8	73.77	23
23355	28720	296	5.0	4.8	21.6	53.65	23
26297	29039	249	4.6	4.4	18.9	33.76	23
30256	29291	299	6.3	6.1	24.0	28.18	23
22828	30538	302	4.4	4.4	15.7	56.96	23
8839	31306	156	4.9	6.1	17.3	77.23	23
37840	33371	192	6.3	7.4	22.4	26.83	23
27217	34074	136	7.8	10.0	26.7	29.49	23
23902	34077	287	4.9	4.7	21.2	76.65	23
15695	39607	245	5.2	5.4	19.6	38.70	23
7565	41483	244	6.1	6.6	22.4	38.63	23
40527	42864	236	5.6	5.6	22.0	49.27	23
2235	42972	104	6.7	9.0	24.0	28.00	23
14733	5477	381	5.5	4.4	18.1	35.65	24
19275	7930	474	4.7	3.4	23.2	52.71	24
15743	10242	258	6.2	7.1	21.6	49.54	24
22543	10952	577	7.6	6.3	30.2	51.72	24
17927	11596	276	4.0	3.9	16.9	133.02	24
23966	11913	320	4.6	4.0	27.9	80.05	24
16061	12935	280	6.2	5.9	26.3	29.75	24
25828	13188	356	3.7	3.2	9.0	31.74	24
37436	14787	273	5.9	5.5	25.9	29.78	24
21740	14911	195	12.7	13.7	46.3	18.13	24
34457	15033	200	5.1	6.3	18.1	91.97	24
16761	15033	257	4.4	4.7	15.7	76.48	24
23564	15094	308	5.0	4.9	16.9	47.23	24
25147	15043	394	5.5	4.5	31.0	84.48	24
25390	15810	77	11.6	18.3	44.0	24.47	24
18294	17023	406	9.8	7.4	34.2	34.23	24
24499	17397	185	7.8	10.4	27.1	32.57	24
16229	17699	568	7.3	5.5	29.1	34.87	24
34896	18933	348	4.8	4.2	16.9	75.64	24
17142	18989	261	5.3	4.9	23.2	81.89	24
38906	19080	282	4.5	4.8	16.1	63.45	24
45212	19072	394	5.7	4.6	26.3	25.51	24
15893	19115	580	5.9	4.3	21.2	90.95	24
43712	19859	441	6.4	4.6	28.3	25.14	24
19665	19946	698	6.9	4.5	20.0	218.80	24
20645	19977	507	3.5	2.5	15.7	166.85	24
37691	20082	622	5.2	4.3	17.3	140.11	24
16832	20218	331	4.4	4.0	18.5	94.93	24
35251	20428	290	4.8	5.1	16.9	39.21	24
13673	20512	210	5.5	6.2	19.6	140.21	24
41464	21259	288	5.7	5.5	24.7	42.61	24
40133	21610	249	4.1	3.8	17.7	54.35	24
26728	21999	291	5.4	5.1	24.0	68.43	24
22311	23128	361	3.9	3.3	13.4	69.13	24
31966	23228	302	6.0	5.3	34.2	67.53	24
38328	23723	262	5.1	5.6	18.5	63.70	24
35983	23760	562	10.2	6.7	37.7	55.00	24
20646	24081	257	5.2	5.7	18.9	111.57	24
4143	24193	183	5.1	5.9	17.7	49.83	24
23093	24281	357	5.7	4.9	17.3	51.78	24
19051	24438	292	4.8	4.7	19.2	84.97	24
31312	24400	600	5.4	3.8	18.9	80.07	24
24455	24607	178	7.1	9.0	25.5	29.75	24
22154	24985	414	6.1	4.7	28.7	47.89	24
20595	25079	184	5.2	6.9	18.1	90.61	24
33494	25325	291	5.5	5.0	27.1	85.30	24
38069	26368	292	5.3	5.3	20.0	36.69	24
28552	26812	458	4.8	3.5	25.1	91.47	24
23119	27500	377	5.2	4.2	11.0	40.23	24
29515	27683	315	4.0	3.6	20.8	53.91	24
31392	27775	302	6.7	6.3	29.5	66.55	24
23350	28673	349	4.2	3.8	12.6	90.89	24
24171	29193	152	5.7	7.8	20.0	68.96	24
7082	30572	185	4.3	5.1	14.9	80.93	24
24684	31340	206	8.0	9.7	28.3	31.37	24
28587	31308	169	6.1	8.4	22.0	38.49	24
26741	31700	137	5.0	7.3	18.5	146.78	24
23438	32546	436	3.7	2.9	27.9	90.53	24
26750	32595	225	5.3	5.2	20.4	91.65	24
23934	34094	290	3.9	3.7	15.7	95.47	24
22789	34922	302	8.9	8.7	34.2	24.08	24
25674	35500	211	6.1	7.3	21.2	31.87	24
7775	37373	167	4.0	5.2	13.7	63.22	24
25423	38550	272	5.6	5.1	26.7	133.57	24
2223	40313	258	5.6	6.4	19.6	26.42	24
18616	42047	584	7.8	6.3	29.8	46.54	24
9021	44126	83	5.3	8.1	19.6	129.53	24
32146	45326	380	4.1	3.3	21.2	87.13	24
17282	5237	335	4.9	4.3	27.5	50.57	25
16711	6439	284	4.7	4.4	20.4	66.51	25
18716	7973	373	3.9	3.3	22.8	58.39	25
16254	9542	464	6.6	4.8	35.7	25.63	25
25284	10466	253	6.9	6.8	27.1	31.09	25
26328	11186	157	6.5	8.4	22.8	42.04	25
17172	12236	296	6.6	6.0	32.2	35.02	25
4772	13742	276	5.4	5.0	24.7	51.69	25
37428	14745	203	5.8	7.2	20.4	25.33	25
27465	14933	603	6.4	5.1	22.4	105.47	25
34462	15050	205	4.8	5.4	16.9	117.75	25
32732	16616	275	6.3	6.2	24.7	46.25	25
21799	16783	412	3.9	3.0	18.9	118.50	25
16742	16946	257	5.2	5.1	21.2	82.06	25
25401	17614	481	7.6	5.6	41.2	66.93	25
42425	18382	504	7.8	5.1	31.0	45.64	25
22207	18844	619	7.9	5.5	26.3	123.64	25
33341	18832	293	4.2	3.9	18.9	45.68	25
43510	18882	276	6.0	6.1	22.8	24.84	25
34911	19019	262	4.7	4.9	17.7	38.39	25
15929	19094	538	7.9	5.5	32.2	54.31	25
38918	19090	339	3.7	3.3	16.1	72.32	25
28098	19441	204	4.9	6.1	16.9	58.22	25
39834	19755	262	6.7	6.5	27.1	33.38	25
37689	20106	313	4.9	4.3	32.2	47.05	25
16822	20227	350	2.8	2.6	6.3	78.84	25
25378	20326	251	6.0	6.4	22.4	44.38	25
13673	20503	151	4.2	5.3	14.5	205.00	25
27993	20507	260	7.0	6.6	31.4	60.48	25
45130	20525	518	6.3	4.3	26.3	36.09	25
23134	20692	152	5.7	6.3	18.1	106.74	25
41813	20864	281	5.2	5.0	22.8	64.34	25
37319	21037	361	4.8	4.1	22.4	60.63	25
32950	22455	410	4.8	3.8	33.8	69.09	25
41524	22473	451	3.4	2.4	16.1	115.91	25
30559	23060	394	5.8	4.4	14.5	48.75	25
38287	23715	255	7.3	7.7	27.5	42.53	25
20664	24097	211	4.0	4.4	14.5	96.62	25
25402	24150	270	6.7	6.5	28.3	64.76	25
24125	24452	334	6.6	6.1	22.8	35.98	25
36830	24756	548	6.4	5.1	28.3	131.72	25
20620	25111	352	4.2	3.7	13.7	72.72	25
18254	26223	222	4.8	5.7	16.9	37.52	25
19987	26158	291	5.6	5.9	20.0	48.72	25
38095	26331	296	10.7	10.5	40.5	15.07	25
28537	26815	317	7.2	6.7	29.8	16.63	25
29481	27706	282	5.1	5.2	19.6	83.69	25
27280	28131	567	6.5	3.9	22.8	48.23	25
26216	28737	236	5.5	5.9	19.6	91.44	25
21316	29322	369	7.1	5.9	14.9	26.02	25
27368	30260	283	4.0	4.0	15.7	120.28	25
51140	31927	413	3.1	2.4	18.5	65.49	25
23399	32548	318	3.7	3.4	14.1	116.55	25
26759	32597	292	4.7	4.6	18.5	130.22	25
11845	33216	634	6.1	3.5	19.6	190.14	25
37836	33430	449	9.1	6.4	38.1	21.40	25
23925	34077	316	4.0	3.6	20.8	95.13	25
15024	35849	222	5.2	5.0	20.0	71.85	25
23132	35913	569	5.6	4.5	22.8	118.87	25
21742	39996	592	13.8	6.7	47.5	32.10	25
18640	40918	610	9.2	7.1	31.0	31.84	25
13237	41083	309	5.9	5.7	22.8	40.26	25
16358	42433	302	5.7	5.2	28.7	51.89	25
2443	43886	119	5.5	8.8	20.8	41.78	25
9040	44174	131	7.4	10.8	26.3	53.42	25
15953	45267	141	5.7	7.7	20.4	62.28	25
11784	47162	127	4.8	6.4	17.3	108.83	25
22306	3341	480	4.8	3.6	27.1	84.90	26
14117	4397	247	3.8	3.6	15.3	19.72	26
17310	5209	244	4.4	4.3	18.1	42.65	26
15299	5427	495	7.8	5.5	36.5	69.62	26
17633	9537	593	6.5	4.4	22.8	111.30	26
19856	11886	50	3.3	6.5	14.1	131.01	26
18681	12400	275	4.6	4.1	23.6	122.31	26
17773	14168	544	8.7	5.9	34.2	44.90	26
20184	14709	339	7.8	7.1	25.1	24.01	26
21753	14913	397	4.4	3.4	12.2	46.85	26
16727	15052	247	7.1	6.9	28.3	39.22	26
18528	15793	240	9.8	11.1	34.6	31.31	26
22570	16538	510	5.0	3.4	22.0	102.10	26
32774	16623	275	6.3	6.3	24.4	36.17	26
16772	16983	359	6.8	5.8	30.6	57.75	26
18998	17096	253	5.4	5.6	20.8	48.06	26
29021	17129	238	4.3	4.8	15.3	93.64	26
20657	17440	341	4.7	4.3	13.7	77.33	26
34871	17913	232	5.9	7.1	20.8	53.40	26
23134	18076	222	6.9	6.8	26.7	47.28	26
28848	18657	550	8.0	5.0	29.5	94.79	26
33348	18872	274	6.3	6.0	26.3	51.32	26
17747	18895	100	9.0	13.1	33.0	32.86	26
16747	19139	333	4.4	3.9	20.8	44.35	26
19858	19372	159	6.5	9.2	23.2	88.75	26
21418	19507	273	8.7	9.4	31.4	31.50	26
37066	19790	566	6.9	5.5	27.1	51.03	26
16824	20209	405	4.4	3.4	22.4	98.51	26
24210	20206	471	4.7	3.7	40.5	77.82	26
27979	20476	525	9.1	6.3	39.3	49.63	26
37334	21022	346	4.0	3.7	9.8	59.00	26
26827	21388	189	6.0	7.9	20.8	24.09	26
31087	21461	376	3.3	2.8	24.4	142.90	26
23044	21677	515	7.5	5.9	44.0	47.36	26
46427	22057	262	6.0	5.9	24.0	25.43	26
52177	22052	313	3.9	3.5	19.6	44.53	26
34134	22119	372	4.1	3.4	9.0	51.64	26
31753	22412	185	6.2	8.2	21.6	42.54	26
31869	23500	331	4.9	4.4	20.8	57.36	26
41196	23565	306	5.1	5.1	17.3	45.52	26
24123	24425	178	6.1	8.2	21.2	42.41	26
36789	24631	557	7.5	5.6	30.6	184.92	26
18260	26254	60	6.4	10.4	25.5	42.71	26
24243	26198	236	4.5	5.0	16.1	38.97	26
34456	26406	179	4.6	6.1	16.5	39.74	26
33344	27194	317	6.5	6.2	24.0	32.69	26
25894	27365	330	5.7	5.2	22.8	45.00	26
20309	28380	565	6.6	4.9	25.9	134.30	26
28169	28440	412	4.0	3.3	47.9	88.47	26
26203	28760	324	5.9	5.3	29.1	83.27	26
27352	30266	318	3.9	3.6	16.1	135.19	26
26800	31773	482	4.0	3.1	27.1	165.30	26
23409	32558	357	4.6	4.0	14.5	100.69	26
25508	32782	346	3.8	3.3	16.5	76.80	26
5087	32905	540	9.5	7.0	40.1	41.49	26
15714	38066	178	5.2	6.2	18.1	65.19	26
16489	40749	173	5.9	8.2	20.8	42.68	26
24587	41065	284	7.8	8.0	29.1	29.76	26
22327	42198	178	7.1	8.3	24.7	55.73	26
8662	43162	194	4.3	4.7	14.9	140.35	26
19471	43189	153	4.9	6.3	16.9	120.03	26
7939	44190	240	6.9	7.9	24.7	30.92	26
9025	44169	186	7.2	9.2	25.5	30.25	26
15952	45271	73	4.3	7.2	17.3	151.99	26
43084	3527	469	4.5	3.3	25.5	37.35	27
14100	4405	204	4.2	4.6	14.5	59.21	27
17509	9553	368	3.2	2.7	15.7	106.09	27
25247	10489	212	5.8	7.1	20.4	28.68	27
17156	12201	298	6.8	7.1	23.2	31.12	27
21068	12396	595	6.0	3.8	20.4	59.37	27
25349	12363	125	10.7	14.3	38.5	21.81	27
19048	14108	353	4.4	3.7	23.2	88.94	27
20141	14650	551	5.4	3.9	21.6	36.93	27
21759	14905	463	5.3	3.9	29.1	46.04	27
27580	14969	548	4.1	3.4	18.5	88.16	27
20717	15549	242	5.7	5.4	21.6	75.42	27
29331	15460	392	3.8	2.9	10.2	82.99	27
31351	15507	236	4.9	4.6	20.4	121.08	27
24232	15583	355	4.4	3.8	13.4	79.29	27
22800	16989	200	6.7	8.3	23.6	89.58	27
33978	17372	317	4.8	4.5	18.9	53.87	27
39904	17576	151	5.4	7.7	19.2	113.29	27
23035	18198	388	5.0	4.1	36.9	71.21	27
13269	18840	595	7.0	5.1	25.1	124.96	27
22119	18844	271	4.0	4.3	14.5	111.73	27
19865	19322	216	8.1	9.9	27.9	75.53	27
39814	19737	554	6.6	5.0	27.1	40.23	27
42422	20007	401	5.1	4.1	42.4	135.28	27
16846	20208	383	3.9	3.2	25.5	94.69	27
32386	20444	369	5.6	4.6	12.2	41.96	27
36335	20600	288	4.1	3.6	22.8	79.41	27
14914	21043	201	5.3	6.7	18.9	54.13	27
37358	21073	251	6.6	7.4	23.6	28.52	27
13860	21376	161	5.1	6.4	16.9	76.50	27
33511	21347	270	9.6	9.1	43.2	26.06	27
31091	21458	475	3.2	2.6	24.7	214.41	27
52164	22036	383	6.1	5.0	46.0	23.86	27
34151	22084	331	4.1	3.7	16.9	62.05	27
26257	22205	192	6.1	6.7	21.6	90.52	27
23815	22485	381	5.8	4.8	38.9	84.08	27
21221	22952	281	4.4	4.4	16.9	187.04	27
26741	23342	218	5.9	5.6	22.8	24.56	27
31224	24309	374	5.1	4.2	38.1	96.74	27
36721	24610	536	3.8	3.2	18.9	328.66	27
36796	26575	184	9.8	11.5	34.6	30.12	27
33124	27161	489	5.3	4.1	35.3	72.09	27
25880	27372	244	6.4	6.7	24.4	87.39	27
26208	28809	529	8.0	6.3	41.6	49.22	27
26852	31781	483	4.4	3.3	26.7	119.46	27
23426	32558	545	5.3	3.7	21.2	119.44	27
5078	32875	214	5.0	5.6	17.7	62.02	27
25533	32782	423	6.5	4.8	27.1	36.45	27
37837	33426	559	8.4	6.5	35.0	31.23	27
6811	35362	116	6.2	10.1	23.6	57.01	27
30686	36954	317	4.6	4.1	25.1	74.91	27
11742	37725	249	5.6	5.7	21.6	20.81	27
3166	39372	170	4.9	5.7	17.3	160.68	27
18438	42445	353	4.4	3.8	44.8	128.48	27
12821	44367	176	5.7	6.8	20.0	24.28	27
5511	49146	652	8.1	6.3	26.7	24.90	27
37811	2716	200	4.0	4.0	14.9	21.58	28
14763	3247	329	3.4	3.0	15.7	50.89	28
14083	4370	247	2.8	3.0	10.6	64.15	28
18484	5102	67	5.1	8.3	19.6	28.73	28
15307	5448	542	6.9	4.8	28.3	52.60	28
16980	5821	218	7.0	7.4	24.4	21.98	28
18089	6370	317	4.8	4.3	25.9	37.21	28
18168	9277	594	6.9	4.6	24.0	27.98	28
21352	11887	508	10.3	7.2	47.1	29.20	28
22112	12974	513	6.1	4.2	26.3	63.19	28
19037	14100	308	5.1	4.6	26.7	83.20	28
24254	14180	247	4.2	4.5	16.1	131.48	28
27602	14945	333	3.1	2.8	14.1	93.26	28
20754	15517	379	4.2	3.5	20.8	117.67	28
29314	15455	347	6.4	5.7	19.6	36.67	28
34722	15673	262	3.8	4.2	13.4	55.97	28
17971	16239	135	6.7	8.9	24.4	82.08	28
27547	16152	548	9.2	6.5	36.5	124.55	28
21885	16844	551	12.1	7.4	44.0	15.14	28
19096	17301	285	4.9	4.6	22.0	81.29	28
44681	17784	337	5.3	4.7	21.2	39.68	28
36938	18281	554	4.7	2.9	16.9	153.42	28
14427	18845	159	5.8	7.4	20.0	105.39	28
23029	18950	309	7.0	6.7	27.5	43.44	28
44499	19440	286	4.0	4.3	13.7	47.50	28
33702	19736	205	5.7	6.0	20.0	44.68	28
37088	19794	367	4.9	4.2	9.8	67.76	28
28749	19997	300	5.0	4.8	19.6	25.49	28
42522	20034	642	4.5	2.9	14.1	212.43	28
16826	20210	320	2.9	2.7	11.0	125.28	28
23266	20332	216	4.7	5.4	16.5	86.38	28
32366	20449	298	4.9	4.9	17.7	45.52	28
36313	20630	356	4.2	3.7	13.0	66.14	28
21366	21103	292	4.6	4.7	17.3	56.22	28
33515	21322	369	5.5	4.6	13.7	35.40	28
13839	21435	176	5.5	6.5	19.6	131.30	28
24582	21594	190	4.9	6.5	17.3	51.79	28
34835	21967	439	6.4	4.7	30.6	51.30	28
38574	22086	553	5.1	4.0	22.0	35.26	28
22096	22533	412	4.1	3.1	18.5	64.87	28
31638	23121	270	5.9	5.9	23.2	56.72	28
27619	23600	186	7.2	9.1	24.0	38.94	28
30260	23898	276	5.1	4.9	21.6	76.69	28
40613	24610	547	7.3	5.1	28.7	78.72	28
25920	25512	515	7.5	5.2	32.6	28.79	28
31269	25694	174	6.2	7.5	21.2	134.32	28
33004	25905	142	5.2	7.3	19.2	108.22	28
23148	26347	69	6.4	9.3	25.1	176.10	28
21225	27361	346	4.8	4.2	17.3	38.03	28
35512	27461	193	4.0	4.5	14.1	124.55	28
25007	28436	136	4.0	5.8	14.1	128.72	28
31396	28648	302	5.5	5.4	19.6	37.39	28
6546	29020	174	3.8	4.8	13.4	102.45	28
21649	29737	290	4.8	4.3	25.5	75.92	28
28727	30667	284	8.1	7.4	41.6	19.43	28
26968	31741	590	4.5	3.9	17.7	258.01	28
23403	32574	349	4.2	3.7	12.6	79.60	28
37859	33399	368	5.6	4.7	25.9	24.99	28
23600	34157	517	9.2	6.9	48.3	27.56	28
27240	34250	108	5.4	8.5	19.6	111.15	28
6709	36223	144	6.0	8.4	20.8	64.30	28
25507	37390	335	3.3	2.9	16.1	130.62	28
3168	39361	178	4.7	5.6	16.5	155.64	28
22740	40950	175	4.2	5.4	14.5	109.67	28
17495	41876	141	5.4	7.1	18.1	68.43	28
18419	42422	201	7.1	7.3	25.5	35.40	28
12133	43279	167	6.3	7.2	22.0	46.16	28
8458	43880	90	5.3	8.9	20.8	35.27	28
6313	46380	167	5.7	6.5	20.0	86.95	28
14100	4354	234	3.3	3.5	11.8	73.33	29
18844	10775	443	3.8	2.8	19.2	71.42	29
18679	12384	518	4.7	3.8	25.5	83.75	29
23782	12641	297	7.0	6.8	27.5	50.88	29
35445	12686	476	7.3	5.3	38.9	20.88	29
24244	14181	324	2.9	2.6	17.7	159.65	29
26095	15018	348	5.0	4.4	16.9	38.76	29
33635	15516	366	4.8	4.1	15.7	45.29	29
20670	15567	296	4.8	4.4	24.0	65.87	29
19782	16243	268	8.1	7.7	35.0	22.58	29
40460	17849	386	2.8	2.3	7.9	184.67	29
36858	18258	345	9.0	7.8	37.3	20.64	29
16948	18868	591	10.8	7.3	38.5	25.65	29
23037	18935	259	7.9	7.6	33.4	60.82	29
44493	19453	507	5.3	3.9	25.5	80.69	29
37068	19810	407	3.1	2.4	16.1	189.20	29
28729	19983	262	9.6	10.6	34.2	15.02	29
42463	19998	599	7.8	4.4	26.3	87.53	29
16832	20215	430	3.5	2.8	39.7	171.64	29
15433	21117	270	7.7	8.5	26.7	16.62	29
48069	21321	350	5.6	5.1	13.4	24.02	29
38824	21817	540	4.5	3.2	18.5	90.22	29
36483	22357	254	5.8	6.7	20.4	31.68	29
24528	22460	394	6.3	5.1	29.1	39.75	29
35200	23223	237	7.3	8.0	26.7	30.74	29
30258	23877	332	3.0	2.8	11.0	104.62	29
26055	24188	406	6.2	4.8	26.3	26.00	29
16381	24380	545	3.8	3.2	17.7	173.92	29
40667	24637	330	6.2	5.7	22.4	57.04	29
35388	24900	624	10.5	6.6	33.4	40.51	29
33095	25810	276	5.9	5.4	28.3	55.03	29
26685	26763	230	5.7	5.8	22.0	67.86	29
32222	28637	207	5.2	6.4	18.5	37.39	29
6541	29018	213	3.7	4.2	13.0	114.38	29
21641	29783	276	5.1	5.0	21.2	94.17	29
27433	29735	420	7.6	5.7	33.0	23.69	29
19042	31170	304	9.1	9.1	30.6	20.13	29
27064	31686	225	4.4	4.6	16.5	191.21	29
21851	31834	391	5.1	4.1	32.2	35.39	29
23395	32534	341	4.8	4.2	24.0	66.00	29
27262	34180	145	3.9	5.9	14.1	92.05	29
23489	36012	449	6.5	4.8	33.8	19.55	29
8490	39143	181	6.4	7.5	22.0	26.15	29
24485	39407	552	5.7	4.6	25.1	77.04	29
17512	40782	247	3.9	3.6	17.3	257.89	29
17499	41894	167	6.1	8.0	22.0	69.45	29
22546	41892	266	10.9	12.0	38.9	14.86	29
30755	41993	602	8.5	5.2	28.7	34.33	29
18919	43667	181	6.7	9.0	24.4	42.06	29
2665	44583	218	5.0	5.4	18.1	77.20	29
14067	4381	279	3.4	3.6	12.6	53.70	30
18561	5989	403	3.8	3.1	32.2	85.41	30
19804	7259	572	7.8	5.9	29.8	66.64	30
24780	12646	292	8.5	8.7	30.6	16.43	30
21045	13100	333	6.4	6.0	20.4	42.19	30
5576	13670	252	3.7	3.6	14.9	122.00	30
20196	14089	266	4.6	4.4	20.0	89.29	30
35687	15753	280	6.6	6.5	27.1	34.40	30
27581	16121	347	6.0	5.2	25.9	152.60	30
16704	16337	242	4.9	5.2	18.1	50.36	30
32817	16358	512	7.3	5.3	35.3	38.03	30
30550	16599	131	4.7	6.1	16.5	138.92	30
6883	16839	305	4.4	4.5	15.3	43.07	30
32183	17337	167	6.0	6.4	22.0	28.86	30
24162	17859	217	6.3	7.4	22.4	64.46	30
35911	17927	315	5.9	5.4	25.5	40.53	30
40446	17840	406	3.8	3.0	22.4	169.39	30
23077	18064	366	6.0	5.1	17.7	42.48	30
29978	18217	584	8.3	5.0	28.7	61.28	30
42549	18262	335	4.9	4.4	17.7	93.99	30
14453	18902	110	5.7	8.0	21.6	118.40	30
32030	18926	687	11.6	6.7	35.7	23.02	30
19247	18971	363	4.4	3.7	23.2	97.32	30
17864	19057	514	3.4	2.6	16.9	179.16	30
34059	19108	325	5.0	4.7	16.1	56.61	30
20491	19208	584	6.9	4.7	24.7	148.21	30
44502	19455	346	4.4	4.0	11.0	70.83	30
37093	19791	361	5.8	5.0	20.4	30.91	30
30759	20119	272	4.6	5.0	16.9	39.00	30
16835	20215	423	4.9	3.9	37.7	136.07	30
48049	21312	351	3.6	3.1	25.5	84.20	30
31793	21541	449	4.8	3.8	47.5	70.60	30
30463	21691	536	11.3	6.9	41.6	34.47	30
34133	22114	327	5.5	5.0	23.6	57.93	30
45378	22121	600	4.9	3.3	16.9	116.54	30
23827	22482	558	5.2	3.5	19.2	100.20	30
21870	23153	566	9.3	7.1	37.3	38.21	30
26946	23152	220	5.5	5.7	20.4	59.23	30
29486	24227	307	3.0	2.8	13.4	153.67	30
33097	25782	223	5.0	5.2	18.5	63.53	30
26662	26700	212	4.3	4.7	15.7	144.02	30
33021	27943	355	5.6	5.0	11.4	23.43	30
6544	29015	160	4.3	5.5	14.9	140.27	30
23315	29116	211	5.9	7.1	21.2	109.89	30
23170	30067	160	5.0	6.2	17.3	91.84	30
27343	30138	259	5.1	4.7	22.8	105.27	30
27030	31688	229	3.8	3.7	14.5	238.57	30
13470	31832	134	4.5	6.9	16.1	34.02	30
21835	31882	149	5.7	7.9	20.4	42.32	30
8986	35369	240	5.0	5.6	18.1	25.58	30
24379	37618	301	4.2	3.8	22.4	175.42	30
14589	38657	614	8.5	4.9	27.9	40.68	30
8491	39076	155	5.3	6.5	18.1	24.53	30
10136	46262	133	5.8	6.8	21.2	92.31	30
7114	48377	689	9.0	5.8	27.9	28.49	30
49520	3687	286	4.0	3.6	19.6	17.13	31
14081	4346	291	4.7	4.8	17.7	46.24	31
15688	4482	271	2.9	2.9	11.4	124.19	31
18573	5993	386	3.9	3.1	9.8	59.72	31
15309	7993	185	6.9	8.3	23.2	33.35	31
15994	9094	273	6.2	5.7	29.5	53.06	31
18502	10731	289	4.2	4.4	14.5	58.98	31
20965	10848	624	10.6	6.5	34.6	26.85	31
16268	11058	230	6.0	6.3	21.6	32.90	31
19855	11886	73	5.0	8.0	18.9	95.40	31
24903	12647	144	5.1	6.9	18.1	213.82	31
21044	13084	484	3.7	2.9	25.5	93.65	31
16590	13210	161	5.9	6.9	20.8	63.89	31
5588	13705	304	4.2	3.9	18.1	116.15	31
19963	15165	341	5.2	4.6	25.5	63.88	31
18357	15320	294	5.5	4.8	29.1	82.82	31
24048	15274	262	4.0	4.3	14.5	104.17	31
29354	15390	294	7.1	6.5	35.3	69.79	31
35740	15720	676	9.0	4.7	27.9	61.90	31
22882	16097	333	5.4	5.0	16.1	31.02	31
16690	16335	250	7.4	7.6	28.7	48.93	31
32848	16368	322	5.0	4.7	18.9	39.65	31
30533	16538	137	3.3	5.0	12.2	106.81	31
42574	18257	431	5.6	4.1	24.0	82.73	31
36481	18790	362	5.1	4.4	15.7	34.88	31
16941	18763	119	6.1	8.9	22.8	113.06	31
17858	19051	388	5.6	4.6	49.9	87.13	31
20498	19215	547	6.1	4.4	24.7	140.12	31
26585	19627	589	8.6	5.9	30.6	29.60	31
41508	19584	243	5.9	6.9	21.2	74.04	31
29215	19753	269	6.2	5.8	27.9	45.33	31
16832	20214	437	4.4	3.5	40.1	91.90	31
19536	20359	229	7.7	9.2	27.1	23.22	31
21376	20312	335	6.8	6.4	20.0	37.28	31
32427	20439	588	5.4	4.0	19.2	87.24	31
42719	20513	189	5.7	6.2	20.0	23.38	31
38872	20756	275	5.5	5.8	20.0	40.59	31
22973	21177	247	5.7	6.5	20.4	58.15	31
41574	21255	230	6.7	6.5	26.7	26.02	31
42740	21475	540	7.7	5.3	30.6	26.71	31
16061	21931	347	3.7	3.2	21.2	58.54	31
17843	22137	329	5.6	5.1	21.6	38.63	31
34152	22107	220	5.4	5.2	21.2	73.97	31
16729	22943	568	8.4	5.8	31.4	23.86	31
28951	22861	307	3.8	3.8	13.7	75.08	31
30273	22857	367	5.3	4.4	30.2	70.42	31
35776	24028	181	6.4	7.8	22.4	60.52	31
27441	24222	530	5.0	3.8	22.8	145.57	31
24592	24391	280	6.5	6.4	26.7	34.28	31
40690	24625	258	3.8	4.1	13.7	77.19	31
33570	24770	372	6.2	5.1	18.1	38.73	31
38951	25211	141	6.9	10.1	24.7	30.73	31
33077	25807	341	5.2	4.5	24.7	54.34	31
26665	26704	272	4.5	4.4	19.2	135.52	31
21147	27164	199	4.6	4.7	16.5	169.33	31
31193	27987	482	8.5	5.7	35.3	16.46	31
20472	28347	256	5.7	5.3	25.1	33.45	31
23396	28586	156	6.5	7.7	22.8	150.40	31
25483	32789	603	5.3	4.4	19.6	153.85	31
24912	34178	272	5.1	4.8	23.2	45.77	31
8892	34853	187	7.8	9.5	27.1	75.16	31
24406	37672	526	6.2	4.8	29.1	80.76	31
14947	45357	176	5.7	7.8	19.6	55.28	31
10130	46299	149	5.2	6.1	18.5	86.69	31
10825	47912	193	5.3	6.4	18.5	40.60	31
43744	48146	602	6.4	4.9	22.4	28.62	31
49561	3706	221	4.9	4.7	18.9	22.74	32
15739	4598	192	4.3	5.2	15.3	116.99	32
18494	10735	531	6.4	5.0	30.6	47.08	32
16282	11007	303	6.1	6.1	20.8	35.14	32
24871	12571	437	5.3	4.1	34.6	73.34	32
16581	13171	362	4.1	3.5	11.8	91.99	32
5575	13685	584	4.2	3.3	15.7	139.58	32
18339	13649	281	4.2	4.1	16.9	83.44	32
21303	13888	402	5.1	4.1	33.4	88.22	32
41383	13879	474	5.8	4.0	24.7	38.81	32
24231	14174	299	4.6	4.4	20.4	77.58	32
26552	14910	493	5.5	3.7	22.8	90.64	32
29372	15361	270	8.1	8.9	28.7	25.87	32
32632	15793	444	3.6	2.7	20.8	103.12	32
27632	16157	336	5.3	4.8	18.1	109.25	32
16687	16336	319	5.4	5.3	17.3	41.22	32
35420	16703	392	5.4	4.4	28.3	87.14	32
36586	17192	322	3.7	3.4	16.9	82.26	32
16974	17514	472	2.9	2.3	21.6	131.71	32
32416	17491	410	3.3	2.7	34.6	204.99	32
40445	17849	390	4.1	3.2	13.7	137.19	32
42565	18260	503	5.0	3.9	28.3	101.58	32
18414	18573	518	4.0	2.9	17.7	91.35	32
36512	18785	436	3.2	2.4	18.1	137.43	32
14420	18861	196	6.0	7.2	20.8	109.74	32
15830	19934	251	9.3	10.3	33.8	22.22	32
40202	19965	372	3.4	2.8	6.7	63.13	32
16816	20234	317	5.0	4.7	19.2	92.45	32
22973	21211	196	5.0	5.8	17.7	89.98	32
41468	21254	300	5.2	5.1	19.6	47.47	32
13797	21414	153	9.1	12.0	32.2	40.69	32
27790	21610	305	4.7	4.4	21.6	88.98	32
16126	21914	366	6.6	5.5	22.4	51.70	32
30023	22076	540	3.8	3.0	17.3	146.59	32
37088	23108	261	4.1	3.9	17.3	72.65	32
29487	24213	368	4.1	3.5	25.1	83.78	32
40682	24614	320	5.4	5.1	21.2	59.58	32
19633	26237	598	9.5	5.8	32.2	20.75	32
29638	26518	346	4.4	4.0	11.0	45.17	32
28605	27492	516	6.4	4.6	29.1	57.22	32
23396	28633	137	7.7	10.0	27.1	164.62	32
23166	30079	214	4.8	5.1	17.7	90.57	32
26299	30102	230	5.1	5.4	18.9	40.88	32
37761	33390	274	5.1	4.9	22.0	26.87	32
8935	34058	300	4.6	4.2	25.1	70.76	32
23479	34020	309	6.0	5.7	23.6	87.38	32
17451	34242	262	6.9	6.5	30.2	34.33	32
6805	35363	84	3.8	6.4	14.9	159.27	32
28019	35593	141	5.3	7.7	18.9	46.65	32
22818	38460	498	7.2	5.3	37.3	62.98	32
11459	40352	506	5.8	4.5	32.2	61.57	32
14774	40740	253	4.7	4.4	20.4	136.60	32
19396	44213	192	4.9	6.0	17.3	93.91	32
15698	48000	147	6.7	10.2	24.0	41.40	32
14100	4384	208	4.4	5.1	15.3	50.26	33
15944	6268	383	6.1	4.9	19.2	20.60	33
19600	7513	589	9.7	6.2	33.4	30.61	33
15287	8041	215	5.9	6.6	21.2	41.18	33
24603	12436	413	4.0	3.2	47.9	149.87	33
16588	13166	331	5.5	4.8	30.2	66.61	33
18354	13660	501	4.4	3.5	27.1	109.10	33
24239	14156	276	5.9	5.7	24.0	68.92	33
27496	15098	373	3.8	3.2	14.9	127.73	33
36147	15768	535	7.3	5.4	31.8	46.24	33
32722	15850	430	3.5	2.7	20.8	95.88	33
24535	15979	126	4.5	6.3	16.1	94.84	33
19742	16358	118	5.3	8.5	19.6	58.70	33
23909	17404	489	5.5	4.2	32.6	96.85	33
32382	17461	335	4.3	3.9	17.7	152.36	33
40425	17835	383	3.4	2.8	33.0	161.80	33
34054	18415	333	4.8	4.5	14.9	46.96	33
16930	18471	274	5.1	5.0	20.8	58.40	33
18453	18572	357	3.8	3.3	11.8	77.08	33
45730	18556	489	6.0	3.9	24.0	54.21	33
36539	18769	405	6.6	5.3	40.8	45.50	33
14436	18922	155	3.9	4.9	13.4	169.01	33
25488	18967	179	5.2	6.1	18.5	63.97	33
26568	19612	330	4.7	4.5	13.4	55.20	33
41525	19591	317	5.1	4.9	18.1	82.58	33
40252	19916	412	5.0	3.9	30.6	34.45	33
45254	19873	634	6.9	4.6	22.4	86.00	33
16822	20216	332	6.0	5.5	22.0	80.36	33
21366	20311	288	6.4	6.2	26.3	47.59	33
28570	20314	379	7.1	5.9	31.4	30.92	33
13898	20345	196	6.3	8.2	22.0	71.20	33
47887	21008	508	4.7	3.7	26.7	76.19	33
23007	21201	216	6.3	7.5	22.4	58.86	33
41451	21250	480	8.4	5.9	41.2	22.95	33
28585	21664	525	7.8	5.4	33.0	80.94	33
32833	22164	236	3.3	3.8	12.2	74.18	33
39296	22090	309	6.0	6.0	20.0	81.45	33
20483	22394	507	3.3	2.7	20.0	209.92	33
37080	23096	218	6.5	6.4	24.4	49.41	33
6022	23315	300	5.1	4.6	23.6	34.05	33
24900	24038	590	10.4	6.3	35.3	26.95	33
16318	24296	350	4.2	3.8	10.2	105.05	33
24048	24314	301	5.7	5.5	23.6	62.29	33
19238	24622	613	5.6	3.7	18.5	113.47	33
37942	24691	314	6.5	6.5	21.2	38.51	33
15817	24977	223	6.2	6.8	22.0	71.54	33
21544	25152	553	4.2	2.9	16.1	132.37	33
28603	25274	372	4.1	3.4	9.8	88.57	33
24287	25814	303	6.0	5.6	27.1	70.24	33
37961	26546	365	4.0	3.4	29.8	95.65	33
26654	26709	229	4.3	4.4	16.5	128.77	33
20551	28440	646	8.5	5.6	26.7	89.65	33
31590	28902	524	5.5	3.9	24.4	100.12	33
23325	29104	151	6.3	7.9	20.4	98.58	33
37750	33383	637	11.3	6.8	36.5	25.92	33
3225	33504	216	5.5	6.0	20.0	12.38	33
8942	36062	176	6.2	8.1	21.2	33.01	33
3818	36073	541	7.3	5.8	33.8	35.28	33
11103	39747	264	5.2	5.2	20.4	48.75	33
18253	39993	455	3.3	2.6	29.5	111.79	33
14817	40714	171	4.6	5.1	16.1	63.60	33
22779	41182	389	4.5	3.6	27.1	92.94	33
19325	44209	181	5.9	6.5	20.4	103.13	33
14931	45332	113	4.8	7.8	18.1	61.59	33
4736	45602	170	4.5	5.6	15.7	22.70	33
11876	47859	189	5.5	6.6	19.6	54.76	33
16961	3989	290	5.3	5.2	21.2	25.65	34
15977	6250	268	5.7	5.4	25.5	35.79	34
16259	7104	602	9.5	6.1	32.2	42.04	34
19418	8604	403	4.8	3.8	22.8	20.66	34
20836	9154	273	6.2	6.1	25.1	24.63	34
19894	10579	392	5.3	4.1	14.9	44.68	34
16244	11554	255	7.5	7.5	28.3	41.12	34
24607	12457	343	2.8	2.5	10.2	149.68	34
35358	13433	374	4.8	4.0	14.1	43.84	34
15256	15391	235	10.9	10.8	43.2	28.26	34
31289	15571	489	4.3	2.9	18.1	57.52	34
32717	15860	522	7.2	5.6	36.9	63.64	34
26153	16653	464	8.2	5.7	35.3	67.04	34
35289	17210	318	4.6	4.1	23.6	148.49	34
28081	17464	262	7.9	8.8	27.9	32.64	34
36835	17766	388	5.3	4.2	16.9	53.35	34
26715	18392	275	4.4	4.1	19.6	69.92	34
14416	18861	193	7.1	8.8	24.7	33.02	34
27275	19253	344	3.7	3.2	18.5	105.79	34
44804	19382	481	7.3	5.0	32.2	16.91	34
40589	19993	280	5.8	5.4	26.3	45.57	34
33370	19952	480	6.8	5.2	44.8	72.07	34
24212	20243	547	9.7	6.0	37.7	42.97	34
25976	20367	103	4.6	6.7	16.9	138.92	34
39896	20495	283	7.9	7.9	30.2	36.55	34
46979	21021	308	3.5	3.3	16.5	82.95	34
43245	21258	394	3.5	2.7	10.6	64.12	34
31341	22111	276	8.0	8.2	30.6	99.86	34
40450	23156	383	4.9	4.0	21.2	22.21	34
36102	23766	258	4.8	5.2	17.3	50.45	34
24930	24013	234	4.2	4.6	15.3	104.24	34
35128	24542	239	4.8	5.5	16.9	88.52	34
37967	24723	280	5.6	5.8	20.4	44.73	34
19158	25593	307	4.7	4.3	22.4	71.39	34
33089	25774	232	5.0	5.5	18.1	59.14	34
35146	26064	170	6.4	9.6	24.0	22.37	34
19029	26739	301	8.7	8.3	35.7	51.91	34
28444	27056	325	6.6	6.0	28.3	19.65	34
21224	27390	246	5.8	6.3	21.2	39.66	34
30140	29960	183	6.9	8.1	24.0	45.62	34
21344	32485	185	5.7	7.7	20.0	69.09	34
25289	32858	258	6.1	5.8	25.9	75.05	34
10567	34061	189	5.0	5.5	17.3	110.94	34
15371	34630	181	6.5	8.0	22.4	41.37	34
6852	35305	98	4.9	6.5	18.1	225.85	34
6093	37524	242	3.8	3.8	14.9	154.09	34
12176	38196	269	5.6	6.2	20.0	35.45	34
5175	40130	207	4.9	5.3	17.3	96.86	34
20591	46943	77	6.4	11.3	25.5	40.39	34
15808	4709	375	5.1	4.3	23.6	47.81	35
16150	7269	375	5.2	4.3	30.6	35.48	35
15841	9939	330	6.4	5.6	35.0	36.28	35
20897	10838	504	5.9	4.4	30.6	35.67	35
24587	12442	478	3.3	2.5	18.9	140.41	35
34933	12747	208	4.7	5.8	16.1	37.77	35
42276	14593	305	5.7	5.2	30.2	54.73	35
25507	14999	619	5.4	4.3	19.2	217.90	35
16917	15500	310	6.7	6.1	31.0	33.26	35
26116	16629	251	7.9	8.2	29.8	24.71	35
21547	16934	281	6.6	6.2	31.4	34.48	35
35289	17278	167	4.6	5.5	16.1	245.48	35
32366	17463	335	2.5	2.3	7.9	204.32	35
15563	18410	324	7.1	6.6	25.5	25.49	35
39548	18360	291	5.2	5.3	18.5	76.90	35
17588	18624	485	7.4	5.5	42.0	48.42	35
32787	18775	278	6.9	7.0	25.9	37.15	35
26825	19025	311	8.2	7.8	31.0	20.73	35
44766	19393	540	5.4	4.3	24.0	64.14	35
41509	19598	299	5.5	5.1	25.5	62.31	35
34505	19844	544	11.0	7.1	42.0	25.01	35
33346	19935	518	7.6	6.0	42.0	74.15	35
14795	20453	333	8.1	7.2	45.6	15.28	35
25952	20419	64	5.2	8.5	20.4	138.08	35
46962	20998	535	5.5	4.0	23.6	49.75	35
23006	21171	229	4.3	4.9	15.3	164.91	35
43253	21267	401	2.8	2.2	11.8	90.31	35
41155	21811	579	4.0	2.9	14.9	95.32	35
31340	22121	328	9.1	8.8	26.3	91.62	35
24782	22967	96	5.7	8.3	22.0	95.62	35
40424	23112	379	4.7	3.9	21.6	90.50	35
26506	23887	373	4.5	3.7	14.1	61.13	35
33071	25734	120	6.9	11.4	26.3	27.89	35
21255	27369	191	5.4	7.2	18.9	63.57	35
23779	30089	363	11.7	10.0	27.5	16.46	35
27257	31220	270	5.4	5.6	20.8	52.78	35
24583	31652	274	4.9	4.7	20.8	104.85	35
10524	35765	330	4.3	3.8	22.4	53.10	35
13477	37397	562	5.4	4.2	22.0	70.93	35
19241	38951	309	6.6	6.1	31.0	37.48	35
13458	40427	247	4.2	4.2	16.1	97.12	35
17086	41688	205	5.1	5.6	18.5	131.21	35
14055	4360	233	4.7	5.5	16.5	29.68	36
15805	4708	421	4.9	3.6	18.1	50.28	36
36978	6434	338	3.6	3.3	12.6	58.36	36
15219	7170	312	5.0	4.6	21.2	44.46	36
19086	7441	549	5.7	3.8	21.6	38.21	36
19507	8751	423	4.1	3.2	25.1	84.45	36
17312	10653	369	4.5	3.7	13.4	30.68	36
20911	10838	339	7.9	7.1	29.1	29.32	36
34935	12742	379	3.4	2.8	17.3	107.20	36
17072	13088	356	3.5	3.0	20.4	105.55	36
23521	13981	322	5.7	5.0	32.2	51.80	36
25466	14936	555	10.7	8.0	45.2	117.22	36
36074	14954	249	6.1	5.7	25.9	48.18	36
17833	16521	258	5.6	5.7	21.6	94.78	36
21843	16826	589	5.3	4.0	18.9	86.04	36
27924	17468	689	8.9	4.5	27.1	92.56	36
32374	17462	342	2.8	2.5	11.4	241.28	36
38361	17956	155	5.1	7.2	18.1	85.74	36
15560	18409	284	4.9	5.1	17.3	57.30	36
22839	18784	284	6.4	6.2	26.7	60.80	36
25232	19478	306	7.4	7.0	30.2	18.10	36
41514	19624	320	3.8	3.6	14.1	79.45	36
36480	20381	439	5.2	3.7	21.2	66.94	36
39890	20483	361	4.2	3.6	9.4	80.06	36
23031	21188	255	8.2	8.4	32.2	33.58	36
31434	21426	102	3.8	6.5	14.5	150.18	36
41130	21816	585	5.5	4.1	20.4	86.55	36
15265	21931	592	12.0	7.6	41.2	29.33	36
45287	21982	553	6.7	5.1	27.9	35.31	36
34152	22088	355	4.9	4.2	17.7	63.84	36
17212	22250	334	3.0	2.6	25.5	157.91	36
[truncated: 801,947 more rows]
