# Supplementary material for: The nanoscale organization of the Nipah virus fusion protein informs new membrane fusion mechanisms
Source: eLife. 2025 Jan 2;13:RP97017. doi: 10.7554/eLife.97017 (PMC11695058; doi:10.7554/eLife.97017)
Supplement: Figure 2—source data 1. [file elife-97017-fig2-data1.zip › Figure 2_source data 1/NC.txt]

4116	8293	177	7.3	8.9	25.1	52.37	1
32555	19462	399	2.8	2.2	10.6	48.89	1
25627	24046	203	6.9	8.0	24.4	57.24	1
21544	5043	411	1.9	1.5	7.1	74.05	2
45950	6516	297	6.5	5.9	33.4	27.67	2
4111	8287	168	6.9	8.0	23.6	61.85	2
6900	10213	236	3.4	3.7	12.6	130.48	2
20589	17067	364	3.6	3.0	7.9	34.01	2
24231	23823	359	2.5	2.1	7.1	112.22	2
41222	36534	350	2.5	2.3	7.5	67.34	2
21525	5045	426	2.9	2.1	12.6	104.82	3
4044	8295	219	4.1	5.2	14.5	52.73	3
5373	12262	393	4.3	3.4	12.6	38.69	3
3106	13925	317	4.3	4.1	15.7	35.90	3
38670	15440	382	3.2	2.5	7.9	54.33	3
20594	18622	369	4.7	3.9	14.5	40.01	3
34597	23617	378	4.8	4.0	21.6	46.93	3
24241	23833	386	2.7	2.1	5.9	65.39	3
21166	28952	368	2.9	2.4	9.0	62.48	3
33198	33072	340	3.7	3.3	11.8	34.65	3
19860	2502	381	4.7	3.8	15.3	29.04	4
21532	5049	467	3.2	2.2	13.4	58.23	4
19763	9053	371	4.3	3.6	10.6	25.59	4
38670	15463	254	4.5	5.0	16.5	87.53	4
33790	22367	356	3.2	2.8	6.7	31.59	4
31115	22577	225	6.1	6.9	22.0	58.13	4
32156	24553	172	6.4	8.1	22.4	78.37	4
38197	24993	410	3.6	2.7	12.2	65.38	4
36297	25943	350	3.0	2.7	7.1	34.93	4
13076	28391	453	3.3	2.7	39.3	108.79	4
33920	28426	353	4.8	4.2	13.4	25.51	4
30522	28477	386	3.6	2.9	11.0	53.68	4
39254	30443	273	4.6	4.7	17.7	50.05	4
17686	30808	376	4.3	3.5	8.2	34.73	4
15122	31136	290	5.0	4.5	25.9	86.69	4
25648	32147	374	5.7	4.7	12.6	47.50	4
32177	33594	244	8.9	9.6	31.8	33.55	4
34711	34078	383	5.5	4.4	11.4	21.28	4
19879	2491	329	6.5	6.2	19.2	20.67	5
33380	14957	500	5.4	3.8	25.1	90.98	5
33945	20808	308	4.2	3.9	18.5	46.71	5
35287	21858	365	3.2	2.7	9.8	93.39	5
29369	22599	258	3.2	3.2	12.2	170.32	5
31087	22569	215	2.3	2.6	8.2	180.22	5
37278	23233	353	4.0	3.6	8.6	32.49	5
33001	23345	189	6.8	8.5	23.2	38.59	5
36290	25918	374	5.7	4.8	22.4	41.00	5
33904	28411	325	3.3	3.1	11.0	91.30	5
39249	30441	269	4.9	4.8	19.6	97.20	5
29350	33186	142	2.8	4.3	10.2	134.93	5
28030	33497	346	7.5	6.6	25.5	22.01	5
33844	33834	395	5.5	4.2	16.9	42.07	5
32451	2726	460	2.5	1.9	14.1	117.81	6
45151	12537	410	3.0	2.3	13.7	49.07	6
16156	14733	364	4.7	4.0	9.4	21.82	6
7855	14933	536	5.7	3.6	21.6	27.30	6
37030	16634	159	6.1	8.6	21.6	41.99	6
9608	17820	378	5.5	4.5	37.7	21.82	6
20617	18651	379	4.2	3.4	9.4	32.72	6
12644	19186	287	5.0	5.0	19.6	46.34	6
35254	21799	207	6.4	6.9	23.2	120.35	6
32150	22442	253	4.8	4.5	20.0	106.88	6
31119	22487	391	4.2	3.3	12.2	50.17	6
29384	22596	357	6.0	5.1	27.1	70.85	6
28269	23669	377	3.5	2.9	24.0	54.87	6
36071	24855	284	5.4	5.6	19.2	22.32	6
22920	25541	444	4.5	3.4	29.1	75.15	6
24836	27024	320	4.1	3.9	15.3	44.51	6
21913	27218	281	3.8	4.1	13.7	56.62	6
33143	27251	429	4.4	3.5	46.3	67.39	6
34987	27377	348	4.3	3.7	20.4	49.29	6
33935	28421	247	4.0	4.5	14.5	53.33	6
27890	28562	355	3.9	3.4	10.2	53.32	6
32843	30563	214	3.4	4.4	11.8	58.85	6
33896	32121	378	4.3	3.5	22.4	40.19	6
29334	33174	125	3.8	6.1	13.7	110.21	6
34121	36277	272	6.0	6.2	22.4	44.08	6
35840	45103	187	4.6	5.8	16.5	49.99	6
32458	2725	405	2.7	2.0	9.0	87.16	7
16978	5894	317	3.3	3.2	11.0	69.45	7
4032	8337	264	5.4	5.9	18.9	41.40	7
4903	11905	355	3.8	3.3	14.5	82.26	7
45134	12535	423	4.8	3.5	17.3	45.80	7
16161	14753	545	4.3	3.1	16.9	76.23	7
3337	14989	368	4.7	3.9	20.0	36.55	7
31387	22404	379	6.1	5.0	30.2	81.68	7
32059	22427	579	9.3	5.9	33.0	75.33	7
30626	23655	386	5.3	4.2	15.3	32.72	7
15000	23795	233	4.4	4.5	16.5	124.91	7
37144	24127	452	5.2	3.8	25.1	35.53	7
28371	24344	405	2.8	2.2	14.5	72.06	7
26711	24707	233	7.7	9.3	27.1	78.05	7
31053	24855	361	5.4	4.7	11.4	31.38	7
37978	25567	303	4.3	4.0	18.1	83.24	7
22892	25573	551	6.6	4.7	25.9	87.01	7
24335	25566	327	3.5	3.1	20.8	128.79	7
29204	25688	366	6.2	5.2	16.9	39.47	7
34772	25726	308	2.9	3.0	9.8	61.46	7
24924	26905	181	8.3	10.2	29.1	60.47	7
35752	26961	262	3.4	3.3	13.4	120.29	7
21979	28092	306	4.8	4.4	24.0	62.86	7
23789	28159	141	5.1	7.6	18.1	71.30	7
27144	30101	281	3.7	3.8	13.4	52.31	7
32118	30174	215	6.7	7.8	23.6	40.75	7
35382	30390	194	6.0	7.7	21.2	39.32	7
20521	30487	594	5.0	3.4	17.7	80.48	7
39245	30822	609	7.7	4.3	25.5	85.45	7
23807	31638	151	4.6	5.3	15.7	112.32	7
20386	32272	194	3.6	4.7	12.2	106.38	7
31054	33055	381	6.7	5.4	16.9	24.21	7
33572	32911	149	6.3	8.4	22.4	44.35	7
27763	33971	368	4.3	3.6	16.5	42.88	7
32782	35935	251	5.0	5.7	17.3	35.52	7
4599	37037	316	4.4	3.9	24.7	83.77	7
32445	2735	442	2.6	1.9	16.1	99.47	8
16950	5905	306	3.0	2.9	12.6	44.06	8
4075	8352	169	5.4	6.5	19.2	70.23	8
4901	11919	332	3.4	3.2	11.4	69.09	8
36654	15648	218	7.6	8.2	27.9	94.81	8
5316	17188	364	5.0	4.2	11.0	33.44	8
35398	17658	373	3.9	3.2	12.2	55.76	8
33907	17921	413	6.1	4.7	33.4	36.32	8
16978	18180	398	6.9	5.2	20.0	24.63	8
33538	21249	311	5.0	4.6	24.0	146.94	8
30906	22181	477	6.3	4.6	35.3	44.91	8
51410	22732	265	4.3	4.5	16.1	40.11	8
39295	23526	365	6.8	5.8	36.9	30.24	8
15000	23782	183	4.5	5.7	16.1	101.05	8
37158	24153	501	3.0	2.1	14.1	151.06	8
28354	24332	408	3.2	2.4	11.0	78.60	8
31081	24852	258	3.6	3.5	14.1	67.70	8
24334	25563	308	3.2	2.9	14.9	170.70	8
30298	26328	224	4.9	5.7	17.7	37.02	8
39037	26906	324	4.6	4.3	18.5	33.53	8
21762	27058	313	5.5	5.4	19.6	22.49	8
19844	27290	71	5.8	10.3	23.2	28.90	8
17214	28836	130	10.2	15.7	36.9	18.63	8
27251	29005	144	4.7	5.5	16.5	98.07	8
26070	29332	423	5.3	4.2	39.7	32.81	8
36458	29470	323	4.6	4.2	21.6	52.95	8
29293	30004	313	5.0	4.9	16.5	46.88	8
15341	30276	329	6.5	5.9	27.1	36.94	8
20362	30450	306	5.5	5.0	28.7	49.91	8
29913	30936	348	5.7	5.0	18.5	33.44	8
27193	33099	320	5.3	4.8	27.5	58.64	8
24738	33654	267	3.3	3.6	11.8	61.47	8
34823	36929	169	10.1	13.7	35.7	18.47	8
4596	37055	200	4.2	4.2	15.3	242.22	8
36063	38579	230	5.2	6.3	18.1	30.54	8
38230	38770	80	5.4	10.3	22.4	36.75	8
40838	47744	214	3.4	4.1	11.8	63.13	8
32438	2735	491	4.3	3.2	22.4	49.11	9
16974	5903	350	4.3	3.8	10.6	39.01	9
16022	14765	442	4.3	3.1	18.9	37.96	9
37494	15038	383	3.8	3.0	9.8	55.71	9
33392	18915	373	5.1	4.3	32.2	75.35	9
13343	19111	449	6.5	4.8	35.0	34.97	9
13040	20147	295	7.0	6.8	27.1	27.72	9
11644	20575	211	5.4	6.1	18.9	31.00	9
33562	21224	363	2.9	2.5	5.9	41.78	9
51405	22742	329	4.3	3.9	17.7	44.29	9
29444	23446	368	5.1	4.3	23.6	104.87	9
14988	23795	286	5.3	5.6	18.1	50.11	9
28298	24511	165	5.2	6.5	18.1	108.90	9
31065	24830	284	4.8	5.1	16.9	42.96	9
29073	25157	302	5.8	5.8	20.4	51.63	9
24337	25543	260	3.1	2.9	13.0	291.53	9
38043	27155	375	3.9	3.3	25.5	85.38	9
27136	30159	522	9.1	5.6	34.2	46.61	9
4573	31051	261	7.6	7.4	30.2	22.72	9
40317	30972	277	5.0	4.9	20.0	59.87	9
21711	31111	129	3.9	5.1	13.4	97.59	9
31070	33086	565	6.2	4.5	24.0	122.45	9
38171	33539	216	5.2	6.3	18.5	47.41	9
24753	33661	258	4.2	4.8	14.9	45.47	9
36050	34289	273	6.8	7.2	24.0	27.96	9
28297	36640	154	4.3	5.8	15.3	58.72	9
30423	37006	350	5.4	4.7	27.5	22.60	9
4594	37054	291	4.4	3.9	24.7	219.50	9
33141	39115	195	4.1	5.5	14.5	47.49	9
16689	43724	114	6.6	10.0	24.7	53.33	9
40034	46289	203	4.0	4.4	14.5	58.14	9
32479	2730	460	5.2	4.0	40.1	63.56	10
16974	5896	379	3.8	3.1	8.6	64.92	10
33883	16311	445	6.7	5.1	40.1	34.44	10
20864	17149	329	9.0	8.4	28.3	19.39	10
31683	22390	236	4.3	5.2	15.3	78.00	10
51415	22723	364	4.6	3.9	16.1	37.59	10
38147	23376	493	5.6	4.2	31.0	62.42	10
17527	23688	291	4.9	4.4	25.1	60.63	10
28334	24558	288	3.6	3.6	14.5	89.20	10
36034	25400	353	6.1	5.3	16.5	18.89	10
2221	25556	207	6.5	6.9	23.6	43.28	10
22328	25610	347	4.3	3.8	16.5	60.67	10
38909	26353	558	6.2	4.5	24.4	91.07	10
35744	27054	296	6.4	6.4	24.0	37.14	10
38055	27160	317	2.5	2.3	11.4	133.35	10
34137	27362	190	4.6	6.0	16.1	62.08	10
25033	27590	197	5.8	7.6	20.4	26.99	10
27692	28070	253	4.8	5.2	17.3	46.95	10
36559	29742	252	4.6	5.1	16.5	40.33	10
32728	30276	188	5.3	6.8	18.5	56.79	10
16071	30881	232	6.1	5.9	23.6	35.68	10
36585	30934	530	7.1	5.6	35.0	95.48	10
19465	31391	255	5.9	5.9	23.6	43.18	10
18679	32300	218	5.6	6.7	19.6	55.13	10
36770	32893	512	6.6	4.7	29.8	55.03	10
31093	33076	252	6.8	6.5	28.3	65.26	10
22115	33241	231	5.2	6.4	18.5	37.21	10
32330	33287	242	5.7	6.4	20.8	76.01	10
39066	34820	177	5.3	7.2	18.9	30.00	10
29939	35400	341	5.9	5.1	27.9	36.31	10
28290	36622	184	4.3	5.7	14.5	46.54	10
32529	36974	185	5.4	6.4	18.9	47.69	10
4591	37052	231	4.0	3.8	15.7	153.35	10
32444	2723	383	2.5	2.0	11.0	112.70	11
16974	5876	273	4.8	4.7	20.8	60.41	11
2972	7385	160	5.2	7.6	18.9	25.42	11
1018	9000	485	7.3	5.4	40.1	24.00	11
8276	9353	143	8.0	9.4	27.9	19.39	11
3600	15419	370	6.6	5.5	19.2	40.73	11
38595	16041	339	2.9	2.6	10.2	115.31	11
33908	16339	468	5.4	4.2	40.8	81.43	11
33844	17924	241	7.8	8.9	28.3	24.46	11
38561	20326	322	6.8	6.5	21.6	23.06	11
32396	20703	304	5.8	5.8	19.6	56.35	11
29944	21477	291	3.2	3.3	11.0	58.22	11
34352	22131	386	4.2	3.3	11.0	27.46	11
39720	22413	346	6.3	5.6	21.6	45.97	11
5210	22793	529	6.4	4.9	30.6	23.65	11
26974	22828	181	6.4	6.8	23.2	63.10	11
38238	23367	332	5.8	5.5	16.5	24.46	11
17553	23707	512	4.5	3.4	22.8	101.28	11
29272	25192	514	8.1	5.6	36.1	34.18	11
2226	25569	266	3.9	3.7	16.5	50.50	11
35266	26119	339	3.4	3.2	9.4	37.27	11
26556	26280	218	4.1	4.5	14.5	89.25	11
38491	26338	248	3.7	3.7	14.1	171.64	11
22254	26471	259	4.1	4.2	16.1	84.85	11
28311	26955	282	3.6	3.9	12.6	42.12	11
34147	27360	220	3.5	4.1	12.2	77.62	11
21540	27481	361	4.8	4.1	16.1	50.07	11
31819	28768	689	8.8	5.0	26.3	95.30	11
17536	28921	574	7.7	5.9	30.2	43.90	11
33673	29225	515	5.2	4.0	25.9	71.01	11
39912	29338	205	5.4	7.1	19.2	41.11	11
38450	29725	198	5.5	6.3	19.6	56.86	11
32727	30276	215	3.3	4.2	11.8	99.73	11
21472	30734	474	6.3	4.9	46.7	29.00	11
18669	32300	332	4.3	4.0	13.0	53.16	11
37697	35593	320	4.7	4.5	16.1	59.67	11
38467	39157	184	4.6	5.6	16.1	115.20	11
32444	2719	409	3.1	2.4	14.5	83.42	12
16962	5888	311	2.8	2.7	10.2	65.74	12
11615	7789	417	3.5	2.6	15.3	58.19	12
4082	8350	161	4.7	5.4	16.9	101.11	12
36708	15107	163	4.0	5.2	14.1	52.79	12
3613	15416	299	4.2	3.8	21.6	91.42	12
36197	16357	493	6.2	4.0	24.0	38.46	12
38747	18299	379	4.4	3.7	27.1	79.81	12
5258	22759	411	3.7	2.9	21.2	60.25	12
37638	24930	288	4.0	4.0	15.7	79.26	12
2235	25556	373	4.5	3.7	18.9	37.30	12
35257	26129	357	3.5	3.0	12.6	115.93	12
38488	26341	315	3.1	2.9	12.2	120.60	12
23926	26756	292	7.0	6.4	34.6	43.88	12
35491	27394	383	3.8	3.0	12.6	98.08	12
37619	29126	222	7.0	7.8	25.1	23.50	12
15931	29553	374	4.7	3.9	11.0	39.04	12
17431	30082	247	9.3	9.6	35.0	22.88	12
29324	30397	82	4.3	8.0	17.7	160.78	12
36582	30910	290	4.7	5.0	16.5	41.90	12
18667	32322	547	5.7	4.5	25.1	51.15	12
28055	33413	175	6.9	8.2	24.4	41.26	12
32073	35793	262	3.6	3.5	14.9	104.40	12
35002	36456	504	6.0	4.5	31.0	47.22	12
30176	36948	147	5.3	7.3	18.9	79.08	12
37162	36913	232	4.8	5.7	17.3	59.09	12
39021	36892	175	4.4	5.5	15.3	88.63	12
36377	37514	179	5.9	7.5	20.8	31.83	12
38461	39147	140	5.1	6.9	18.5	122.04	12
16413	45949	248	6.3	6.8	22.8	21.40	12
47601	48112	307	7.4	6.6	36.1	18.93	12
4793	1301	264	5.3	4.9	23.6	26.35	13
32435	2730	394	3.0	2.3	8.2	74.59	13
16981	5888	331	4.2	3.8	18.1	54.31	13
42570	7743	497	7.1	4.5	27.5	19.36	13
22221	7924	498	5.5	4.2	31.0	25.02	13
2791	13044	601	4.8	2.7	16.1	35.63	13
39487	14097	460	4.8	3.7	35.0	60.13	13
5389	15238	515	5.9	4.6	31.4	47.15	13
3614	15431	224	4.9	4.9	18.1	109.09	13
46413	17423	541	7.9	4.9	29.5	30.41	13
33497	17493	312	3.6	3.5	12.6	152.62	13
14468	17756	247	6.4	6.1	27.1	77.06	13
19210	18111	390	4.3	3.5	29.5	32.51	13
38574	20264	207	3.8	3.8	14.1	252.30	13
30375	20766	421	5.5	4.4	40.8	41.28	13
4074	21634	543	5.8	4.3	24.7	36.91	13
5242	22768	413	5.6	4.3	27.5	23.29	13
30681	24517	371	6.0	5.0	30.6	51.34	13
32680	24882	333	6.0	5.7	16.9	24.82	13
35956	24994	294	4.1	4.1	15.3	36.98	13
30678	25134	70	9.5	17.7	39.3	24.75	13
33256	25462	267	7.3	8.0	26.3	20.96	13
37218	25539	424	10.9	7.8	38.5	22.14	13
36707	27704	266	7.7	7.2	35.0	41.49	13
33183	27771	295	4.9	4.5	24.0	57.75	13
35890	28453	335	8.1	7.6	22.4	24.40	13
13950	29127	259	4.2	4.0	18.1	110.18	13
31321	29324	277	4.8	4.5	22.0	114.90	13
15930	29527	319	4.4	3.8	30.2	109.49	13
27026	29605	320	8.2	7.3	40.1	30.22	13
29313	30448	135	6.0	8.2	21.6	113.02	13
38123	30638	252	3.4	3.8	12.2	228.04	13
28105	31048	305	4.8	4.4	24.0	89.73	13
32340	33338	187	5.0	6.5	17.7	87.75	13
35249	34227	211	4.8	6.1	16.9	63.47	13
39279	34348	143	4.3	5.9	15.3	40.85	13
40705	35232	278	3.1	2.9	13.4	202.41	13
35609	35355	213	6.7	8.4	23.6	42.94	13
4591	37057	261	4.0	3.9	17.3	163.29	13
38096	37998	157	5.1	6.5	18.1	65.54	13
38475	39174	260	5.2	5.6	18.9	31.87	13
44891	40782	220	5.7	5.5	20.4	46.08	13
16378	45939	199	5.1	5.9	18.1	54.10	13
47627	48126	203	4.1	4.8	13.7	53.94	13
4822	1245	573	5.1	3.9	19.6	27.65	14
36656	1634	240	4.2	3.9	16.1	26.37	14
16966	5877	347	4.5	3.9	20.4	48.96	14
17870	6127	376	4.1	3.3	7.9	29.10	14
19150	7164	486	4.2	3.4	35.3	63.91	14
22228	7919	405	5.3	4.2	32.6	39.18	14
4110	8391	223	6.4	7.5	22.4	31.77	14
15476	9662	398	3.7	2.9	18.9	85.08	14
2791	13027	550	3.5	2.3	13.0	116.78	14
40026	13443	228	6.9	7.7	24.7	37.98	14
19270	14794	284	5.2	4.8	25.5	42.65	14
5365	15257	488	6.2	4.6	33.4	58.70	14
3631	15415	317	4.2	3.8	18.9	80.27	14
6784	16372	489	4.1	3.3	27.1	98.45	14
1385	17234	397	5.0	3.8	14.9	22.54	14
33506	17490	292	3.0	3.0	12.2	183.14	14
14463	17798	225	5.1	5.4	19.2	29.45	14
32804	18424	357	5.3	4.6	14.5	19.86	14
32537	20672	327	3.5	3.2	14.9	81.20	14
36156	21673	98	4.4	6.8	17.3	158.73	14
27712	22425	509	4.9	3.6	24.0	82.71	14
10830	22886	148	5.4	7.9	19.2	42.76	14
29420	22929	343	3.9	3.5	11.0	33.42	14
36276	23122	331	4.9	4.3	25.5	59.18	14
45623	23644	348	3.8	3.3	15.3	58.44	14
40711	25897	401	5.1	3.9	19.6	52.81	14
36041	25990	143	4.7	5.4	16.5	99.39	14
35597	27466	196	3.8	3.8	13.7	232.99	14
21112	27560	485	4.8	3.7	29.8	67.53	14
19545	27871	196	8.7	10.2	30.2	29.62	14
37667	27908	304	3.9	3.7	15.7	106.96	14
21469	28438	236	8.5	9.9	29.8	34.13	14
35917	28417	189	5.9	6.7	20.8	119.72	14
34414	28957	519	3.8	3.2	21.6	125.68	14
18768	29225	99	10.6	16.1	40.1	36.92	14
26160	29591	192	5.7	5.9	20.8	93.95	14
24489	30529	223	7.0	7.5	25.5	52.48	14
17205	31055	159	5.6	6.9	19.2	32.84	14
36667	31011	214	6.8	7.3	24.0	25.28	14
28119	31064	361	3.6	3.1	9.8	86.46	14
18672	32314	198	4.8	6.0	16.9	72.37	14
35946	32383	348	10.6	9.4	39.3	19.96	14
35243	34214	188	4.2	5.6	14.9	45.35	14
36447	34279	164	7.6	10.1	25.5	39.30	14
33062	34930	325	5.6	5.4	17.3	48.78	14
22899	35233	216	7.2	7.1	26.3	45.05	14
39005	36859	163	4.0	5.2	14.1	105.97	14
31992	36871	236	4.3	4.8	15.3	60.68	14
34981	36991	294	5.0	4.7	22.0	102.97	14
38104	37989	264	4.8	5.3	17.3	46.11	14
38488	39172	182	7.4	9.7	25.9	21.25	14
16389	45929	148	5.2	6.5	17.7	108.98	14
2924	2840	374	5.3	4.4	9.8	15.34	15
16975	5889	323	3.1	3.0	9.8	41.25	15
17836	6173	525	7.9	5.1	30.6	28.47	15
19143	7155	494	3.9	2.9	20.8	89.59	15
8516	8218	155	5.5	7.9	19.2	21.84	15
4131	8423	185	5.1	5.7	18.1	105.70	15
34246	9219	226	5.6	5.8	20.8	29.40	15
15481	9666	467	3.7	2.6	18.1	95.34	15
13313	9900	542	6.7	4.5	26.3	45.27	15
6066	10835	278	4.9	4.9	18.9	44.14	15
2819	13033	512	4.4	3.1	19.6	135.10	15
19279	14800	312	3.9	3.8	14.5	71.96	15
33274	14952	287	5.0	5.4	16.9	88.91	15
5382	15265	533	6.0	4.5	26.7	63.98	15
6815	16371	543	7.3	5.6	31.4	74.57	15
36310	16683	417	5.1	3.9	25.5	58.42	15
1373	17217	518	6.7	4.8	30.6	39.05	15
32853	18401	211	3.8	4.2	13.0	105.70	15
36736	19264	182	6.8	9.1	24.0	57.33	15
32507	20674	286	5.5	5.4	22.0	79.03	15
38417	21490	192	3.9	5.1	13.7	64.19	15
30238	21590	339	4.2	3.8	15.3	33.52	15
27735	22413	493	3.7	2.8	20.4	115.34	15
27097	23582	291	6.3	6.4	23.2	51.52	15
45621	23640	424	4.6	3.7	49.9	75.40	15
31144	24761	298	4.5	4.3	18.5	88.72	15
23046	26250	131	8.1	11.7	28.3	26.62	15
24523	26539	302	5.6	5.3	24.0	57.84	15
30691	26854	261	4.9	4.7	19.6	64.71	15
46340	26782	361	4.3	3.7	18.5	75.30	15
35529	27446	272	6.1	6.6	21.6	20.28	15
21138	27561	569	8.5	6.6	34.2	28.53	15
37659	27964	192	7.2	8.9	25.1	47.38	15
2917	28120	117	6.0	8.3	20.0	31.18	15
33206	29180	386	5.0	4.1	28.7	54.90	15
26208	29543	170	5.6	8.1	20.0	47.54	15
38206	29507	351	5.6	4.9	20.0	45.74	15
28265	30098	237	5.8	6.3	21.2	24.35	15
24581	30434	346	6.9	6.1	28.7	49.05	15
29929	30999	232	5.8	6.0	21.2	55.56	15
26042	31104	214	8.4	9.1	31.0	32.15	15
21354	31394	424	6.7	5.3	45.2	44.61	15
22872	35246	164	5.0	5.4	17.3	109.14	15
39963	35286	548	9.9	6.2	36.5	32.41	15
32006	36847	251	4.7	4.8	17.7	62.73	15
18668	37297	163	6.7	9.0	23.6	45.45	15
30926	47169	179	5.3	6.4	18.9	73.11	15
32473	2721	401	3.3	2.5	10.2	61.83	16
2911	2810	253	5.2	5.0	21.2	20.93	16
19200	7171	615	5.9	4.6	20.4	59.37	16
42570	7761	309	3.9	3.6	17.7	34.61	16
8513	8304	169	4.9	6.2	16.5	66.28	16
15494	9660	478	3.0	2.2	15.7	152.50	16
13329	9902	430	4.8	3.5	19.6	64.28	16
2825	13031	527	2.9	2.0	12.2	159.40	16
17737	13460	312	6.0	6.1	19.2	25.40	16
8536	13610	539	8.7	5.6	33.0	29.89	16
39950	13583	208	4.8	5.3	17.3	59.03	16
33325	14965	331	4.1	3.7	17.7	104.80	16
4990	15777	215	4.0	3.7	15.7	156.33	16
1361	17233	569	6.1	4.5	23.6	43.90	16
7282	17525	639	7.7	5.0	24.7	40.38	16
38397	18815	309	3.2	3.2	11.0	108.34	16
40098	19146	334	5.0	4.5	20.0	76.06	16
21636	20128	137	6.7	8.3	24.0	23.05	16
38486	20277	227	5.8	6.0	21.2	127.21	16
32515	20671	298	2.8	2.9	9.4	68.00	16
38334	21551	115	5.6	7.2	20.4	100.30	16
35098	21658	601	5.9	3.5	19.6	66.64	16
36145	21770	284	6.1	6.1	23.6	61.18	16
37242	22169	335	5.5	4.8	31.0	45.28	16
32848	22578	399	5.3	4.1	22.0	47.47	16
27414	22895	277	8.1	8.5	30.2	39.24	16
39959	23492	344	4.6	4.1	14.9	40.81	16
27497	26322	353	6.9	6.1	19.6	53.94	16
46330	26785	313	3.5	3.3	15.3	75.07	16
33159	27282	353	4.9	4.4	12.2	35.41	16
35243	28532	251	5.4	5.5	20.8	55.12	16
38260	29456	291	4.7	4.9	16.9	27.62	16
40362	29716	151	4.7	6.0	16.1	37.39	16
27746	30257	266	4.5	4.1	21.2	138.92	16
36684	31010	246	4.4	4.6	16.5	96.13	16
33963	31488	350	5.9	5.3	13.7	35.03	16
39488	31550	328	4.3	4.2	13.0	25.82	16
39541	33135	594	7.9	6.1	29.1	23.87	16
30871	33929	181	6.7	8.0	23.2	46.29	16
36154	34175	332	4.4	3.8	30.6	76.29	16
22878	35276	183	5.0	6.2	17.7	71.02	16
29332	36660	333	6.3	5.7	23.6	26.05	16
32008	36884	225	5.1	5.2	19.6	62.96	16
18665	37342	181	7.8	9.0	27.5	28.13	16
34438	39565	283	4.9	4.9	18.5	44.25	16
44864	40763	225	5.4	6.1	19.2	67.67	16
30918	47200	173	4.7	6.2	16.5	99.55	16
32437	2740	375	3.8	3.2	14.9	68.33	17
2862	2849	284	5.9	5.9	22.8	22.55	17
33005	4791	332	4.2	3.9	14.9	31.41	17
19181	7161	493	5.0	3.8	27.9	47.59	17
5563	7619	310	4.5	4.3	15.7	23.38	17
4049	8317	183	5.2	6.7	18.1	60.21	17
15478	9669	461	3.0	2.3	20.0	149.01	17
13341	9889	527	3.9	3.0	18.9	53.90	17
30940	10247	302	5.9	5.5	25.9	43.12	17
19487	10947	287	5.9	5.5	28.3	41.44	17
10958	12398	310	5.2	4.7	26.7	42.08	17
2806	13038	504	3.4	2.3	14.5	127.40	17
17711	13440	305	4.6	4.2	23.2	64.38	17
4997	15784	278	3.3	3.3	13.7	179.40	17
36310	16690	510	5.1	3.5	22.0	52.54	17
7287	17519	368	5.8	4.9	26.7	44.38	17
34986	19286	311	4.6	4.4	16.5	134.90	17
7258	21453	571	7.0	4.6	25.1	53.18	17
38171	21664	258	5.6	5.7	21.6	55.10	17
37174	22101	578	8.4	4.7	28.7	59.86	17
39929	23496	373	2.7	2.3	40.5	152.20	17
37413	24526	351	7.0	6.1	28.3	34.45	17
27450	24913	119	5.1	7.3	18.9	119.68	17
25922	24922	280	6.2	5.7	29.8	45.87	17
37666	25555	340	4.7	4.0	30.2	65.75	17
24509	26579	321	4.0	3.8	13.4	54.54	17
30752	26958	217	5.1	5.5	18.9	74.85	17
30838	27890	270	6.9	7.7	24.4	34.76	17
2914	28144	93	5.1	7.5	19.2	111.72	17
15768	28566	170	5.8	7.3	20.4	60.90	17
35263	28490	229	4.2	4.7	15.3	85.89	17
37485	28489	258	5.8	5.6	24.4	23.93	17
20905	28672	233	9.7	10.0	36.9	27.07	17
24990	28825	280	4.4	4.3	17.7	69.37	17
39496	29232	341	4.5	4.0	16.1	71.21	17
38142	30640	320	6.3	6.2	19.2	126.68	17
29794	31549	196	5.7	6.6	20.4	37.03	17
25105	34653	291	4.9	4.6	21.2	114.41	17
22882	35267	177	3.8	4.9	13.0	105.01	17
34399	35567	258	3.4	3.5	13.0	105.86	17
22979	48430	171	5.6	6.5	19.6	56.08	17
36674	1633	360	5.5	4.6	28.3	20.41	18
2876	2824	548	6.4	4.7	26.7	21.92	18
19182	7158	518	5.5	3.7	22.4	47.54	18
4023	8324	187	3.2	4.3	11.4	72.11	18
10127	8422	628	5.5	4.1	18.9	67.69	18
15473	9669	329	3.2	2.8	14.9	113.36	18
10967	12381	455	5.9	4.2	27.5	33.82	18
2802	13027	499	6.3	4.5	29.5	64.99	18
17694	13470	295	5.0	5.0	19.2	56.09	18
37524	14988	408	6.3	4.9	31.4	28.86	18
5007	15769	308	4.0	3.7	18.9	112.66	18
19855	16563	525	6.4	4.5	26.7	44.56	18
15555	18168	288	5.4	4.8	28.3	40.69	18
37287	18197	342	8.3	7.4	29.8	14.74	18
40220	18154	227	4.8	5.3	17.3	106.65	18
34984	19303	343	2.8	2.6	7.1	78.64	18
12042	20216	284	7.6	7.1	34.6	28.45	18
33250	20554	557	6.2	4.6	25.1	73.17	18
28260	20763	235	7.9	9.5	27.9	25.06	18
30237	21382	259	3.3	3.6	11.8	244.95	18
1539	21519	591	6.7	4.7	24.0	36.08	18
7247	21420	252	7.7	7.6	30.6	21.39	18
37163	22113	683	7.9	4.3	24.7	105.48	18
31761	22631	204	6.0	6.7	21.6	68.50	18
39951	23496	333	2.5	2.2	12.6	131.71	18
37414	24422	151	6.8	9.2	24.0	59.48	18
23014	26291	104	4.1	6.8	16.1	68.20	18
30786	27016	197	4.2	4.6	14.9	114.46	18
21578	27123	216	4.3	4.7	14.9	62.43	18
39966	28150	345	3.4	2.9	31.8	172.28	18
35267	28497	374	4.3	3.5	10.6	49.64	18
15745	28592	164	5.4	6.3	17.7	45.31	18
18231	28755	129	4.0	5.8	14.1	127.45	18
19842	28790	218	5.5	7.0	19.2	44.52	18
39480	29228	334	3.0	2.8	9.0	64.07	18
28511	29416	320	4.9	4.3	29.8	107.19	18
27850	30590	122	4.6	6.9	16.9	59.68	18
29752	31562	95	4.8	7.1	17.7	54.34	18
38919	31802	269	5.4	5.1	22.8	109.75	18
23806	32242	177	5.6	7.3	19.6	55.53	18
32319	33341	322	6.2	6.1	18.9	39.00	18
28295	33426	185	7.8	10.8	27.5	34.54	18
36363	33779	504	6.3	4.8	34.6	62.88	18
25097	34661	269	4.9	4.9	19.6	223.49	18
31871	35132	333	4.0	3.6	20.4	94.40	18
22875	35234	171	4.1	5.3	14.5	115.41	18
29572	36677	287	4.2	4.1	17.3	75.70	18
38641	37677	153	4.4	5.7	15.3	124.59	18
34117	46329	219	4.2	4.9	14.5	68.21	18
36642	1661	293	5.1	4.8	22.0	18.79	19
5594	7658	261	5.4	5.8	20.0	38.04	19
8483	8335	99	7.1	12.3	27.9	23.11	19
10107	8418	499	5.2	3.7	24.4	48.92	19
15484	9677	463	3.3	2.4	18.5	100.08	19
3479	12488	482	5.0	4.0	39.7	47.61	19
4564	12786	254	6.3	6.6	24.0	37.24	19
6868	14224	338	6.1	5.4	26.3	18.74	19
5003	15766	252	4.3	4.3	17.3	115.07	19
32462	15991	374	5.4	4.5	10.2	46.90	19
34795	17384	395	4.9	3.8	20.0	65.48	19
2396	17893	231	6.5	6.3	26.3	45.95	19
33944	18107	321	10.3	9.9	33.8	44.79	19
14358	20065	592	7.2	5.3	25.5	35.81	19
2796	20495	538	6.1	4.6	27.1	82.13	19
26017	20623	233	10.4	11.4	38.1	17.09	19
33226	20590	302	3.7	3.3	20.0	111.77	19
30241	21378	256	3.7	4.0	13.4	274.90	19
34288	22279	347	3.9	3.3	27.9	124.36	19
29717	22421	293	2.9	2.7	13.0	389.20	19
31779	22668	220	5.4	6.4	18.9	54.46	19
8828	25575	410	8.8	6.6	30.2	14.55	19
36319	25835	489	6.9	4.6	28.7	38.91	19
37802	26069	249	4.4	4.2	18.1	99.10	19
35220	26458	577	5.3	3.6	18.9	98.05	19
21601	27095	173	6.1	8.2	21.2	56.34	19
27433	27076	207	3.8	4.6	13.0	57.62	19
6298	27797	383	7.6	6.2	40.5	25.30	19
20371	28348	177	4.7	5.9	16.5	95.63	19
22358	28426	328	6.0	5.6	22.0	40.94	19
18243	28788	188	6.1	7.4	20.0	37.26	19
30999	28909	279	6.8	6.5	28.7	36.47	19
27833	30552	180	6.7	9.2	23.6	48.34	19
32334	33293	221	5.3	6.6	18.5	44.17	19
29505	34021	620	5.7	3.7	18.9	76.21	19
25095	34635	252	4.3	4.6	15.7	194.92	19
22912	35219	296	5.7	5.5	22.0	33.56	19
25619	35483	228	5.9	6.9	21.2	56.45	19
33426	39351	151	12.4	14.7	44.8	25.77	19
16686	43696	170	5.2	6.0	18.9	63.57	19
34108	46336	185	4.4	4.8	15.3	110.76	19
4029	8311	130	6.6	10.0	24.0	56.52	20
10133	9777	471	4.5	3.1	20.4	54.35	20
6830	10460	353	5.5	4.8	13.0	28.55	20
4568	12780	223	5.1	5.5	18.5	36.41	20
17745	13453	515	6.9	5.1	33.0	56.17	20
3154	14644	526	6.2	4.3	25.9	39.82	20
35226	15649	274	3.4	3.7	12.2	134.61	20
5008	15776	292	4.0	3.8	17.3	97.75	20
7349	16440	123	6.6	8.5	23.6	34.03	20
20485	17051	448	3.8	2.8	22.8	102.66	20
33970	18024	408	5.5	4.1	17.7	34.06	20
36447	18270	311	3.8	3.9	12.2	47.80	20
33577	19942	608	14.0	9.8	48.3	29.08	20
34538	19995	227	6.3	6.8	22.8	44.33	20
2815	20476	539	7.6	5.3	31.4	49.10	20
39565	21022	294	4.3	4.3	16.1	85.61	20
30231	21399	277	4.2	4.6	14.5	93.29	20
33488	21678	489	4.2	3.4	30.6	68.78	20
38579	21672	375	8.4	7.0	47.5	31.17	20
29715	22422	342	3.1	2.7	15.3	189.07	20
27387	22759	403	5.2	4.2	38.5	45.18	20
37847	23799	302	4.4	4.5	14.9	88.80	20
37796	26054	278	3.9	4.3	13.7	72.76	20
38789	26356	282	5.4	5.2	21.6	91.04	20
23526	26845	644	7.5	4.9	23.6	104.02	20
17279	27835	196	5.6	7.0	19.6	37.69	20
20375	28330	265	4.7	4.8	18.5	184.44	20
32479	28766	275	6.3	6.2	25.1	64.97	20
31578	29530	343	4.8	4.2	22.4	76.58	20
27003	29726	108	4.4	7.4	16.5	110.31	20
43373	30492	231	6.4	6.6	23.6	50.45	20
34862	31412	237	6.3	7.4	22.4	39.76	20
23134	31818	129	6.5	9.4	23.2	39.80	20
17949	32116	238	4.1	3.9	16.1	114.40	20
36976	32372	179	5.0	6.5	16.9	48.05	20
28406	32712	146	4.8	6.9	16.9	44.92	20
34314	32750	124	5.8	9.2	21.6	61.23	20
35146	33290	244	5.7	5.4	23.2	59.65	20
30652	33918	203	5.4	6.5	19.2	40.62	20
25591	35441	287	4.7	4.4	22.0	93.53	20
38674	37691	68	4.0	6.3	14.9	197.10	20
33429	39307	214	9.3	11.7	33.0	26.10	20
30560	42568	324	5.7	5.3	20.4	17.13	20
34079	46352	168	4.5	5.4	16.1	133.32	20
5586	7631	236	4.5	4.8	16.1	42.39	21
4037	8324	177	6.1	7.7	21.6	88.25	21
15494	9653	470	4.1	3.2	34.2	104.48	21
7839	10077	349	5.0	4.5	15.3	36.39	21
6895	10462	452	5.2	4.1	38.5	38.19	21
3174	14634	615	7.8	5.2	25.5	32.16	21
35321	15621	617	7.0	4.5	23.6	121.28	21
5031	15753	251	5.9	6.0	22.4	65.05	21
20466	17048	494	3.6	2.5	16.5	181.90	21
36442	18284	421	4.1	3.0	16.9	79.01	21
32108	20240	346	3.3	2.9	11.8	59.59	21
32948	20976	305	3.3	3.4	11.0	80.90	21
37473	21120	153	4.8	6.6	16.9	89.13	21
35657	22391	296	3.9	3.6	18.5	179.94	21
27386	22745	264	3.5	3.7	13.0	111.40	21
34352	23167	244	3.0	3.2	11.0	190.41	21
27313	24337	267	4.7	4.8	18.1	125.87	21
36482	26280	313	5.0	4.7	20.0	86.09	21
38799	26365	328	4.4	4.1	13.4	95.64	21
31447	26839	299	3.4	3.0	20.0	150.49	21
35991	27482	573	9.9	7.1	36.5	28.92	21
26858	27973	159	5.6	7.0	20.0	55.70	21
2962	28117	163	5.1	5.7	17.7	18.80	21
35469	28254	199	6.7	7.2	23.6	38.66	21
27008	29680	95	5.3	8.9	20.8	109.27	21
31580	29596	211	5.3	6.1	18.9	44.61	21
43366	30472	347	4.3	3.8	18.1	75.37	21
12523	30676	297	6.3	5.7	35.0	51.24	21
38131	30665	353	3.9	3.5	8.6	90.62	21
28623	30809	211	8.3	8.2	30.2	30.02	21
21080	30950	348	6.6	5.8	23.6	25.42	21
39671	32147	262	4.5	4.8	16.5	87.37	21
34982	32550	420	6.0	4.8	46.3	80.42	21
36496	32858	116	8.1	11.0	28.7	33.54	21
32357	33300	298	4.6	4.6	16.5	96.64	21
33366	33991	213	5.4	6.1	19.6	89.47	21
36594	34072	214	5.3	5.5	19.6	106.17	21
28214	35429	291	10.4	9.9	44.8	17.23	21
33024	36157	251	6.0	6.9	21.2	59.52	21
34929	37063	284	5.5	5.2	24.7	99.56	21
35183	38193	165	4.5	5.6	16.1	111.10	21
50492	38806	240	5.6	6.2	20.0	37.40	21
6312	4882	571	6.3	4.2	22.8	37.49	22
4051	8332	225	4.5	5.5	15.7	85.76	22
7830	10095	368	5.8	4.9	12.6	17.48	22
2968	10991	297	4.2	3.8	25.1	107.68	22
5381	12261	345	5.6	4.9	21.2	40.65	22
6654	12906	555	6.0	4.1	22.8	41.34	22
3073	15190	552	6.3	5.2	27.1	40.28	22
35394	15598	671	9.3	4.7	29.5	124.88	22
16013	15972	442	4.6	3.6	35.0	90.88	22
41349	16215	273	4.5	4.8	16.5	42.65	22
20506	17050	437	4.9	3.9	40.8	37.44	22
32722	18266	607	13.0	8.6	44.4	55.37	22
36448	18291	277	4.2	4.1	16.9	92.59	22
40167	18350	139	5.1	8.0	18.5	37.54	22
4138	19230	496	7.3	5.6	44.8	27.24	22
39341	21112	248	7.0	6.7	28.7	46.72	22
33541	21238	307	5.8	5.8	20.4	54.34	22
40388	21365	324	4.4	4.1	17.7	84.47	22
16490	21696	325	5.7	5.5	16.9	49.40	22
38114	22245	568	6.0	4.3	22.4	53.25	22
35657	22376	303	4.8	4.5	21.2	78.53	22
36741	22854	316	5.8	5.8	18.1	44.28	22
34334	23168	217	4.8	5.8	16.9	83.28	22
30282	23498	298	4.7	4.3	22.0	59.11	22
23682	23832	95	4.9	6.8	18.5	112.66	22
27330	24340	351	6.0	5.4	14.1	91.92	22
37354	24920	301	3.4	3.3	12.6	157.09	22
33889	25951	561	3.8	3.2	15.7	148.13	22
36484	26282	280	3.7	3.5	15.3	91.91	22
38701	27268	308	3.5	3.3	15.3	82.58	22
21617	27895	432	6.5	4.6	25.9	39.20	22
15735	28511	493	9.3	6.8	49.1	34.81	22
33554	29538	56	5.5	10.7	23.6	52.56	22
27047	29743	110	4.1	5.9	14.9	156.30	22
12460	30667	624	14.7	7.6	48.7	24.61	22
39670	32157	317	4.5	4.1	19.2	71.58	22
26655	32236	529	9.4	7.1	44.4	31.00	22
19444	32464	254	5.6	6.3	20.0	56.92	22
34971	32564	563	4.3	3.6	18.1	133.86	22
33354	33995	244	6.1	6.2	23.6	83.53	22
36595	34056	275	3.6	3.7	13.0	107.61	22
37392	34714	289	5.5	5.5	21.2	35.17	22
30735	35644	140	4.4	6.1	15.7	74.38	22
34997	37029	518	9.6	6.7	42.0	43.75	22
38675	37657	131	4.5	6.7	16.1	134.51	22
35169	38174	202	4.3	5.0	14.9	112.78	22
50474	38822	286	3.7	3.9	12.6	56.09	22
6325	4915	525	6.0	4.7	30.2	41.88	23
28814	10117	410	3.8	2.9	21.6	81.85	23
6879	10479	412	6.0	4.6	30.6	30.26	23
2968	10982	479	4.2	3.1	22.0	87.45	23
6644	12893	564	5.2	3.9	20.4	48.58	23
32220	12943	452	5.2	3.8	29.1	77.30	23
32884	15129	337	2.9	2.7	9.4	98.00	23
3096	15215	546	6.3	4.8	27.1	40.13	23
35598	15589	343	3.7	3.4	9.8	65.53	23
34201	17218	184	7.2	8.4	25.1	37.37	23
32729	17605	259	6.4	6.6	24.4	39.29	23
5848	18120	638	10.3	6.2	33.4	36.67	23
36429	18272	310	6.3	6.3	20.8	18.50	23
27065	18329	382	4.9	4.0	36.5	99.00	23
32219	19882	555	4.3	3.0	16.5	114.41	23
40427	21360	295	4.5	4.1	22.8	142.70	23
17404	22043	247	4.9	4.7	20.0	57.49	23
38271	22182	596	8.0	5.4	27.5	39.01	23
30778	23840	294	4.6	4.6	18.1	36.90	23
34457	25004	285	5.9	5.9	22.4	66.12	23
37618	25561	272	4.8	4.4	22.4	84.46	23
33872	25962	330	6.1	5.6	22.8	54.88	23
36494	26261	233	3.4	3.7	12.6	143.12	23
35385	27500	566	4.3	3.4	17.3	186.51	23
26829	28045	150	3.4	4.5	11.8	203.78	23
25880	28467	225	6.3	7.8	22.0	43.99	23
20583	29382	176	4.3	5.5	14.9	196.19	23
27117	29811	158	3.4	3.8	12.2	237.41	23
37083	30015	80	4.9	8.5	20.0	192.87	23
28370	30648	187	8.7	11.2	30.6	25.49	23
38123	30669	332	5.7	5.4	16.5	90.04	23
39422	30706	320	6.7	6.0	30.6	23.39	23
29924	30958	288	5.2	5.3	18.9	49.65	23
34927	32649	203	4.6	5.7	16.1	63.51	23
36604	34016	178	7.8	9.3	27.1	24.79	23
40667	34891	577	7.7	5.8	29.5	79.47	23
32319	35206	316	5.8	5.4	22.8	37.66	23
30758	35622	196	7.3	9.6	25.5	31.30	23
35055	37042	290	5.5	5.2	23.6	76.84	23
32453	37907	218	3.6	4.1	13.0	131.12	23
35363	38135	652	6.0	4.2	19.2	230.92	23
2113	1625	318	5.4	4.7	33.4	55.23	24
6336	4903	498	4.5	3.5	27.1	41.63	24
4823	7863	220	4.9	5.5	17.3	68.25	24
2968	10998	309	3.0	2.8	13.0	136.43	24
20350	11931	295	6.2	6.3	22.0	26.22	24
14971	15159	564	5.0	4.0	20.0	48.06	24
41356	16217	260	6.6	6.4	27.9	48.70	24
2516	16401	506	6.0	4.5	31.4	47.67	24
34318	17908	273	4.6	5.0	16.5	68.54	24
36653	18214	237	4.6	4.4	18.5	99.36	24
34988	19314	353	3.0	2.7	6.7	141.01	24
3300	19388	251	5.8	5.3	25.1	56.35	24
37162	20511	424	4.8	3.7	32.6	87.20	24
33527	20628	342	3.6	3.2	13.0	88.38	24
38580	20790	135	7.4	12.1	28.3	70.16	24
5250	21145	176	4.9	6.6	17.3	46.33	24
40420	21369	258	3.2	3.3	12.6	172.77	24
29301	24076	148	3.8	5.3	13.4	90.69	24
27438	24710	186	5.3	6.2	18.5	181.39	24
35066	24925	246	5.2	5.1	20.8	96.67	24
6245	26124	374	5.8	4.8	15.7	22.93	24
35532	26387	481	10.6	6.9	40.8	22.83	24
27413	27103	168	6.1	7.7	21.6	68.87	24
34423	27647	232	5.5	5.3	21.2	52.90	24
36421	27926	244	5.8	6.1	21.2	48.25	24
17401	28725	129	5.5	8.2	20.4	45.90	24
37765	29638	342	4.6	4.0	20.4	71.07	24
34620	30576	132	3.5	4.1	12.2	254.79	24
30476	32768	599	7.9	6.0	28.3	45.78	24
30004	34877	144	5.1	7.6	18.5	70.37	24
40661	34927	260	5.4	5.5	20.8	81.20	24
41575	36210	372	7.0	5.9	22.8	18.16	24
35750	36399	218	7.3	8.7	25.9	55.77	24
37917	37000	203	4.2	4.8	14.9	131.14	24
37208	38737	201	4.0	5.1	14.1	79.03	24
34342	39018	202	4.9	5.6	17.3	190.95	24
35873	39562	522	4.7	3.8	24.4	206.13	24
5356	916	624	5.5	4.4	19.6	19.66	25
2130	1635	225	5.4	5.0	21.2	65.54	25
19161	7189	278	6.9	6.5	31.4	24.12	25
2956	10989	344	4.2	3.6	24.7	113.49	25
7302	14501	591	4.8	3.2	16.5	55.83	25
39945	15357	191	3.9	4.7	13.4	135.72	25
6533	15440	340	3.3	2.9	18.1	64.54	25
41317	16246	273	9.6	9.0	46.3	19.82	25
35762	16527	276	5.0	4.8	21.6	91.39	25
34464	17329	128	7.0	9.4	25.1	127.62	25
32369	18209	255	7.4	7.4	28.7	25.84	25
37965	18311	229	5.2	5.9	18.5	71.57	25
34964	19297	339	4.3	3.8	14.9	113.62	25
32203	19875	608	8.3	5.0	27.5	121.11	25
40417	21335	293	3.5	3.6	12.2	144.42	25
10764	21517	200	8.1	8.5	29.1	22.66	25
37646	23254	244	4.2	4.7	14.9	67.09	25
39854	23619	248	5.6	5.4	22.4	40.84	25
29484	23843	107	8.1	10.6	30.2	28.12	25
35060	24913	262	4.1	4.1	15.7	112.03	25
38063	25908	316	3.8	3.6	13.4	85.34	25
27385	27088	286	5.5	5.9	19.2	29.33	25
34440	27664	251	6.4	6.5	24.4	73.15	25
32748	29220	245	6.1	7.2	21.2	33.85	25
27037	29579	274	7.4	7.5	28.7	40.44	25
30313	29728	243	9.0	9.9	33.0	21.24	25
38812	30089	203	7.3	7.6	26.3	77.25	25
21288	30287	391	5.3	4.3	31.4	90.94	25
32089	30326	174	7.4	9.0	25.9	59.45	25
34604	30643	291	3.6	3.4	16.5	173.31	25
37830	31638	162	5.2	6.6	17.7	71.68	25
21721	31999	566	8.9	6.5	35.3	30.39	25
18688	32320	247	11.4	12.8	41.2	19.33	25
36178	34633	245	5.8	6.7	20.8	37.26	25
41582	36296	180	4.9	6.7	17.3	50.60	25
34570	36833	342	5.5	5.1	15.7	47.52	25
37909	37000	301	4.9	4.7	20.0	73.95	25
34355	39057	317	4.5	4.1	20.8	142.11	25
2108	1629	232	5.6	6.0	21.2	43.82	26
4838	7838	151	5.0	6.4	17.7	81.26	26
22259	7949	340	5.7	5.1	19.6	20.70	26
7016	10930	267	3.6	3.7	14.1	97.96	26
2958	10984	276	4.2	3.9	19.2	108.72	26
4537	14928	204	5.1	5.4	18.1	25.46	26
6572	15456	334	4.3	3.8	28.3	56.52	26
38070	16207	559	5.2	3.5	19.6	119.92	26
33080	17022	390	4.0	3.3	29.1	73.14	26
1655	17452	239	4.8	5.1	17.7	35.24	26
34316	17918	308	3.8	3.5	20.0	88.94	26
27501	18955	345	3.2	2.8	12.6	167.13	26
34977	19326	302	4.5	4.6	14.9	117.95	26
32273	19871	620	7.8	5.0	25.9	130.74	26
43051	20251	163	6.8	7.4	23.2	24.37	26
36622	20942	248	7.0	7.1	27.1	61.86	26
5252	21136	165	4.6	6.1	16.1	143.46	26
40429	21348	259	3.5	3.6	13.4	141.06	26
38045	22334	388	3.5	2.9	38.1	181.56	26
27734	22379	325	7.1	6.7	25.5	41.21	26
33466	22343	236	3.5	3.6	13.0	184.52	26
9636	23152	46	6.2	11.9	26.3	41.39	26
39865	23585	357	2.9	2.5	9.4	96.36	26
27515	23852	257	4.0	4.1	14.9	96.36	26
8076	23941	210	5.5	6.1	19.2	79.71	26
29458	23856	265	4.9	4.7	19.6	82.66	26
34990	24136	311	6.1	5.9	23.2	30.83	26
32076	24346	262	4.3	4.4	16.9	85.77	26
29229	26044	118	3.7	5.2	13.0	186.93	26
21640	27772	242	5.5	5.9	20.0	63.91	26
22815	27872	140	7.6	9.6	27.1	29.79	26
34007	27873	260	6.1	6.2	24.0	68.96	26
27234	28151	170	3.1	4.4	11.0	132.27	26
31091	28393	174	7.9	8.6	27.9	51.52	26
19966	28479	333	7.4	6.8	27.1	24.89	26
36182	29007	267	4.6	4.5	18.5	88.16	26
12287	30618	467	8.2	6.1	48.7	23.50	26
26159	30590	306	8.1	7.6	33.0	43.13	26
29132	31643	637	7.5	5.0	24.4	168.40	26
37369	32375	268	4.4	4.5	16.5	68.31	26
34687	32671	129	5.1	7.0	18.5	80.58	26
38920	32797	531	5.9	4.2	25.1	89.90	26
23162	33269	236	5.5	5.6	20.8	19.35	26
25126	33547	238	4.4	5.0	16.1	66.17	26
38140	33843	300	4.8	4.4	22.4	65.06	26
12240	36061	210	6.0	6.4	21.6	21.50	26
32470	37923	273	4.7	4.8	17.3	93.47	26
35867	39590	201	3.7	4.6	13.0	124.73	26
22155	12492	352	4.6	4.1	10.2	41.81	27
2912	13148	274	4.8	4.7	19.6	58.40	27
3292	14433	214	5.9	7.2	20.8	34.76	27
7336	14495	449	6.2	4.5	33.0	70.50	27
6552	15433	345	6.5	5.7	25.1	25.50	27
36112	16110	550	5.8	4.1	22.8	106.04	27
38079	16225	516	5.9	4.1	25.5	64.99	27
41408	16258	500	7.0	5.3	38.9	18.15	27
18831	17480	255	4.3	4.7	15.7	54.24	27
33675	17812	532	9.8	6.1	36.5	100.53	27
21874	18095	256	6.0	6.0	23.6	29.79	27
37178	18208	338	3.6	3.3	13.7	92.82	27
38474	19078	335	4.6	4.3	15.3	57.34	27
34977	19310	300	3.3	3.3	11.8	113.12	27
5237	21119	207	4.2	4.6	15.3	131.13	27
3139	21304	590	8.5	5.0	29.1	35.93	27
40416	21334	244	3.4	3.7	12.2	202.80	27
30937	22162	514	5.0	3.6	22.8	95.67	27
27136	23196	324	8.2	7.8	26.7	27.72	27
32112	23650	214	5.8	6.5	20.4	41.78	27
8064	23985	237	7.5	7.4	29.1	36.39	27
29455	23863	242	4.0	4.4	14.5	103.52	27
34234	24452	234	3.5	3.8	12.2	149.89	27
35792	24628	492	4.9	3.6	26.3	44.54	27
28471	25852	120	7.2	10.6	26.3	120.45	27
27903	28816	225	5.2	6.1	18.5	58.47	27
36175	29014	260	4.5	4.3	19.2	57.52	27
37783	29665	360	4.3	3.7	14.5	106.88	27
23297	30479	235	4.0	4.0	15.3	73.63	27
30354	30504	191	6.0	6.7	21.2	43.72	27
39159	30530	403	3.9	3.1	22.0	91.12	27
26177	30556	233	4.0	4.2	14.9	139.41	27
22387	30787	374	8.2	6.8	18.5	28.05	27
16557	31017	108	5.9	8.0	21.2	87.72	27
22761	31908	321	5.6	5.4	18.1	40.80	27
13311	33150	118	5.3	7.6	19.2	66.32	27
32332	33325	225	4.7	4.9	16.9	165.33	27
25127	33580	280	8.1	8.3	30.6	20.85	27
29749	35006	65	3.1	5.9	13.0	145.69	27
35401	36155	414	5.1	4.0	29.5	163.52	27
37936	37334	372	6.5	5.4	17.7	39.75	27
30710	37407	165	4.0	4.7	14.1	86.15	27
35174	38182	178	4.2	5.2	14.5	128.16	27
33627	47258	191	5.4	6.7	18.9	56.03	27
22543	1294	539	6.0	4.0	23.6	63.13	28
2642	10867	658	5.0	3.4	15.3	53.83	28
2768	12083	579	4.8	3.5	18.1	73.71	28
19886	12086	326	4.2	3.8	20.4	59.77	28
2910	13156	256	4.7	4.8	18.5	68.97	28
7322	14479	420	5.4	4.2	32.6	59.85	28
21133	14549	429	5.1	3.9	27.9	45.78	28
39926	15338	209	3.4	3.7	12.2	180.39	28
32055	15916	355	4.8	4.2	14.5	68.34	28
36073	16104	548	6.2	4.4	25.1	102.73	28
41308	16233	201	7.2	8.5	25.1	32.94	28
16518	16761	306	6.0	5.7	24.7	69.94	28
18814	17504	287	4.8	4.6	20.8	61.67	28
38133	18411	428	4.5	3.4	22.8	90.11	28
25300	19239	419	5.0	3.7	20.0	35.47	28
36823	19514	334	6.1	5.7	18.5	47.24	28
32972	19912	295	4.2	4.0	16.5	58.98	28
35139	20013	271	4.7	4.8	18.1	119.16	28
51101	20188	569	5.8	4.4	21.6	27.34	28
35697	21065	111	5.2	8.2	20.4	153.57	28
5247	21116	197	4.3	5.3	14.5	103.10	28
40412	21349	280	4.5	4.3	18.5	119.35	28
34286	22451	588	8.5	5.4	29.5	115.32	28
29695	22902	255	5.4	6.1	18.9	41.95	28
26956	27047	224	5.9	6.8	20.4	38.08	28
36342	27166	275	3.4	3.4	13.0	99.28	28
22090	27645	322	5.3	4.9	20.4	83.79	28
23057	27963	620	11.0	8.1	37.7	40.95	28
18236	28652	287	5.6	5.2	25.1	30.00	28
32442	29661	167	6.4	7.9	22.4	29.54	28
24570	33290	336	5.8	5.1	27.1	37.99	28
31627	34258	155	4.2	4.9	14.1	124.16	28
33756	35746	276	4.9	5.2	18.1	41.76	28
29838	36791	175	4.8	6.5	16.9	69.57	28
32518	36975	217	4.9	6.2	17.3	45.69	28
37958	37333	196	6.8	7.4	24.0	56.50	28
12566	45909	125	7.4	10.7	27.5	16.27	28
22548	1301	582	4.4	3.1	16.1	79.64	29
52338	5870	308	5.1	4.5	29.8	69.99	29
17620	5954	185	4.4	5.6	15.3	126.47	29
24744	10758	348	5.3	4.6	20.0	20.41	29
42154	11402	273	5.7	5.8	21.6	48.42	29
19902	12137	270	6.3	6.2	24.4	52.39	29
2901	13156	259	4.5	4.6	16.9	145.65	29
7355	14504	566	7.9	5.5	29.5	54.11	29
16016	15969	520	5.5	4.1	25.9	67.74	29
40446	16986	371	2.9	2.4	18.9	205.26	29
18811	17511	256	4.4	4.5	16.5	68.00	29
33358	17590	221	6.0	6.2	22.4	83.86	29
32701	18539	258	5.7	6.3	20.8	45.21	29
32972	19903	255	7.1	6.8	29.8	45.67	29
51043	20212	490	4.3	3.3	26.3	58.01	29
38512	20849	313	3.9	3.5	20.4	248.38	29
5248	21120	230	4.1	4.6	14.9	86.80	29
33528	21245	320	3.7	3.5	13.0	110.68	29
37962	22023	367	3.3	2.7	16.5	166.76	29
30934	22149	574	7.0	4.6	24.7	61.63	29
33784	22359	222	6.5	6.7	24.4	68.35	29
29663	22951	410	9.2	6.8	28.3	21.69	29
22124	23956	119	5.2	8.0	18.9	54.98	29
29219	26036	123	2.7	4.1	9.4	212.12	29
41180	27539	222	5.2	5.1	20.0	92.62	29
22070	27667	258	7.4	7.6	27.9	33.57	29
7866	27749	466	6.9	5.3	48.7	40.18	29
19583	27826	152	7.2	9.1	25.1	24.27	29
17388	28974	591	6.2	4.4	22.0	44.79	29
30715	29402	544	5.6	4.4	24.7	48.25	29
28332	29700	335	5.7	5.3	18.1	38.48	29
38635	30013	248	5.1	6.0	18.1	54.51	29
28308	30619	178	6.0	8.0	21.2	34.85	29
15893	31030	184	7.6	9.2	26.7	37.30	29
26142	31152	101	4.2	5.9	15.7	206.06	29
23840	31666	161	5.0	5.8	17.7	170.69	29
37957	32164	307	6.2	6.2	21.2	24.84	29
28768	32306	296	6.2	5.6	33.0	43.85	29
30022	32704	266	4.9	4.7	20.0	87.98	29
35532	33042	269	4.1	4.1	15.7	104.60	29
28090	35403	142	3.3	3.8	12.2	277.48	29
33771	35753	283	5.7	6.1	20.0	47.57	29
35409	36155	544	8.5	5.3	31.4	103.44	29
42864	40341	134	5.7	7.9	20.4	67.93	29
37875	41294	205	8.4	9.9	29.5	37.97	29
33673	47252	126	5.2	6.5	17.7	65.60	29
25913	48168	127	6.9	9.0	23.6	28.07	29
52344	5896	417	2.4	1.9	18.9	157.93	30
7880	8144	259	4.5	5.0	16.1	28.56	30
19878	12102	240	3.8	3.7	14.5	71.56	30
2891	13171	247	3.9	3.8	16.1	163.39	30
35255	14086	510	6.1	3.9	24.4	63.81	30
36537	14873	573	8.2	5.2	28.7	36.22	30
41344	16222	295	4.4	4.0	25.5	81.83	30
33992	18102	155	4.8	6.2	16.9	156.27	30
27451	18890	492	7.4	4.7	28.7	16.49	30
34955	19421	123	3.3	5.5	13.0	220.77	30
31993	19432	251	6.0	5.7	25.5	53.19	30
35738	20080	286	6.5	6.8	23.2	40.34	30
34104	20663	643	9.3	6.1	29.1	65.61	30
40421	21349	219	4.8	5.5	17.3	85.02	30
41543	21336	376	2.8	2.3	13.0	181.90	30
30199	21901	521	9.2	6.1	36.9	144.46	30
22100	23943	108	5.4	8.8	20.4	49.57	30
25128	23924	318	3.4	3.1	15.7	327.76	30
38896	24560	325	5.7	5.2	22.4	23.93	30
33205	24862	236	4.1	4.5	14.9	114.68	30
36538	25278	373	4.5	3.7	12.2	42.21	30
6230	26133	323	5.9	5.3	31.8	21.15	30
24417	26285	371	6.1	5.0	12.6	79.43	30
7902	27758	486	5.5	4.2	36.1	104.15	30
20279	28831	612	6.3	4.8	22.4	109.93	30
33151	30111	316	6.1	5.5	32.2	64.66	30
38626	30010	145	8.0	9.2	28.7	28.75	30
26114	31114	171	4.1	5.1	14.5	185.66	30
38114	31323	262	6.7	7.1	24.7	132.04	30
17602	31350	317	5.4	4.9	29.1	64.60	30
29830	31570	151	4.1	5.6	14.5	49.40	30
25609	32388	171	4.5	5.4	15.3	138.79	30
29937	32707	221	5.5	6.8	19.2	33.00	30
35535	33042	255	4.2	3.9	18.5	149.56	30
12710	33489	598	6.0	4.5	22.0	160.70	30
27336	34071	573	4.5	3.7	18.1	121.66	30
25267	34510	324	7.7	6.8	40.5	19.71	30
28077	35454	202	3.3	3.4	11.4	176.02	30
35849	36310	152	6.2	9.3	23.2	37.40	30
40965	37443	307	4.4	4.2	18.5	50.70	30
10721	3173	233	2.8	3.3	9.4	35.52	31
52335	5895	396	2.5	2.0	16.9	111.87	31
7843	8116	310	4.9	4.7	18.5	19.41	31
9616	8702	518	5.5	4.4	30.6	52.80	31
8517	9761	333	4.7	4.4	14.1	41.48	31
21620	10195	236	6.4	6.7	23.6	52.22	31
18588	12014	602	5.7	4.4	20.4	47.53	31
31619	12366	118	6.7	10.1	24.7	23.41	31
39225	14031	212	5.4	6.8	18.9	66.88	31
4491	14941	273	3.3	3.2	14.1	65.62	31
41349	16234	353	5.0	4.4	11.8	53.18	31
27523	18959	569	6.6	5.1	25.9	56.39	31
34935	19597	211	6.6	7.6	23.6	125.14	31
2738	20113	153	4.7	5.8	16.5	47.21	31
38424	20526	68	4.2	7.6	17.3	203.56	31
21454	21171	421	3.9	3.2	35.3	151.72	31
40405	21340	362	5.8	4.9	25.5	56.00	31
41540	21326	451	3.0	2.3	18.1	199.49	31
35270	21591	141	8.1	10.7	28.3	36.81	31
38116	21776	317	4.5	4.3	16.5	93.68	31
25985	22088	347	5.3	4.6	27.5	73.86	31
31670	22411	194	5.0	6.1	17.7	60.91	31
30510	22802	222	5.0	5.4	18.5	157.90	31
27787	23820	279	3.3	3.1	14.9	479.17	31
36157	24312	265	3.0	2.8	13.0	160.81	31
38912	24568	270	4.0	4.0	15.7	134.18	31
33186	24882	380	5.4	4.5	21.6	66.57	31
22898	25137	197	9.8	10.4	32.6	28.38	31
35229	26125	529	6.3	5.1	32.6	72.28	31
25037	26181	281	3.1	2.8	15.7	150.91	31
36899	26549	344	7.3	6.6	22.4	26.09	31
35057	27087	601	6.1	4.3	21.6	33.68	31
19635	27928	144	3.8	5.3	13.4	137.04	31
12906	28010	492	8.0	5.5	36.5	47.83	31
37932	28699	222	5.3	6.5	18.9	37.36	31
33177	30108	248	3.7	3.9	13.7	220.43	31
26107	31132	151	4.0	5.2	14.1	143.40	31
22530	32032	247	5.3	6.0	18.5	112.80	31
29034	32127	262	2.8	2.6	12.2	227.03	31
34470	33205	211	6.0	6.1	21.2	81.58	31
37500	34559	102	6.8	10.1	24.0	24.01	31
27153	35473	597	8.9	6.0	31.0	29.10	31
41258	35483	232	3.4	3.6	12.6	169.42	31
36820	36952	88	7.9	14.1	31.4	52.39	31
42855	40320	197	5.3	6.7	18.5	73.76	31
10696	3150	301	3.2	3.2	11.8	59.84	32
52332	5887	293	3.6	3.5	14.9	69.58	32
9612	8690	362	4.2	3.5	14.1	83.98	32
19889	12095	240	4.9	4.7	18.5	74.15	32
35236	14077	386	4.0	3.3	31.8	79.36	32
38217	14310	307	7.8	7.2	36.5	18.24	32
38574	16029	306	3.3	3.1	14.5	92.28	32
6444	16295	287	4.6	4.1	24.0	26.82	32
18834	17514	290	5.3	5.5	18.5	38.96	32
2165	17634	196	5.1	5.5	18.5	32.71	32
31496	20078	550	6.9	5.0	28.3	55.32	32
21447	21154	472	3.4	2.4	16.9	254.53	32
3974	21371	641	5.8	4.0	19.2	105.90	32
37051	21465	298	3.2	2.9	16.1	137.83	32
31788	22311	220	5.0	5.5	18.1	94.42	32
39211	22995	273	5.6	5.2	25.9	122.03	32
27787	23825	266	3.6	3.4	15.3	452.04	32
37227	23877	231	3.7	4.1	13.0	189.71	32
24978	25154	447	5.9	4.6	43.6	58.79	32
31362	25232	287	4.9	5.0	18.5	45.50	32
36794	26512	527	6.1	4.5	27.9	82.58	32
32181	26812	290	5.1	5.2	18.1	20.51	32
25141	27064	545	6.3	4.7	26.7	79.23	32
41259	27517	293	4.0	3.9	16.9	71.38	32
39970	28153	280	3.7	3.6	14.9	128.49	32
14435	29225	578	9.1	6.3	33.0	31.59	32
26264	29363	558	8.8	6.2	34.6	36.99	32
28868	29859	126	8.0	9.9	29.5	38.49	32
33174	30108	340	4.2	3.8	16.5	135.75	32
37395	30548	251	4.7	5.0	18.1	49.09	32
28365	31072	535	5.9	4.4	25.5	68.03	32
37077	31600	318	7.5	7.3	23.6	24.04	32
31911	31795	276	5.0	4.7	22.4	116.10	32
22543	32042	292	5.9	6.1	20.8	35.91	32
29014	32109	253	3.3	3.2	13.4	236.58	32
18959	32804	199	9.7	9.6	33.4	20.80	32
40503	33887	309	4.2	4.2	14.9	78.42	32
26182	34406	236	5.4	5.8	19.6	61.94	32
37488	34515	514	9.4	6.0	37.7	29.78	32
41263	35480	369	5.1	4.2	30.2	152.45	32
36805	37002	119	8.0	12.1	29.1	42.79	32
35643	38137	143	4.3	6.4	15.7	71.69	32
52342	5889	526	3.2	2.6	16.1	49.94	33
9591	8699	336	4.9	4.3	20.4	57.21	33
11919	10388	464	3.9	3.0	25.1	70.51	33
6195	11435	131	4.3	5.4	14.9	63.37	33
19890	12078	225	3.8	4.4	13.4	77.93	33
2915	13158	370	5.0	4.2	37.3	56.18	33
39241	14007	287	4.9	5.0	18.5	65.73	33
35269	14065	334	4.3	3.7	27.1	81.25	33
41338	16241	258	5.4	5.1	23.2	65.47	33
6442	16295	238	5.0	5.7	18.1	45.87	33
18831	17493	254	2.8	3.1	9.8	58.58	33
37197	17968	361	7.1	6.1	14.1	22.21	33
6239	18056	452	7.0	5.3	44.8	63.49	33
37735	19200	331	4.0	3.7	13.0	67.47	33
27277	21060	270	4.2	3.9	18.9	132.10	33
39320	21108	560	5.9	3.6	20.8	84.29	33
21428	21160	383	2.9	2.3	9.4	260.48	33
3971	21373	573	6.7	5.5	27.5	57.88	33
38304	21827	332	6.3	5.9	18.5	41.17	33
30437	23523	519	3.3	2.5	15.7	159.21	33
39225	23635	212	6.1	6.7	21.6	105.74	33
19753	23655	207	6.0	6.2	22.0	24.95	33
27774	23804	223	3.4	3.4	12.6	646.00	33
37232	23854	214	4.2	4.4	14.9	109.25	33
3055	24066	193	3.9	5.2	13.7	54.66	33
36119	24330	222	4.0	4.6	14.5	105.83	33
30811	26069	260	3.2	3.1	13.4	137.78	33
29737	26527	345	6.4	5.6	24.7	33.22	33
41199	27587	355	7.6	6.6	22.8	22.14	33
21772	28274	278	4.6	4.2	21.2	179.06	33
19908	28876	622	8.0	5.8	26.7	51.61	33
23421	28909	300	7.2	6.5	38.1	43.34	33
33164	30110	310	3.9	3.8	13.7	195.31	33
27458	31135	481	7.0	5.1	37.3	59.70	33
30810	33087	310	5.3	4.7	33.8	54.51	33
34573	33058	536	5.7	4.6	27.5	221.19	33
40538	34341	185	10.3	10.4	38.1	22.20	33
26168	34441	115	5.8	8.8	21.2	71.55	33
41279	35469	262	5.0	5.2	18.9	127.45	33
37596	37695	152	11.7	16.5	41.6	17.55	33
35653	38188	135	4.1	5.4	14.1	241.36	33
52348	5895	326	2.9	2.6	13.7	79.39	34
9617	8699	331	3.3	3.1	9.4	65.09	34
11911	10395	491	3.4	2.7	22.8	175.34	34
1593	11787	262	6.3	6.4	24.4	37.04	34
24371	12196	365	6.5	5.5	37.7	23.70	34
3059	15526	558	6.4	5.0	26.7	28.77	34
34251	16079	496	4.7	3.6	28.7	148.56	34
41352	16213	228	5.5	6.2	20.0	55.71	34
5123	16604	613	10.6	7.8	34.6	19.35	34
35554	17107	505	4.6	3.3	21.6	108.73	34
37858	17355	563	5.2	3.4	18.9	109.42	34
18814	17483	251	4.9	5.7	17.3	63.72	34
38825	19793	237	6.2	6.4	23.2	77.53	34
46110	19873	314	3.4	2.9	24.0	82.92	34
21410	21161	318	4.4	4.4	13.7	83.06	34
28943	21287	127	4.5	5.9	15.3	103.87	34
36741	21766	222	3.4	3.6	12.6	209.06	34
29216	22623	222	5.1	5.5	18.5	66.51	34
30428	23532	306	4.2	4.0	18.1	129.49	34
27754	23782	199	3.9	3.9	14.1	548.22	34
3064	24062	167	5.3	6.5	18.5	47.05	34
36529	25227	496	2.9	2.3	16.9	202.87	34
27137	26284	193	6.3	8.2	22.0	36.57	34
37220	27803	236	3.4	3.4	13.4	244.72	34
24427	29670	211	4.6	4.6	16.9	260.45	34
37059	29656	359	4.0	3.5	15.7	127.96	34
27086	29778	156	2.9	3.3	10.2	261.70	34
33169	30127	269	3.4	3.7	11.8	221.86	34
37800	30587	333	4.7	4.3	17.3	68.86	34
51184	31813	335	4.4	3.8	28.7	127.91	34
49720	31906	325	4.2	3.8	16.1	45.13	34
32799	32034	194	4.7	6.1	16.5	72.03	34
33192	33058	306	4.4	4.1	19.6	121.20	34
32679	33943	313	5.8	5.4	22.4	73.21	34
35883	34699	144	5.6	7.0	19.2	116.60	34
32078	34703	251	11.9	12.4	45.6	22.89	34
41273	35491	277	4.1	4.2	14.9	103.31	34
38863	37690	137	6.5	8.9	23.6	88.97	34
42847	40332	109	5.0	7.9	18.9	70.65	34
52345	5880	375	3.4	2.8	19.6	81.31	35
9579	8707	231	5.5	6.5	19.6	33.51	35
15572	10283	362	6.6	5.7	11.8	25.67	35
19054	10403	136	7.9	9.8	28.3	19.48	35
11893	10385	475	4.2	3.3	33.0	118.35	35
19898	12106	233	4.6	4.7	17.3	81.70	35
3039	15509	510	4.3	3.2	21.2	77.43	35
34267	16072	496	4.3	3.4	29.1	152.56	35
5167	16553	372	5.8	4.8	18.1	47.64	35
18823	17507	189	4.9	5.9	16.9	54.06	35
36739	17642	449	4.2	3.0	18.5	125.80	35
47757	18258	301	8.0	7.4	38.5	20.04	35
34293	19495	209	6.4	7.3	22.0	39.43	35
46087	19871	415	8.3	6.4	42.4	28.98	35
35035	20541	114	8.5	14.1	31.8	25.37	35
38522	20848	458	4.2	2.9	17.7	102.23	35
21227	21364	463	4.0	3.0	27.1	101.54	35
35149	21655	226	4.2	3.9	16.1	120.70	35
36769	21822	309	3.0	3.0	11.0	169.17	35
38147	22286	247	3.5	3.7	13.0	157.67	35
39306	23481	207	5.5	6.3	19.2	29.54	35
27778	23736	666	5.6	3.7	17.7	336.29	35
1738	24257	207	6.5	7.4	23.2	25.07	35
36525	25208	383	5.8	4.8	46.0	74.58	35
50770	25658	372	3.6	3.0	35.0	66.20	35
25051	26174	202	5.2	6.1	18.1	89.62	35
21205	26606	160	4.3	5.7	15.3	98.97	35
36903	26557	335	6.9	6.4	20.0	31.94	35
37170	27821	586	5.4	4.5	21.2	371.58	35
33390	28784	171	5.0	6.3	16.9	81.08	35
20701	29117	208	5.1	5.2	18.5	153.96	35
21645	29197	561	8.4	6.1	33.0	61.80	35
24443	29647	593	8.4	6.5	30.6	47.05	35
23827	31320	96	5.9	9.1	22.4	67.93	35
15868	31379	547	7.3	5.2	29.5	95.13	35
26975	31995	243	4.3	4.6	16.5	149.06	35
30643	32138	305	6.9	6.9	24.0	33.73	35
37943	36578	250	3.5	3.7	13.4	207.47	35
26875	36861	632	11.0	7.1	36.1	23.80	35
39952	37566	280	5.3	5.5	18.9	116.98	35
36657	38227	178	5.9	7.7	20.8	88.58	35
37064	39856	189	4.6	4.9	16.5	178.33	35
52349	5898	486	3.5	2.6	18.5	76.14	36
4735	7977	173	5.6	5.7	20.0	28.70	36
11905	10389	440	4.1	3.3	38.5	158.02	36
19094	10457	252	7.0	7.6	25.9	23.00	36
24710	10793	417	7.7	5.9	35.0	19.94	36
36866	15289	352	4.0	3.4	21.2	122.28	36
3015	15481	446	5.3	3.9	27.5	82.13	36
34254	16090	350	4.3	3.8	18.9	126.03	36
5176	16546	202	5.9	7.4	20.4	48.62	36
27333	20751	290	4.1	3.9	18.1	109.99	36
38547	20804	282	3.3	3.1	14.9	170.86	36
21249	21366	543	4.2	3.3	18.9	108.66	36
36786	21820	421	4.1	3.3	35.7	111.62	36
33482	22609	187	6.1	7.3	21.2	73.14	36
34946	23313	301	3.8	3.5	17.7	145.34	36
39336	23535	234	5.6	5.4	22.4	63.69	36
27710	23706	335	4.0	3.5	25.1	159.06	36
26608	24286	211	9.0	10.7	31.8	36.05	36
34651	24673	472	8.5	6.2	44.8	35.48	36
29597	25373	238	5.6	6.0	20.0	61.13	36
38759	25553	240	4.0	4.1	15.3	132.71	36
50821	25682	594	5.3	3.9	18.9	29.93	36
6209	26111	444	5.0	3.5	21.2	20.98	36
23889	26714	305	4.7	4.8	15.7	43.77	36
37245	27781	177	3.7	4.6	13.0	140.06	36
12187	28062	508	7.2	5.2	35.0	73.45	36
24779	28154	298	4.2	3.7	25.1	208.56	36
20685	29159	218	4.6	4.7	17.3	120.25	36
28514	29416	160	5.2	5.8	18.5	44.52	36
12276	30592	590	8.3	5.2	28.7	23.10	36
21246	30858	252	8.7	8.3	37.3	18.23	36
17617	30928	678	11.0	6.8	33.0	41.48	36
26184	31154	207	5.4	6.2	18.9	30.98	36
37590	31089	192	5.6	6.4	19.2	106.26	36
35712	31200	192	4.7	5.4	16.9	88.91	36
51166	31812	577	6.1	4.3	22.8	48.93	36
32061	33079	200	5.0	6.3	17.3	82.63	36
37935	36562	156	4.6	5.7	16.1	312.47	36
32484	36872	260	7.3	8.2	25.9	42.18	36
36660	38234	163	4.2	5.7	14.9	198.89	36
34209	39175	279	4.1	4.3	14.9	70.63	36
44235	49915	449	10.0	7.2	43.6	13.02	36
20062	5051	584	5.1	3.2	17.7	58.15	37
13755	8358	287	4.8	4.5	21.6	45.75	37
11897	10397	460	2.9	2.3	26.3	129.52	37
24765	10802	368	5.7	4.8	16.9	33.76	37
41295	16216	588	6.4	4.9	24.0	36.80	37
33797	18305	520	4.6	3.3	20.4	136.20	37
11778	18879	508	5.6	4.1	28.3	55.42	37
27344	20722	283	5.1	4.8	22.4	43.08	37
32949	20975	342	3.6	3.2	14.9	72.40	37
3936	21313	589	6.0	4.1	21.2	49.33	37
36774	21828	340	3.2	2.8	20.0	145.71	37
2969	22191	200	4.7	5.1	16.5	33.94	37
30342	22299	254	4.8	4.7	19.6	148.63	37
34928	23323	331	3.9	3.4	20.0	134.06	37
39345	23536	210	3.9	4.8	13.7	85.63	37
27688	23717	218	4.5	4.3	16.9	149.17	37
50755	25645	347	4.3	3.9	11.8	31.66	37
36577	26322	258	7.1	7.7	25.9	37.22	37
22243	26838	330	5.4	4.8	25.9	99.18	37
37846	26883	247	3.1	3.2	12.2	213.13	37
14895	28534	102	4.9	7.4	18.1	193.99	37
35609	28785	212	5.0	5.9	17.7	88.46	37
22767	30536	526	7.5	5.1	31.0	45.88	37
16272	30852	201	4.8	5.3	16.9	54.79	37
21214	30797	270	5.4	5.4	21.2	69.31	37
26227	31131	196	6.0	6.8	21.2	37.60	37
37590	31172	217	4.8	5.6	17.3	125.86	37
17059	32069	550	3.9	3.1	17.3	200.69	37
35847	33138	584	8.1	5.6	29.1	49.69	37
40771	34203	257	5.6	5.4	22.4	26.66	37
26542	34566	194	8.5	9.7	29.1	20.72	37
37945	36585	132	3.1	4.0	11.0	265.09	37
35404	36695	186	5.4	6.6	18.9	85.61	37
39498	36849	229	4.6	5.4	16.1	117.96	37
33291	37906	265	3.3	3.5	11.8	149.89	37
52340	5902	430	4.7	3.6	29.5	60.35	38
22219	7903	438	3.2	2.4	15.3	41.14	38
13709	8366	537	6.3	4.5	26.3	69.36	38
11901	10379	536	4.0	3.0	17.3	134.19	38
6760	11257	566	5.0	3.9	19.6	102.56	38
18470	12005	265	6.0	5.7	25.5	51.70	38
6085	14358	503	5.9	4.6	36.5	32.61	38
39620	14707	152	4.5	6.0	15.7	121.05	38
9136	16146	289	5.6	5.6	20.8	37.01	38
35344	18977	234	5.7	6.4	20.8	98.97	38
38051	19822	170	4.4	5.5	15.3	88.24	38
35726	20995	341	4.0	3.5	14.9	111.42	38
32938	23075	529	7.3	5.5	33.8	33.30	38
39324	23516	170	4.5	4.9	15.3	115.79	38
33971	24403	405	9.3	7.0	29.8	25.57	38
38642	24493	407	3.9	3.1	26.3	102.05	38
31125	24762	297	5.4	5.1	23.2	115.02	38
50761	25649	319	5.2	4.7	22.4	54.34	38
25040	26177	262	5.6	5.5	22.4	78.88	38
37858	26855	307	4.5	4.0	25.5	89.76	38
36843	27553	235	7.4	8.7	25.9	63.52	38
27506	28380	578	6.7	4.9	24.7	77.77	38
37653	28775	264	6.5	7.1	24.0	67.30	38
31394	29015	157	7.8	11.7	29.1	77.20	38
28473	29426	440	6.9	5.0	33.0	46.92	38
40155	30531	247	7.8	8.0	29.8	36.41	38
14508	32169	257	3.9	4.0	15.7	136.84	38
26177	33236	323	7.3	6.9	24.4	22.09	38
27208	33345	152	7.3	8.9	24.7	67.49	38
32206	33700	228	6.5	7.3	23.2	42.74	38
40819	34139	169	4.3	5.1	14.9	141.79	38
36953	35682	165	5.5	6.6	19.6	227.46	38
34436	36080	205	9.1	9.6	32.6	31.14	38
37905	36536	170	4.3	5.3	15.3	261.43	38
35383	36709	189	3.3	4.0	11.4	323.09	38
33285	37897	276	5.0	5.2	19.2	136.02	38
38984	38206	194	3.4	3.9	11.8	232.64	38
6051	38381	184	4.3	4.8	15.3	169.36	38
24000	40033	270	6.3	6.8	22.8	23.96	38
36137	45823	138	3.9	4.5	14.1	127.13	38
33908	48179	220	3.6	4.1	12.6	155.02	38
13762	8358	338	4.2	3.7	15.3	53.17	39
11911	10399	467	4.3	3.3	29.1	137.24	39
18488	11974	241	3.1	3.5	11.0	294.04	39
35253	13614	361	6.6	5.6	25.9	34.28	39
18016	17081	306	5.0	5.0	16.9	47.17	39
33416	18038	328	4.3	3.9	20.0	124.55	39
34240	18170	423	4.3	3.3	23.6	152.57	39
38152	18364	595	5.0	4.2	18.9	29.07	39
21645	20175	428	4.2	3.3	37.7	117.27	39
26092	20959	241	4.0	4.3	14.5	108.84	39
35710	20990	256	2.8	3.0	10.2	239.04	39
28274	21313	500	5.8	4.5	35.0	72.24	39
37938	22923	278	3.4	3.4	13.4	98.46	39
33828	23482	505	5.5	4.3	31.8	83.32	39
27801	24450	41	4.1	9.2	19.2	256.93	39
29561	24775	591	4.9	4.1	18.9	75.33	39
31141	24770	229	3.9	4.6	13.7	121.10	39
6238	26138	585	6.3	5.2	24.4	31.68	39
29276	26236	617	9.8	6.1	32.2	39.56	39
38982	26890	319	9.1	8.6	32.6	24.86	39
22412	27414	300	5.6	5.6	20.4	107.63	39
10850	29435	79	4.8	7.4	18.5	124.83	39
31680	29620	338	6.2	5.6	24.0	41.43	39
33015	30569	242	6.7	7.1	25.1	18.91	39
18218	32084	161	4.0	5.1	14.1	128.22	39
37529	34476	665	7.1	4.6	22.4	29.39	39
37942	36538	233	3.4	4.0	12.2	159.94	39
35413	36706	217	4.1	4.4	15.3	407.26	39
49396	38108	287	3.8	3.9	14.1	56.78	39
6120	38359	199	9.7	11.1	35.0	20.17	39
3730	45148	173	5.0	5.6	17.7	22.52	39
15468	9663	450	6.7	4.7	29.8	53.44	40
11921	10389	502	4.3	3.2	21.6	164.46	40
35255	13654	297	5.3	4.9	24.7	91.37	40
32277	14010	256	5.2	5.4	20.4	29.79	40
37768	14954	276	3.7	3.8	14.1	86.43	40
36299	15974	262	6.3	6.5	23.6	27.95	40
6443	16167	243	5.0	5.4	18.9	58.20	40
41338	16228	373	4.3	3.6	16.5	131.08	40
19849	16446	261	4.5	4.3	18.5	245.95	40
18025	17072	262	3.7	3.8	14.1	238.81	40
26421	18676	379	3.0	2.5	7.9	70.82	40
33369	18957	200	6.1	6.5	21.6	59.53	40
35698	20976	330	4.0	3.8	12.2	122.20	40
46562	21321	384	4.4	3.6	27.5	47.61	40
17378	22104	299	3.4	3.5	12.2	92.14	40
32402	23010	225	4.4	4.4	16.9	153.68	40
37944	22921	229	4.0	4.4	14.5	133.93	40
29970	23057	574	4.8	3.8	18.9	113.71	40
26567	23594	299	4.9	5.0	17.3	54.10	40
6617	24441	225	9.1	10.5	32.2	14.51	40
36441	24664	304	4.1	4.0	15.3	105.35	40
9148	25008	232	5.0	5.6	18.1	70.27	40
25423	27138	264	3.4	3.5	13.0	188.19	40
34608	27067	270	4.6	4.2	22.0	139.65	40
30349	27200	262	8.6	9.2	31.4	31.91	40
24191	27801	108	3.9	5.9	14.1	173.77	40
33906	27821	243	4.3	4.7	15.3	121.68	40
36336	27980	264	6.1	6.6	22.0	60.81	40
31511	28298	199	4.7	5.7	16.1	104.04	40
34892	28513	201	5.8	6.8	20.8	69.13	40
22206	28680	235	5.3	5.4	20.4	264.19	40
25267	29969	101	4.9	6.5	17.7	190.02	40
26695	30214	330	4.0	3.6	16.9	136.65	40
25468	31084	116	4.1	5.3	14.5	210.11	40
35419	31910	206	3.8	4.6	13.4	141.96	40
32643	33848	281	6.3	6.7	22.8	43.29	40
40950	34880	200	5.5	7.2	19.6	71.32	40
29185	35483	174	5.0	7.2	18.1	42.42	40
37938	36522	163	3.3	3.7	11.8	370.05	40
13635	36578	184	4.6	5.2	16.1	133.30	40
19065	5830	575	7.2	4.7	25.5	44.28	41
11895	10373	335	3.6	3.1	24.4	124.93	41
42331	11892	309	3.1	2.8	13.7	103.62	41
3224	15656	309	2.9	2.9	11.0	104.83	41
8805	15674	115	4.8	7.2	17.3	68.19	41
41325	16230	308	4.6	4.5	15.7	72.00	41
20051	16751	522	4.9	3.8	24.0	95.28	41
32527	19005	255	2.8	3.0	10.2	132.76	41
3997	19471	516	4.2	3.4	22.8	80.35	41
42669	19834	408	5.5	4.5	49.1	58.34	41
38241	20206	165	4.7	6.4	16.1	108.77	41
13272	21130	331	3.6	3.2	18.1	157.97	41
16578	22384	239	5.6	6.0	20.4	26.60	41
26542	23597	225	4.2	5.0	14.9	130.99	41
29365	23561	207	6.1	6.1	21.2	47.80	41
33036	24077	635	9.0	6.9	31.0	24.70	41
36483	24679	252	3.6	3.8	13.4	131.55	41
9142	24957	142	3.4	4.3	11.8	169.12	41
2322	25107	539	4.1	3.1	18.1	184.52	41
6322	27782	170	5.5	7.1	19.2	97.53	41
16901	28264	206	6.2	6.5	21.6	67.78	41
31523	28298	236	4.7	5.1	16.9	140.06	41
39002	30530	311	6.9	6.3	33.4	55.46	41
37171	30753	269	3.8	3.5	16.5	145.12	41
35410	31904	203	3.5	3.8	12.2	280.08	41
32072	33116	171	4.9	6.4	17.3	93.57	41
38804	36249	112	4.2	7.1	16.1	309.62	41
32816	36458	57	3.6	6.7	14.9	155.65	41
37931	36509	187	3.5	4.0	12.6	320.47	41
39513	37213	202	4.4	4.9	16.1	102.21	41
37168	38402	104	3.9	5.4	14.1	200.35	41
28628	42186	248	7.7	9.0	27.1	26.68	41
46175	44777	326	7.8	7.3	26.7	15.24	41
19111	5843	552	4.5	3.2	17.7	90.56	42
3488	6858	174	5.1	7.0	17.7	45.90	42
11914	10382	407	3.0	2.4	15.7	81.63	42
19038	10412	208	5.2	6.7	18.1	32.11	42
24780	10816	207	4.8	5.4	17.3	34.21	42
6895	11189	238	4.5	4.5	17.3	45.76	42
42333	11889	291	3.2	3.2	11.8	117.10	42
6255	18061	529	5.9	4.6	28.3	112.12	42
34444	18288	353	3.7	3.3	12.2	109.98	42
32507	19015	301	4.3	4.1	17.7	150.54	42
39040	19192	297	4.4	4.4	15.3	86.00	42
33780	22221	368	4.7	4.0	17.7	43.65	42
18965	22645	521	4.1	3.4	22.0	242.76	42
25129	23919	323	3.2	2.8	19.6	236.81	42
37425	24148	279	4.4	4.6	15.7	72.70	42
35958	24918	260	3.0	2.9	12.2	272.35	42
28594	25943	101	4.6	6.4	16.5	122.54	42
35689	26367	229	4.5	4.5	16.5	166.41	42
29981	26354	522	9.1	6.3	39.7	34.75	42
37056	26390	236	4.7	5.1	17.3	209.76	42
34121	26816	279	3.7	3.5	16.1	122.17	42
38863	26856	214	3.6	4.0	13.0	153.86	42
35403	28083	260	4.4	4.2	18.5	123.96	42
37427	28194	235	4.3	4.5	16.1	130.32	42
24731	29436	215	3.9	4.6	13.7	208.10	42
40710	30195	215	7.4	7.3	27.1	31.76	42
35411	31918	180	3.4	4.0	12.2	206.21	42
31018	32144	292	3.1	2.8	15.3	178.23	42
36523	34231	79	4.2	7.0	16.1	267.54	42
38811	36262	74	3.7	6.5	14.5	372.90	42
37209	38414	141	4.0	5.1	14.1	192.43	42
11896	10385	447	4.2	3.3	38.9	102.17	43
8885	10492	565	4.8	3.8	19.6	98.38	43
20102	10748	337	3.6	3.3	11.4	131.04	43
6897	11276	544	4.9	3.5	20.0	131.44	43
42326	11890	315	3.2	3.1	11.4	128.13	43
18981	13643	276	4.8	4.9	18.9	77.57	43
35299	13649	536	8.3	6.0	35.3	59.54	43
14912	16483	189	3.9	4.7	13.7	68.53	43
37659	16537	317	3.8	3.4	25.5	114.01	43
20062	16734	465	3.8	2.8	22.4	96.95	43
6255	18064	492	3.9	3.0	22.0	107.42	43
32990	18242	111	3.8	5.6	13.7	454.07	43
33822	19692	223	11.0	11.1	41.2	39.06	43
39028	20588	395	6.0	4.8	24.0	31.65	43
32448	20734	299	4.3	4.0	20.4	137.35	43
39656	21437	578	7.8	4.7	27.1	79.35	43
29498	22404	178	3.5	4.7	12.6	95.45	43
32028	22401	189	9.8	9.4	30.2	41.87	43
27886	23424	298	4.1	4.3	14.1	110.42	43
29276	23645	314	3.4	3.1	14.1	105.08	43
45636	23644	394	3.5	2.9	26.7	57.66	43
25122	23918	299	3.0	3.1	10.2	211.75	43
35933	24899	243	4.3	4.5	16.5	104.97	43
38158	25787	287	3.4	3.0	18.5	211.71	43
27553	25857	159	4.6	5.6	15.7	181.39	43
30814	25993	430	4.6	3.6	39.7	86.91	43
37025	26394	181	4.3	5.4	14.9	333.41	43
21358	26646	195	4.6	5.4	16.5	225.71	43
36341	27398	152	4.4	6.5	16.1	75.30	43
23653	27872	518	6.1	4.7	31.0	402.41	43
31220	28110	222	3.8	4.3	13.7	148.73	43
26070	28475	356	13.5	11.9	34.2	12.27	43
19479	28829	284	5.2	5.3	19.6	54.60	43
24700	29462	183	3.5	4.0	12.2	283.20	43
22854	29898	249	4.1	4.1	15.7	137.53	43
40841	30249	623	9.0	7.0	30.2	35.93	43
17359	30404	196	3.6	4.2	12.6	296.25	43
21744	31419	97	5.6	8.4	21.6	73.93	43
36920	32204	170	5.1	6.3	17.7	88.71	43
36544	34207	152	4.5	6.3	16.1	111.75	43
26487	34463	257	6.1	6.1	24.4	48.14	43
33210	37610	163	5.4	6.1	18.1	78.14	43
15052	45150	162	3.8	4.7	13.0	199.23	43
5009	7409	264	6.0	5.7	25.9	34.33	44
11902	10375	476	3.7	3.0	33.0	103.04	44
6903	11257	531	4.7	3.3	19.2	294.93	44
42311	11882	181	5.3	6.0	18.1	54.64	44
35253	13641	502	3.7	2.8	19.2	130.87	44
22257	16825	233	5.0	5.0	18.9	53.39	44
39928	17979	452	4.1	3.2	31.0	101.89	44
34261	18146	171	4.2	5.4	14.9	114.96	44
21503	20092	347	3.2	2.7	14.9	152.26	44
32479	20683	213	4.3	4.4	15.3	169.27	44
4082	21317	218	4.4	4.3	16.9	209.61	44
29478	22395	225	4.6	5.0	16.5	85.07	44
37047	22947	419	9.8	7.6	48.7	27.31	44
32251	23923	309	6.3	6.0	24.4	28.43	44
30502	24412	187	4.5	5.3	16.1	160.39	44
25384	24937	122	5.1	7.6	18.5	46.42	44
31354	24958	259	4.8	5.2	18.1	128.35	44
33562	25534	255	5.0	4.8	20.8	112.50	44
21361	26670	134	5.6	7.6	19.6	255.61	44
38984	27233	291	5.6	5.3	24.0	106.43	44
23619	27888	550	7.8	4.6	27.5	108.84	44
19499	28808	293	5.0	4.5	26.7	96.77	44
24731	29469	289	4.9	4.7	20.4	98.43	44
35376	29511	268	3.7	3.5	15.7	71.57	44
14904	29653	317	4.3	4.0	17.3	68.72	44
28379	29879	258	5.9	6.7	20.8	69.46	44
25998	30207	94	3.5	5.9	13.4	123.26	44
24740	31481	219	4.3	4.8	15.3	137.70	44
16739	31933	243	4.5	4.7	16.9	111.89	44
31586	31842	288	4.8	4.5	22.0	461.46	44
25929	32191	171	5.2	6.2	17.7	66.20	44
36931	32165	207	5.8	6.6	20.4	40.84	44
19725	32665	160	5.0	6.8	17.3	57.91	44
30751	36726	277	4.3	4.5	16.1	113.13	44
44263	37258	329	5.5	5.1	19.6	79.72	44
36829	37311	180	3.2	4.3	11.4	319.51	44
18495	44849	134	4.8	6.0	16.5	110.84	44
46209	44785	114	3.4	4.4	12.2	34.05	44
14130	7407	274	3.7	3.6	16.1	46.98	45
11914	10400	507	3.7	2.8	19.2	88.56	45
21568	10946	271	4.6	4.4	19.2	77.77	45
6894	11262	493	3.7	2.8	20.8	340.02	45
42315	11889	376	6.1	5.1	35.7	46.61	45
35246	13640	547	7.0	4.5	26.3	48.01	45
36028	15985	291	4.2	3.7	24.0	141.90	45
34801	17540	327	4.1	4.0	12.6	93.33	45
14007	18399	90	12.6	18.3	46.3	17.57	45
11799	18820	584	5.5	4.0	19.6	72.84	45
38183	18959	336	3.1	2.9	9.8	213.97	45
14383	20029	328	4.0	3.6	15.7	77.84	45
32438	20726	353	4.3	3.7	12.6	54.77	45
4095	21302	200	3.3	3.8	11.8	219.12	45
31546	21289	278	4.3	4.1	18.9	106.70	45
40510	21388	185	4.8	5.6	16.9	85.39	45
36677	21481	203	4.6	5.1	16.5	163.18	45
34467	22558	299	3.2	3.0	14.5	164.82	45
46348	23140	233	5.5	5.5	21.2	34.32	45
32298	23879	523	6.3	4.2	25.5	57.63	45
25366	24961	260	7.8	8.2	29.5	28.04	45
22454	26096	119	5.2	6.8	18.5	163.22	45
27696	27051	483	5.0	3.9	32.2	98.71	45
22511	27231	170	5.3	6.5	18.5	120.98	45
18094	28007	301	3.2	2.9	18.9	491.07	45
19491	28876	276	8.7	8.1	38.9	17.55	45
14908	29630	340	3.8	3.4	18.1	119.34	45
28448	30508	510	3.9	3.1	22.0	285.46	45
25892	31320	251	5.7	6.4	20.4	27.45	45
23668	31567	120	5.3	7.3	19.2	98.00	45
35643	31539	105	3.6	5.7	13.7	181.58	45
31590	31843	298	4.1	3.7	20.8	477.64	45
28409	34404	254	5.9	6.0	22.4	37.56	45
34550	39067	261	3.6	4.0	13.0	92.18	45
4986	7376	529	4.9	3.6	21.6	57.39	46
22253	7938	622	5.7	3.6	18.5	84.68	46
11902	10358	599	3.7	2.7	13.0	82.48	46
20335	14243	81	4.5	7.3	17.7	157.23	46
22246	16889	222	6.1	7.3	21.6	48.95	46
4358	17438	633	9.5	6.9	31.8	24.28	46
42681	18049	224	6.3	7.1	22.4	33.28	46
11793	18822	270	2.6	2.6	10.2	210.18	46
28570	19751	375	5.8	4.8	29.5	30.06	46
27350	20607	184	4.3	5.4	15.3	87.13	46
31517	21300	290	4.4	4.2	18.9	51.87	46
36705	21460	232	4.1	4.5	14.5	137.08	46
22318	25395	291	3.2	2.8	18.9	226.11	46
32576	25567	276	4.4	4.3	18.9	123.17	46
36253	26152	282	4.7	4.4	20.4	104.45	46
23585	26382	458	5.8	4.4	35.7	168.96	46
22498	27175	227	4.9	5.4	17.7	146.83	46
39277	28786	188	6.4	7.9	22.4	64.93	46
25962	29347	146	5.8	7.2	19.2	144.47	46
18055	30090	140	4.5	6.6	16.1	36.94	46
37499	30226	182	5.5	6.3	19.6	237.29	46
19359	31328	175	4.2	5.2	14.5	158.97	46
35639	31578	53	3.8	6.9	15.7	260.31	46
31586	31853	423	6.5	4.7	24.0	82.07	46
31933	32908	139	9.8	14.3	34.6	24.18	46
36970	33247	276	4.2	4.4	15.7	106.31	46
35255	34251	201	4.1	5.1	14.5	88.43	46
39645	34221	239	4.3	4.4	16.5	173.14	46
33317	34901	244	4.1	3.9	16.9	177.81	46
32966	37918	122	3.8	5.6	13.7	383.91	46
14131	7420	275	4.7	4.8	17.7	125.21	47
31701	10883	292	4.6	4.1	25.5	33.46	47
6894	11260	526	4.9	3.7	22.4	180.72	47
3444	15799	251	3.6	3.8	13.7	149.32	47
22227	16850	319	5.6	5.3	19.6	26.62	47
3295	17214	206	3.8	3.9	13.4	59.65	47
32959	18735	49	3.7	7.2	15.7	598.61	47
11784	18842	341	3.4	2.9	19.6	148.25	47
36675	19532	320	7.5	7.5	22.8	48.21	47
34710	20271	385	8.2	6.4	18.5	16.31	47
36675	21486	196	4.6	5.7	16.1	56.36	47
30852	21674	252	3.5	3.5	13.4	162.18	47
25077	22085	314	4.1	3.7	23.2	142.43	47
2665	24837	203	5.8	6.5	20.0	39.21	47
39762	25650	140	4.7	6.6	16.9	113.79	47
36257	26143	287	3.0	2.8	13.4	145.37	47
38816	27944	265	5.8	5.5	24.4	92.86	47
24631	28009	233	5.6	6.1	20.0	63.42	47
39138	29977	172	3.7	5.0	13.0	288.07	47
30255	31283	306	3.7	3.5	14.5	88.68	47
27200	31410	173	9.4	12.0	33.4	15.93	47
24050	32325	169	3.6	4.8	12.6	113.39	47
25226	32765	506	5.9	4.7	35.0	71.28	47
35822	32836	127	4.3	6.4	15.7	143.43	47
38980	33236	238	4.3	4.6	15.7	176.33	47
17725	33337	150	8.1	9.4	28.7	16.53	47
35270	34219	262	6.1	6.9	21.6	54.85	47
28334	34905	221	3.2	3.1	12.2	350.44	47
34912	37043	172	4.7	6.4	16.5	79.28	47
33079	37380	97	4.8	8.1	18.9	145.86	47
30663	49519	107	5.7	8.4	20.4	49.00	47
22457	2819	145	4.3	6.3	15.3	77.25	48
14131	7426	270	2.8	3.0	10.2	169.85	48
19925	7810	525	5.4	3.3	20.0	51.90	48
19038	10388	142	5.8	7.5	20.4	36.09	48
39824	13649	329	3.4	3.1	13.0	155.63	48
39306	14483	104	3.5	5.6	13.4	254.01	48
3507	15774	564	5.1	3.7	19.6	202.80	48
35020	16162	299	6.0	6.2	20.4	30.16	48
16629	17231	626	7.7	5.0	25.5	23.35	48
35259	17730	597	7.5	5.6	27.1	59.54	48
36663	18203	374	5.0	4.1	9.8	39.91	48
32988	18688	138	3.3	4.7	11.4	380.25	48
37494	19333	278	5.3	5.6	18.9	92.46	48
35013	20836	179	6.1	7.0	20.4	89.25	48
38674	21288	230	3.3	3.5	11.8	112.58	48
36256	24611	187	4.5	5.7	15.7	70.23	48
30613	25130	227	3.8	3.8	14.1	198.27	48
24630	26792	241	5.1	5.3	19.6	286.92	48
20986	26910	123	3.2	5.2	12.2	181.56	48
6346	27103	394	5.3	4.1	13.7	30.96	48
15709	28512	190	8.7	11.4	30.2	18.09	48
36043	29886	256	4.8	4.5	21.2	86.30	48
39600	31127	214	6.6	7.6	22.8	60.19	48
30253	31274	302	3.7	3.5	16.1	73.32	48
23385	31255	195	3.6	4.0	12.6	242.85	48
19709	31585	141	5.4	7.1	19.6	134.99	48
27039	34678	186	6.8	8.1	23.6	35.69	48
29847	35675	308	8.1	7.7	32.6	25.85	48
34954	37072	256	3.8	3.9	14.5	80.44	48
2790	39078	601	11.4	7.9	39.7	13.89	48
43263	47130	220	5.5	6.3	19.6	74.28	48
14142	7418	312	3.0	2.9	11.8	165.91	49
7841	8592	204	4.4	5.0	15.7	38.80	49
39814	13661	308	3.3	3.3	11.8	127.00	49
20333	14259	74	3.8	7.0	15.7	136.24	49
3430	15778	299	3.2	2.9	19.2	209.84	49
35035	16164	449	4.3	3.1	22.4	88.95	49
39745	16302	396	5.7	4.3	15.3	37.98	49
34038	17222	303	4.7	4.2	23.6	107.36	49
34605	17935	313	7.7	7.2	30.2	32.35	49
11811	18810	239	4.4	4.5	16.5	93.98	49
34907	20137	149	5.5	7.6	19.2	92.38	49
39183	20483	591	8.3	6.5	31.4	139.23	49
35150	21530	203	4.7	5.9	16.1	104.97	49
28289	22144	295	6.7	6.3	29.1	61.70	49
33355	23176	214	5.4	5.3	20.4	145.57	49
30576	23453	428	5.6	4.3	31.4	65.59	49
27092	23765	300	3.7	3.2	22.8	322.17	49
36261	24598	227	7.7	8.8	27.9	35.44	49
32918	25347	262	3.5	3.2	15.3	233.39	49
37076	25796	352	5.2	4.6	14.1	159.93	49
31486	25976	289	5.3	5.0	22.8	79.59	49
37165	26493	137	6.2	9.0	22.4	131.51	49
33229	27314	257	4.3	4.1	16.9	115.94	49
24302	28366	200	4.5	4.8	16.1	136.12	49
28004	29976	189	5.6	6.3	19.6	70.61	49
34213	30006	74	4.6	7.2	17.3	128.10	49
39946	30035	170	5.3	6.9	18.1	110.28	49
23398	31233	134	3.6	4.4	13.0	233.65	49
16736	31318	245	4.0	4.6	13.7	143.39	49
15877	31378	528	8.3	6.0	36.9	70.75	49
14874	32091	303	8.8	8.7	30.6	16.28	49
18682	32315	170	5.8	8.1	20.4	79.88	49
30789	33246	174	4.6	4.7	15.7	98.51	49
22109	33342	252	6.3	6.9	22.8	39.81	49
38293	33516	172	3.8	5.3	13.4	189.23	49
28597	36354	233	5.6	5.9	20.4	53.49	49
34977	37066	200	6.6	7.0	24.0	92.30	49
46182	44844	252	7.2	7.8	26.3	12.02	49
29533	47481	167	5.8	7.7	20.0	44.94	49
19941	5166	373	3.6	3.0	12.2	53.25	50
14128	7411	278	3.1	3.2	11.0	134.92	50
48889	11636	413	3.0	2.4	17.3	84.07	50
39818	13652	275	3.1	3.1	12.2	218.05	50
7468	14565	529	6.9	5.5	34.6	36.74	50
3433	15793	280	4.1	4.1	16.5	101.80	50
5814	20494	337	5.3	4.7	22.8	67.54	50
26666	22197	202	5.7	6.9	20.0	43.90	50
38358	22208	265	4.4	4.5	16.9	68.77	50
32930	22774	362	4.1	3.5	14.1	121.11	50
27081	23745	210	3.5	3.9	12.6	308.35	50
7946	24078	236	5.9	7.2	20.8	34.66	50
28686	25066	108	5.7	8.3	20.8	314.16	50
34891	26118	551	6.3	5.0	27.1	36.86	50
38446	26221	259	5.4	6.1	19.2	37.31	50
24585	26758	174	4.7	5.5	16.5	464.94	50
35360	27643	242	5.8	5.4	24.0	67.81	50
39135	27848	254	3.5	3.6	13.4	139.15	50
20817	28431	312	4.5	4.1	22.0	105.85	50
25958	28409	328	5.6	5.2	22.4	60.72	50
43643	28996	273	4.8	4.8	18.9	60.12	50
39975	30061	212	4.6	5.6	16.1	100.91	50
29611	30434	93	3.7	6.2	14.1	121.41	50
38466	30482	163	4.2	5.3	14.9	121.32	50
16714	31316	213	3.8	4.5	13.7	185.34	50
17765	31472	223	4.6	4.9	16.9	111.51	50
18666	32293	203	5.3	6.6	18.5	132.17	50
37048	32432	126	7.3	10.3	26.3	248.76	50
17754	32799	303	7.9	7.5	32.6	27.97	50
26213	34420	256	5.8	6.1	21.6	100.13	50
39951	34620	299	3.8	3.4	17.7	160.31	50
34496	36919	57	3.1	4.9	12.6	323.64	50
41371	37538	232	4.0	4.1	15.3	186.58	50
13308	2281	511	4.5	3.1	18.9	50.55	51
19077	5846	406	3.8	2.9	16.5	87.46	51
14115	7413	255	3.3	3.7	11.8	95.13	51
19042	10408	169	6.3	7.6	21.2	41.64	51
6477	11229	115	4.8	7.2	17.3	49.95	51
12821	11273	363	4.1	3.5	14.5	38.47	51
48910	11666	422	3.7	2.9	24.4	108.96	51
3618	12164	328	4.1	3.8	13.4	54.46	51
39830	13653	320	3.5	3.2	16.9	142.47	51
20360	14202	149	4.6	6.6	16.5	92.77	51
1451	15353	157	4.5	5.9	15.7	43.84	51
37100	16087	409	4.7	3.8	40.5	92.06	51
38157	17213	568	5.5	3.6	20.0	76.03	51
37632	19167	152	4.1	5.7	14.1	105.35	51
39007	20555	283	8.0	8.4	28.3	48.65	51
33761	20796	329	4.3	4.0	15.7	62.13	51
26972	22418	562	5.7	4.5	23.6	69.25	51
21895	22692	561	5.1	4.0	20.8	115.96	51
32932	22769	280	3.9	3.5	18.5	126.12	51
38783	23041	370	4.8	4.0	22.0	89.73	51
27069	23754	303	4.3	4.0	18.9	195.94	51
1332	25590	356	3.5	3.0	15.3	102.15	51
25925	25936	219	3.4	3.4	12.6	184.49	51
36577	26196	196	3.6	4.2	12.6	171.99	51
38909	26586	260	5.8	6.6	20.4	56.93	51
31479	26952	496	8.0	5.9	42.8	37.80	51
38036	27145	236	4.3	4.6	15.7	190.33	51
33104	27900	137	4.9	7.3	17.3	125.83	51
39132	27856	283	5.1	4.8	21.6	33.78	51
35450	28079	497	3.9	3.1	25.1	136.48	51
14022	28558	263	4.5	4.3	18.9	248.29	51
39869	28987	203	5.4	6.6	19.2	41.11	51
6091	29993	378	4.8	4.0	22.4	46.77	51
20667	30490	218	4.2	4.5	14.9	194.61	51
25651	30442	221	5.3	5.9	18.9	60.93	51
16736	31333	229	5.3	5.4	19.2	111.21	51
34901	32575	104	5.4	8.5	20.0	69.04	51
33152	35599	157	3.8	5.4	13.4	167.33	51
41380	37530	288	4.3	3.9	22.8	170.97	51
36412	39692	218	4.7	5.5	16.5	71.69	51
22463	2772	170	3.9	4.7	13.7	81.66	52
18806	3431	456	3.7	2.9	28.7	68.57	52
14403	10365	211	4.6	5.0	16.1	41.70	52
19002	10450	130	6.8	9.6	24.4	38.71	52
5948	11198	554	6.3	3.9	23.2	98.16	52
48900	11636	475	4.5	3.4	27.1	56.67	52
1615	11768	498	4.9	3.2	20.4	72.29	52
42354	11916	280	7.4	7.4	28.3	20.96	52
22259	16854	206	7.1	8.0	25.1	55.49	52
5817	20474	542	5.4	4.2	24.0	110.72	52
33778	20810	401	2.8	2.2	14.5	342.90	52
1463	21257	521	3.7	3.0	19.2	110.57	52
40103	21403	495	4.0	3.2	27.9	244.54	52
26209	21505	267	3.6	3.4	15.3	286.71	52
38167	21785	515	6.0	4.6	31.0	91.66	52
31832	22231	280	4.1	4.0	16.5	118.16	52
13828	23225	164	6.8	8.0	24.0	19.86	52
36417	24414	335	4.1	3.8	14.1	98.20	52
34984	24907	281	5.5	5.3	22.0	62.53	52
37047	26364	315	4.4	4.2	17.7	117.93	52
6318	27779	159	4.0	5.2	13.7	129.83	52
24915	27900	163	3.9	4.8	13.7	213.27	52
21136	28747	262	3.7	4.0	13.4	119.52	52
29062	28849	326	3.9	3.5	17.7	120.87	52
36432	29325	222	3.4	4.1	11.8	240.59	52
27037	29575	214	5.5	6.3	19.2	105.04	52
24677	30449	233	3.7	3.7	14.1	207.47	52
20695	30535	202	4.5	5.7	15.7	84.54	52
49913	31081	235	6.6	6.7	25.5	20.10	52
16725	31335	259	4.3	4.7	15.7	225.33	52
34064	32419	170	5.7	6.8	20.4	65.57	52
37051	32487	195	3.5	4.4	12.2	260.93	52
17742	32750	253	8.4	9.0	30.6	44.40	52
19405	33137	225	5.7	6.3	20.8	77.23	52
14942	33519	604	13.1	8.3	44.8	14.36	52
35304	34203	74	7.4	11.6	27.5	197.56	52
15846	34484	554	5.4	3.9	21.6	159.17	52
32235	34978	148	4.1	6.0	14.5	132.65	52
38663	35453	163	5.1	6.1	16.9	88.43	52
31185	36301	210	4.7	5.5	16.1	72.30	52
41386	37545	255	3.2	3.4	11.8	171.51	52
36406	39650	104	6.5	10.3	24.0	30.79	52
21123	44339	176	6.3	7.9	22.0	22.56	52
18990	10329	177	7.2	10.0	25.5	30.58	53
48887	11657	357	2.5	2.1	9.4	158.65	53
1603	11789	551	4.2	3.1	16.9	92.30	53
42349	11903	345	4.7	4.1	20.0	46.65	53
3641	12166	593	6.6	5.3	24.7	70.78	53
39817	13649	311	2.2	2.2	7.1	155.22	53
43382	16340	335	7.0	6.4	23.2	17.25	53
22246	16849	372	4.5	3.7	13.7	54.78	53
39662	17170	494	4.5	3.4	24.7	106.74	53
28768	19799	555	6.5	5.0	27.1	47.89	53
34939	20767	257	4.5	4.8	16.5	244.60	53
4551	21075	364	5.9	5.0	23.2	34.51	53
1462	21245	545	6.2	4.0	23.6	92.94	53
40111	21380	522	4.6	3.7	24.0	187.61	53
26184	21528	233	2.6	2.5	9.8	425.54	53
33054	22366	240	3.3	3.3	13.0	207.24	53
31273	23207	275	4.2	4.3	16.1	107.00	53
32708	23513	288	3.5	3.5	13.4	126.71	53
31178	25595	203	5.7	6.6	20.0	30.76	53
22457	26050	262	11.0	11.8	40.1	22.09	53
35336	26466	290	3.8	3.7	14.1	70.47	53
21636	27772	312	5.0	4.7	21.6	59.21	53
2958	28155	157	7.2	8.3	25.5	17.66	53
22663	28674	254	3.5	3.7	13.0	192.61	53
33220	28703	275	5.2	5.1	21.2	108.43	53
27062	29642	204	6.3	7.7	22.0	129.92	53
36452	30352	302	10.8	10.4	41.2	21.81	53
22170	30844	237	5.7	6.5	20.8	90.28	53
16719	31333	219	3.0	3.0	11.0	208.94	53
37059	32509	192	3.4	4.3	11.8	238.08	53
20759	32965	480	4.2	3.2	26.7	144.36	53
32967	33780	143	5.3	7.1	18.5	67.75	53
26240	34422	240	4.2	4.5	15.3	172.03	53
36012	34708	96	2.6	4.2	9.8	349.48	53
33830	34941	295	4.0	3.9	15.7	122.38	53
31166	36299	185	3.5	4.6	12.2	123.25	53
43661	36488	229	6.1	6.4	23.2	21.04	53
39839	38678	62	4.7	7.8	18.5	169.72	53
39153	39614	117	5.9	9.4	22.0	51.83	53
46165	44789	242	7.4	8.0	26.7	26.95	53
32453	2763	170	4.5	5.3	15.3	22.47	54
14121	7388	217	4.7	5.6	16.5	31.99	54
48891	11664	481	3.4	2.6	21.6	129.72	54
5168	16510	534	4.5	3.3	19.2	196.03	54
22244	16851	239	3.8	4.3	13.7	65.50	54
28840	19838	502	4.8	3.8	28.3	81.71	54
35706	20955	299	4.9	4.9	17.3	181.78	54
37701	20920	225	6.9	7.8	24.0	73.76	54
1478	21253	456	4.0	3.2	38.9	86.24	54
21459	21303	269	9.7	9.6	40.8	15.23	54
26227	21494	250	4.1	4.3	15.7	301.94	54
36437	21722	368	5.1	4.3	32.2	181.19	54
33062	22361	238	3.3	3.5	12.6	288.99	54
39491	23480	441	3.9	3.0	26.3	160.79	54
32888	25406	280	3.2	3.2	12.6	101.65	54
25727	25731	222	3.4	3.5	12.2	101.20	54
24371	26689	397	8.8	6.8	31.0	19.13	54
32696	28102	273	4.8	4.4	22.4	211.37	54
29315	28713	269	4.0	4.1	15.7	125.61	54
39463	29218	264	3.2	3.1	13.7	134.11	54
27065	29619	247	7.1	8.3	25.1	62.96	54
31730	30083	211	7.0	7.5	25.1	38.19	54
25581	31148	48	4.5	8.5	19.6	246.89	54
37053	32491	182	3.9	5.3	13.4	330.59	54
38536	32522	291	6.3	5.8	30.6	60.34	54
31935	32785	175	5.1	6.4	17.7	95.47	54
34322	32769	117	4.1	5.5	14.5	127.24	54
20757	32952	286	3.7	3.3	18.1	420.39	54
27915	33648	339	8.4	7.5	30.2	29.26	54
26234	34418	207	3.7	3.8	13.4	323.90	54
36253	36229	251	3.8	3.9	14.9	157.72	54
39689	36298	247	10.2	10.1	42.0	17.16	54
32507	37045	193	3.0	3.4	10.6	334.56	54
37854	38296	200	3.8	4.5	13.4	148.04	54
46473	38498	276	5.6	6.0	20.0	65.10	54
16862	43929	137	8.4	9.7	30.2	25.63	54
22266	7914	434	3.5	2.7	23.2	150.09	55
39533	8620	456	2.4	1.8	14.5	224.37	55
48891	11654	531	5.8	4.6	28.3	61.10	55
32391	13508	339	3.9	3.5	13.7	81.58	55
3087	13926	184	3.9	4.6	13.7	178.63	55
5147	16512	592	3.9	2.9	14.1	298.85	55
35748	18078	273	3.9	4.2	13.7	216.81	55
32424	18831	213	9.7	11.7	34.6	23.35	55
21485	21272	381	7.9	6.3	18.9	31.70	55
26247	21468	193	4.6	5.5	16.1	168.13	55
36735	22828	371	5.5	4.6	25.1	74.00	55
9925	23398	270	4.1	3.9	16.9	265.40	55
27101	23761	254	4.2	4.5	14.9	70.95	55
23835	24171	215	3.4	3.5	12.6	332.91	55
32809	24167	189	4.8	5.2	17.3	72.14	55
6700	24516	647	10.1	6.3	32.2	20.84	55
37706	24847	249	4.2	3.9	16.5	139.08	55
33466	25352	208	4.3	4.3	16.1	64.46	55
24383	26694	187	5.0	6.4	17.3	55.79	55
37497	27525	224	5.4	5.2	20.8	68.22	55
29332	28716	284	5.6	5.4	23.2	85.58	55
34557	28824	139	3.7	5.0	13.0	319.78	55
36607	29465	265	5.2	5.2	20.4	90.36	55
23927	31358	234	4.7	5.3	16.9	126.71	55
28215	32096	312	5.5	4.9	27.1	59.38	55
35654	32177	151	4.8	7.1	17.7	47.74	55
22436	32557	123	5.7	7.0	20.4	83.02	55
37053	32487	244	3.6	4.2	12.6	225.82	55
38492	32547	309	4.9	4.5	22.0	171.48	55
20762	32957	274	3.6	3.3	16.9	458.10	55
22410	33798	108	6.4	9.3	23.6	46.78	55
[truncated: 530,216 more rows]
