# Supplementary material for: The nanoscale organization of the Nipah virus fusion protein informs new membrane fusion mechanisms
Source: eLife. 2025 Jan 2;13:RP97017. doi: 10.7554/eLife.97017 (PMC11695058; doi:10.7554/eLife.97017)
Supplement: Figure 3—source data 1. [file elife-97017-fig3-data1.zip]

Archive with 34 entries (33 files):
- Figure 3_source data 1/
- __MACOSX/._Figure 3_source data 1
- Figure 3_source data 1/L53D-ClusterMap.jpg
- __MACOSX/Figure 3_source data 1/._L53D-ClusterMap.jpg
- Figure 3_source data 1/WT-ClusterMap.jpg
- __MACOSX/Figure 3_source data 1/._WT-ClusterMap.jpg
- Figure 3_source data 1/V108D-DensityMap.jpg
- __MACOSX/Figure 3_source data 1/._V108D-DensityMap.jpg
- Figure 3_source data 1/Q393L.txt
- __MACOSX/Figure 3_source data 1/._Q393L.txt
- Figure 3_source data 1/Q393L-ClusterMap.jpg
- __MACOSX/Figure 3_source data 1/._Q393L-ClusterMap.jpg
- Figure 3_source data 1/Q393L.jpg
- __MACOSX/Figure 3_source data 1/._Q393L.jpg
- Figure 3_source data 1/L53D.txt
- __MACOSX/Figure 3_source data 1/._L53D.txt
- Figure 3_source data 1/WT.txt
- __MACOSX/Figure 3_source data 1/._WT.txt
- Figure 3_source data 1/V108D-ClusterMap.jpg
- __MACOSX/Figure 3_source data 1/._V108D-ClusterMap.jpg
- Figure 3_source data 1/L53D-DensityMap.jpg
- __MACOSX/Figure 3_source data 1/._L53D-DensityMap.jpg
- Figure 3_source data 1/V108D.txt
- __MACOSX/Figure 3_source data 1/._V108D.txt
- Figure 3_source data 1/WT-DensityMap.jpg
- __MACOSX/Figure 3_source data 1/._WT-DensityMap.jpg
- Figure 3_source data 1/L53D.jpg
- __MACOSX/Figure 3_source data 1/._L53D.jpg
- Figure 3_source data 1/WT.jpg
- __MACOSX/Figure 3_source data 1/._WT.jpg
- Figure 3_source data 1/V108D.jpg
- __MACOSX/Figure 3_source data 1/._V108D.jpg
- Figure 3_source data 1/Q393L-DensityMap.jpg
- __MACOSX/Figure 3_source data 1/._Q393L-DensityMap.jpg
