# Supplementary material for: The nanoscale organization of the Nipah virus fusion protein informs new membrane fusion mechanisms
Source: eLife. 2025 Jan 2;13:RP97017. doi: 10.7554/eLife.97017 (PMC11695058; doi:10.7554/eLife.97017)
Supplement: Figure 3—source data 1. [file elife-97017-fig3-data1.zip › Figure 3_source data 1/Q393L.txt]

40525	3426	315	3.2	3.2	10.2	33.60	1
26198	6666	253	8.5	9.5	29.8	23.79	1
4451	7327	279	4.0	4.0	15.3	42.40	1
39703	7250	283	6.0	6.0	22.4	31.03	1
26404	7791	240	2.6	2.9	9.0	147.35	1
2853	9366	258	4.9	5.3	17.7	48.70	1
6275	11310	189	3.8	5.1	13.4	31.61	1
51388	12756	276	4.6	4.4	19.6	47.12	1
43860	15439	423	3.6	2.8	21.6	71.64	1
18034	15777	393	3.5	2.7	9.4	44.23	1
42376	16529	332	3.4	3.0	22.8	89.28	1
36146	17100	435	5.4	4.2	41.6	50.63	1
34498	18729	375	2.9	2.4	9.4	96.18	1
35784	18752	474	3.1	2.3	15.7	71.57	1
29129	19524	384	3.0	2.5	13.7	80.37	1
40570	19759	528	7.0	5.3	33.0	38.11	1
37847	21537	347	6.7	6.0	21.2	30.88	1
16510	24793	286	2.7	2.9	9.4	64.53	1
40118	26493	405	5.6	4.2	16.9	28.17	1
40905	27215	306	4.7	4.6	17.7	55.64	1
20216	28446	342	4.2	3.9	11.4	26.64	1
21129	30529	310	3.6	3.3	15.3	82.71	1
27083	33987	182	4.0	5.2	14.1	59.36	1
7088	34292	124	6.1	8.7	21.2	65.05	1
25982	34789	157	4.1	5.6	14.1	85.68	1
15732	35566	317	3.6	3.3	16.1	99.27	1
17311	36650	179	5.3	6.0	18.9	48.04	1
42017	38369	206	3.2	4.0	11.4	76.59	1
26724	44555	154	5.0	7.0	17.7	43.00	1
40525	3442	313	2.7	2.5	11.0	270.44	2
4462	7353	251	4.1	4.3	15.7	51.56	2
26417	7787	280	3.3	3.4	12.2	93.77	2
2859	9349	349	4.7	4.2	15.7	48.75	2
42330	13853	159	5.5	6.9	19.2	55.05	2
50175	13874	384	5.1	4.0	11.4	32.59	2
24479	14947	125	5.0	7.7	18.1	58.82	2
33528	15480	353	2.3	2.0	5.5	59.18	2
18040	15782	367	2.9	2.5	5.9	58.12	2
6104	15922	110	4.5	6.9	16.1	187.63	2
19333	17262	425	5.7	4.2	23.2	34.79	2
43053	18913	348	4.9	4.4	14.5	26.82	2
7827	19945	247	4.2	4.6	14.9	24.95	2
47367	20389	200	5.2	6.3	18.5	47.68	2
11825	22033	282	4.1	4.0	16.9	50.94	2
33523	23207	503	2.4	1.8	11.8	152.93	2
41251	24176	114	6.7	8.9	24.7	152.83	2
16516	24794	350	4.5	3.9	18.5	38.31	2
36806	26759	408	4.7	3.6	19.2	55.91	2
8572	30043	82	6.4	10.6	24.4	26.43	2
23630	32571	312	5.6	5.1	26.3	43.30	2
26702	33123	315	4.0	3.9	13.0	46.79	2
19536	35855	138	4.7	6.4	16.5	120.74	2
42018	38353	208	4.5	5.2	15.7	87.24	2
44386	38584	304	7.7	7.9	25.9	18.12	2
36291	38683	61	4.5	7.9	18.1	106.09	2
7483	42669	111	5.6	10.0	23.2	43.24	2
22440	2840	303	5.4	5.4	18.1	29.11	3
23989	6625	264	4.4	4.6	16.9	37.59	3
4474	7355	211	5.5	6.0	19.6	50.01	3
48851	7623	374	3.1	2.6	11.0	87.34	3
2873	9367	265	5.3	5.5	20.0	43.05	3
27727	11549	125	5.6	8.6	20.4	59.98	3
50196	13882	435	3.5	2.6	17.3	114.76	3
24476	14985	83	6.2	9.0	24.4	81.07	3
32058	15033	261	4.5	5.0	16.1	84.66	3
18022	15789	342	3.7	3.4	9.0	32.22	3
40436	16898	390	5.1	4.0	15.3	27.22	3
39180	17551	346	5.3	4.8	16.9	21.49	3
11823	22022	444	5.8	4.3	31.8	36.25	3
12369	22778	390	6.3	5.0	25.5	50.19	3
42257	23764	394	5.0	4.0	44.8	101.86	3
17463	24016	120	3.1	4.4	11.4	85.53	3
41147	24406	129	3.8	6.3	14.5	85.64	3
38603	27596	583	4.2	2.8	14.9	96.86	3
2799	29732	218	9.1	9.3	34.2	22.85	3
19617	29768	310	4.2	3.8	22.4	86.01	3
25384	33391	131	6.1	9.2	22.4	58.43	3
42015	38369	157	4.1	5.3	13.7	101.00	3
16590	39593	119	5.2	8.0	19.2	82.87	3
4780	41191	175	9.6	13.3	35.0	18.20	3
24001	6633	259	5.5	5.7	21.2	37.70	4
48857	7618	379	3.4	2.8	9.0	74.22	4
2914	9329	335	7.7	7.2	21.6	15.53	4
28181	10115	136	4.9	7.0	17.3	66.76	4
32453	13242	133	4.9	7.1	17.7	84.92	4
47027	16421	346	5.5	4.8	26.3	29.62	4
34656	18893	321	3.3	3.0	14.9	116.90	4
46112	19314	283	4.8	4.3	25.9	61.86	4
46891	20508	240	3.9	4.4	14.1	137.45	4
39402	20839	393	4.7	3.8	23.6	35.57	4
4843	20996	250	5.3	5.4	20.4	60.09	4
17471	24095	298	5.4	5.4	20.4	29.66	4
36159	25715	313	3.8	3.6	14.1	41.02	4
41856	26714	285	3.2	3.3	12.6	45.80	4
24090	26811	320	5.3	4.9	22.4	32.84	4
38629	27600	489	3.7	2.6	18.1	77.77	4
25310	29289	256	5.5	5.6	21.6	53.36	4
6217	32497	196	7.6	7.6	27.5	30.88	4
17637	34270	108	3.5	5.0	13.0	93.33	4
14577	35267	134	5.1	7.6	18.5	53.86	4
42005	38342	232	4.8	5.8	16.9	39.99	4
2162	40110	119	6.2	9.5	22.4	47.98	4
14311	42086	158	5.9	7.9	20.4	35.29	4
23981	6632	283	4.0	4.3	13.7	41.21	5
4461	7351	195	4.4	5.3	15.3	56.05	5
35531	11140	347	3.0	2.7	11.4	78.27	5
30392	12207	324	3.8	3.5	15.3	50.77	5
20084	16698	258	3.6	3.7	13.4	67.52	5
51637	17843	268	3.9	3.8	16.9	78.57	5
39417	20819	320	4.6	4.3	18.9	48.17	5
29682	23698	335	5.1	4.5	29.8	72.81	5
42266	23778	372	4.9	4.1	9.4	23.72	5
47102	23855	576	8.8	5.8	31.4	21.45	5
21949	25228	272	5.9	6.2	21.6	24.67	5
32183	28201	257	5.4	5.4	21.6	67.15	5
27828	28823	265	4.1	4.5	14.9	33.85	5
25337	29286	255	4.3	4.6	16.1	62.32	5
29849	29450	150	4.7	6.6	16.9	53.10	5
32851	29514	175	6.3	7.4	22.0	44.88	5
11283	30399	211	4.8	4.6	17.3	85.21	5
26304	30761	344	4.6	4.0	26.3	59.07	5
22860	34526	224	8.9	10.5	31.4	18.82	5
7757	36079	155	5.6	7.2	19.6	39.22	5
4417	36519	166	7.8	9.3	27.5	33.24	5
10905	37642	80	9.3	16.1	36.5	24.36	5
2134	40174	150	8.3	10.3	29.1	48.23	5
3915	47294	101	8.1	11.6	29.5	30.45	5
6139	4143	358	4.4	3.8	15.7	28.42	6
19303	5635	514	5.7	4.0	25.5	36.03	6
22836	6581	403	6.2	4.8	23.2	32.99	6
23977	6638	329	4.2	3.9	13.0	37.04	6
47877	6718	337	4.6	4.2	16.1	42.39	6
11354	14793	120	4.3	6.2	15.3	139.14	6
18016	15767	342	8.0	7.1	29.8	26.27	6
19635	17526	520	7.6	5.9	39.7	56.49	6
51631	17840	322	3.7	3.4	16.1	75.09	6
39398	20849	368	5.5	4.6	29.1	22.64	6
25295	29264	419	6.3	4.8	30.6	30.55	6
32856	29566	269	10.9	11.4	40.8	19.05	6
34485	29607	72	8.4	12.6	33.0	21.96	6
45635	31435	194	4.5	5.4	15.7	69.08	6
25229	31711	277	6.8	6.2	33.4	46.06	6
21337	33945	561	6.0	4.9	25.1	83.33	6
7535	34220	116	4.5	5.9	16.1	99.15	6
27450	34651	221	5.8	6.7	20.4	34.18	6
2167	40133	179	6.2	8.3	21.6	31.07	6
6160	4158	296	4.3	4.0	20.0	37.77	7
19302	5629	463	4.1	3.1	25.9	68.87	7
36262	6273	320	6.2	5.8	23.2	34.74	7
22856	6583	306	5.3	4.8	27.1	44.92	7
47869	6723	488	3.4	2.5	18.1	78.10	7
4518	7445	140	5.6	7.3	19.6	95.71	7
5975	9572	176	7.4	9.6	25.9	28.01	7
37628	13025	184	4.2	5.9	14.9	48.68	7
45973	13220	287	4.9	4.5	24.4	45.44	7
27152	14219	242	6.7	6.5	26.7	45.02	7
47815	14339	472	5.3	4.1	35.3	38.96	7
24413	15609	462	5.4	4.3	48.7	67.21	7
18047	15762	371	4.3	3.6	37.3	82.95	7
29835	15841	307	4.5	4.5	15.3	49.32	7
22942	16763	186	6.7	7.5	22.8	45.53	7
44472	19118	197	6.0	7.5	20.8	71.47	7
41785	22891	349	3.4	3.0	13.0	82.89	7
16362	23343	276	5.4	5.5	20.0	61.87	7
29598	24371	151	10.4	10.6	32.2	29.78	7
14883	24707	126	5.3	7.8	19.2	47.39	7
6157	24803	203	9.4	11.1	33.8	19.40	7
5206	25783	97	4.5	7.8	17.3	55.55	7
19887	31592	273	5.1	4.8	22.8	46.75	7
21352	33949	283	5.3	5.0	23.2	80.34	7
6146	4164	548	5.1	3.8	21.2	34.61	8
22812	6574	353	3.5	3.0	14.9	59.20	8
24002	6607	240	3.8	4.5	13.4	42.47	8
15929	8030	284	3.0	3.0	12.2	50.69	8
29530	9339	203	5.2	6.2	18.1	44.45	8
6010	9567	287	7.3	7.7	25.9	18.81	8
1905	11128	195	5.1	5.6	18.1	24.95	8
45961	13216	394	5.4	4.4	34.2	57.97	8
51716	14160	302	3.5	3.4	13.4	65.84	8
20497	14907	133	8.1	9.7	29.1	56.88	8
21346	14753	279	4.6	4.3	21.2	42.95	8
51561	15732	183	4.8	5.6	16.9	106.62	8
18047	15786	328	4.8	4.3	25.9	65.21	8
21452	15843	409	5.2	3.9	16.5	39.40	8
11409	15878	482	9.6	6.7	44.0	17.73	8
19523	17291	337	4.2	3.7	20.8	43.94	8
13728	17730	229	5.3	5.2	20.0	59.60	8
37075	17760	455	4.8	3.8	47.9	63.85	8
29595	24334	513	4.8	3.6	23.2	83.67	8
7054	25534	174	5.5	6.4	18.9	46.83	8
5625	26865	122	4.0	6.0	14.5	59.48	8
25936	30087	276	5.2	5.4	19.6	66.57	8
27898	30573	580	6.0	4.6	22.8	83.52	8
2952	32076	93	4.8	8.1	18.5	80.61	8
47878	33516	260	5.2	5.3	20.4	73.33	8
24955	35386	107	4.3	6.4	15.7	168.48	8
5264	38381	93	4.1	6.8	15.3	97.69	8
22816	6563	372	3.5	2.9	25.1	96.37	9
4627	7621	189	5.2	5.3	18.5	53.74	9
38241	8772	294	6.7	6.8	23.6	22.66	9
32456	10984	372	3.0	2.5	10.6	126.81	9
40777	12931	271	3.7	3.8	14.1	97.49	9
44098	13530	213	5.9	6.9	21.2	68.35	9
51707	14168	321	4.7	4.3	20.0	57.08	9
14296	15920	288	6.2	6.3	22.8	31.44	9
49274	17818	243	4.6	4.8	17.7	48.06	9
43014	20447	253	5.8	5.7	23.6	27.40	9
46796	20508	295	5.9	5.6	25.1	59.22	9
39724	21338	584	7.5	4.9	26.3	27.59	9
48145	23944	299	5.2	4.6	30.2	95.05	9
14884	24724	131	4.2	6.4	15.3	143.80	9
32713	25324	325	5.1	4.8	18.9	56.16	9
31366	26945	314	2.6	2.3	14.9	175.94	9
24018	28415	278	6.5	6.7	25.1	43.92	9
24473	34865	248	9.2	8.9	38.5	23.82	9
14630	35402	374	9.8	8.1	34.6	20.50	9
9627	36054	42	4.3	7.0	17.7	243.26	9
23691	3849	401	3.7	2.9	21.2	48.59	10
19300	4036	233	4.9	5.7	17.7	20.32	10
24000	6663	245	4.8	5.0	17.3	38.20	10
14692	7166	287	3.8	3.8	14.1	29.82	10
40513	10349	335	6.1	5.4	28.7	39.32	10
35486	11246	349	4.2	3.8	9.8	26.35	10
48893	11356	170	4.5	5.9	15.7	311.52	10
44086	13558	273	6.4	7.0	22.8	48.41	10
19753	13658	529	8.8	6.2	37.7	57.34	10
28971	14744	415	2.8	2.1	11.8	80.16	10
21458	15810	224	6.2	5.7	22.8	50.43	10
35711	16091	425	3.1	2.5	31.4	150.40	10
24350	16614	586	6.7	4.8	24.4	54.51	10
19533	17294	460	5.7	4.2	31.8	49.82	10
40237	19839	331	3.2	2.9	16.1	106.43	10
41224	22374	224	6.9	7.8	24.7	40.31	10
39601	22472	529	3.2	2.3	13.7	147.19	10
30045	23309	321	6.4	6.1	22.0	22.78	10
42078	23467	306	3.4	3.0	18.9	163.95	10
48118	23981	240	8.6	8.2	33.0	34.89	10
29549	24362	458	5.1	3.7	26.7	75.01	10
26110	28589	287	5.1	5.3	18.5	60.33	10
24622	30759	229	4.2	5.1	14.5	61.08	10
41587	32020	189	6.3	7.8	21.6	48.91	10
23749	33657	237	3.9	4.8	14.1	94.57	10
42936	37491	297	4.8	4.5	22.0	47.24	10
45684	43433	105	9.2	12.2	33.0	26.46	10
23696	3840	297	3.5	3.4	13.7	47.37	11
29082	6754	463	3.6	2.7	22.4	93.69	11
14699	7204	287	4.5	4.8	15.3	31.36	11
19768	13637	484	4.1	3.0	22.0	88.62	11
29023	14725	512	5.4	3.7	23.2	38.59	11
35697	16097	523	4.0	2.9	18.5	145.53	11
24365	16632	305	6.4	6.3	23.6	23.57	11
9827	22119	198	4.0	4.4	13.7	105.29	11
34723	25078	394	5.2	4.3	36.9	36.96	11
46885	26834	248	11.4	11.7	44.8	27.05	11
36201	28435	180	5.6	6.7	19.6	51.46	11
19369	29183	160	4.9	6.7	16.9	88.95	11
24585	30766	321	8.3	8.0	27.5	25.22	11
13583	34251	345	5.8	5.1	23.6	43.66	11
35885	34650	233	3.0	3.4	11.0	129.97	11
22059	34973	207	5.8	6.2	20.4	77.59	11
43272	5096	218	5.0	5.4	18.1	24.08	12
50895	9927	350	5.4	4.7	20.8	38.77	12
48619	12152	216	6.8	6.8	25.1	27.25	12
27289	12888	478	3.7	2.7	19.2	86.08	12
19777	13655	350	3.6	3.1	14.5	90.61	12
48768	13674	243	4.4	5.2	15.7	102.18	12
25873	14187	369	7.3	6.1	31.8	29.31	12
47012	14181	229	5.2	5.8	18.5	51.55	12
14716	14696	64	4.0	6.5	15.7	153.07	12
17856	15552	349	2.9	2.5	18.9	119.30	12
21461	15821	559	6.7	5.2	27.5	50.72	12
48271	15870	520	5.8	4.5	29.5	78.61	12
15859	16186	386	4.3	3.5	20.0	99.31	12
20578	19154	438	6.8	5.3	46.7	42.90	12
39580	25113	351	7.3	6.5	21.2	26.19	12
29906	26991	427	10.9	7.8	40.1	22.31	12
33386	27095	357	7.5	6.4	24.7	15.70	12
19395	29177	196	6.3	7.9	22.0	20.45	12
34654	30380	203	5.6	6.4	19.6	173.60	12
6313	30756	200	9.9	11.1	35.3	18.28	12
29009	31379	238	7.7	7.2	31.8	36.01	12
22129	33463	229	3.3	3.9	11.8	41.55	12
17629	34644	66	6.9	10.8	26.7	58.95	12
35893	34655	224	3.4	3.7	12.6	185.57	12
52122	3014	269	4.8	4.4	22.0	65.93	13
43271	5100	329	6.9	6.2	30.2	30.51	13
50859	9944	338	2.4	2.2	9.4	142.43	13
50162	12709	542	8.7	6.5	38.1	28.14	13
51329	13188	446	2.8	2.1	18.1	132.29	13
48768	13674	284	4.0	4.0	15.7	92.38	13
30971	15544	229	4.4	5.3	15.7	89.69	13
29684	16669	360	6.3	5.5	15.7	34.54	13
9820	22116	236	4.5	4.8	16.5	181.35	13
28384	22931	533	4.4	3.3	19.6	70.28	13
40820	22943	220	3.4	4.1	11.8	124.73	13
10350	24379	289	4.3	4.1	18.5	65.39	13
39621	25113	581	12.9	8.6	46.7	19.45	13
11985	26579	237	8.0	9.2	28.3	37.00	13
6774	28357	148	6.0	7.6	21.6	48.01	13
26289	29471	128	5.4	7.7	19.2	60.72	13
30091	1153	302	4.2	4.2	14.9	72.11	14
39267	1685	273	3.5	3.5	13.7	66.91	14
19625	3583	266	5.6	5.5	22.8	27.61	14
34056	4978	316	3.2	3.0	12.2	121.39	14
43231	5108	247	3.9	4.1	14.1	45.80	14
50856	9957	343	3.7	3.2	17.7	68.06	14
37617	10099	128	4.0	5.9	14.9	109.04	14
36968	10978	334	3.3	3.0	14.5	124.97	14
21284	11324	234	5.4	5.7	20.0	37.34	14
50174	12736	412	4.0	3.0	14.1	96.87	14
48787	13656	246	4.0	4.3	14.9	105.12	14
38864	14970	405	4.0	3.1	18.1	86.62	14
50036	15539	232	6.3	7.2	22.8	48.93	14
28597	15832	456	4.2	3.1	22.4	99.69	14
34267	16414	433	4.8	3.7	30.6	44.89	14
3092	17631	356	8.4	7.2	45.2	20.64	14
36729	19890	325	5.2	4.7	24.7	55.84	14
42293	20122	482	3.8	2.9	23.2	131.34	14
40815	22933	268	5.3	5.7	19.6	75.40	14
10344	24373	242	4.2	4.5	15.3	108.10	14
41986	24506	273	4.9	4.9	20.0	144.51	14
37561	25753	543	7.9	5.8	33.8	29.73	14
34198	26043	336	7.0	6.3	26.7	26.08	14
46926	26782	387	8.1	6.5	28.7	46.03	14
13025	29077	342	10.1	9.3	28.3	16.82	14
15205	32026	159	10.1	14.4	36.1	15.34	14
13836	32338	218	11.2	13.8	39.3	17.74	14
24967	32296	390	5.3	4.3	33.0	53.86	14
23924	33215	200	7.6	8.3	27.1	30.93	14
27278	36208	173	4.8	6.3	16.5	133.42	14
30106	1147	318	3.6	3.4	13.0	83.33	15
19606	3605	244	6.7	7.1	25.1	25.10	15
12150	4675	230	3.5	4.2	12.2	51.79	15
34066	5002	353	4.7	4.0	31.8	47.63	15
11985	8982	441	8.0	6.0	42.4	14.15	15
19098	9543	181	4.9	6.4	17.3	73.44	15
21250	11260	280	5.2	5.6	18.1	21.24	15
7187	13537	233	3.7	4.1	13.4	53.65	15
17314	13702	246	4.5	4.2	18.9	133.29	15
49609	14176	390	4.0	3.3	19.6	77.42	15
16577	14892	365	5.0	4.2	21.2	44.35	15
38599	15035	386	3.1	2.4	9.8	106.23	15
33934	15638	258	6.8	7.1	25.9	62.75	15
10499	16254	335	3.7	3.3	15.3	105.83	15
12810	17066	219	4.6	4.6	17.3	162.65	15
30542	17339	244	4.8	5.1	17.7	55.01	15
42294	20104	441	6.8	5.3	48.3	44.73	15
41995	24508	200	5.1	5.6	18.1	56.85	15
38434	25014	288	5.0	4.8	20.8	30.33	15
36160	25631	251	3.5	3.5	13.4	221.30	15
24208	26485	477	5.5	4.3	41.6	95.86	15
9309	31715	271	11.2	11.2	44.4	22.00	15
17639	34616	167	3.6	4.4	12.6	255.94	15
27277	36212	208	3.5	4.4	12.6	121.78	15
40717	39230	183	4.8	5.6	16.9	62.18	15
30111	1136	298	3.1	3.1	11.0	93.48	16
46917	7203	566	4.5	3.7	18.9	35.42	16
33239	8688	414	2.8	2.2	20.4	177.21	16
27408	9240	533	6.3	4.4	25.9	27.55	16
46215	11438	407	3.0	2.4	22.4	184.07	16
52128	13160	512	4.1	3.1	20.4	128.10	16
17323	13693	286	3.2	2.9	16.1	116.63	16
48607	13907	225	5.6	6.1	20.0	54.92	16
16599	14916	226	7.9	9.0	28.3	42.96	16
10502	16259	300	3.3	3.1	14.1	194.09	16
31001	21383	343	7.9	7.3	19.6	25.95	16
27841	22398	240	6.1	6.7	22.0	30.77	16
24212	26491	469	4.6	3.6	37.3	113.16	16
36790	26954	434	6.5	4.6	24.0	55.37	16
25697	27621	597	5.7	4.9	20.4	92.57	16
32732	28376	278	4.2	4.5	14.9	77.93	16
28450	28691	625	6.0	3.8	20.0	104.78	16
21083	29328	328	4.9	4.5	20.0	60.51	16
27423	31267	243	5.2	5.2	20.0	140.04	16
22804	35814	326	6.1	5.4	30.6	35.98	16
27261	36210	231	5.2	6.1	18.5	104.34	16
30109	1129	287	3.3	3.4	12.6	42.26	17
29409	7112	309	5.8	5.2	32.6	21.12	17
46910	7177	556	5.1	3.1	18.5	33.46	17
26786	9429	462	3.7	2.8	25.5	84.87	17
46203	11433	426	2.1	1.6	13.7	310.18	17
49851	13505	291	3.8	3.5	18.1	30.26	17
17335	13733	167	5.8	7.6	20.0	30.08	17
34126	14317	488	4.4	3.3	25.5	125.78	17
16419	16739	342	4.5	3.9	25.9	56.73	17
12553	18337	397	7.6	5.8	20.8	20.92	17
24130	19215	308	5.3	4.9	22.8	50.79	17
4765	19952	273	4.7	4.7	18.1	60.27	17
40128	24390	525	7.0	5.5	36.5	81.30	17
33521	26774	424	4.4	3.5	33.0	121.42	17
1398	27257	80	4.3	7.1	16.5	179.32	17
25676	27586	423	3.4	2.7	31.4	104.39	17
17396	28327	85	5.1	8.9	20.0	125.77	17
6860	30367	84	4.7	7.9	18.5	146.39	17
13838	34491	208	4.9	5.1	17.7	200.35	17
17631	34617	183	4.7	5.5	16.1	249.64	17
22817	35815	217	4.0	4.3	14.5	134.51	17
15848	36680	170	6.4	8.3	22.0	48.68	17
40380	4480	156	5.2	6.4	18.1	30.16	18
12714	5325	276	4.2	4.6	14.9	88.92	18
46927	7183	404	4.9	4.0	46.7	36.87	18
40752	11209	232	5.5	6.3	19.6	33.98	18
46217	11431	426	2.6	2.0	13.4	304.21	18
44326	12947	236	6.1	6.9	22.0	36.07	18
47975	14838	144	4.0	5.2	14.1	301.72	18
43727	19168	280	2.9	3.0	10.2	236.68	18
36935	20615	482	3.5	2.7	22.0	182.88	18
45035	22367	302	3.7	3.5	14.9	83.54	18
39034	22822	366	6.0	5.1	14.9	38.81	18
40435	24510	537	5.5	4.2	24.7	86.32	18
50773	25792	291	4.9	4.5	23.2	36.20	18
25562	26180	562	9.8	6.8	37.7	41.30	18
32687	26294	230	4.9	4.8	18.9	140.88	18
32570	27649	272	4.5	4.7	16.5	83.41	18
11893	29631	258	8.0	8.9	28.3	36.55	18
11236	30688	234	3.3	3.7	11.8	219.74	18
17624	34608	203	4.4	5.0	15.7	243.42	18
4885	3503	229	3.8	3.7	14.1	36.65	19
40380	4453	310	4.4	4.0	24.0	46.51	19
12705	5346	302	5.1	5.0	18.9	73.62	19
23545	7036	516	5.2	3.2	19.2	42.02	19
46182	11437	485	3.4	2.4	16.5	102.26	19
44200	12428	239	3.9	4.3	14.1	133.72	19
40720	12810	240	4.7	4.5	18.9	44.43	19
43436	13154	369	4.7	3.9	17.3	60.15	19
38145	14297	216	5.8	6.0	21.2	74.20	19
26451	15273	538	5.4	3.7	21.2	66.40	19
47809	18284	290	6.1	5.6	30.6	99.90	19
31884	18392	356	8.9	7.8	20.0	17.49	19
22742	18631	218	6.6	6.5	24.7	34.10	19
10995	21191	271	3.4	3.3	13.7	137.45	19
39006	22808	361	3.8	3.2	25.9	123.26	19
45966	24123	304	3.7	3.4	19.2	216.93	19
20128	24165	253	4.8	4.6	19.6	107.37	19
25544	26177	331	4.6	4.0	31.4	118.81	19
40974	28522	316	3.9	3.6	17.7	88.85	19
34906	28823	194	4.4	5.8	15.3	158.44	19
33338	29229	174	4.3	5.2	14.9	261.36	19
11865	29604	82	5.6	7.9	21.6	124.32	19
42221	30908	231	5.7	6.2	20.8	42.61	19
7008	35368	138	5.5	7.2	19.6	53.34	19
41521	35834	166	3.0	4.0	10.6	133.56	19
24526	36201	182	4.9	6.7	17.3	138.62	19
9633	37423	144	4.8	7.1	16.9	77.64	19
5934	44610	135	11.4	14.5	40.8	15.70	19
23713	4312	307	3.8	3.4	22.4	42.53	20
51274	8975	357	4.5	3.9	13.0	49.55	20
44219	12396	285	4.9	4.8	19.2	186.07	20
50531	12639	342	4.9	4.3	19.2	42.80	20
43625	13388	203	4.9	6.1	17.3	130.78	20
49243	13757	490	3.1	2.1	12.6	118.67	20
51248	14305	601	8.2	5.6	28.7	33.80	20
28188	14805	350	5.2	4.4	33.8	45.49	20
50487	15089	292	4.1	4.0	16.5	111.19	20
49966	16267	543	4.3	3.4	19.6	54.21	20
22242	17899	272	6.7	7.1	24.4	27.19	20
26026	17918	588	12.0	9.4	46.7	28.15	20
47806	18291	273	3.0	3.1	11.0	213.55	20
34030	18672	238	3.8	4.1	14.1	37.51	20
44210	21300	335	3.6	3.2	14.9	217.74	20
26378	22237	303	4.6	4.3	20.4	71.35	20
20094	24170	304	3.6	3.4	15.3	105.15	20
43629	24167	380	3.3	2.7	13.4	212.23	20
40406	24539	530	4.3	3.5	20.8	210.58	20
46859	26761	285	6.7	6.4	29.1	73.69	20
33361	29251	178	3.8	4.8	13.4	246.17	20
21674	30543	225	5.4	5.4	20.4	100.22	20
41576	32005	302	5.1	5.2	18.1	39.98	20
1914	35320	212	4.6	5.8	16.1	26.29	20
24524	36229	172	3.9	4.8	13.4	187.59	20
9642	37414	126	3.5	4.5	12.2	101.98	20
51290	8976	282	3.8	4.1	13.4	44.27	21
39306	12451	142	5.6	7.2	20.0	81.82	21
44194	12424	265	4.3	4.4	16.5	159.95	21
48494	12855	305	2.9	2.7	13.4	276.02	21
23023	13614	188	4.7	6.4	16.5	24.04	21
24730	13773	351	5.5	4.7	49.9	21.14	21
49252	13777	465	4.1	2.9	20.8	45.56	21
10918	14240	130	4.9	6.1	17.7	145.76	21
28158	14812	391	8.1	6.4	31.8	19.26	21
50458	15082	352	4.3	3.6	38.9	109.79	21
46002	16253	562	5.7	4.6	23.6	83.21	21
19442	17033	270	5.0	5.3	18.5	47.97	21
46580	17042	322	4.5	4.4	14.1	33.62	21
18476	17649	306	3.8	3.3	22.0	206.95	21
45331	17586	276	4.0	4.1	16.1	95.73	21
26058	17934	347	4.3	3.7	20.4	113.70	21
33997	18653	315	2.5	2.2	15.3	120.15	21
43087	20845	491	7.8	5.2	32.6	101.13	21
21955	21256	189	3.4	3.6	12.2	117.50	21
41925	21617	326	4.2	3.9	16.1	55.68	21
6362	25453	150	9.5	13.2	33.8	23.55	21
42484	27819	219	4.9	6.1	16.9	68.81	21
34994	28608	227	3.8	4.4	13.4	201.44	21
27688	28946	312	6.4	6.0	25.5	40.80	21
26045	29675	165	5.2	6.8	18.5	51.91	21
42228	30897	217	5.1	6.3	18.1	65.69	21
20609	31182	249	4.5	4.4	18.5	174.39	21
24549	36232	156	3.5	4.7	12.2	199.38	21
11014	37455	226	3.9	4.8	13.7	104.56	21
49554	3414	253	4.7	4.5	18.5	24.17	22
42850	4570	221	5.4	6.7	18.9	39.40	22
33694	5108	352	3.2	2.8	9.4	56.64	22
16931	6278	214	4.8	5.7	16.9	32.34	22
28393	9774	237	4.5	5.1	16.1	92.55	22
9813	12070	229	4.0	4.5	14.5	87.69	22
44184	12414	214	4.0	4.6	14.1	227.63	22
50469	15082	211	4.0	4.5	14.1	23.22	22
37511	15358	281	3.4	3.7	12.2	68.40	22
46013	16245	503	5.1	3.7	24.4	190.13	22
12941	16661	606	8.4	6.3	29.5	51.64	22
18470	17629	292	3.1	3.0	13.0	194.42	22
45314	17593	277	2.9	2.8	11.4	289.37	22
30492	17692	284	2.8	2.8	10.6	166.17	22
26083	17945	378	5.6	4.5	18.9	63.13	22
21968	21236	196	4.9	6.2	18.1	32.94	22
41940	21589	536	4.8	4.0	23.6	72.10	22
21726	22411	261	6.1	6.2	23.6	22.10	22
35929	24014	378	3.7	3.1	38.9	231.24	22
20118	24167	269	5.7	5.3	25.9	88.05	22
24838	27527	75	5.3	8.5	20.0	80.34	22
42469	27834	190	3.7	4.5	13.0	222.64	22
44007	28468	308	4.5	4.2	19.2	39.48	22
13137	31430	211	5.6	7.0	19.6	47.15	22
9407	34316	144	6.5	7.9	22.0	32.56	22
11012	37463	147	4.2	5.6	14.5	147.41	22
49556	3412	353	2.5	2.2	10.6	169.01	23
42833	4583	168	5.0	6.2	17.7	48.12	23
19273	5276	265	3.5	3.8	12.6	126.71	23
46752	6694	461	3.3	2.4	18.1	122.46	23
22828	7194	258	5.7	5.4	24.7	30.86	23
44182	12382	247	4.1	4.4	14.9	258.66	23
49202	16067	292	6.0	5.9	24.0	65.80	23
16659	16262	214	7.4	7.3	25.9	19.47	23
29000	16436	451	4.5	3.5	32.2	130.66	23
44749	16409	340	7.2	6.7	20.4	54.09	23
20763	17088	610	5.5	4.3	19.6	33.40	23
39341	17325	318	3.5	3.3	13.0	54.94	23
34101	17414	558	5.1	3.5	19.2	85.44	23
42678	18848	240	8.3	8.1	32.2	28.55	23
38523	19393	434	5.7	4.2	27.9	44.63	23
46361	20650	339	4.3	3.8	20.4	64.68	23
11620	21899	207	6.9	8.6	24.0	34.65	23
37255	23717	484	5.4	4.0	30.6	71.41	23
24841	27566	203	5.4	6.8	18.5	73.68	23
42468	27827	205	4.5	5.9	15.7	107.66	23
45264	2649	262	3.2	3.4	11.8	77.03	24
19287	5290	310	4.7	4.7	15.3	96.60	24
46780	6707	494	4.4	3.0	19.2	102.94	24
22806	7140	515	5.2	4.3	30.6	27.36	24
25203	8846	300	9.7	9.3	38.5	16.41	24
8156	10656	281	5.3	5.0	24.0	39.73	24
48116	12806	260	4.1	4.1	16.1	61.10	24
39950	13174	372	4.2	3.5	23.2	148.68	24
23054	15251	285	4.8	4.6	21.2	42.96	24
34531	15725	242	6.0	7.0	21.2	81.52	24
13406	16174	459	6.2	4.3	27.5	47.24	24
28992	16427	363	3.5	3.0	16.1	121.52	24
36057	16547	432	4.8	3.7	31.4	146.87	24
20809	17056	612	8.1	5.6	27.1	33.03	24
23131	17145	513	6.3	3.9	24.7	44.32	24
39303	17368	378	3.7	3.1	40.8	164.79	24
31218	17576	366	3.8	3.2	12.2	114.21	24
47484	18012	305	3.3	3.3	11.8	71.78	24
42641	18817	651	6.9	4.9	22.8	105.72	24
21426	19087	294	4.0	3.8	16.1	70.89	24
33300	21648	388	4.0	3.3	38.9	46.30	24
38582	22296	416	4.1	3.3	36.5	133.14	24
20085	24154	369	5.0	4.2	23.2	62.51	24
33650	26634	476	6.1	4.4	31.4	174.18	24
46878	26756	537	6.4	4.4	25.5	95.57	24
24805	27586	157	4.6	6.2	15.7	71.30	24
45823	28660	463	3.8	3.0	35.7	142.70	24
27739	30684	287	2.9	2.8	12.6	143.18	24
41578	32050	136	5.9	9.1	21.6	103.90	24
23439	33091	524	7.6	6.0	40.1	44.11	24
9722	33727	64	4.9	9.2	20.8	150.20	24
22501	34186	202	7.8	10.3	27.5	26.42	24
45255	2671	242	4.7	4.6	18.1	61.67	25
19271	5317	277	3.0	3.1	11.4	79.37	25
32458	8382	567	5.0	3.5	18.9	62.17	25
25129	8814	365	4.0	3.4	19.2	69.70	25
20286	10063	362	6.2	5.3	15.7	16.10	25
48129	12800	273	2.9	2.8	12.6	118.62	25
23056	15269	236	6.1	7.0	21.6	34.10	25
50587	15544	213	4.7	5.0	16.9	54.70	25
43884	15599	492	5.9	4.5	35.3	45.85	25
49371	16314	291	3.9	3.7	16.9	103.61	25
36039	16556	465	3.0	2.3	20.4	149.41	25
17065	17564	401	3.0	2.4	14.9	85.57	25
21802	17955	526	6.4	4.3	25.9	42.67	25
47475	18004	307	3.7	3.7	13.0	90.11	25
38479	19054	485	4.8	3.3	20.8	91.81	25
37067	20940	386	3.4	2.7	10.6	119.81	25
42369	23528	251	3.8	3.8	14.9	214.13	25
46118	23761	523	3.8	2.7	16.1	117.61	25
21655	25985	246	6.2	6.6	23.2	21.66	25
33656	26623	480	3.6	2.7	20.8	438.87	25
41604	26766	269	5.1	5.1	20.0	94.11	25
46898	26747	331	5.0	4.7	17.3	98.68	25
37416	27009	574	6.1	4.4	22.8	112.47	25
8484	28206	193	3.9	4.7	13.7	232.74	25
34992	29173	152	7.4	10.6	25.9	18.53	25
18372	33331	204	4.1	5.4	14.1	167.62	25
41230	33844	216	7.7	8.0	28.3	23.56	25
42367	39130	207	5.5	6.4	19.2	101.40	25
19266	5308	262	3.6	3.4	15.3	33.50	26
29044	6741	280	7.3	7.2	29.1	20.81	26
12658	7078	625	5.0	3.7	17.3	51.33	26
28608	11895	304	5.1	4.8	21.2	69.83	26
48107	12788	326	3.9	3.7	14.1	80.66	26
14486	14052	378	5.8	4.7	14.5	41.88	26
50039	14145	292	4.7	4.5	19.2	29.85	26
50769	15635	302	3.1	2.9	13.4	182.53	26
30419	17452	353	2.9	2.5	18.1	176.34	26
24585	18831	676	6.6	4.8	21.2	83.35	26
37061	20939	394	3.4	2.7	16.9	236.08	26
34399	27035	569	4.0	2.8	14.9	436.67	26
8515	28194	225	4.2	4.7	14.9	172.98	26
24818	30043	208	7.6	7.6	28.3	53.17	26
12957	32563	159	6.7	8.8	23.2	48.44	26
23434	32795	316	6.4	6.1	23.6	59.65	26
41193	33825	244	4.9	5.6	17.3	92.66	26
21865	34039	252	4.4	4.4	16.5	102.27	26
17685	34056	159	3.8	4.8	13.4	304.29	26
26278	34251	254	6.2	6.0	25.9	38.18	26
11819	35586	203	4.0	4.3	14.1	130.96	26
48132	12827	250	3.7	4.1	13.4	78.43	27
35089	13548	233	3.8	4.2	14.1	171.24	27
49880	15441	309	4.0	3.5	24.0	169.82	27
44163	15741	512	4.1	3.0	18.9	148.33	27
18464	16641	491	4.8	3.5	25.1	55.95	27
47593	20355	239	3.7	3.9	13.7	116.24	27
37056	20944	344	3.4	2.9	18.1	198.63	27
43463	21940	340	5.2	4.5	25.1	50.45	27
46896	26779	529	7.2	5.4	33.0	100.92	27
7314	27351	307	8.0	7.7	29.5	19.44	27
23966	32601	108	4.4	6.1	15.3	85.37	27
9198	36117	167	4.6	5.4	16.1	29.20	27
16135	37648	106	4.7	6.0	17.3	116.14	27
19279	5300	353	4.4	3.9	11.0	52.24	28
12189	12745	262	5.0	5.6	18.1	59.03	28
48110	12808	259	4.9	4.8	20.4	94.20	28
4798	14535	202	4.8	5.5	17.3	45.67	28
13327	15104	152	5.9	7.1	21.2	191.54	28
35061	15494	147	5.3	7.0	18.9	44.01	28
49858	15438	286	3.3	3.3	13.0	128.51	28
44112	15747	474	6.2	4.4	30.2	69.26	28
26714	16998	272	5.0	4.5	23.6	119.27	28
44053	19910	287	3.0	3.1	11.4	191.56	28
39038	20070	589	8.8	7.2	33.0	21.39	28
42176	20273	273	3.8	4.0	13.7	158.57	28
2742	20612	171	4.8	5.6	16.1	36.87	28
1866	23129	555	10.0	6.6	37.3	16.53	28
33130	25535	511	3.4	2.6	16.9	275.03	28
46875	26766	287	3.9	3.6	17.3	149.11	28
33165	30048	71	5.4	7.9	20.4	190.31	28
21259	32013	533	5.0	4.1	25.1	127.44	28
17859	32984	200	13.4	16.9	47.1	14.13	28
20563	33631	135	4.9	7.1	17.7	93.22	28
19000	35817	96	5.8	8.0	20.4	118.70	28
15042	36436	370	9.4	7.9	20.4	17.89	28
16131	37634	170	4.1	4.8	14.5	240.13	28
19258	5308	350	4.4	3.8	16.9	56.35	29
14678	7224	236	5.1	5.6	18.5	60.12	29
39864	9662	263	5.2	4.8	23.6	59.92	29
30425	14615	280	3.1	2.9	13.0	138.22	29
18700	14947	70	3.8	7.3	15.7	217.70	29
13330	15117	152	4.7	5.3	16.9	221.42	29
11581	15616	269	4.6	4.6	18.5	130.51	29
4739	21014	537	7.6	6.0	36.5	51.44	29
37993	25026	249	4.7	4.9	17.7	81.60	29
46909	26782	505	6.5	5.0	38.9	124.83	29
14123	29141	661	14.3	8.9	44.4	21.07	29
26527	31121	346	9.2	8.2	25.9	18.02	29
20858	33859	143	7.9	9.5	26.7	31.69	29
13070	35698	99	4.4	6.5	16.1	156.49	29
16129	37645	212	3.9	4.2	14.1	258.01	29
27088	42772	94	3.7	6.2	14.1	191.67	29
30294	8854	413	5.8	4.5	32.2	35.85	30
31967	11922	302	3.8	3.7	14.1	111.45	30
51298	12074	516	4.7	3.2	20.0	62.15	30
46380	12750	528	4.1	2.9	16.9	105.31	30
14975	14185	219	3.8	4.6	13.4	62.80	30
18710	14950	131	3.9	6.2	14.5	166.48	30
11582	15595	255	4.2	4.4	15.3	113.24	30
46050	20333	364	6.0	5.1	15.7	15.47	30
25663	22280	280	2.7	2.6	11.8	170.67	30
36861	24298	552	5.8	4.5	24.7	49.70	30
34455	27660	525	4.0	3.3	20.4	148.54	30
14393	32527	112	4.8	8.5	19.2	70.79	30
8157	35343	140	5.0	6.9	17.7	65.81	30
14013	39844	69	4.5	7.7	17.7	179.62	30
28162	3871	338	3.1	2.9	10.2	66.77	31
14691	7200	229	3.4	3.7	12.2	52.21	31
47816	8703	490	4.5	3.3	24.4	56.56	31
45689	11328	435	5.1	3.7	21.2	54.74	31
46412	12729	563	6.2	4.3	23.6	72.31	31
50551	12775	325	4.0	3.8	13.4	77.62	31
1251	14467	597	9.4	7.3	34.2	26.50	31
20269	14966	209	6.2	7.3	21.6	51.18	31
34588	15297	186	4.6	5.7	16.1	48.39	31
26177	16885	266	4.3	3.9	20.8	69.02	31
46908	18592	80	4.5	6.5	17.3	445.08	31
31295	19348	522	5.9	4.1	25.1	80.76	31
38052	26352	442	5.3	3.9	26.3	67.28	31
19464	28891	163	5.3	7.1	18.9	72.44	31
22613	31555	266	6.6	6.3	27.5	49.91	31
12813	33041	85	5.5	9.3	21.6	117.15	31
20142	34738	100	10.3	13.5	38.1	18.33	31
2150	35173	159	9.1	10.4	31.0	32.21	31
27868	2909	558	5.7	4.2	22.8	63.68	32
41813	4095	229	5.1	5.4	18.1	34.11	32
34779	7405	253	5.1	5.6	18.1	124.45	32
20549	9221	274	3.7	3.6	14.9	73.62	32
7040	9838	286	3.7	3.4	17.7	105.78	32
6898	10965	185	5.6	7.2	19.6	41.69	32
50586	12734	272	6.9	6.9	27.1	35.99	32
45509	13507	434	5.9	4.4	31.4	64.24	32
43337	13613	184	6.0	6.9	21.6	246.52	32
15252	13932	511	5.1	4.0	27.9	54.55	32
50275	14289	303	5.2	4.8	23.2	56.53	32
47197	17642	409	3.8	3.1	41.6	88.81	32
33429	17714	511	4.6	3.5	23.6	124.81	32
5420	17968	203	4.3	5.0	15.3	61.58	32
46043	20912	334	2.7	2.4	12.6	222.64	32
24332	23240	217	2.9	3.2	10.6	172.66	32
36211	27241	496	4.0	2.9	20.0	99.24	32
2505	32630	145	3.7	4.9	13.4	185.84	32
22478	34150	144	5.1	6.4	18.1	179.07	32
16351	37439	161	7.2	10.3	25.9	48.44	32
23843	3360	315	3.5	3.3	13.4	54.82	33
30498	5219	342	3.2	2.8	13.4	157.48	33
3822	6806	228	4.8	5.1	17.7	41.22	33
6906	10977	202	4.5	5.1	16.1	136.32	33
49142	13410	467	4.3	3.0	19.6	75.93	33
15261	13941	462	5.3	4.0	33.0	46.90	33
5215	14177	226	5.2	5.7	18.9	75.41	33
50248	14298	351	4.8	4.2	13.7	81.96	33
37791	15551	473	3.7	2.8	22.8	119.10	33
47267	17562	530	9.2	6.5	39.3	21.65	33
43917	17697	543	4.3	2.8	16.1	132.71	33
40948	20749	224	3.7	4.2	13.4	168.92	33
16000	20956	270	6.5	6.6	25.1	65.97	33
42718	21848	216	5.0	5.6	17.7	27.31	33
24316	23259	164	5.4	6.3	18.9	110.28	33
36049	24850	261	3.6	3.7	13.7	146.03	33
46902	26763	359	5.2	4.3	45.6	130.99	33
25698	30135	181	4.4	5.2	15.3	116.19	33
12056	32011	133	4.2	4.9	15.3	281.60	33
6754	32205	164	5.4	7.6	19.2	32.77	33
23619	32707	265	4.2	3.8	20.0	192.28	33
11545	35544	180	4.6	6.0	16.1	138.86	33
16382	37447	222	10.2	10.8	36.5	21.03	33
26284	41079	131	5.6	6.9	19.6	138.82	33
30493	5214	333	2.7	2.5	8.6	236.47	34
36503	5611	360	4.3	3.7	11.0	55.18	34
32053	7775	171	4.4	5.9	15.7	77.73	34
39527	9082	425	5.1	3.7	19.2	65.28	34
20556	9238	292	4.1	3.8	18.1	85.26	34
48754	12472	368	7.6	6.3	45.6	47.21	34
49115	13406	424	4.4	3.5	32.2	80.94	34
47015	14491	564	6.7	5.0	26.3	110.66	34
48475	15976	514	3.1	2.2	14.1	166.26	34
25413	16101	395	3.2	2.6	17.3	168.03	34
41175	25010	211	4.5	5.3	15.7	120.57	34
31017	27858	518	5.9	4.3	27.1	78.41	34
16489	29300	281	8.2	7.7	37.7	31.22	34
21001	31170	273	5.4	5.7	19.6	41.95	34
11362	33757	130	4.9	7.0	17.7	145.32	34
30490	5222	331	2.2	2.0	8.2	266.40	35
39961	5215	372	2.8	2.3	7.1	122.96	35
39118	5853	388	5.6	4.5	27.1	79.10	35
33189	7426	166	5.5	7.4	19.2	54.00	35
39536	9069	328	4.5	4.1	16.5	60.86	35
20560	9222	291	3.5	3.5	14.1	102.71	35
31539	10601	148	3.9	5.4	13.4	223.32	35
46589	11583	463	4.2	3.1	22.8	73.94	35
48755	12453	452	3.6	2.7	20.8	193.76	35
49136	13399	376	4.7	3.9	12.6	80.61	35
51179	14295	477	4.4	3.4	27.1	91.14	35
47006	14479	418	4.2	3.1	16.5	127.86	35
32066	15560	359	2.9	2.5	8.6	274.43	35
27319	16398	294	4.9	4.6	22.0	108.44	35
26783	17972	320	3.6	3.4	13.7	150.67	35
40192	21241	427	4.6	3.7	43.2	98.46	35
46890	26772	324	5.4	4.7	33.0	131.42	35
18240	31332	303	3.5	3.4	13.7	227.15	35
11539	31738	288	4.2	4.3	16.1	153.53	35
45504	1933	214	3.3	4.0	11.4	134.23	36
41866	4078	204	4.5	5.1	15.3	74.43	36
30481	5215	307	2.8	2.7	10.6	167.22	36
39953	5202	364	2.5	2.1	5.9	243.24	36
3814	6803	203	3.0	3.3	10.6	42.92	36
27220	7547	135	6.1	7.8	21.6	42.37	36
39553	9073	356	3.5	3.0	13.0	129.69	36
20552	9233	313	3.7	3.3	16.9	109.04	36
48758	12431	493	3.6	2.9	24.4	142.28	36
51652	14957	276	5.5	5.4	22.4	59.02	36
32069	15564	400	2.9	2.3	10.6	362.17	36
44013	16328	200	5.9	6.2	20.8	102.25	36
43656	17846	422	3.5	2.6	14.9	135.63	36
26795	17947	366	3.3	2.8	8.6	119.77	36
12988	20042	533	4.9	3.9	23.2	120.25	36
47434	20347	250	4.7	5.0	17.3	160.43	36
40197	21250	350	2.9	2.5	11.8	135.51	36
43617	21843	430	6.0	4.7	44.0	37.22	36
45277	22999	291	4.4	4.1	20.4	136.37	36
38296	30908	600	8.7	5.7	29.8	15.54	36
18238	31347	260	4.0	4.3	14.9	334.55	36
19410	32117	279	5.7	5.5	23.6	156.05	36
2518	32624	159	5.8	7.2	20.0	46.72	36
18203	32583	79	4.3	6.9	16.5	164.91	36
42829	36029	244	5.2	5.9	18.5	52.09	36
39935	5200	389	3.6	2.9	14.5	69.67	37
20528	9218	440	4.1	3.0	19.2	91.71	37
43568	12231	253	4.7	4.7	18.1	32.66	37
43559	13185	174	5.3	6.5	18.5	135.75	37
8597	13920	218	5.1	5.7	18.1	94.49	37
1340	14529	109	3.1	4.0	11.4	27.15	37
32062	15558	376	3.2	2.6	7.1	201.80	37
43938	16570	425	5.5	4.4	47.1	115.13	37
46447	18150	236	4.0	4.3	14.5	212.93	37
40207	21245	334	3.6	3.2	16.9	124.82	37
10207	21308	172	4.8	6.6	16.9	109.21	37
44799	23513	229	3.8	3.9	14.5	103.12	37
36208	26360	423	5.7	4.1	20.4	64.31	37
46877	26787	272	5.0	5.0	20.0	131.84	37
18241	31335	274	4.3	4.4	16.5	252.76	37
29774	31358	174	4.9	6.3	17.3	183.76	37
6429	33252	241	4.4	4.8	15.7	115.19	37
4266	34773	79	3.7	6.3	14.9	191.07	37
4181	40487	196	8.9	11.8	31.0	25.06	37
34906	50255	78	3.5	5.7	13.7	322.63	37
38509	1500	269	4.9	4.7	20.4	34.37	38
34340	4688	227	3.4	4.1	12.2	44.64	38
43198	7354	197	8.0	8.5	27.9	38.44	38
20559	9215	348	3.3	2.9	18.5	98.89	38
18235	11240	295	2.7	2.7	9.4	375.33	38
49303	13033	287	4.6	4.3	20.0	134.27	38
48606	15068	599	6.3	3.8	21.2	99.97	38
28547	16917	378	4.7	3.9	25.1	138.57	38
35772	17609	478	5.2	3.5	21.6	66.78	38
38965	20082	593	7.1	5.2	24.7	78.72	38
42858	20002	290	4.4	4.4	16.9	88.84	38
10201	21321	172	3.5	4.5	12.6	194.32	38
1974	21612	185	7.4	9.1	26.3	41.94	38
41508	25501	195	4.5	5.4	15.3	136.06	38
46869	26778	529	5.3	3.7	22.0	118.33	38
12146	33999	130	4.7	6.0	16.5	166.94	38
16577	5159	146	4.7	7.2	17.3	43.07	39
47851	6724	337	3.2	2.9	11.4	93.48	39
28750	7564	478	3.9	2.8	19.2	113.13	39
5055	8013	207	3.4	3.8	12.2	32.22	39
18243	11254	276	3.7	3.8	13.7	172.17	39
51591	12244	256	3.3	3.3	13.4	183.86	39
49289	13031	363	4.1	3.5	19.2	97.42	39
50858	14355	218	5.0	5.1	18.9	61.16	39
28540	16931	353	5.3	4.5	20.0	86.81	39
35764	17628	499	5.1	3.6	23.2	80.92	39
9540	18180	540	5.1	3.8	21.6	52.32	39
48186	18890	241	4.6	4.6	17.3	157.93	39
43814	19029	274	4.8	4.6	20.4	99.85	39
16933	20955	192	5.0	6.1	17.7	100.98	39
25332	20991	529	10.1	6.9	42.0	40.26	39
39759	21358	613	4.9	3.4	16.5	93.43	39
1992	21639	196	5.7	6.1	20.4	35.54	39
39802	25259	366	7.2	6.1	16.5	39.56	39
42274	26523	171	5.6	6.8	19.6	91.28	39
31372	28708	287	4.2	4.1	16.5	140.72	39
30615	29803	235	3.6	4.1	13.0	233.72	39
18986	31692	287	8.2	8.4	29.8	23.76	39
9549	32291	166	3.7	3.9	13.4	418.89	39
19935	32687	317	5.6	5.0	28.7	121.65	39
4272	34760	49	3.4	5.2	13.7	251.68	39
16290	1862	287	5.6	5.6	21.2	25.83	40
38019	2733	262	3.8	4.1	13.7	168.34	40
47852	6722	395	2.9	2.3	13.0	116.58	40
28754	7579	357	4.6	4.0	18.1	65.19	40
28978	11166	203	6.7	7.0	24.7	45.02	40
44901	11200	254	3.1	2.7	13.0	121.77	40
49515	15158	588	5.9	4.1	20.8	30.30	40
34221	18433	104	5.1	6.8	18.5	199.26	40
31339	18669	437	4.3	3.2	20.0	103.50	40
40249	19083	512	4.8	3.5	22.4	108.37	40
18158	23396	184	3.5	4.3	12.2	155.43	40
43661	24984	369	2.9	2.5	29.5	249.82	40
43069	26389	235	6.3	6.7	23.2	31.06	40
46865	26763	411	6.0	4.5	23.6	108.41	40
31362	28712	262	4.6	4.8	18.1	139.15	40
24028	29649	225	4.9	4.8	18.9	109.27	40
30631	29791	216	4.6	4.9	16.5	115.13	40
16562	32072	180	6.3	7.4	22.0	89.87	40
14036	33865	159	5.9	7.1	20.8	71.76	40
31757	34639	125	12.8	19.4	47.5	15.22	40
40350	37105	617	5.6	3.7	18.5	151.12	40
40594	2360	224	4.6	4.8	16.9	45.39	41
15361	3462	269	4.9	5.1	18.5	29.85	41
6088	5838	340	5.4	4.8	20.4	41.81	41
8563	9178	273	5.1	5.1	19.6	44.20	41
8499	12015	629	11.8	9.3	41.6	24.40	41
49286	13021	287	3.6	3.5	14.5	124.93	41
17965	14902	113	4.5	6.7	16.1	81.83	41
15214	15679	250	4.7	4.5	19.6	256.01	41
33942	16041	252	5.0	5.4	18.1	82.21	41
46874	17209	337	6.6	6.1	20.4	33.10	41
32314	17298	262	6.9	7.2	25.9	40.27	41
38017	17390	222	11.2	11.3	44.0	14.86	41
34208	18302	541	6.5	4.9	28.3	80.83	41
40242	19088	529	4.1	3.3	20.4	116.06	41
26868	19278	520	4.6	3.7	24.4	161.24	41
41884	21004	253	4.2	4.6	15.3	127.64	41
6609	21124	363	9.7	8.3	22.4	11.44	41
18155	23390	240	3.7	3.6	14.9	273.92	41
46328	24643	330	3.7	3.3	19.2	177.02	41
43661	24991	326	3.6	3.3	15.3	88.44	41
24025	29661	138	5.7	7.7	20.0	92.35	41
20767	33609	139	4.8	6.2	16.9	254.48	41
25336	34740	235	3.2	3.1	12.6	200.51	41
6429	4492	203	3.4	4.3	11.8	72.73	42
6101	5851	229	4.7	5.1	16.9	53.45	42
23829	7673	254	4.4	4.4	16.9	37.28	42
5059	7995	241	5.0	5.4	18.1	33.53	42
12855	10931	390	4.9	3.9	24.4	102.24	42
49296	13042	258	3.2	3.4	12.2	128.78	42
11169	13435	279	5.8	6.2	20.4	63.29	42
10400	14190	242	4.5	5.2	16.1	33.01	42
46306	14233	411	4.0	3.0	16.5	60.85	42
49493	15617	262	4.1	4.3	14.9	72.38	42
31592	16238	268	4.5	4.3	19.6	83.65	42
22127	19311	408	9.1	7.0	35.7	25.15	42
34934	19598	563	6.2	4.4	23.6	94.82	42
42866	20195	491	4.7	3.6	29.1	108.71	42
6680	20621	353	4.0	3.5	13.4	56.72	42
41869	20981	266	3.5	3.6	13.0	144.18	42
18153	23389	225	3.5	3.7	12.6	358.50	42
41393	26646	353	4.0	3.4	36.9	156.42	42
46889	26769	291	3.3	2.9	18.9	164.10	42
31513	29013	165	4.1	5.4	14.1	143.07	42
26954	30047	516	4.5	3.5	22.4	158.39	42
28841	31872	189	4.4	5.3	15.3	181.77	42
27149	31998	332	4.0	3.6	19.2	123.90	42
14363	32495	141	5.4	7.1	18.9	83.09	42
20772	33620	136	3.4	4.6	11.8	411.57	42
7099	34215	97	3.6	5.4	13.4	279.94	42
23658	35021	560	6.4	5.3	28.3	52.06	42
6419	4476	140	3.5	4.5	12.2	108.23	43
29092	5255	276	2.9	3.2	10.2	86.78	43
6103	5845	258	3.1	3.2	11.8	94.34	43
37716	5891	434	3.9	3.1	40.1	242.00	43
23786	7635	504	5.5	4.4	35.3	82.99	43
44183	7965	265	3.5	3.8	13.0	108.21	43
49777	12261	490	3.6	2.5	16.5	99.70	43
38706	13651	252	4.1	4.7	14.5	140.49	43
7794	14028	274	4.2	3.9	19.2	148.91	43
41346	14052	240	2.7	3.0	9.4	313.70	43
46371	16043	406	2.4	2.0	23.2	117.35	43
11677	16560	260	3.7	3.5	15.7	159.41	43
6971	17143	215	3.6	4.0	13.0	73.14	43
37614	18495	279	7.0	7.1	26.3	31.10	43
26035	19027	167	5.3	7.0	18.5	81.57	43
41891	20983	200	4.7	5.5	16.5	122.03	43
25392	21609	361	3.7	3.2	14.1	112.72	43
18161	23389	214	2.9	3.1	10.6	250.05	43
41289	25327	471	4.0	3.1	27.9	160.31	43
5799	26813	134	3.5	5.5	13.0	160.22	43
38040	26850	478	3.5	2.7	24.0	174.30	43
46883	26766	300	5.1	4.7	25.9	118.62	43
18496	30097	181	5.6	6.5	19.2	105.08	43
7047	32205	187	5.3	6.3	18.1	70.33	43
20781	33611	76	4.2	6.9	16.1	207.00	43
19935	34517	106	7.6	11.9	28.3	29.07	43
44910	3916	215	4.2	4.7	14.9	45.91	44
6417	4498	153	3.9	5.6	13.7	136.81	44
13647	4936	253	4.2	4.3	16.1	97.86	44
6110	5821	583	5.4	4.0	20.0	59.33	44
37774	5885	383	3.0	2.4	13.0	130.12	44
14644	7233	104	4.8	7.4	18.1	31.33	44
23288	7463	432	4.9	3.7	27.9	63.94	44
44196	7974	331	3.4	3.2	10.6	109.68	44
10639	13889	304	4.6	4.1	28.7	53.27	44
7776	14032	316	3.9	3.7	15.3	131.25	44
41357	14087	371	5.0	4.1	14.5	57.83	44
20290	16303	148	4.0	5.1	14.1	67.73	44
11698	16554	302	4.5	4.4	16.9	82.48	44
27411	17884	322	3.1	2.8	19.6	273.74	44
26021	19053	113	4.4	6.7	16.1	147.71	44
29074	24155	241	4.4	4.4	17.7	109.30	44
41277	25351	305	7.4	6.9	33.0	46.76	44
31883	26256	550	10.0	7.7	43.6	33.19	44
46886	26763	477	4.8	3.7	30.6	140.79	44
29712	28329	502	3.0	2.5	18.9	410.38	44
33995	29514	267	4.8	5.2	16.9	52.29	44
26541	31184	498	5.8	3.8	24.4	82.54	44
11956	36044	146	4.3	5.7	14.9	178.85	44
33349	2590	150	6.1	8.2	22.0	48.30	45
6415	4479	150	3.3	4.5	11.4	192.91	45
32598	4982	216	4.4	5.2	15.7	68.29	45
28946	9683	459	5.0	4.0	48.3	46.55	45
46331	11403	377	4.2	3.5	22.4	73.37	45
38591	13283	331	4.9	4.2	33.0	62.10	45
7768	14042	207	4.3	4.8	14.9	102.32	45
19999	14494	189	6.0	6.3	22.0	23.66	45
51636	14958	272	5.9	6.1	22.0	129.22	45
18168	23382	238	4.6	4.9	16.9	141.32	45
39887	23470	525	4.6	3.3	20.0	184.09	45
46877	26751	295	4.0	3.7	17.7	143.41	45
18341	28039	174	4.1	5.2	14.5	170.24	45
31748	29166	211	6.0	7.2	21.2	122.15	45
30082	29764	539	6.6	5.4	31.4	87.81	45
6427	4472	172	3.3	4.3	11.8	197.20	46
6103	5834	305	5.2	4.8	22.0	51.81	46
44862	7608	384	5.5	4.5	30.2	65.93	46
3764	9882	230	4.9	4.9	19.2	28.31	46
29596	9923	380	3.5	2.8	14.9	157.41	46
45309	10303	412	3.3	2.6	20.4	104.57	46
48389	11739	372	6.0	5.0	30.2	23.90	46
7782	14049	271	4.9	4.9	19.2	42.97	46
13403	14189	214	3.7	4.4	13.0	102.14	46
16577	14609	205	5.2	5.5	19.2	110.95	46
33262	16761	265	5.6	5.2	26.3	75.71	46
19134	17017	230	7.3	7.6	27.5	60.03	46
36146	17534	509	6.3	4.7	31.4	86.35	46
41618	20263	293	4.4	4.2	18.5	127.34	46
37898	21753	350	3.6	3.1	12.2	107.71	46
38629	23054	375	8.0	6.5	18.1	20.71	46
39882	23446	419	4.3	3.4	31.4	153.07	46
29872	26135	563	9.5	6.8	36.5	44.06	46
25652	29991	267	3.8	3.7	15.3	156.00	46
27827	33054	102	6.4	9.6	24.0	103.13	46
24516	36191	169	5.5	6.9	19.2	206.85	46
6426	4476	169	4.1	5.0	14.1	199.74	47
13644	4970	323	2.8	2.7	9.0	80.89	47
35155	7386	568	5.7	4.2	22.0	79.27	47
23263	7507	284	4.6	4.8	16.9	45.57	47
3739	9920	233	5.1	5.0	19.6	29.82	47
29589	9922	313	3.5	3.2	17.3	186.36	47
45322	10312	313	5.9	5.8	20.0	28.08	47
50065	12652	635	6.7	4.5	21.6	46.34	47
30456	14957	287	4.5	4.1	24.4	113.28	47
17512	15491	371	4.7	4.0	21.2	53.40	47
20965	15729	262	3.6	3.7	13.4	65.61	47
50921	16025	265	6.2	6.1	25.1	37.91	47
33264	16762	377	4.1	3.3	11.0	67.62	47
15203	18041	477	3.8	3.0	34.2	108.66	47
5209	23362	159	4.7	6.7	16.9	140.98	47
3806	23696	52	3.6	6.5	14.9	294.83	47
35212	23867	142	3.7	5.2	13.0	251.12	47
46884	26771	478	5.5	4.0	28.3	130.50	47
28639	28453	211	6.7	7.0	24.7	17.53	47
4693	32933	116	3.3	4.5	12.2	195.71	47
21327	35269	167	4.7	5.6	16.5	227.56	47
2126	36169	668	9.7	5.5	28.7	52.04	47
18261	1945	305	4.3	4.3	14.1	75.35	48
41022	3561	214	4.5	5.4	15.7	212.90	48
13642	4958	227	4.1	4.1	15.7	122.59	48
21641	13778	180	3.7	5.0	12.6	33.13	48
16585	14640	369	5.1	4.3	25.9	78.51	48
48346	14608	447	2.8	2.0	14.9	158.25	48
20964	15747	274	2.5	2.4	10.6	197.34	48
35311	16883	399	4.1	3.2	13.7	83.51	48
41016	21819	392	4.9	4.0	42.4	138.54	48
5220	23383	169	4.6	5.8	16.1	181.03	48
18668	28481	250	5.0	4.9	19.2	81.08	48
6387	29993	47	4.1	7.0	16.5	237.61	48
9230	30690	125	5.9	8.2	20.8	66.91	48
13237	32100	97	3.0	4.8	11.4	256.38	48
4711	32953	98	4.1	5.6	15.3	189.02	48
6429	4474	145	4.5	6.1	15.7	212.30	49
18211	5734	222	4.1	5.0	14.1	47.47	49
13762	13133	306	4.9	4.8	17.7	124.84	49
48851	13350	426	3.7	2.8	21.2	72.40	49
44906	15867	502	3.8	2.7	17.7	121.14	49
46975	17341	343	2.9	2.5	17.3	166.53	49
47935	17923	342	4.2	3.7	19.2	122.72	49
7762	19054	256	6.4	6.8	23.6	20.28	49
37468	24381	453	3.3	2.6	27.9	228.66	49
44683	24471	204	5.4	6.2	19.6	137.21	49
14257	24786	244	4.4	5.3	15.7	100.48	49
27661	26534	381	3.8	3.1	20.4	111.04	49
46887	26766	261	4.2	4.1	16.9	151.27	49
41049	28338	286	3.6	3.2	19.6	113.64	49
18653	28530	152	4.6	6.0	16.5	124.57	49
7416	28591	174	7.3	10.3	25.9	37.49	49
13991	33552	157	6.5	9.2	23.2	42.62	49
9820	33883	360	12.3	10.6	33.8	17.59	49
11078	34736	645	7.2	5.3	22.8	134.35	49
6411	4477	175	3.5	4.5	12.2	197.94	50
13635	4954	249	3.4	3.6	12.6	104.03	50
18218	5700	236	2.6	2.7	9.8	45.61	50
43711	13401	242	4.4	4.8	15.7	27.00	50
48863	13354	361	3.4	2.9	12.6	96.58	50
49683	14183	245	3.4	3.7	12.6	112.93	50
13760	15322	270	4.9	4.8	20.0	97.13	50
20008	15809	353	5.6	4.9	17.7	79.56	50
36734	15901	211	5.4	5.9	19.2	47.79	50
30798	16644	255	4.2	4.4	15.3	125.59	50
47006	17328	400	3.2	2.5	10.2	217.14	50
38592	22447	660	5.1	3.4	16.1	181.34	50
6816	23913	163	3.9	4.8	13.4	201.56	50
27649	26550	269	4.0	3.9	16.5	188.42	50
46896	26786	309	3.5	3.1	19.2	149.99	50
8383	34753	119	4.0	5.7	14.5	171.42	50
46687	35015	219	5.1	5.5	18.9	41.80	50
16951	35313	148	7.6	10.7	27.9	54.38	50
12335	36243	156	4.5	5.4	16.1	256.10	50
18551	3804	419	6.1	4.6	30.6	43.66	51
6415	4490	181	3.9	4.9	13.7	173.58	51
13646	4956	291	3.0	2.9	12.6	116.77	51
6775	5625	185	3.5	4.4	12.2	36.00	51
47087	12021	265	4.4	4.7	16.5	51.93	51
19270	12573	396	4.1	3.3	22.0	48.17	51
48119	13317	525	6.1	4.6	29.1	32.10	51
20016	15823	268	4.0	4.2	15.3	88.11	51
29793	16289	308	3.5	3.2	17.7	157.48	51
22399	17138	363	4.3	3.7	8.6	27.49	51
43485	18053	486	4.9	3.8	31.0	115.16	51
17306	18840	340	5.6	4.8	34.2	43.97	51
43820	19361	533	7.5	5.4	32.2	24.87	51
38577	22458	665	5.6	4.0	17.3	517.60	51
10226	22501	205	5.0	5.8	17.3	121.03	51
34073	26732	351	4.3	3.7	23.6	84.73	51
29004	28129	359	5.2	4.4	42.8	109.00	51
29670	29237	373	4.4	3.7	16.1	151.49	51
29003	30852	130	4.1	5.6	14.5	240.82	51
19890	2010	251	4.0	4.3	14.9	85.24	52
31277	2939	294	3.4	3.3	13.7	70.13	52
6422	4486	180	3.8	5.1	13.4	186.45	52
13649	4927	327	4.1	3.5	26.3	88.23	52
11639	7685	291	4.6	4.5	18.5	65.28	52
3995	9126	110	5.0	8.4	19.2	77.53	52
19310	12549	339	4.9	4.4	20.8	74.04	52
48919	13725	364	3.9	3.3	7.9	55.05	52
47546	13941	412	6.9	5.3	34.6	35.58	52
20065	14559	665	12.9	7.3	40.5	29.45	52
12785	14774	223	3.6	4.4	12.6	233.70	52
28614	16558	557	5.1	3.6	19.6	94.50	52
38602	22449	669	3.9	2.7	12.2	568.29	52
6805	23910	150	4.0	5.9	14.1	175.39	52
28158	26760	335	5.5	4.9	25.9	82.34	52
25638	29198	167	4.8	6.5	16.9	74.71	52
25817	30287	298	4.1	4.1	14.9	64.15	52
23085	31810	346	4.7	4.1	34.2	115.51	52
16633	39679	137	3.6	4.8	12.6	391.57	52
31266	2947	376	3.0	2.5	16.1	126.10	53
6412	4475	182	3.8	5.0	13.0	170.77	53
13658	4959	376	6.5	5.4	36.9	26.23	53
6763	5631	248	4.9	5.5	17.7	51.47	53
11658	7672	332	4.2	3.7	24.0	95.70	53
43782	12771	298	5.8	5.8	21.2	16.98	53
48901	13725	297	3.4	3.4	13.7	77.82	53
20015	14521	446	7.1	5.4	45.6	40.00	53
36514	15077	237	7.0	8.2	24.7	27.52	53
51561	15720	338	3.9	3.5	13.4	103.73	53
28635	16542	445	4.0	3.1	30.2	113.78	53
39128	17252	486	4.5	3.5	30.6	132.61	53
12430	19384	240	3.5	3.3	14.5	346.29	53
38628	22453	550	4.5	3.4	18.5	540.60	53
46896	26769	308	4.3	4.1	18.1	127.93	53
24212	29573	226	4.4	4.8	16.1	105.29	53
8238	32699	150	5.6	8.2	20.0	44.95	53
39922	33280	111	5.2	8.0	19.2	145.95	53
6401	33880	126	4.1	5.0	14.5	296.93	53
14205	34549	148	4.0	5.7	14.5	72.38	53
7323	35649	133	4.5	6.1	16.1	199.16	53
8596	39472	294	10.3	10.6	35.7	12.32	53
13520	877	306	3.0	2.9	12.6	86.27	54
19883	2015	270	3.9	4.1	14.5	91.83	54
6416	4485	159	3.2	4.2	11.4	127.41	54
21242	9403	575	7.9	5.8	30.2	21.39	54
37753	10486	340	4.6	4.1	16.9	45.81	54
47817	12432	265	4.1	3.8	16.5	133.99	54
15026	12608	304	5.8	5.9	19.2	98.96	54
38363	12795	235	4.6	4.3	19.2	77.79	54
42297	13430	313	4.0	3.5	26.3	91.44	54
47534	13941	436	3.3	2.5	18.1	178.71	54
19964	14533	308	9.6	9.6	32.2	24.98	54
40786	15656	390	3.9	3.1	12.2	54.73	54
44106	15750	482	2.4	1.7	11.4	268.53	54
51554	15724	275	3.0	3.0	11.8	231.82	54
39124	17263	548	6.3	4.7	26.7	61.06	54
42446	18003	585	5.9	3.7	20.4	61.02	54
32184	18418	336	3.2	2.8	13.0	155.26	54
29093	19665	394	5.1	4.0	21.2	74.28	54
21663	21757	430	6.1	4.7	35.0	36.63	54
38639	22459	525	4.4	3.3	20.4	492.23	54
28475	23219	483	3.8	2.8	21.6	254.24	54
43399	24487	246	3.5	3.7	12.6	474.02	54
18384	25916	312	4.6	4.2	20.0	67.45	54
46877	26758	444	4.9	3.8	34.6	130.53	54
26082	30978	578	7.4	4.7	25.9	61.48	54
17933	35154	237	5.3	5.5	20.4	88.26	54
13495	951	146	7.3	9.9	25.5	260.08	55
19862	2014	236	3.3	3.7	12.2	108.71	55
6761	5594	262	4.4	4.4	17.7	53.84	55
47178	7899	251	5.4	5.7	20.0	20.82	55
47951	10379	295	4.0	3.8	16.9	71.94	55
6437	12386	488	6.9	4.9	33.4	58.28	55
47792	12416	325	2.9	2.7	11.0	179.62	55
15019	12632	251	4.8	4.9	18.5	80.03	55
42307	13433	461	5.2	3.7	25.5	65.34	55
15996	15688	372	5.6	4.6	14.1	55.07	55
44038	15749	581	2.9	1.7	9.8	334.87	55
30544	16863	419	6.5	4.9	33.0	57.49	55
12418	19385	275	3.9	3.5	20.0	313.62	55
38630	22462	624	6.7	4.6	22.4	253.08	55
45951	23897	510	5.8	4.5	31.4	77.02	55
32294	24705	325	4.9	4.3	27.9	53.53	55
18399	25946	302	3.2	3.1	12.6	91.01	55
46896	26762	557	6.1	4.9	25.5	136.94	55
23344	28017	526	8.6	5.2	31.0	43.08	55
29786	31242	143	4.0	5.1	14.1	264.67	55
27217	31881	258	3.8	4.0	14.1	171.66	55
7702	32503	93	4.5	7.2	16.9	140.93	55
16817	36883	97	4.4	6.6	16.1	181.05	55
19875	2007	250	3.8	4.3	13.7	154.53	56
6763	5591	192	4.8	5.0	15.7	65.24	56
18478	15159	239	3.9	3.9	14.9	138.74	56
44099	15746	464	3.1	2.3	18.1	231.86	56
31999	16473	393	6.1	4.8	19.6	51.29	56
29682	16663	461	4.4	3.3	25.5	92.37	56
42887	16964	493	5.2	3.6	24.0	75.40	56
22389	17274	414	3.3	2.5	17.7	100.38	56
41902	17959	414	4.4	3.4	24.7	67.52	56
10010	20030	245	3.2	3.1	13.4	426.92	56
27588	24861	329	3.6	3.1	27.5	183.58	56
4930	25656	63	3.6	6.5	14.5	323.35	56
18390	25926	265	4.5	4.6	17.3	90.31	56
24927	27755	302	4.4	4.1	21.6	152.46	56
35717	36687	193	3.8	4.5	13.4	141.30	56
11717	38395	203	4.0	4.8	14.1	131.80	56
19878	2010	313	3.7	3.7	11.8	113.95	57
30921	6928	197	3.2	3.8	11.0	513.57	57
46787	11787	447	2.2	1.7	17.3	202.71	57
8792	12241	250	3.7	3.5	15.7	128.41	57
25982	14389	181	9.8	12.7	34.2	15.84	57
50057	15568	222	3.6	4.4	12.6	92.11	57
44098	15745	478	4.0	3.0	22.4	153.92	57
32397	16329	275	5.2	5.4	19.2	50.34	57
18965	16468	441	4.2	3.1	22.0	112.67	57
42860	16951	283	7.2	6.7	34.6	34.72	57
28243	17011	416	6.4	4.8	26.3	59.13	57
22376	17292	390	7.4	6.0	35.7	32.33	57
46195	17541	163	6.2	8.8	22.0	33.50	57
4463	20283	218	6.2	7.2	22.4	66.02	57
39723	21000	333	8.2	7.3	35.3	18.98	57
27567	24876	418	3.7	2.8	14.9	136.56	57
34481	25930	250	5.1	5.8	18.1	56.09	57
41345	26008	309	7.5	6.8	37.7	34.56	57
46860	26789	231	4.4	4.5	16.9	150.01	57
13478	26889	569	5.7	4.6	22.8	194.76	57
25384	30084	251	7.2	7.3	28.3	47.77	57
13423	34460	202	4.8	5.6	17.3	64.52	57
46737	34648	353	5.9	5.1	29.5	51.40	57
19895	2033	306	3.8	3.7	14.9	120.31	58
18509	2231	156	3.5	4.4	11.8	88.79	58
40917	3037	427	3.2	2.6	37.7	116.29	58
47651	5556	324	4.4	3.9	25.1	47.81	58
47674	6421	214	4.9	5.5	17.3	28.68	58
45709	6704	280	3.7	3.6	14.9	239.24	58
30911	6933	191	3.3	3.9	11.4	515.54	58
10967	11733	283	3.4	3.2	14.5	131.87	58
46784	11785	542	3.9	2.8	15.7	183.56	58
49154	13143	478	7.3	5.3	36.5	34.19	58
39899	13357	349	8.0	7.2	20.4	112.36	58
38203	14699	276	4.2	4.3	16.1	110.99	58
50047	15532	221	4.0	4.8	14.1	95.55	58
32391	16353	320	4.4	4.3	14.1	101.58	58
18949	16454	537	4.0	2.9	16.9	113.17	58
20501	17999	489	4.0	2.8	18.1	81.81	58
35185	21263	367	7.8	6.6	22.0	24.07	58
21737	22446	573	7.4	5.6	28.3	43.93	58
46156	22861	615	8.8	7.1	31.4	54.12	58
46854	24414	312	4.0	3.8	16.1	51.56	58
46894	26774	331	4.5	4.0	20.4	127.84	58
13491	26909	401	14.8	11.3	46.3	18.51	58
30251	28585	250	6.8	7.0	25.5	57.25	58
46601	1875	114	3.7	5.3	13.4	70.44	59
19879	2002	273	3.9	4.0	14.9	113.78	59
47711	6424	361	4.1	3.5	16.5	48.95	59
10950	11754	291	3.0	2.7	15.3	141.04	59
46806	11766	432	3.0	2.2	13.0	123.62	59
26724	15541	369	3.1	2.6	11.8	91.44	59
20407	15777	262	4.3	4.4	16.1	65.36	59
46434	15750	515	5.8	4.2	26.3	60.14	59
17587	17749	288	4.2	4.1	16.5	100.67	59
20487	18024	372	6.7	5.5	25.1	67.38	59
18255	19010	350	3.2	2.9	7.5	107.73	59
44728	19271	454	4.1	3.2	31.4	133.28	59
41342	22669	386	5.6	4.5	24.7	134.27	59
32620	23879	625	12.9	8.9	43.6	16.92	59
40137	24731	431	3.9	2.9	16.9	93.03	59
42381	24706	242	4.3	4.5	16.5	185.48	59
21610	33821	275	3.9	4.2	14.1	328.57	59
22979	33845	310	4.8	4.3	29.5	61.14	59
8795	36445	103	3.9	6.1	14.5	265.96	59
27381	43983	146	4.1	5.4	14.5	205.34	59
17661	46055	125	7.0	10.4	25.5	23.16	59
19884	1995	316	3.8	3.8	12.6	98.79	60
46789	11774	491	4.5	3.3	22.8	109.53	60
44621	13419	465	5.4	3.9	29.5	99.50	60
26725	15552	563	4.7	4.0	20.0	79.99	60
46446	15763	380	5.0	4.1	18.5	54.86	60
34983	16548	450	10.1	6.9	39.3	22.86	60
18254	18993	328	3.7	3.4	14.1	108.33	60
42363	20060	498	3.8	2.7	18.1	57.65	60
18359	21310	339	4.6	4.0	25.5	72.21	60
41362	22690	245	6.0	6.5	21.6	52.94	60
12739	33176	255	4.0	4.4	14.5	155.72	60
25518	34286	311	5.7	5.2	26.7	45.26	60
8862	34352	108	4.9	6.6	18.1	370.81	60
19872	1986	289	3.1	3.2	11.4	100.44	61
41836	4097	294	3.5	3.5	13.4	58.32	61
32382	4518	251	6.7	7.1	24.7	16.76	61
37804	5240	302	4.0	4.1	13.4	101.13	61
26781	9401	491	4.8	3.6	25.5	69.43	61
8764	11405	292	3.4	3.4	13.0	96.09	61
44199	12308	268	5.5	5.2	23.6	33.74	61
48936	13316	386	3.8	3.2	40.1	52.32	61
16479	14406	253	4.1	4.2	15.3	92.36	61
46374	18380	294	3.0	2.7	15.3	269.00	61
42372	20045	423	3.1	2.5	44.0	169.49	61
34878	21071	478	5.2	3.8	27.5	103.46	61
43557	24498	328	3.3	3.1	11.4	220.67	61
41687	24681	262	4.0	3.8	16.5	176.81	61
39496	25232	588	6.1	4.2	21.6	173.31	61
21369	26362	616	8.1	5.7	27.1	57.28	61
16633	26636	169	3.9	5.2	13.7	64.69	61
11187	29278	181	6.3	8.5	22.0	57.11	61
20690	34288	333	3.5	3.1	24.0	143.77	61
8774	38215	197	7.7	9.5	26.7	17.49	61
37815	5257	251	3.4	3.9	11.8	89.61	62
28966	11129	269	7.0	7.3	26.7	26.06	62
37470	11091	177	4.5	6.3	16.1	231.54	62
49582	12507	448	4.7	3.7	49.1	79.20	62
17630	12655	276	4.1	4.1	15.3	212.37	62
27387	14279	561	6.2	4.9	25.5	94.86	62
44230	15015	467	4.3	3.2	24.4	85.22	62
40409	15464	404	3.3	2.6	14.1	89.30	62
33800	15854	180	4.7	5.9	16.1	142.99	62
48689	16158	315	3.8	3.5	16.1	100.99	62
12336	18869	241	4.1	3.9	16.5	127.03	62
42395	21435	254	4.9	5.5	17.7	190.36	62
43570	24496	241	4.7	4.8	18.1	105.16	62
41702	24690	328	3.9	3.5	18.9	137.59	62
40061	28311	220	3.9	4.5	13.7	136.95	62
35128	34597	183	5.2	6.0	18.1	89.34	62
16042	34702	55	3.5	6.6	14.5	445.48	62
15296	35629	85	4.2	6.6	16.5	292.50	62
19894	1963	247	6.0	6.9	21.2	109.16	63
37806	5253	251	4.2	4.6	15.7	126.44	63
38655	9074	193	6.3	7.5	22.4	31.01	63
49602	12482	546	6.7	3.9	24.7	44.76	63
10793	15319	90	12.8	19.4	48.7	20.68	63
49576	15484	530	4.8	3.7	22.4	69.74	63
52230	15881	291	4.4	4.5	16.5	171.43	63
30447	16851	332	3.3	2.9	14.9	139.52	63
20197	17264	311	4.7	4.5	17.7	45.89	63
48035	17900	275	3.8	3.6	16.9	131.32	63
27011	18015	245	3.6	3.5	14.9	126.89	63
47428	20399	233	5.2	5.8	18.9	113.42	63
33044	23512	528	6.2	5.0	32.2	55.13	63
36627	23879	502	5.2	4.0	29.1	106.00	63
46859	26763	264	5.9	5.8	23.6	147.34	63
22113	27010	196	5.2	6.2	17.7	58.23	63
7627	28629	74	4.4	7.0	17.3	391.54	63
19938	28956	230	3.9	4.0	14.5	141.22	63
25648	31962	301	4.6	4.5	17.7	134.85	63
46769	34606	324	4.3	4.1	13.7	69.00	63
19499	35002	249	4.6	4.6	18.1	268.18	63
42678	43889	248	5.8	5.8	22.8	72.26	63
19877	1990	272	3.5	3.7	13.0	94.17	64
16706	2972	284	6.8	6.7	27.1	19.39	64
37800	5247	196	4.2	4.6	14.9	142.74	64
3635	13516	161	4.3	5.8	14.9	105.96	64
31189	14930	178	4.3	5.3	14.9	230.47	64
30436	16871	357	3.8	3.2	23.6	100.45	64
35832	17259	324	6.5	6.0	25.5	37.31	64
15875	18548	237	4.5	4.8	16.9	88.85	64
48830	20037	270	3.4	3.3	14.1	293.38	64
47452	20382	308	4.1	3.9	16.1	107.89	64
36609	23891	335	4.5	4.0	17.7	110.15	64
17359	26170	258	3.6	3.4	15.3	266.65	64
36456	26354	465	4.6	3.6	35.0	95.31	64
46909	26758	384	4.6	3.8	20.4	127.08	64
30620	29221	210	3.8	4.7	13.4	260.05	64
1663	30884	99	5.8	9.2	22.0	81.37	64
25843	34749	242	4.6	4.8	17.3	94.50	64
19474	34978	257	4.0	4.4	14.5	321.48	64
20995	35120	317	15.2	14.7	49.1	14.00	64
19873	2038	228	4.9	5.0	18.5	116.14	65
35762	4859	274	4.9	4.8	20.4	80.53	65
37794	5264	260	3.2	3.6	11.0	110.39	65
19283	5525	254	4.5	4.9	16.5	63.31	65
49159	12071	262	3.5	3.6	13.4	89.87	65
15039	12453	253	3.5	3.8	13.4	161.51	65
12140	12716	255	6.2	6.1	24.4	83.18	65
40706	13678	226	4.3	5.1	15.3	109.81	65
26734	14780	115	4.6	7.7	17.3	111.26	65
36140	15567	225	3.8	4.3	13.4	193.93	65
25299	17342	141	4.6	5.3	16.5	162.05	65
12573	20099	320	4.3	3.9	23.2	110.88	65
48824	20071	269	5.0	5.0	19.6	92.00	65
51533	20633	247	4.7	5.0	17.3	156.76	65
40841	20837	661	8.2	4.9	25.5	295.60	65
43391	24472	288	3.8	3.9	13.4	108.70	65
1381	26068	164	4.9	7.0	17.7	100.75	65
17355	26186	198	3.6	3.5	13.4	366.18	65
39432	26842	547	4.1	3.0	16.5	252.10	65
33388	27120	515	4.5	3.4	22.0	135.55	65
32560	28046	249	3.6	3.8	13.0	232.69	65
27441	29134	284	9.7	10.2	33.8	13.39	65
25082	32710	188	3.9	4.0	14.1	321.71	65
11153	35452	78	5.0	7.4	19.6	337.27	65
22996	35748	201	4.6	5.0	16.1	195.92	65
19867	1970	293	3.6	3.6	13.4	88.24	66
35751	4850	361	3.4	2.9	9.4	101.74	66
14646	7190	246	3.9	3.9	14.9	51.36	66
29906	11020	571	6.1	4.1	22.0	87.89	66
15048	12439	372	4.2	3.5	26.7	55.16	66
12104	12730	223	4.3	4.5	16.1	74.48	66
4496	13006	175	9.6	12.4	33.8	11.69	66
16308	14402	410	12.1	9.2	44.4	12.21	66
36128	15568	218	6.6	7.7	23.2	48.60	66
25286	17237	412	6.6	5.1	29.1	67.86	66
42778	18941	276	5.4	4.8	26.7	104.88	66
37588	21106	399	5.5	4.4	34.6	57.49	66
46875	26748	323	3.8	3.4	18.9	139.47	66
25314	34364	207	7.1	7.3	24.7	37.53	66
35362	36298	229	3.7	4.0	13.4	199.27	66
25947	1009	325	3.2	3.0	12.2	111.65	67
7039	9619	97	3.5	5.0	13.0	108.28	67
29895	11014	471	4.9	3.7	29.8	97.38	67
43355	12829	265	4.0	3.9	16.1	91.68	67
16338	14436	495	4.8	3.8	29.5	177.07	67
47783	16630	357	5.7	4.9	23.6	68.62	67
42197	17527	517	4.5	3.3	20.8	89.50	67
41230	18628	491	5.2	3.8	25.9	83.71	67
45320	18863	163	7.4	8.3	24.4	25.54	67
39727	20880	318	3.7	3.3	22.8	133.02	67
42149	21236	132	3.7	5.2	13.4	148.58	67
13629	23547	291	2.9	2.7	14.1	151.89	67
46636	23903	518	5.8	4.3	27.1	198.82	67
5241	24643	189	5.2	5.8	17.7	79.15	67
30831	25801	181	5.9	7.3	20.8	50.46	67
36146	27682	348	3.6	3.3	9.0	91.35	67
25288	34374	197	4.4	4.3	16.5	269.50	67
8247	35650	145	4.7	5.7	16.9	280.21	67
42122	38803	142	4.6	7.0	16.5	44.64	67
25949	1009	345	3.2	2.8	18.5	159.02	68
19877	2010	317	3.4	3.1	13.7	126.90	68
7106	4503	203	3.7	4.3	13.0	79.91	68
46776	12236	155	5.5	7.7	19.2	238.76	68
12118	12715	306	4.5	4.3	19.6	85.10	68
43349	12823	489	4.9	3.7	28.7	51.04	68
42304	13813	348	5.3	4.8	13.4	31.79	68
16356	14448	263	3.1	3.3	11.4	99.30	68
50758	14606	533	3.3	2.4	14.1	193.45	68
28913	15172	635	6.9	5.4	22.4	357.57	68
12542	18094	331	4.0	3.5	20.0	172.71	68
45052	24061	287	2.5	2.6	9.0	182.19	68
32827	24252	306	3.1	2.9	15.3	162.81	68
36441	24593	373	3.3	2.7	9.0	143.41	68
28142	25466	247	4.4	4.3	17.7	125.94	68
41945	25402	182	5.0	6.8	17.7	38.70	68
30845	25760	235	7.2	6.9	28.3	73.94	68
46857	26775	318	4.5	4.0	26.7	147.12	68
13856	29747	225	4.3	4.9	15.3	127.20	68
24479	36060	286	5.7	6.1	20.0	46.56	68
19870	1987	337	6.1	5.3	29.1	133.21	69
33182	2310	328	2.8	2.6	12.6	128.46	69
29771	6931	355	4.4	3.9	11.0	73.07	69
32759	10788	295	4.1	4.0	16.9	60.01	69
46722	12703	405	4.3	3.3	14.5	77.36	69
12062	12765	257	3.9	3.7	16.9	122.10	69
42302	13805	285	3.3	3.4	12.2	121.70	69
25658	14938	558	7.4	5.1	27.9	123.30	69
36512	15713	280	3.6	3.5	14.9	156.48	69
47863	18285	285	3.5	3.5	13.4	116.57	69
27765	18554	300	3.4	3.2	14.1	86.25	69
31561	18861	554	4.5	3.4	17.7	130.19	69
30495	19211	428	6.3	4.9	43.2	69.51	69
38241	19842	553	5.4	3.5	19.6	33.37	69
45055	24076	332	3.1	2.9	10.6	143.25	69
41975	25403	212	3.4	3.8	12.2	96.15	69
46890	26762	499	5.0	3.7	26.3	143.94	69
32299	26958	359	2.9	2.4	13.7	301.83	69
40881	27724	197	4.8	5.2	16.5	262.41	69
26472	29061	216	4.0	4.6	14.1	156.55	69
12223	29324	109	5.7	8.2	20.8	159.33	69
13853	29746	229	5.5	6.1	19.6	70.22	69
24949	29964	273	8.1	8.3	30.2	29.78	69
21095	32692	324	11.6	11.2	34.6	11.89	69
15758	36352	239	5.4	5.5	20.0	102.73	69
51355	44138	58	8.1	12.5	33.0	21.49	69
50125	6822	161	3.9	5.2	13.7	88.42	70
35949	6977	218	5.1	5.7	18.5	85.24	70
26613	11896	229	7.3	7.6	27.1	26.15	70
48074	12442	364	4.6	4.0	9.0	69.62	70
12080	12725	383	7.4	6.0	25.9	61.33	70
27492	12818	533	9.5	7.2	44.4	24.16	70
42284	13804	276	3.3	3.5	11.8	169.93	70
46547	13905	519	8.0	5.4	33.0	31.12	70
25602	14936	664	5.4	2.7	17.3	242.40	70
43655	14905	353	4.6	4.0	17.7	82.29	70
28893	15166	634	6.4	4.9	21.2	329.39	70
47873	18297	320	4.4	3.9	22.4	198.91	70
13842	23786	317	5.1	4.7	21.6	43.31	70
45047	24054	308	2.6	2.6	9.4	182.43	70
46885	26766	471	5.3	4.1	37.3	151.59	70
32310	26957	611	10.5	8.0	36.5	20.12	70
23001	27862	313	5.8	5.7	19.6	53.34	70
25823	30021	239	4.5	4.9	16.1	131.60	70
17294	35783	506	9.1	6.4	41.2	50.29	70
19898	2007	284	4.8	4.9	18.5	107.42	71
7111	4482	145	4.3	5.8	15.3	67.87	71
44800	9962	356	9.0	7.8	32.6	25.76	71
44382	11531	293	5.5	5.2	24.0	81.82	71
40670	11585	246	5.5	5.5	21.6	117.40	71
47077	12693	527	8.0	5.4	33.4	52.08	71
51886	12981	329	10.1	9.5	31.8	12.10	71
43802	13208	275	6.0	6.2	22.4	60.37	71
40039	13722	371	3.0	2.5	7.5	118.97	71
42299	13815	311	4.3	3.9	21.6	84.90	71
28896	15163	608	8.3	5.6	27.9	166.26	71
39200	15855	364	4.9	4.2	10.2	53.51	71
31280	17507	537	7.5	5.2	30.2	38.03	71
27373	17891	539	7.5	5.5	32.2	61.26	71
20443	21898	262	6.7	6.8	25.5	67.04	71
12709	22027	308	6.0	5.3	34.2	39.17	71
42443	25821	212	3.8	3.7	14.1	183.99	71
40842	26124	391	4.6	3.7	22.8	111.98	71
46871	26760	323	5.4	5.0	20.8	110.79	71
7365	29398	192	7.0	7.9	24.0	19.18	71
28477	30167	292	3.3	3.0	17.3	152.03	71
19072	3788	260	3.5	3.9	13.0	84.51	72
40953	5599	412	3.3	2.5	13.4	127.81	72
51315	7671	601	4.4	3.7	16.5	23.66	72
7185	7981	188	4.6	5.2	16.1	132.00	72
47085	12676	324	3.3	3.1	11.0	74.11	72
43815	13204	328	3.9	3.4	21.2	90.15	72
9467	13417	276	5.3	5.7	18.9	40.93	72
39940	13550	134	5.7	7.1	20.0	321.13	72
37626	14642	179	3.7	4.7	13.0	288.28	72
31572	16274	577	11.5	8.6	44.4	29.03	72
48039	18880	170	4.8	6.5	16.9	226.34	72
47027	22494	337	4.0	3.4	23.6	180.26	72
46888	26770	506	4.3	3.4	25.5	159.67	72
28388	27869	392	4.9	4.0	27.5	108.67	72
15627	28917	233	12.4	13.5	46.3	17.96	72
31056	29633	152	4.6	5.9	16.1	239.08	72
22381	30701	186	10.0	12.9	35.0	18.93	72
14779	31276	234	4.2	4.1	15.7	249.47	72
20358	35891	178	6.3	7.5	22.4	51.61	72
14557	37064	127	3.9	6.1	14.5	124.98	72
14400	38702	295	5.6	5.3	23.6	44.57	72
6149	3942	138	6.2	8.1	22.4	22.22	73
40962	5596	365	2.4	2.1	7.5	239.39	73
25501	7014	495	4.7	3.4	23.2	51.39	73
27318	7909	359	5.2	4.6	11.0	60.02	73
7188	8053	306	4.1	3.9	17.3	36.40	73
32624	13206	291	3.9	4.1	13.4	148.95	73
37644	14616	158	5.9	8.5	20.8	157.29	73
40302	15674	270	5.7	5.7	22.8	58.81	73
39025	22501	520	3.6	2.6	16.5	104.14	73
1359	26106	185	5.6	7.4	19.6	95.47	73
28403	27880	466	4.4	3.5	40.1	190.28	73
26874	28613	152	3.7	4.8	13.0	231.99	73
51129	31033	547	5.6	4.4	24.7	97.12	73
14562	37040	76	4.7	7.5	18.1	93.72	73
16799	36971	153	3.4	4.1	12.2	132.12	73
10034	37310	147	4.5	5.3	15.7	288.63	73
17763	38061	167	7.3	8.3	25.5	25.51	73
40960	5595	365	2.3	2.0	8.2	182.76	74
40260	7674	189	4.7	5.1	16.5	121.08	74
47531	7916	430	4.9	3.7	29.8	64.64	74
51041	12348	502	3.5	2.7	19.6	156.68	74
46948	14218	356	4.9	4.2	17.3	49.45	74
50283	14362	559	4.7	3.8	19.2	83.25	74
40317	15661	361	3.2	2.8	13.7	114.60	74
26990	15603	273	8.5	8.1	36.9	18.47	74
46254	17930	298	4.5	4.4	18.1	117.09	74
43037	20583	212	4.2	4.6	14.9	404.68	74
43399	22858	231	5.0	5.1	18.9	211.42	74
42399	23773	235	4.8	4.8	18.5	209.59	74
28289	25357	261	6.6	6.4	27.1	78.71	74
44329	26074	309	4.5	3.9	29.5	120.39	74
46902	26761	315	4.8	4.4	23.6	146.79	74
7837	32814	177	5.0	6.1	17.3	190.92	74
23022	34345	119	4.8	7.4	17.7	146.51	74
25196	34646	218	4.0	4.1	15.3	175.38	74
11627	38582	179	6.2	7.5	21.6	36.08	74
40958	5601	405	3.2	2.6	21.2	187.90	75
47538	7900	340	2.9	2.5	12.2	110.77	75
41586	9044	243	5.6	6.0	20.8	65.97	75
9024	13184	218	4.0	4.2	14.5	127.85	75
50140	13183	421	4.2	3.2	25.1	63.96	75
46990	14230	471	3.2	2.2	14.9	123.35	75
50331	14363	227	5.5	6.1	19.6	73.03	75
33192	14891	58	4.3	8.4	18.1	512.74	75
46439	18047	276	4.0	4.4	14.1	191.26	75
4393	18434	260	4.7	4.6	19.2	131.99	75
43405	22844	271	4.0	3.8	16.5	110.22	75
1392	26102	195	5.3	6.4	18.5	102.31	75
27265	44383	136	6.0	7.6	20.4	50.45	75
25141	5891	304	3.3	3.4	11.4	60.61	76
28978	11133	108	5.1	7.9	19.2	51.89	76
8201	11428	218	4.0	4.9	14.1	64.57	76
10919	11977	191	6.7	8.1	22.0	78.45	76
43285	12616	438	4.2	3.1	23.2	59.67	76
39587	13845	229	3.2	3.9	11.4	142.23	76
16584	15179	311	5.2	4.6	32.2	53.71	76
21033	16926	342	4.5	4.1	11.8	45.40	76
46457	18101	214	6.7	7.8	23.6	216.79	76
24402	19601	557	6.6	3.6	23.2	77.99	76
29808	19726	453	6.1	4.5	33.4	43.05	76
46920	20527	255	5.8	6.1	22.0	70.36	76
36377	21972	162	4.4	5.7	15.3	154.76	76
9528	24713	253	5.9	6.5	21.2	42.78	76
31519	29054	82	5.2	8.0	19.6	326.71	76
45538	2279	210	3.2	3.6	11.4	50.79	77
19066	3774	226	4.3	4.9	15.3	96.35	77
7124	4475	126	4.9	6.6	17.7	37.32	77
40972	5597	366	2.6	2.2	12.2	191.66	77
25118	5907	351	4.3	3.8	13.0	54.40	77
13874	7330	247	3.7	4.1	13.7	107.13	77
30613	9438	622	8.4	5.2	27.5	38.19	77
8194	11460	353	4.1	3.6	15.3	112.73	77
31937	11700	565	4.6	3.4	18.1	134.32	77
45146	12004	571	7.3	5.3	27.5	93.98	77
43281	12621	487	5.7	4.3	35.7	60.09	77
24727	13997	154	4.0	5.8	14.1	57.46	77
43134	14598	489	3.6	2.6	17.3	82.57	77
41951	15044	617	7.0	4.6	23.2	32.73	77
21008	15074	485	5.4	4.3	44.0	47.21	77
21340	16114	251	5.1	5.9	17.7	48.99	77
31270	16150	280	3.9	3.8	15.7	156.95	77
18562	16606	236	6.2	6.2	23.2	63.91	77
26227	17743	502	5.9	4.6	36.1	59.95	77
45219	18013	247	3.1	3.1	11.8	270.97	77
43487	19602	273	4.4	4.8	15.7	130.26	77
23312	22315	307	5.1	4.6	26.3	84.38	77
40941	24126	504	4.3	3.3	22.4	188.65	77
2465	26007	647	9.7	5.8	31.0	30.69	77
32748	27541	339	3.5	3.0	24.0	202.55	77
31502	29027	122	4.5	6.8	16.5	177.95	77
2931	31171	120	7.4	8.9	27.1	31.50	77
46077	40116	191	5.2	6.0	18.1	111.67	77
45555	2786	519	5.2	3.8	23.6	50.21	78
40952	5600	387	3.2	2.5	7.9	166.58	78
51325	6349	286	3.5	3.6	12.6	95.73	78
4473	12917	244	5.6	6.0	20.4	32.61	78
44294	13683	223	5.1	6.1	18.1	167.55	78
18528	15860	313	5.0	4.9	16.5	80.28	78
6202	16382	152	6.0	7.2	21.2	52.85	78
20681	16708	282	4.6	4.3	20.0	61.74	78
34989	19005	374	5.6	4.7	20.4	31.74	78
10749	19266	121	4.2	6.1	15.3	170.43	78
34756	19970	211	12.4	12.5	47.9	26.54	78
39668	20660	423	6.8	5.4	48.3	32.28	78
23327	22345	220	4.2	5.2	14.9	57.49	78
42136	27711	205	4.2	4.9	14.9	198.72	78
26795	32932	202	4.7	5.3	16.9	208.39	78
15768	33999	160	4.6	5.6	16.1	428.00	78
21145	34205	328	8.6	8.0	29.8	29.14	78
16003	37845	257	4.0	3.9	16.1	191.33	78
13739	3232	335	3.4	3.2	9.4	48.49	79
19059	3742	200	3.4	4.3	12.2	66.92	79
7084	4480	168	3.7	4.5	13.4	29.54	79
40955	5593	438	2.8	2.0	11.0	180.93	79
34053	6448	325	3.8	3.5	16.9	106.89	79
50823	12398	259	4.2	4.1	16.5	105.19	79
44296	13686	221	5.6	6.9	19.6	162.57	79
14794	14185	332	6.1	5.8	17.7	37.54	79
28278	14931	434	8.0	5.8	34.6	34.72	79
44769	15262	251	6.3	6.1	26.3	19.22	79
16121	17222	325	4.8	4.2	29.8	150.26	79
41920	23037	218	4.1	4.5	14.5	92.38	79
47775	24092	309	3.5	3.4	13.0	75.01	79
24115	25488	497	4.8	3.9	33.8	130.70	79
39516	27886	264	3.6	3.7	13.7	167.54	79
22167	32485	211	11.1	11.5	42.0	12.43	79
12852	34336	314	7.3	7.1	24.0	31.94	79
5151	35966	152	4.5	5.5	15.7	152.45	79
18805	43204	166	5.1	6.1	17.7	167.85	79
13759	3227	390	4.6	3.8	45.6	67.53	80
50158	3826	293	4.1	4.0	15.7	58.92	80
44324	4364	334	4.9	4.3	22.8	35.35	80
7099	4492	200	3.4	4.4	12.2	51.39	80
40967	5605	368	2.6	2.2	8.6	193.16	80
20669	6919	263	3.0	3.4	10.6	58.08	80
14678	7238	300	3.5	3.6	12.6	34.73	80
7168	10102	251	3.6	3.7	13.7	245.88	80
50824	12411	267	3.8	3.8	14.9	155.34	80
39168	12773	384	2.5	2.0	7.5	128.98	80
24391	14019	203	5.4	6.6	18.9	36.34	80
14814	14175	341	4.1	3.5	24.4	126.61	80
28320	14939	520	3.8	2.6	15.3	167.26	80
44715	15248	558	7.9	6.1	33.0	44.89	80
46947	17611	482	3.9	2.9	23.2	210.11	80
25190	17681	366	6.0	5.0	18.1	54.65	80
40232	19102	391	4.5	3.6	18.1	71.19	80
44314	20658	189	6.7	8.1	23.2	89.00	80
42270	21030	247	3.4	3.7	12.6	166.50	80
41925	23028	244	4.0	4.3	14.9	174.68	80
24118	25470	562	4.9	3.4	18.5	96.51	80
44249	26018	567	6.6	4.9	25.5	80.79	80
26912	30047	675	7.1	4.9	21.6	83.90	80
22154	32472	203	4.2	4.4	14.5	159.35	80
25221	32594	222	4.2	4.8	14.9	94.14	80
23592	34757	606	8.7	6.6	30.6	49.04	80
44307	4344	284	2.3	2.3	9.0	417.20	81
4465	9528	519	6.2	5.0	35.3	22.39	81
31212	10641	377	2.5	2.1	10.2	150.49	81
39164	12763	386	2.8	2.2	8.2	187.43	81
52012	13641	281	6.0	6.4	21.2	81.69	81
36395	13914	354	2.7	2.3	15.7	280.95	81
14819	14172	495	5.6	4.2	31.8	125.87	81
28310	14934	448	3.1	2.5	33.4	163.14	81
25231	15968	496	5.7	4.0	26.7	121.92	81
16586	16228	255	4.5	4.4	18.1	81.38	81
40518	16904	417	3.5	2.6	16.1	145.90	81
31924	17303	478	4.7	3.7	40.5	130.92	81
25177	17665	335	4.3	3.8	22.8	131.44	81
45916	19862	564	8.8	6.9	36.1	17.16	81
43140	20895	295	5.0	4.5	27.9	100.48	81
36545	21986	455	4.2	3.0	21.6	117.96	81
40198	22130	502	4.0	3.3	26.3	172.47	81
44227	26026	350	5.8	5.0	22.0	42.31	81
41976	26640	147	7.3	11.0	25.9	23.06	81
22151	32375	135	4.8	6.7	16.9	163.19	81
5148	33831	154	4.6	6.2	16.1	127.05	81
45172	42057	131	4.6	6.8	16.5	241.03	81
19039	3748	186	3.2	3.8	11.4	35.06	82
44305	4343	306	2.4	2.3	9.8	400.49	82
40959	5598	375	3.1	2.5	7.1	148.60	82
43743	8178	372	5.5	4.6	33.4	89.28	82
51149	9826	281	5.4	5.7	19.6	94.35	82
49929	11448	214	4.2	5.3	14.5	109.31	82
39166	12763	444	3.0	2.3	22.8	226.38	82
49863	13101	375	3.9	3.2	10.6	84.76	82
11030	13539	585	5.9	4.4	21.6	51.44	82
26656	14150	566	8.4	6.4	33.0	34.84	82
51620	14348	312	5.1	4.8	19.2	53.11	82
13225	14839	251	4.8	5.3	17.3	101.47	82
44726	15251	379	6.0	4.9	39.7	38.41	82
29686	17978	336	4.2	3.7	24.4	135.13	82
46193	19390	279	3.9	3.8	15.7	138.07	82
36547	21969	401	4.4	3.5	20.8	148.18	82
42022	25436	294	3.7	3.8	13.0	86.13	82
46901	26761	321	3.4	3.3	11.0	109.63	82
13174	33748	183	3.3	4.0	11.4	145.72	82
22976	35009	661	4.8	3.5	15.7	270.55	82
41520	36063	209	4.3	5.0	14.9	60.94	82
45155	42053	145	4.3	5.8	15.3	211.16	82
43302	1593	518	4.2	3.3	21.6	73.54	83
44311	4341	286	2.4	2.3	9.4	510.91	83
40978	5589	417	3.1	2.4	15.7	159.99	83
46864	6919	503	5.1	3.9	28.3	60.36	83
44227	10259	222	6.6	6.2	25.9	43.21	83
45522	11940	401	5.4	4.1	17.3	24.92	83
39187	12760	380	2.7	2.3	15.3	158.62	83
5966	13517	604	5.3	3.9	18.9	74.42	83
38888	13899	346	2.8	2.5	11.4	195.69	83
48786	13884	268	3.5	3.7	13.0	113.50	83
51607	14307	246	4.7	4.4	19.2	32.68	83
19736	15142	181	5.4	7.0	18.5	29.83	83
26476	15090	320	6.1	5.4	32.2	81.04	83
44713	15249	358	5.9	5.1	16.9	37.02	83
51080	15245	364	5.2	4.4	19.2	43.50	83
25159	15600	341	3.9	3.5	11.8	80.52	83
29660	17962	290	3.8	3.8	14.9	110.01	83
23487	19075	588	6.5	4.9	24.0	72.56	83
33160	20608	335	5.1	4.6	17.3	71.01	83
36530	21969	357	5.4	4.7	19.2	122.92	83
45802	22182	388	7.5	6.0	32.2	23.51	83
17732	24529	221	5.2	6.2	18.5	83.90	83
46880	26750	486	5.7	4.2	31.0	138.69	83
37278	28322	250	4.2	4.9	14.9	71.91	83
36322	29620	285	4.6	4.8	16.9	62.86	83
29539	30083	262	3.4	3.2	14.5	286.75	83
14318	33951	71	3.2	4.3	12.2	344.12	83
44310	4338	289	3.3	3.3	13.4	355.11	84
40965	5602	364	2.7	2.3	7.9	164.05	84
50119	6868	241	7.1	7.7	26.3	26.16	84
4437	9581	206	6.0	6.5	21.6	51.43	84
31879	9916	510	5.1	3.7	23.6	118.00	84
45543	13185	222	5.4	6.5	19.2	292.31	84
38885	13917	327	2.6	2.4	9.0	219.34	84
51169	14428	327	5.7	5.1	25.1	82.15	84
43307	14768	421	4.1	3.2	31.4	102.41	84
21925	17264	540	5.1	4.2	24.0	79.62	84
34971	17292	462	6.9	5.3	47.5	66.95	84
29663	17958	281	4.1	3.9	18.1	118.98	84
23468	19058	628	5.4	3.8	18.1	132.68	84
36549	21965	372	4.6	3.9	48.3	105.84	84
40208	22396	533	5.8	4.4	26.7	68.75	84
35074	25766	146	3.3	4.0	11.4	519.76	84
46888	26758	474	4.8	3.8	34.2	122.41	84
30776	28077	261	4.1	3.9	16.9	165.41	84
27520	28484	521	5.2	3.7	22.4	126.79	84
29535	30091	274	3.7	3.6	14.9	259.31	84
9273	32300	156	5.1	7.5	18.9	91.25	84
14362	33868	122	4.1	5.5	14.1	141.77	84
9757	37967	140	4.9	6.3	17.3	98.94	84
44318	4345	297	2.9	2.8	12.2	364.57	85
48435	15906	195	5.4	5.8	20.0	28.44	85
15180	16098	383	2.7	2.2	16.9	160.91	85
27507	18227	507	5.1	4.1	30.6	144.25	85
27587	21704	280	5.6	5.3	24.4	55.41	85
41982	23024	269	4.6	4.2	22.4	65.99	85
13108	25636	305	4.1	3.8	18.9	133.34	85
46902	26776	295	5.4	5.2	22.4	120.19	85
10157	27794	172	5.0	7.1	17.7	115.16	85
29530	30084	275	4.2	4.0	17.3	296.09	85
6011	33139	192	6.0	7.5	21.2	67.66	85
40825	38235	276	6.9	6.8	27.9	38.55	85
44301	4349	280	2.7	2.6	10.6	296.74	86
27526	10685	441	5.6	4.4	41.6	54.26	86
5017	10912	241	5.5	5.8	20.0	51.57	86
40774	13578	181	2.8	3.3	9.8	250.96	86
29657	17965	298	4.4	4.5	15.3	89.27	86
11568	23248	226	4.9	4.5	19.6	127.08	86
46892	26771	533	4.5	3.7	22.8	138.54	86
29542	30076	295	3.9	3.7	15.7	256.94	86
44301	4335	274	2.6	2.7	9.8	257.09	87
51777	8820	233	4.2	4.8	14.9	48.43	87
27518	10676	321	2.9	2.5	18.9	156.05	87
46041	12591	546	3.8	2.6	14.9	86.11	87
44662	15608	489	4.0	2.9	20.4	68.27	87
40755	17270	509	4.6	3.5	22.8	167.75	87
29666	17966	441	4.2	3.3	42.0	120.59	87
19884	19041	570	5.6	3.5	19.6	64.23	87
21176	19199	313	5.0	4.8	18.9	32.60	87
41517	20280	592	7.4	4.9	25.9	82.13	87
15846	22404	482	4.7	3.3	22.8	86.11	87
46368	22977	291	2.6	2.6	9.4	166.35	87
43219	25037	155	5.0	7.1	18.1	148.24	87
31614	26711	540	6.7	4.7	27.5	76.37	87
46886	26741	236	5.7	5.3	23.2	150.84	87
22336	27969	482	5.0	3.6	25.9	81.29	87
32024	28276	256	4.6	4.3	20.0	173.05	87
29531	30082	316	4.6	4.3	19.6	263.83	87
26351	30962	359	4.9	4.2	13.4	81.37	87
10259	31953	322	11.2	10.5	39.3	17.01	87
40915	32497	203	3.7	4.4	13.0	168.90	87
3993	38888	72	11.0	16.7	42.0	20.09	87
31891	42888	101	4.5	8.0	18.1	89.38	87
44315	4350	302	2.2	2.1	8.6	322.79	88
21064	4583	215	5.0	5.5	17.7	36.44	88
8640	8740	260	4.1	4.1	15.7	68.52	88
27511	10677	398	3.2	2.6	40.8	152.13	88
46034	12594	417	4.9	3.6	16.5	71.13	88
32899	12982	309	4.4	4.2	18.5	103.18	88
26750	13848	319	4.4	4.1	17.3	81.69	88
43858	13810	320	6.3	6.2	19.6	28.84	88
10427	14015	243	4.8	5.3	16.9	39.34	88
46342	14592	507	3.8	2.8	19.2	88.96	88
10447	15109	303	3.5	3.3	14.9	125.34	88
19718	15158	180	4.7	6.2	16.5	78.60	88
41419	16208	530	3.9	2.8	16.9	84.83	88
40734	17285	426	4.0	3.1	22.0	132.22	88
50904	17786	290	4.5	4.4	17.7	124.08	88
29658	17972	438	5.8	4.5	42.4	100.94	88
38345	19012	423	3.4	2.6	18.9	111.73	88
38015	20249	472	4.7	3.7	38.1	192.86	88
40663	21350	658	6.0	3.8	18.9	143.47	88
39732	21354	563	6.8	4.7	25.5	114.35	88
35983	22139	279	4.2	4.0	17.7	121.50	88
15827	22407	333	4.3	3.9	16.5	182.28	88
21809	22517	273	11.7	12.6	41.2	12.32	88
42568	24415	463	3.4	2.7	28.3	153.68	88
11931	25068	209	7.0	7.8	24.7	21.93	88
46896	26762	280	3.9	3.9	15.7	152.46	88
7717	30034	291	9.2	9.1	34.2	13.65	88
29535	30088	230	4.2	4.5	15.3	311.49	88
3253	31769	193	4.9	5.7	17.3	111.66	88
40864	32521	188	4.7	5.5	16.5	103.44	88
3680	34085	99	8.1	13.3	31.0	61.78	88
51385	34015	244	6.1	6.8	22.0	33.82	88
12272	34410	262	5.0	4.8	21.6	141.70	88
26462	1117	308	2.8	2.7	10.2	52.88	89
29017	1596	436	2.8	2.1	18.5	75.74	89
40313	6974	562	5.4	4.3	22.8	76.17	89
6593	9129	140	4.8	5.5	17.3	29.20	89
27511	10678	401	3.0	2.4	26.3	136.10	89
33570	10796	247	5.0	4.7	20.4	36.57	89
32911	13006	368	5.8	4.9	17.3	34.04	89
46045	13478	170	4.4	5.8	15.3	160.22	89
11236	14525	274	5.4	5.3	22.0	54.29	89
49005	14900	517	5.3	3.8	24.0	72.37	89
27339	17178	240	4.8	5.0	18.1	87.12	89
40746	17280	412	3.6	2.9	24.4	148.62	89
29652	17973	517	4.9	3.9	25.9	117.56	89
48305	18797	320	7.9	7.3	32.6	20.85	89
38351	19003	393	3.7	3.0	30.6	117.88	89
38034	20260	350	4.3	3.7	36.5	71.13	89
21761	22467	525	4.9	3.7	23.2	103.79	89
27204	23831	520	3.6	2.7	17.3	197.07	89
24148	24385	267	6.2	6.2	25.1	25.13	89
44658	29721	309	4.1	3.7	19.6	85.85	89
29533	30076	239	3.4	3.4	13.4	202.16	89
21382	30399	330	11.2	10.5	35.7	16.37	89
21117	31955	295	4.3	3.8	22.8	110.36	89
44049	33850	545	5.3	3.9	21.6	144.10	89
6989	34495	137	4.0	5.6	14.5	137.48	89
12267	34403	151	5.2	6.4	18.1	207.01	89
29018	1596	281	4.1	3.9	18.1	95.77	90
7110	4477	218	4.3	4.7	15.3	43.61	90
35496	8340	507	4.9	3.5	22.8	136.48	90
50207	11538	547	5.1	3.9	22.0	62.23	90
37990	14695	204	4.5	5.6	15.7	123.46	90
35781	15640	250	4.3	4.9	15.3	104.24	90
40742	17278	526	4.4	3.4	21.2	150.12	90
6983	17832	332	8.4	7.6	33.0	13.41	90
29664	17944	290	4.1	4.1	15.7	112.65	90
32830	18547	331	3.5	3.2	15.7	94.97	90
38359	19035	394	4.1	3.3	18.1	96.07	90
25768	20491	306	4.3	3.9	22.8	71.56	90
43830	21106	280	3.2	3.3	12.2	146.72	90
41484	25468	186	3.6	4.5	13.0	208.13	90
29538	30072	201	4.0	4.3	14.1	247.14	90
14684	33222	259	5.6	5.9	21.2	26.28	90
16191	38124	159	4.7	5.9	16.5	198.73	90
29011	1599	422	3.1	2.3	13.7	102.80	91
17934	6106	280	6.9	6.9	27.9	30.34	91
22778	6122	313	4.5	4.4	15.3	38.22	91
4055	11257	464	8.4	6.0	39.3	20.01	91
10771	14593	182	5.4	5.6	19.2	119.96	91
36972	14846	236	4.7	5.4	16.9	88.84	91
22477	15659	381	3.4	2.7	10.6	73.81	91
23484	16780	419	5.4	4.2	28.3	42.26	91
13378	17685	299	4.6	4.2	23.2	81.29	91
34123	17959	372	2.7	2.2	11.4	259.37	91
38337	19018	388	3.5	2.8	10.6	104.75	91
41344	22310	150	5.2	7.2	18.5	78.69	91
8862	22848	289	3.7	3.3	21.2	257.13	91
31692	24786	204	6.5	7.9	22.8	29.60	91
46875	26722	416	5.0	4.0	35.0	122.52	91
9225	28747	112	5.3	7.1	18.9	224.36	91
29541	30073	303	4.0	3.7	20.8	271.76	91
44664	2549	242	3.8	4.2	14.1	121.38	92
26111	3469	200	2.5	3.2	8.6	169.46	92
42368	3537	565	5.0	3.5	18.9	52.15	92
38372	4749	174	5.1	6.5	17.3	21.09	92
33293	5441	259	2.6	2.9	9.4	247.77	92
22780	6134	308	3.5	3.4	13.0	116.20	92
17612	10399	293	4.2	4.0	17.3	88.49	92
21141	11517	369	5.8	4.9	11.4	24.53	92
45698	12084	342	4.8	4.2	17.7	81.44	92
13709	13216	353	3.8	3.2	16.1	174.05	92
51251	13410	496	4.0	3.2	28.3	84.57	92
50009	14470	520	4.4	3.6	23.6	34.31	92
10792	14550	179	4.8	6.3	16.5	209.78	92
22496	15692	366	6.0	5.0	21.2	29.93	92
32038	16071	358	2.9	2.4	10.2	156.20	92
36235	16372	387	4.3	3.4	14.5	90.95	92
22499	16618	317	5.2	5.2	16.5	59.57	92
45536	16875	338	3.6	3.2	20.0	161.77	92
13367	17696	314	4.7	4.3	20.4	109.67	92
33389	17721	373	2.9	2.4	13.7	236.50	92
29668	17970	520	4.8	3.5	22.0	111.47	92
39144	21776	437	2.8	2.2	25.5	215.93	92
15202	24639	299	5.3	4.8	26.3	29.33	92
7625	25038	57	5.4	9.3	22.0	138.14	92
6641	26188	106	3.8	5.4	13.7	402.79	92
46901	26764	451	4.5	3.5	34.2	148.13	92
25533	27628	565	4.2	3.1	16.5	337.64	92
38581	27745	471	3.7	2.9	25.5	171.98	92
26848	29029	211	6.0	6.2	22.0	59.10	92
7866	30031	127	5.1	7.0	17.7	92.70	92
8484	38369	87	3.6	6.0	13.7	165.32	92
43835	44024	202	4.7	5.6	16.5	92.55	92
26123	3471	242	3.2	3.5	11.8	149.83	93
21571	3579	298	3.5	3.1	17.3	59.77	93
33283	5434	265	3.2	3.5	11.4	139.88	93
17613	10402	389	2.8	2.2	7.5	145.14	93
5000	10901	226	5.0	5.5	18.1	50.45	93
15951	12217	325	4.3	3.8	24.4	132.72	93
7900	12300	214	3.7	4.6	12.6	160.18	93
50702	13244	278	4.0	3.9	15.7	74.63	93
10800	14534	192	4.3	5.3	14.9	162.52	93
26472	14789	610	8.6	4.7	28.7	62.76	93
22488	16635	290	4.6	4.3	22.0	102.18	93
13390	17711	356	5.0	4.3	18.1	104.50	93
35085	17886	383	2.9	2.4	12.2	184.16	93
38313	18390	390	1.8	1.4	5.1	186.62	93
29920	19295	380	4.2	3.4	23.2	164.44	93
45971	21945	265	4.6	4.7	17.7	86.24	93
34461	24053	405	5.5	4.1	17.7	66.82	93
46886	26757	327	3.6	3.3	16.9	129.59	93
25547	27613	558	4.1	3.1	16.5	326.92	93
38599	27741	512	3.7	3.0	20.8	245.96	93
29526	30089	420	4.8	3.6	21.2	102.40	93
19378	33850	390	12.2	9.6	36.1	15.46	93
13891	37721	57	4.3	7.0	17.3	143.49	93
43865	44042	187	5.1	6.1	18.1	182.06	93
26113	3478	273	3.7	3.8	14.1	141.29	94
17611	10402	335	5.6	4.9	24.7	51.33	94
4983	10920	225	4.2	4.7	14.9	49.70	94
[truncated: 998,000+ more rows]
