# Supplementary material for: The nanoscale organization of the Nipah virus fusion protein informs new membrane fusion mechanisms
Source: eLife. 2025 Jan 2;13:RP97017. doi: 10.7554/eLife.97017 (PMC11695058; doi:10.7554/eLife.97017)
Supplement: Figure 3—source data 1. [file elife-97017-fig3-data1.zip › Figure 3_source data 1/L53D.txt]

18530	5775	203	4.7	5.9	15.7	54.94	1
10241	7690	671	6.6	4.1	19.2	48.77	1
4918	8684	587	5.3	3.5	17.7	24.22	1
7762	9041	126	6.5	8.9	21.6	38.70	1
26775	12914	610	3.4	1.8	10.6	175.18	1
49725	14915	532	5.9	4.1	23.2	36.69	1
25778	16462	602	8.3	4.9	25.9	29.64	1
36265	19143	573	7.8	5.9	27.9	69.28	1
1825	21690	576	4.6	2.8	14.9	86.82	1
43112	25529	350	6.3	5.6	13.4	21.71	1
37998	27926	232	5.0	5.1	17.3	64.71	1
9473	34494	699	7.5	3.6	21.6	127.77	1
19805	34774	534	4.2	2.9	16.1	203.24	1
19697	40951	603	7.0	5.5	24.0	77.33	1
18517	43053	227	7.8	9.2	25.5	24.20	1
14975	43839	174	5.6	6.9	18.5	127.60	1
35874	46610	173	7.8	9.0	24.4	38.60	1
18810	3735	97	4.3	7.4	15.7	83.61	2
11197	4343	107	4.3	7.1	15.3	78.11	2
18151	6421	341	3.6	3.2	9.0	102.26	2
10287	7670	628	7.3	4.9	22.4	35.18	2
18545	7973	581	9.7	5.3	31.4	30.89	2
38896	8229	558	6.2	4.2	22.0	55.70	2
5834	8599	478	9.4	6.3	40.1	31.77	2
36891	8995	385	6.2	5.0	31.0	40.04	2
18535	9452	535	6.3	4.2	23.6	56.08	2
28275	9762	688	6.5	3.5	18.5	68.71	2
28414	12477	567	11.8	7.4	40.1	16.93	2
36183	12494	603	5.9	4.0	19.2	92.56	2
25060	18340	594	9.7	5.5	30.6	37.19	2
28829	18669	582	4.2	2.9	14.1	90.12	2
44626	19217	478	5.1	3.8	27.9	61.68	2
46922	24942	595	7.4	5.6	24.7	57.60	2
46550	27592	53	8.7	13.2	29.8	24.97	2
4835	29716	574	8.3	4.8	26.7	25.71	2
11682	33954	251	6.8	6.6	25.9	41.43	2
9559	34495	604	7.8	6.0	26.7	58.31	2
19804	34795	603	8.1	5.5	26.3	45.43	2
13431	35211	377	6.1	4.9	31.8	30.46	2
18400	35991	313	5.8	5.3	23.6	59.03	2
17846	44915	213	9.8	12.0	32.2	14.75	2
10157	5139	725	4.2	2.0	11.8	219.39	3
23387	6375	89	4.2	6.3	14.5	26.74	3
5832	8611	639	8.1	4.3	24.4	42.22	3
21436	9127	529	7.3	5.4	32.2	41.29	3
18564	9439	595	8.2	4.6	26.3	50.79	3
28296	9687	518	8.1	5.5	32.2	15.69	3
25051	11244	628	5.6	3.6	16.9	95.74	3
22753	11929	621	6.9	4.5	21.2	38.70	3
33187	14140	511	4.2	2.7	15.7	124.45	3
3208	17432	577	7.9	5.0	26.3	40.61	3
28793	18673	584	3.0	1.9	9.8	208.11	3
34298	19118	462	6.4	4.6	34.2	52.86	3
32678	21746	659	11.2	6.0	33.4	37.80	3
16294	32159	576	3.5	2.6	12.2	158.43	3
13459	35233	453	5.0	3.8	36.9	102.54	3
37937	37697	309	9.5	8.6	38.1	28.01	3
37412	39187	445	4.1	3.0	23.6	110.14	3
30566	45351	205	5.6	6.9	18.5	35.32	3
37162	48231	129	13.0	18.1	43.6	13.47	3
10137	5154	673	6.7	3.4	19.6	123.37	4
7362	7170	444	6.7	4.6	25.1	34.67	4
10248	7691	664	7.2	4.1	21.2	40.91	4
6341	7983	570	7.4	4.6	24.4	29.56	4
5230	9377	412	3.4	2.5	13.4	84.05	4
10669	10028	657	7.8	4.2	23.2	71.29	4
29550	12130	467	3.9	2.6	15.3	87.95	4
33195	14154	435	4.4	3.3	25.1	82.73	4
23281	16554	577	5.7	3.6	19.2	57.12	4
32984	16566	534	6.2	3.8	22.0	40.06	4
30533	17206	572	6.7	4.3	22.8	48.33	4
28816	18679	576	4.6	2.9	14.9	157.08	4
10836	20977	563	4.8	2.8	15.7	154.58	4
11391	23695	563	5.5	3.3	18.5	103.71	4
41194	28929	337	4.8	4.2	18.1	115.64	4
15030	29756	549	8.2	5.5	29.8	53.48	4
22491	32035	518	7.3	4.7	27.9	35.89	4
37399	39197	379	4.0	3.2	13.7	101.85	4
38728	49722	181	5.6	6.7	17.7	76.51	4
10144	5144	617	7.1	4.3	21.6	51.06	5
22372	7616	569	4.8	3.2	16.5	162.24	5
6356	7976	588	7.5	4.6	24.4	48.59	5
15225	10980	657	9.0	5.1	26.3	39.78	5
26363	11657	588	6.7	4.4	22.0	77.32	5
29554	12131	539	4.0	2.4	13.7	118.50	5
37851	15850	555	3.5	2.0	11.8	108.99	5
11373	23688	581	5.8	3.5	18.9	129.24	5
25443	25693	515	6.6	4.9	31.0	67.17	5
40694	26081	517	10.8	7.0	40.8	43.99	5
5585	30682	518	7.2	5.0	29.8	84.36	5
37197	34329	203	5.8	7.4	18.9	96.78	5
9002	34921	578	8.4	5.8	28.7	23.76	5
5922	35644	218	5.7	6.5	18.9	34.77	5
34480	40108	642	10.6	5.0	33.0	23.25	5
33606	1603	125	3.1	4.7	10.6	88.77	6
4001	4012	213	4.7	5.6	15.3	25.22	6
11174	4303	87	3.2	4.9	11.0	88.45	6
10266	7684	598	6.6	3.7	20.8	31.53	6
25100	9814	537	4.2	2.7	14.9	115.85	6
26373	11687	363	5.0	4.2	27.1	32.34	6
10642	13259	109	5.1	8.2	18.1	73.73	6
29012	14138	633	6.4	4.4	19.6	24.66	6
31796	14516	551	8.4	5.2	29.1	27.21	6
8597	21625	523	6.4	4.1	23.6	63.67	6
26628	25992	549	5.1	3.5	18.5	86.09	6
4540	29145	455	5.6	4.1	31.8	69.21	6
3186	29718	559	8.2	5.9	30.2	38.01	6
39497	32979	129	6.2	9.3	21.2	28.59	6
7000	33131	476	5.8	4.4	41.2	66.98	6
7559	35507	84	11.3	14.1	42.0	26.56	6
27954	46070	126	5.5	7.4	18.5	70.06	6
5095	4820	639	7.0	5.1	21.2	57.13	7
16171	4901	80	3.2	5.5	11.8	185.25	7
12245	5319	160	6.8	8.5	22.0	20.36	7
10292	7659	625	5.6	3.6	16.9	36.39	7
13992	8713	495	5.2	3.6	24.0	68.37	7
25076	9821	544	6.9	5.0	27.1	81.98	7
22010	12012	646	9.5	6.3	29.1	26.27	7
49548	17382	279	5.9	5.4	24.4	25.63	7
37372	18410	636	10.2	6.9	31.4	22.68	7
33998	19034	595	8.5	5.0	27.1	58.61	7
8581	21616	482	5.2	3.4	20.4	82.44	7
54009	22356	403	5.3	4.2	37.7	69.10	7
3603	23614	651	9.7	5.9	28.7	48.42	7
46489	26106	475	5.7	3.8	23.2	65.68	7
5548	27392	612	11.3	6.4	35.7	49.40	7
7788	27839	595	7.5	4.4	23.6	60.10	7
4498	29148	340	5.2	4.4	26.7	65.40	7
40740	30302	453	10.3	7.3	47.1	25.18	7
6217	31401	625	9.6	6.5	29.8	28.61	7
10415	35421	555	8.3	5.0	28.3	57.27	7
18774	36754	407	4.2	3.3	34.6	217.81	7
24831	42543	196	6.3	7.2	20.8	27.80	7
31243	42759	304	6.8	5.9	35.3	49.86	7
17775	44932	194	9.7	12.6	31.4	26.39	7
38283	44913	189	4.5	4.6	14.5	258.64	7
15637	7520	635	7.1	4.4	21.6	42.06	8
21795	7445	153	5.6	7.5	18.5	77.47	8
10277	7691	604	8.6	4.8	26.7	34.93	8
18907	8659	656	5.1	2.7	15.3	94.62	8
13990	8701	342	4.7	4.1	19.2	53.44	8
42980	11054	564	7.1	4.5	24.0	44.10	8
21349	16839	622	6.2	3.6	18.9	71.38	8
40782	17398	550	6.4	3.9	22.4	43.68	8
29202	18590	610	7.0	4.5	22.0	32.21	8
34020	19056	570	4.1	2.4	13.4	145.98	8
38507	20380	383	2.4	1.9	12.2	187.40	8
8640	21629	432	6.4	4.6	26.7	49.89	8
54010	22352	372	3.2	2.6	8.6	62.96	8
41806	22569	499	4.0	2.9	20.0	190.87	8
12717	23062	660	4.6	2.4	13.7	172.75	8
3590	23677	408	6.4	4.8	27.9	18.64	8
32240	24876	462	6.1	4.4	30.2	36.97	8
41359	25483	496	10.7	6.7	39.3	24.68	8
3171	29707	542	6.2	4.7	25.9	57.87	8
38216	44837	230	5.4	5.2	19.2	94.96	8
29503	46696	204	6.2	7.5	20.4	47.12	8
6374	4052	569	4.9	3.0	16.1	91.28	9
14553	4273	324	5.3	4.5	29.5	37.42	9
13111	5414	580	5.7	3.9	19.6	33.32	9
15646	7502	534	7.6	5.4	30.6	48.17	9
18893	8648	578	8.2	4.8	26.3	31.58	9
42994	11066	697	8.1	4.6	23.2	65.24	9
24161	11314	633	8.4	5.6	25.9	40.99	9
31371	12592	321	4.7	4.4	13.4	40.47	9
33988	19040	577	5.1	3.3	17.3	150.03	9
7318	19806	438	6.0	4.6	43.6	119.75	9
18368	20656	568	7.8	4.8	25.9	54.94	9
8598	21647	566	5.0	3.2	17.3	74.23	9
3477	22446	652	9.6	5.5	28.3	56.57	9
41796	22571	458	2.8	2.0	13.4	157.85	9
44587	25025	533	6.7	5.1	29.5	57.59	9
43110	25453	621	9.8	6.4	30.2	31.54	9
3238	29717	613	8.6	5.3	26.7	34.27	9
33264	32916	571	6.3	3.6	20.0	46.85	9
37085	33370	284	6.7	6.2	27.5	59.93	9
35840	33573	585	7.2	4.1	23.2	54.58	9
5913	35733	343	9.2	8.0	29.8	19.46	9
39958	42650	167	9.2	12.4	30.6	30.74	9
39274	46877	76	5.8	8.7	20.4	43.71	9
6353	4040	515	4.4	3.2	20.0	88.64	10
53196	5599	544	5.6	4.1	22.4	24.04	10
7494	6503	452	4.2	3.1	24.4	70.32	10
13008	6616	143	3.6	4.7	12.2	215.41	10
8312	7990	635	6.9	4.4	20.8	31.61	10
40140	10218	414	2.9	2.1	11.0	76.42	10
43018	11060	606	6.4	3.7	20.0	78.55	10
12100	12026	170	5.1	6.4	16.9	24.29	10
47286	14533	469	8.1	5.6	36.9	25.34	10
31568	14929	621	9.0	5.4	27.9	46.83	10
31614	17982	425	8.5	6.2	37.3	25.93	10
18394	20618	670	9.6	5.2	28.3	55.13	10
44619	25060	534	4.7	3.1	17.7	50.84	10
43016	25446	325	8.2	7.5	27.5	29.21	10
6213	28006	635	7.9	5.1	23.2	44.17	10
7592	29792	547	4.3	2.8	15.3	47.74	10
5870	35655	544	8.1	5.9	32.6	18.81	10
37957	37232	641	7.0	4.6	21.2	166.11	10
39588	42029	199	3.7	4.1	12.2	52.11	10
14541	4251	515	3.9	2.9	18.5	76.93	11
7486	6499	441	4.8	3.3	17.7	70.39	11
13010	6617	191	4.4	5.5	14.5	216.90	11
22338	7183	554	5.9	4.8	23.2	37.84	11
43036	11066	564	6.1	5.0	24.4	22.62	11
49892	11556	66	4.5	7.5	16.9	256.34	11
27483	11987	652	6.2	3.3	18.9	73.40	11
30670	12149	588	6.8	5.0	23.2	37.53	11
31541	14935	498	8.4	6.1	42.4	36.71	11
45665	15483	218	4.1	4.7	13.4	289.23	11
1650	16762	633	7.9	4.1	24.0	67.31	11
17245	17552	612	4.2	2.3	13.4	147.23	11
5180	23987	578	6.4	4.2	21.6	124.85	11
43131	25452	579	10.9	7.2	36.5	24.51	11
36791	26284	619	8.4	5.0	25.5	41.55	11
34906	26735	665	7.1	4.3	20.8	109.43	11
46097	31459	511	6.7	4.9	30.6	39.95	11
7355	33461	599	4.9	3.1	15.7	93.51	11
39298	39536	313	5.5	5.2	18.5	30.57	11
22233	41709	101	8.3	10.8	26.7	35.02	11
8316	43691	507	7.6	5.3	33.4	62.20	11
48397	44580	179	5.8	6.3	18.9	19.68	11
38397	45032	297	5.0	4.8	18.9	64.95	11
14504	4259	550	5.3	3.9	20.4	46.33	12
4842	7087	672	6.8	3.5	20.0	60.08	12
22361	7209	463	4.9	3.7	32.6	78.76	12
49889	11541	121	4.3	6.4	14.9	232.15	12
30646	12180	406	3.5	2.6	11.8	102.74	12
20701	13260	618	8.9	5.6	27.1	28.42	12
26420	15241	390	4.6	3.5	11.0	45.89	12
45672	15492	170	3.7	4.9	12.2	408.83	12
17273	17562	652	4.5	2.4	13.7	208.66	12
12523	22811	274	5.8	6.0	19.6	45.24	12
31675	25337	612	6.2	3.9	19.2	73.03	12
36800	26279	463	5.6	3.9	24.7	61.55	12
38671	27319	369	5.1	4.2	12.6	144.16	12
3543	29197	624	8.1	4.5	24.7	50.50	12
37188	39173	475	5.8	4.1	28.3	69.90	12
35001	43293	217	4.4	5.1	14.5	139.12	12
25213	43743	284	6.9	6.6	26.7	28.85	12
17791	44954	250	6.3	6.6	22.4	25.03	12
9007	45280	201	4.8	5.8	16.1	109.37	12
25958	3322	317	2.6	2.3	10.2	371.88	13
14526	4246	514	6.0	4.3	26.3	63.73	13
50024	4536	218	3.9	4.5	13.0	116.89	13
23151	5267	607	6.6	4.5	21.2	65.86	13
27147	5673	87	4.7	7.2	16.9	76.66	13
4834	7087	714	5.7	3.1	15.7	76.07	13
22393	7602	558	7.2	4.9	25.9	52.87	13
24255	10285	623	4.9	2.9	15.3	97.17	13
27012	10306	412	7.3	5.7	46.0	20.90	13
27959	11621	553	8.0	5.0	27.9	37.00	13
30630	12162	397	2.7	2.0	7.5	165.69	13
29252	12250	495	4.8	3.4	22.8	107.75	13
20708	13284	570	8.2	5.5	28.3	20.18	13
39316	14481	558	6.3	4.6	24.0	54.83	13
45671	15505	166	3.4	4.3	11.4	150.38	13
17273	17558	646	4.4	2.4	13.4	237.61	13
18136	25148	573	5.3	3.2	17.3	105.45	13
52121	25189	294	4.2	3.8	18.5	79.57	13
43118	25487	610	8.6	5.6	27.5	36.11	13
36752	26308	566	10.2	6.5	35.3	40.25	13
38696	27320	322	3.6	3.1	24.0	176.45	13
46488	27530	237	6.2	6.5	21.2	18.62	13
3804	29248	665	7.7	4.1	22.8	269.22	13
7082	31572	625	6.9	4.2	21.2	76.69	13
43254	36507	167	7.3	9.4	24.0	18.55	13
41930	3128	597	6.6	4.6	22.0	68.64	14
4851	7091	643	3.7	2.0	11.0	66.87	14
26989	10301	488	3.8	2.6	17.3	116.02	14
35592	12466	313	6.0	5.2	30.2	18.03	14
27118	14380	661	8.9	5.2	26.3	54.80	14
50220	14908	441	4.6	3.5	33.4	69.33	14
22604	15526	629	6.1	3.4	18.9	88.47	14
17262	17556	612	3.8	2.3	11.8	232.08	14
35660	20362	476	7.6	5.3	36.1	116.35	14
27800	21963	542	4.6	2.8	16.1	118.07	14
31257	24852	578	9.9	6.0	33.0	31.01	14
38678	27331	337	4.0	3.5	13.0	144.06	14
46591	27585	215	11.7	14.3	38.1	13.73	14
35953	30729	543	5.8	3.6	20.4	52.07	14
7069	31597	614	6.7	4.2	20.8	90.96	14
38304	35689	218	6.9	7.4	23.2	24.68	14
22010	35977	371	5.5	4.5	21.6	81.62	14
8060	39515	566	6.3	4.3	22.4	77.70	14
21932	40725	255	6.6	7.0	22.4	68.11	14
42045	42008	244	7.5	7.3	27.1	46.06	14
42568	43999	286	8.2	8.5	27.1	24.16	14
37540	46280	307	4.7	4.5	16.9	74.16	14
41985	3140	596	5.7	3.9	18.9	95.25	15
9951	5288	93	3.8	5.9	13.4	99.40	15
53264	5625	229	8.8	9.6	29.5	21.66	15
25795	8492	640	6.1	3.3	18.5	69.46	15
26987	10301	430	3.6	2.6	16.1	151.52	15
24611	11522	665	9.4	5.7	27.5	73.28	15
31584	12863	518	5.2	3.6	21.6	48.74	15
20742	13317	368	8.1	6.7	19.6	15.03	15
50223	14956	365	5.3	4.4	13.0	47.67	15
8542	15275	642	7.1	4.6	21.2	32.77	15
52144	16419	283	4.5	4.3	17.3	56.36	15
2387	21694	545	6.4	3.7	21.2	96.67	15
49340	21725	242	4.5	5.3	14.9	79.85	15
31215	24861	566	5.8	4.0	20.4	90.85	15
35918	30709	441	4.3	3.1	20.0	109.67	15
21975	40767	282	5.9	5.2	27.5	26.10	15
10902	6418	536	4.1	2.7	15.3	98.21	16
23078	6928	108	3.5	5.3	12.6	138.66	16
16583	7811	639	8.0	4.6	24.4	64.47	16
42761	7809	603	13.5	9.5	45.2	31.06	16
2257	8138	676	9.4	5.2	27.5	55.77	16
37264	10011	375	3.9	3.2	7.5	66.28	16
26984	10304	507	3.1	2.1	13.0	145.65	16
20682	13308	255	7.0	6.8	25.9	17.77	16
48360	16320	182	4.8	6.3	16.1	120.21	16
37537	17969	199	5.3	5.4	17.7	81.44	16
2392	21700	595	6.6	3.9	20.8	123.98	16
51090	22380	194	5.0	5.7	16.1	144.43	16
46113	25362	496	5.8	4.6	41.2	30.84	16
43569	28145	375	3.1	2.6	31.8	262.71	16
22896	29240	585	7.1	4.7	24.0	99.02	16
7625	29786	552	9.5	6.3	34.6	52.36	16
35962	30698	570	6.7	4.8	24.0	65.90	16
11241	33135	516	5.1	3.9	24.4	158.87	16
19917	33457	624	10.1	5.2	31.0	63.47	16
43927	35360	317	3.9	3.7	12.2	71.68	16
10998	36547	595	7.1	5.0	24.0	97.84	16
32176	36548	337	12.4	11.0	37.3	13.69	16
18305	37910	505	8.0	5.7	36.5	25.15	16
43983	3928	150	4.1	6.0	13.7	147.59	17
10910	6414	518	3.7	2.6	15.7	126.42	17
2198	8107	653	7.2	4.8	22.0	42.45	17
11130	8396	698	7.2	3.4	20.8	61.33	17
34895	9797	237	4.0	4.0	14.1	148.22	17
18650	9988	676	5.8	3.1	16.9	88.26	17
26978	10302	424	3.0	2.2	12.6	144.62	17
30635	12078	492	7.6	5.2	33.0	33.55	17
28244	14752	574	8.7	6.1	30.2	52.29	17
25156	16151	475	4.5	3.5	33.4	80.48	17
19403	16386	638	7.6	4.9	22.8	72.44	17
21102	17938	561	5.0	3.6	18.5	109.05	17
16434	19386	558	5.1	3.3	17.7	58.46	17
34198	20269	658	5.2	3.1	15.3	192.73	17
2403	21686	537	5.0	3.2	18.1	118.58	17
3356	23803	514	5.0	3.7	22.8	101.42	17
5821	23998	622	6.5	4.5	20.4	54.40	17
43089	25455	428	6.6	4.8	27.9	24.93	17
43588	28140	518	5.2	3.5	20.8	81.32	17
33964	34620	486	6.0	4.4	33.0	105.92	17
42088	35050	299	4.8	4.3	24.0	85.43	17
18264	37903	542	6.2	4.2	23.2	85.96	17
48438	44619	320	6.5	6.0	22.4	21.63	17
26564	46141	412	7.4	5.7	45.2	30.85	17
19373	47188	115	5.4	6.7	18.1	225.66	17
4094	3583	593	5.6	4.3	19.2	36.06	18
44010	3931	123	2.8	3.8	9.8	164.03	18
53284	5629	402	6.9	5.4	47.9	17.60	18
3834	6007	525	7.1	5.3	31.4	63.99	18
10889	6393	540	4.5	2.9	15.7	71.21	18
42826	7823	518	9.5	6.1	35.7	21.95	18
21411	8003	689	8.1	4.1	23.6	48.93	18
13637	8144	296	5.2	5.1	18.1	29.23	18
11123	8399	668	5.3	2.8	15.7	170.86	18
19745	8746	375	8.1	6.6	35.7	32.22	18
15972	9482	599	7.8	5.3	25.9	48.81	18
18761	9979	587	6.1	3.8	20.0	78.55	18
26991	10307	551	4.6	2.9	16.1	168.27	18
46467	11435	463	5.3	3.6	23.2	48.24	18
28250	14777	611	4.8	2.6	14.9	114.76	18
16462	19399	658	5.4	3.0	16.1	181.41	18
6738	20696	102	7.7	11.0	26.7	26.23	18
23335	21027	525	8.0	5.4	31.8	38.64	18
2416	21696	636	5.7	3.1	17.3	107.07	18
51079	22387	252	5.0	5.1	17.3	128.53	18
43080	25499	254	6.9	7.6	22.8	30.07	18
1188	25683	609	6.1	4.0	19.2	35.22	18
35406	26066	448	6.3	4.8	42.8	55.16	18
37394	29575	610	7.6	5.7	25.5	62.14	18
43399	30359	326	3.0	2.7	13.7	384.60	18
8260	30848	534	5.2	3.5	19.6	108.74	18
33973	34609	441	4.3	3.3	36.5	117.91	18
9739	36015	467	9.2	6.1	36.1	30.96	18
17665	41119	433	5.3	4.0	34.6	94.95	18
36075	45069	252	7.5	7.5	26.3	47.08	18
44007	3929	123	4.7	6.9	16.1	125.10	19
4875	7109	580	5.3	3.1	16.9	52.52	19
21362	8012	650	4.7	2.6	14.1	156.04	19
11141	8406	696	6.1	3.2	17.3	66.24	19
32040	14155	660	9.4	5.7	26.7	45.39	19
33175	14048	585	5.7	3.6	18.9	86.56	19
28261	14831	650	8.3	5.0	24.7	138.53	19
5289	15608	119	5.8	8.4	19.6	45.60	19
16446	19376	603	5.4	3.3	17.3	116.46	19
2401	21697	550	5.1	3.0	17.3	127.31	19
17460	23429	596	10.7	6.4	34.6	37.59	19
43058	25484	274	6.1	6.3	20.8	32.95	19
21041	27633	496	5.0	3.8	27.9	96.87	19
43395	30359	312	3.5	3.1	15.3	245.98	19
8247	30822	572	10.5	6.0	34.2	40.70	19
36762	40056	266	6.3	6.2	23.6	236.13	19
43992	3950	122	4.6	6.6	15.7	76.05	20
16485	7220	317	7.9	7.4	25.9	35.05	20
21017	7203	235	4.0	4.4	13.4	188.08	20
36623	10622	274	5.3	5.5	18.1	65.84	20
25415	12382	679	7.7	4.5	22.4	82.94	20
23571	12566	602	4.5	2.7	14.1	142.43	20
23289	14027	654	7.7	4.2	23.2	53.34	20
28207	14749	621	7.8	5.2	24.0	65.71	20
11601	16319	533	7.1	5.2	29.5	57.93	20
34758	16361	607	3.8	2.5	12.2	77.89	20
45974	17201	43	3.6	6.2	14.1	493.69	20
54251	19196	596	6.1	4.5	20.4	61.42	20
50071	19607	349	4.9	4.2	14.5	57.73	20
37257	23840	574	7.3	4.7	24.7	193.19	20
9118	24010	582	4.5	2.8	14.5	105.10	20
6093	27064	480	4.1	3.2	32.6	131.39	20
33976	34616	386	4.1	3.2	29.5	81.66	20
35121	37957	576	6.7	5.4	24.7	52.53	20
34988	46056	255	4.3	4.3	15.3	192.92	20
43957	3918	193	5.8	6.4	18.9	44.10	21
12352	5690	610	6.6	4.1	20.8	40.70	21
21021	7226	225	3.3	3.4	11.0	315.58	21
13455	10348	625	7.6	4.8	23.2	80.53	21
23554	12577	533	5.6	3.6	20.4	75.82	21
20734	13306	506	8.8	6.4	42.8	22.73	21
23328	14004	580	4.7	3.3	16.1	47.43	21
30818	17752	661	8.5	4.9	24.7	85.29	21
10733	20383	582	5.9	3.9	19.2	103.42	21
9130	24023	530	9.4	6.4	37.3	24.99	21
41776	24118	345	7.8	6.9	20.0	23.33	21
40050	31977	152	4.8	6.5	15.7	159.74	21
25364	46139	146	4.6	5.7	14.9	203.17	21
11613	4247	615	4.9	2.8	14.9	47.90	22
21669	4551	605	5.8	3.6	18.1	39.50	22
8554	7331	721	8.7	4.3	23.2	38.37	22
21009	7240	284	3.9	3.8	14.1	262.91	22
7874	8554	570	7.1	4.3	23.2	31.17	22
20689	13257	561	8.4	5.4	29.1	23.14	22
3904	14972	395	7.7	6.1	36.5	27.28	22
2418	21698	630	7.8	4.9	23.6	150.50	22
44633	23194	426	3.0	2.2	14.5	194.34	22
35114	24248	478	10.6	6.9	40.1	33.26	22
5860	26242	545	6.5	4.6	25.1	74.65	22
11697	26650	584	7.0	4.1	22.8	81.08	22
3637	27035	507	6.5	4.0	23.2	58.96	22
35298	27810	500	9.4	6.2	37.3	20.24	22
13093	37849	566	7.2	4.9	25.1	102.84	22
21253	42573	286	9.4	9.4	32.2	27.04	22
13677	4518	204	4.9	5.2	16.1	158.54	23
23165	6623	173	2.9	3.8	9.4	190.95	23
39694	6779	526	9.0	5.7	33.8	22.22	23
21006	7221	245	3.7	3.9	12.6	364.67	23
51301	9093	186	4.2	4.7	14.1	82.96	23
24505	9709	298	7.0	6.2	36.1	32.35	23
18738	9636	697	9.2	6.1	25.9	38.33	23
36160	11297	405	4.0	3.1	20.8	74.78	23
34652	12306	592	5.5	4.0	18.9	46.72	23
39595	12537	411	7.5	5.7	40.8	19.43	23
20698	13294	571	6.6	4.6	23.2	20.42	23
44091	18828	511	8.3	5.6	36.1	33.37	23
44544	23209	525	8.0	5.5	32.2	36.47	23
47046	25209	544	5.4	3.5	19.2	103.68	23
51298	25204	447	5.0	3.9	43.6	83.39	23
23147	26445	500	5.6	3.5	20.0	74.49	23
35241	27798	551	5.6	3.4	19.2	73.65	23
36223	29224	545	4.1	2.6	14.1	156.85	23
40800	30323	487	10.5	6.9	42.0	19.33	23
41079	36707	514	6.8	5.1	33.0	50.10	23
28818	40382	240	10.2	9.8	38.1	28.78	23
25955	46186	199	5.5	5.5	18.1	172.07	23
38080	46404	243	5.4	5.4	19.2	94.47	23
4321	2969	620	5.6	3.4	17.3	83.00	24
25422	3817	298	3.8	3.6	14.9	113.50	24
13661	4498	274	4.6	4.2	19.6	165.99	24
4718	5020	665	6.3	4.5	19.2	75.13	24
1864	5339	141	3.9	4.4	13.0	19.74	24
9014	5959	613	6.5	4.2	20.4	125.18	24
21020	7240	260	4.2	4.2	14.9	219.17	24
2352	7356	547	4.6	3.5	18.1	85.35	24
42818	7822	397	9.3	7.1	30.6	20.47	24
16490	7997	642	7.5	4.1	22.0	52.57	24
48658	8099	598	9.2	5.3	29.1	30.05	24
18697	9604	588	9.0	5.8	29.8	16.94	24
34637	12288	274	5.0	4.8	18.9	109.03	24
18328	14962	612	7.0	4.9	21.6	49.27	24
34081	24785	536	7.3	4.7	26.7	54.26	24
47031	25233	573	4.7	2.8	15.7	117.72	24
12714	27266	544	7.2	5.2	27.9	97.60	24
23043	33722	219	3.8	3.8	13.0	150.88	24
25960	46183	160	5.0	5.7	16.5	203.70	24
50698	52053	162	3.9	4.9	13.0	262.19	24
13675	4516	521	5.5	3.9	22.8	49.35	25
22557	8046	613	8.5	5.9	27.1	33.47	25
25101	9833	397	4.8	3.7	21.6	77.50	25
27997	11129	648	6.0	3.5	18.1	100.44	25
38331	11819	593	12.4	9.7	44.0	22.68	25
29099	12371	509	5.8	4.0	24.7	74.73	25
53648	13933	322	3.7	3.5	11.0	58.51	25
32190	14327	424	8.6	6.1	29.5	22.74	25
22949	24656	557	7.4	4.5	25.1	66.60	25
34047	24812	570	2.4	1.4	7.9	355.73	25
10391	27290	555	4.4	3.0	15.7	217.34	25
4942	28666	466	6.4	4.8	42.0	34.48	25
10665	31470	446	8.5	6.2	47.5	32.31	25
23038	33719	260	4.8	5.1	16.9	66.60	25
36354	36847	320	5.8	5.6	17.3	57.27	25
38091	38652	495	4.1	2.8	18.1	108.49	25
36814	41179	218	4.4	4.7	14.5	92.32	25
15552	41745	306	6.1	6.0	20.0	31.02	25
24619	44147	228	4.1	4.7	13.7	148.01	25
50702	52050	164	3.6	4.5	11.4	310.74	25
9652	6230	660	4.9	2.8	14.5	85.25	26
39980	7695	537	5.2	3.7	20.4	56.59	26
28032	11137	635	5.4	3.0	16.5	95.88	26
29130	12394	333	5.4	5.0	14.5	35.82	26
24698	12926	528	6.7	5.1	30.2	25.31	26
42225	13892	441	7.4	5.1	28.3	23.20	26
29369	19000	600	6.5	3.5	20.4	71.02	26
22919	24633	537	6.1	4.0	22.4	52.05	26
29162	25439	586	4.9	2.8	15.7	153.39	26
46593	27515	287	9.2	9.4	29.8	15.87	26
8499	32125	532	6.4	3.9	22.4	32.13	26
5511	32578	481	4.6	3.4	25.9	97.34	26
4622	33190	276	7.9	8.3	26.3	31.76	26
15591	41741	552	9.1	5.6	31.0	48.02	26
38094	46404	249	4.7	5.0	16.1	104.29	26
50702	52053	161	4.1	5.1	13.4	314.89	26
8260	7227	678	7.1	4.0	20.4	54.75	27
30122	10002	268	6.4	5.8	27.9	32.67	27
40267	12534	394	5.7	4.6	40.5	35.06	27
20724	13341	597	7.0	5.6	24.7	23.34	27
23000	15123	407	5.1	3.9	23.2	51.18	27
40559	15905	595	9.2	6.2	30.6	27.91	27
49467	16853	210	4.7	5.0	16.1	93.30	27
29367	18998	584	8.1	5.1	26.3	42.09	27
25437	20932	408	6.5	4.8	22.8	53.11	27
8706	24318	531	10.1	7.0	40.5	31.45	27
43121	25494	344	7.6	6.6	22.4	29.67	27
9161	27570	541	5.8	3.4	19.6	74.27	27
2736	27688	617	8.5	6.0	27.5	52.92	27
6610	30770	648	6.5	4.0	19.6	99.09	27
33439	32600	468	8.5	5.7	33.8	41.76	27
4680	33167	608	6.7	4.0	21.2	98.39	27
20572	36114	547	8.3	5.4	29.5	54.58	27
17419	42319	163	4.1	4.6	13.7	149.61	27
37364	44301	271	4.3	4.4	14.9	72.92	27
29870	47043	308	6.0	5.3	28.7	36.47	27
50697	52053	139	3.5	4.7	11.8	280.94	27
8440	5199	634	4.5	2.5	13.7	77.45	28
13646	5537	186	5.7	6.8	18.9	55.22	28
19997	6199	524	4.2	2.8	16.1	109.76	28
6829	6694	507	7.5	4.8	28.3	42.28	28
8219	7211	604	6.8	4.0	21.6	46.26	28
38922	9558	415	2.0	1.5	10.2	153.32	28
41806	10179	484	3.6	2.6	18.9	107.61	28
13447	11587	615	6.3	3.5	19.6	80.61	28
27463	14487	654	7.5	4.5	22.4	80.50	28
47038	15986	254	4.1	4.0	15.3	148.11	28
38756	16181	584	2.6	1.5	8.2	217.90	28
30155	17926	613	4.7	3.0	14.9	146.83	28
10819	18596	638	10.2	5.4	31.0	39.60	28
30179	21287	657	10.1	5.5	29.8	48.56	28
8707	24340	578	8.2	4.9	26.7	46.76	28
2711	27720	660	6.8	4.1	20.0	154.35	28
27168	29037	574	5.4	3.2	17.7	119.98	28
33401	32605	544	4.7	2.9	16.1	121.19	28
4669	33158	538	4.8	3.6	20.0	70.50	28
25259	46155	128	3.6	4.8	12.2	295.96	28
38089	46419	207	4.7	5.1	16.1	184.07	28
41040	47713	180	4.8	6.0	15.3	159.03	28
10148	4476	189	4.9	6.2	16.1	44.28	29
8397	5201	549	5.1	2.9	16.9	66.14	29
11923	5744	504	4.3	2.8	16.5	77.86	29
20000	6202	357	5.4	4.5	21.2	27.22	29
6868	6702	595	5.7	3.4	18.5	54.12	29
10733	7972	622	4.8	3.4	15.3	26.50	29
38920	9560	416	3.7	2.7	13.0	79.76	29
41824	10132	455	5.6	4.0	28.3	29.12	29
18432	11479	617	5.8	4.1	18.9	47.27	29
31474	11907	443	5.4	4.2	44.8	36.55	29
13445	12083	693	5.2	2.7	15.3	94.37	29
27475	14506	589	8.8	6.8	31.0	55.70	29
47019	15988	234	3.6	4.0	11.8	166.52	29
35565	23852	379	9.8	7.8	37.3	21.90	29
44158	24020	438	6.9	5.3	49.5	35.96	29
43094	25503	464	8.3	5.4	30.2	28.27	29
21951	31233	577	9.0	5.6	29.8	76.80	29
38035	32628	233	7.2	7.6	24.0	45.40	29
4701	33196	597	6.2	3.9	19.6	123.66	29
38297	44109	476	7.5	5.6	46.7	62.71	29
28395	44176	315	9.5	8.6	38.5	25.89	29
25278	46155	138	5.1	7.1	16.9	194.63	29
38077	46430	222	5.6	6.1	18.9	99.68	29
41043	47775	112	3.6	5.7	13.0	314.77	29
50691	52054	145	3.5	4.7	11.8	252.04	29
15270	3908	558	4.9	3.2	16.9	115.31	30
1771	5110	623	4.9	2.9	14.9	45.12	30
13659	5555	152	3.9	5.4	13.4	243.43	30
6876	6671	583	10.2	5.7	32.6	39.49	30
39949	11226	604	6.8	5.1	22.0	46.97	30
25710	13997	508	5.7	4.0	24.7	43.51	30
27666	15639	573	8.2	5.4	27.9	30.92	30
47040	15984	251	3.7	3.7	13.4	185.41	30
44157	24026	441	5.1	3.7	24.4	58.99	30
2538	27985	483	6.1	3.9	22.4	54.91	30
51350	29753	339	4.5	3.9	15.7	78.48	30
6018	30551	516	7.9	5.3	31.8	33.24	30
38042	32584	167	3.8	4.6	12.2	586.53	30
4791	33256	598	4.8	3.1	15.3	213.87	30
33028	36546	255	10.9	11.5	37.7	20.63	30
27279	43495	275	6.9	7.2	23.2	37.28	30
26476	46152	276	8.7	8.7	31.4	14.24	30
38090	46419	235	4.0	4.0	14.5	177.05	30
41044	47739	140	3.6	5.4	12.2	201.55	30
50701	52045	103	4.1	5.8	14.1	172.94	30
4959	1934	160	4.0	5.3	13.4	126.28	31
25135	8412	525	6.5	4.9	29.8	50.01	31
42532	10387	460	4.2	3.1	24.0	72.89	31
25705	14013	587	5.5	3.4	17.7	84.60	31
28342	15116	610	7.9	5.2	25.1	39.54	31
33696	15284	711	8.7	4.4	24.0	43.09	31
49248	18703	390	4.3	3.4	21.2	62.79	31
21268	25657	606	9.4	7.0	31.0	47.58	31
38268	31401	267	4.1	4.0	14.5	87.37	31
7536	32622	518	6.7	4.5	26.3	56.94	31
29122	35007	629	7.5	4.2	22.8	65.56	31
38101	46439	185	5.2	5.5	17.7	127.49	31
27507	1448	550	6.6	4.2	23.6	29.20	32
4976	1943	164	4.5	5.5	14.5	129.00	32
27378	6152	615	9.8	6.0	30.6	30.18	32
12863	7178	727	7.4	4.1	20.4	61.09	32
21416	10327	622	4.2	2.5	13.0	229.14	32
31281	12048	313	4.8	4.6	15.7	46.75	32
12108	15901	591	8.9	5.1	28.3	48.12	32
47025	15996	265	4.9	4.6	19.2	142.74	32
33861	18323	642	6.8	4.8	21.2	41.72	32
36008	25906	590	6.0	3.9	19.6	101.14	32
2722	29599	594	7.7	4.5	24.4	51.59	32
31312	30129	671	7.4	4.1	21.6	71.88	32
21282	30735	585	5.4	2.9	16.9	104.98	32
30915	34450	518	3.7	2.6	15.3	218.59	32
38617	39481	512	6.6	4.1	24.0	55.38	32
13509	40210	558	6.5	5.2	26.7	58.23	32
49258	43953	244	4.9	5.3	16.9	72.57	32
38077	46424	253	4.9	5.1	16.9	119.18	32
4969	1924	203	4.7	5.1	15.3	133.25	33
15653	8208	691	5.8	3.0	16.5	68.21	33
13727	10917	604	6.5	3.7	20.0	87.11	33
48909	11059	452	5.1	3.7	25.5	52.45	33
25241	12990	602	9.4	5.0	29.1	47.08	33
20729	13297	662	11.4	5.7	34.6	19.16	33
19688	14826	485	6.1	4.0	24.0	46.88	33
10703	18311	519	10.1	6.7	39.3	34.65	33
34498	21884	478	3.9	2.7	18.9	188.32	33
7702	22713	494	5.0	3.5	22.8	54.31	33
37369	24839	221	11.5	11.1	41.6	21.40	33
47181	25047	511	6.6	5.2	36.5	46.04	33
37914	27425	618	10.2	6.0	31.8	53.90	33
40731	30296	308	7.2	6.5	30.2	31.11	33
33056	33359	527	4.7	3.1	18.1	117.02	33
40655	38437	247	5.2	5.4	18.5	69.85	33
23070	40158	308	10.5	9.8	36.5	25.18	33
17664	42471	529	6.9	5.0	29.5	103.27	33
38102	46440	259	3.9	3.8	14.5	110.41	33
42558	1561	496	4.7	3.4	22.0	47.79	34
4973	1933	185	4.3	5.0	14.1	277.88	34
13706	4506	192	4.4	5.3	14.1	103.58	34
13671	5561	162	3.6	4.9	12.2	217.70	34
53249	5628	359	7.0	5.9	24.4	17.14	34
19455	7416	373	5.1	4.1	11.8	59.73	34
15669	8217	710	8.6	4.0	23.6	86.07	34
13710	10918	699	6.8	3.8	18.5	116.35	34
31425	12937	452	4.9	3.6	26.3	86.52	34
24848	14864	452	5.8	4.1	26.3	42.97	34
47056	15996	254	3.9	3.8	13.7	142.42	34
29218	19994	568	4.7	2.8	15.3	103.79	34
39225	21628	609	9.5	5.3	29.5	45.53	34
34512	21880	522	4.4	3.1	18.1	127.01	34
4202	22462	577	3.2	2.0	10.6	275.63	34
7717	22681	591	8.7	5.3	28.3	60.87	34
47222	25053	558	5.4	3.2	17.7	59.05	34
43079	25480	434	9.8	6.9	37.3	22.41	34
5704	26715	565	5.1	3.6	17.7	114.45	34
53942	29207	255	4.2	4.0	15.7	82.40	34
37460	29490	437	3.9	2.8	16.5	126.50	34
40758	30297	359	8.3	7.1	15.3	18.14	34
21880	31072	329	8.4	7.4	33.0	33.26	34
49956	32750	360	5.9	5.0	11.4	52.46	34
30901	34456	515	3.1	2.1	12.2	213.86	34
33042	36727	535	6.7	5.0	28.7	130.62	34
14269	38029	507	5.9	4.5	30.2	57.66	34
23078	40159	519	5.6	3.9	23.2	139.43	34
17611	42372	236	5.3	5.9	17.7	18.60	34
38787	49150	71	4.8	8.3	18.1	210.46	34
20257	3457	613	8.5	4.8	26.3	23.99	35
13682	5580	187	5.4	6.6	17.7	151.00	35
21126	9832	555	4.3	2.7	14.5	126.88	35
13962	11467	285	5.3	5.0	20.4	20.58	35
36349	11583	323	4.8	4.3	19.2	150.46	35
31487	12938	428	8.6	6.0	29.8	20.74	35
8120	14944	674	7.3	4.1	21.2	79.61	35
47039	15993	250	4.1	4.0	14.5	155.19	35
47986	19436	630	6.9	4.0	21.2	69.56	35
39144	21649	387	5.6	4.4	29.8	80.66	35
4214	22432	607	3.7	2.4	11.8	357.10	35
3845	23738	518	6.2	4.6	29.1	77.92	35
43090	25463	488	9.7	6.9	47.1	32.60	35
30640	27499	558	8.1	5.3	28.7	40.80	35
49941	32757	328	7.1	6.1	36.1	46.53	35
36569	33602	379	5.6	4.5	14.5	63.71	35
30904	34438	441	4.9	3.6	25.5	128.25	35
33042	36702	518	5.4	3.8	22.4	168.58	35
13211	40241	629	10.9	6.7	33.0	24.67	35
19395	42160	268	5.7	6.1	19.2	59.36	35
53161	5634	607	8.1	5.6	26.7	26.34	36
4782	6984	142	3.8	5.9	13.4	37.78	36
22087	9540	620	7.5	4.9	23.2	33.30	36
24239	10397	610	5.9	3.6	18.5	119.94	36
14073	11401	690	7.4	3.5	22.0	75.51	36
31058	14412	514	5.4	3.5	20.4	71.01	36
47042	15982	258	4.1	3.9	15.3	162.07	36
19274	16769	641	6.5	4.2	20.0	98.13	36
38600	22618	302	9.5	9.3	31.0	37.58	36
3856	23711	540	5.2	3.2	18.1	80.75	36
5523	30822	551	7.2	4.9	26.7	104.86	36
49928	32744	517	5.5	3.9	24.0	76.42	36
40072	41243	258	7.2	7.9	24.0	18.22	36
24202	43154	517	6.0	4.6	29.8	120.84	36
21243	43439	262	4.3	4.3	15.3	104.86	36
3910	3659	157	5.1	7.0	16.9	102.62	37
55500	5714	634	8.1	5.2	24.0	33.00	37
6918	6714	569	5.9	4.1	20.4	32.97	37
40132	6764	356	3.2	2.7	9.8	112.05	37
23192	10885	618	7.4	4.9	23.2	72.03	37
13934	11345	729	8.2	3.7	23.2	169.38	37
36913	11873	244	6.6	6.5	22.4	34.72	37
27081	11916	512	5.1	3.9	25.5	92.84	37
20300	12597	438	7.9	5.8	43.2	19.94	37
43472	12835	596	7.7	4.8	24.7	33.29	37
25908	15809	595	9.6	6.6	32.2	25.59	37
47047	15991	253	5.7	5.8	20.4	172.54	37
46875	22343	467	7.4	5.0	32.6	40.17	37
1795	24677	564	3.7	2.7	13.4	161.70	37
54777	24925	335	5.4	4.8	16.1	77.24	37
3319	24983	464	5.9	4.5	41.2	60.40	37
10169	26724	494	7.2	5.1	33.8	113.20	37
7271	33894	375	5.7	4.6	20.4	66.89	37
34319	39893	321	5.7	4.9	29.5	78.25	37
19510	42573	203	5.1	5.2	17.3	152.25	37
17983	45403	208	5.8	7.3	18.9	31.88	37
37068	46692	198	6.7	7.8	22.0	30.12	37
5879	3041	709	6.2	3.2	16.9	58.32	38
6866	6686	530	3.9	2.9	16.1	42.89	38
11218	7952	496	4.8	3.4	22.4	129.58	38
36460	9166	217	5.4	5.6	18.5	28.71	38
924	10447	603	5.5	2.9	17.3	71.50	38
13930	11366	654	7.4	4.0	22.4	118.90	38
28878	14753	392	10.9	8.5	46.3	22.22	38
34577	15691	262	5.7	5.5	22.0	37.80	38
34081	18894	564	5.4	3.6	18.9	107.09	38
43081	25485	333	8.4	7.8	22.0	22.18	38
5652	26969	518	8.5	5.3	30.6	57.00	38
2686	29324	679	7.3	4.3	20.8	45.27	38
4295	32031	141	7.4	10.4	26.3	56.91	38
37874	35609	192	4.1	5.3	13.4	140.08	38
27693	2111	669	8.5	4.9	24.7	42.08	39
4263	4187	544	5.5	3.5	19.2	171.27	39
11143	7956	483	5.5	3.7	22.8	90.81	39
17818	9252	586	6.2	4.4	20.4	71.27	39
24131	9336	564	7.4	4.8	25.9	53.70	39
37259	9974	518	5.0	3.8	23.6	105.29	39
8754	13222	153	8.5	10.4	26.7	20.75	39
20695	13307	377	6.3	5.0	12.6	15.30	39
32991	14353	561	6.3	4.0	21.6	123.23	39
26002	15446	669	7.8	4.3	22.8	91.82	39
41986	19128	423	4.2	3.2	22.0	69.24	39
39388	23814	121	4.3	6.0	14.1	214.66	39
1769	24696	544	5.3	3.9	20.8	147.78	39
43116	25465	357	6.9	5.8	27.9	27.05	39
37297	26143	543	3.2	2.2	11.8	243.02	39
5668	27000	628	7.7	5.2	24.0	43.17	39
46610	27510	276	5.1	4.5	23.2	53.06	39
40042	30183	128	5.9	8.4	19.6	237.00	39
38402	44082	245	5.3	5.7	17.7	60.11	39
39146	47399	120	3.9	5.6	13.0	140.34	39
3460	1591	577	5.6	4.2	20.0	34.96	40
6865	6679	538	5.9	4.4	24.4	31.45	40
18651	7040	627	5.4	3.0	16.5	141.90	40
23265	7456	601	8.2	5.2	26.3	38.12	40
39935	9780	364	4.9	4.1	13.4	44.99	40
26726	10426	595	6.1	3.7	19.2	105.66	40
36683	11367	276	3.3	3.1	12.2	130.89	40
46615	12000	379	5.0	3.9	11.0	50.89	40
33156	15066	550	6.7	5.0	26.7	46.29	40
25233	20759	624	4.4	2.5	13.4	173.73	40
43049	25475	624	7.7	4.9	24.0	25.35	40
33959	30967	630	5.9	3.4	18.1	96.17	40
16153	44966	60	4.2	7.0	15.7	220.89	40
32553	46184	237	6.9	7.3	24.0	25.39	40
12143	50645	281	10.6	10.7	35.7	17.85	40
16786	4596	71	3.6	6.9	14.5	525.92	41
20182	8277	607	4.4	2.4	13.7	167.29	41
22887	10058	509	7.5	4.6	26.7	20.20	41
36656	11371	316	3.7	3.3	16.1	162.51	41
46591	12000	309	2.3	2.0	11.0	255.97	41
28463	13429	590	7.0	5.0	24.0	47.16	41
30481	14176	634	7.9	5.0	24.4	80.88	41
31798	15423	571	8.4	5.1	27.9	65.17	41
47035	15993	211	3.8	4.3	12.6	190.37	41
25255	20763	602	4.3	2.5	13.7	153.05	41
30850	20660	541	6.1	3.9	21.6	53.75	41
39137	23245	96	5.1	8.8	18.9	126.98	41
24575	39024	79	11.7	17.9	40.5	25.34	41
32591	46173	350	8.7	7.4	29.8	31.03	41
40471	48210	83	5.1	8.9	19.2	172.11	41
49946	1895	667	6.9	3.7	20.4	37.69	42
9047	5973	612	5.5	3.4	17.3	38.65	42
20150	8287	594	4.0	2.4	12.6	174.92	42
38918	9195	504	5.2	3.6	22.0	67.07	42
17324	9406	448	3.4	2.6	28.3	263.14	42
14268	10915	701	7.4	3.9	20.8	70.25	42
36693	11374	292	4.5	4.1	19.6	99.94	42
25565	11675	603	5.6	3.3	17.7	60.01	42
46594	12002	430	3.3	2.5	22.4	115.77	42
12083	15917	494	8.0	5.3	32.2	82.28	42
17280	16796	540	9.7	6.9	39.3	19.83	42
37483	18118	240	4.1	4.5	14.1	118.37	42
30823	20640	445	6.1	4.2	23.6	49.27	42
32240	21556	386	9.2	7.3	42.4	36.18	42
40318	23327	506	7.0	4.6	27.9	53.89	42
43091	25481	595	10.9	7.4	35.7	31.64	42
37560	38277	314	5.9	5.3	24.4	56.79	42
17439	38964	290	5.9	5.2	29.5	102.84	42
10462	44786	205	9.0	7.6	24.4	45.74	42
37523	46596	335	6.9	6.1	22.8	37.93	42
40468	48195	123	5.1	7.1	17.3	244.51	42
22809	3287	569	4.4	3.0	15.3	103.17	43
9030	5951	612	4.4	2.3	13.7	76.84	43
9868	7364	225	4.0	4.3	13.7	231.84	43
12384	8462	579	6.8	4.8	23.6	32.76	43
14270	10931	687	8.1	4.4	23.6	73.22	43
7237	11448	115	6.7	10.0	24.0	198.35	43
38106	13104	489	7.1	5.2	37.3	42.96	43
30863	13923	591	5.8	3.4	18.5	97.50	43
12081	15904	621	7.2	3.9	22.0	98.47	43
17322	16764	620	4.5	2.4	13.7	166.53	43
24680	22976	522	4.0	2.4	14.1	191.70	43
2687	23262	676	8.0	5.8	22.8	36.38	43
50102	24456	174	5.0	6.2	16.5	51.30	43
31592	24931	566	5.6	3.8	19.6	83.36	43
7617	25480	247	3.8	4.1	12.2	189.76	43
42355	26408	471	3.6	2.6	20.0	175.60	43
36081	37779	356	4.8	4.0	46.3	108.50	43
1182	38031	542	5.0	3.3	18.5	180.63	43
2622	38789	509	6.1	4.3	26.3	103.15	43
38111	40664	544	9.3	7.0	39.3	25.70	43
16319	41043	245	6.5	6.3	24.7	39.40	43
29256	45453	295	6.7	6.0	31.4	54.37	43
37564	46561	216	4.3	4.7	14.1	88.37	43
40547	48246	571	8.4	6.7	31.0	39.37	43
22778	3296	599	4.5	2.5	14.1	94.70	44
16671	5574	258	2.9	2.9	10.2	347.40	44
23910	7789	425	3.2	2.4	18.5	78.38	44
25830	9627	562	4.3	2.7	14.1	132.28	44
39621	9504	537	7.5	4.9	29.1	32.75	44
23964	9899	569	5.3	3.3	17.7	103.11	44
14253	10914	553	6.3	3.8	21.6	37.72	44
20672	13326	301	6.2	5.5	25.9	24.32	44
42044	13521	493	4.0	2.7	17.3	76.83	44
30885	13927	610	6.0	3.9	18.5	121.56	44
12065	15907	547	5.7	3.8	20.8	124.50	44
17366	16769	618	4.4	2.5	13.4	207.13	44
6964	21056	308	4.8	4.1	25.9	68.19	44
24668	22972	521	2.7	1.7	9.8	345.26	44
34165	23294	560	3.9	2.5	13.4	204.14	44
31581	24934	560	5.4	3.5	18.5	136.47	44
7617	25468	225	3.6	3.9	12.2	213.30	44
42003	33813	589	6.4	5.3	22.4	47.52	44
36069	37788	281	4.1	3.6	19.2	293.23	44
16667	5575	248	2.9	3.0	9.8	342.38	45
2267	6084	573	5.5	3.4	18.5	31.15	45
6851	6688	598	6.8	3.9	21.6	55.90	45
11903	9355	284	6.1	6.4	20.0	49.82	45
23971	9917	669	8.1	4.1	24.0	63.58	45
28541	11023	664	7.8	4.4	23.2	72.80	45
37034	12041	142	4.4	5.7	14.9	110.08	45
42062	13518	510	5.3	3.6	21.6	72.30	45
36463	14654	360	4.3	3.6	14.5	75.70	45
12082	15899	611	7.4	4.2	22.8	82.41	45
34255	15979	536	6.1	3.9	22.0	55.84	45
22917	18288	583	8.3	6.6	30.2	44.14	45
29431	19002	555	4.8	2.9	16.1	75.18	45
3387	19869	584	11.2	7.6	38.1	41.02	45
41994	21656	478	4.3	3.2	26.3	137.57	45
31525	24986	630	3.8	2.4	11.4	252.71	45
7602	25479	206	4.8	5.7	16.1	150.13	45
8744	33452	557	4.9	4.1	19.2	52.21	45
38111	40630	240	4.6	4.6	15.3	59.99	45
17223	43824	178	4.5	4.8	15.3	208.66	45
37856	44941	205	5.3	5.8	17.3	111.53	45
38002	48892	183	9.8	11.8	32.6	15.16	45
6815	6689	375	7.5	6.1	26.7	30.15	46
47677	7744	501	3.3	2.4	16.5	186.61	46
39922	8622	496	5.0	3.5	22.8	77.60	46
20563	10353	611	7.8	4.6	24.0	58.08	46
28457	10949	699	8.9	5.2	25.1	130.78	46
22133	11417	716	7.7	4.2	20.8	81.59	46
20719	13267	389	10.6	8.2	33.8	17.84	46
30347	13549	677	13.3	8.0	37.7	21.77	46
36434	14651	298	5.5	5.4	19.2	37.39	46
54358	14631	513	7.8	5.2	31.0	27.98	46
25786	15328	496	9.8	6.2	36.9	31.06	46
37790	17553	328	6.8	5.9	30.2	18.01	46
29463	18990	508	5.3	3.4	20.4	99.47	46
1413	19918	577	6.2	3.6	20.4	173.64	46
10217	22306	559	5.9	4.0	21.2	94.01	46
17890	24568	496	6.7	4.7	30.6	53.16	46
31566	24941	609	6.7	4.2	20.8	77.94	46
5163	25013	531	7.5	5.1	29.1	36.92	46
2744	29581	635	7.2	4.7	21.2	66.65	46
8700	33464	372	6.9	5.6	27.5	23.43	46
40300	35254	103	5.6	8.7	19.6	257.34	46
25171	35951	595	6.7	4.7	22.0	103.20	46
26439	44554	636	14.8	8.4	44.8	24.59	46
15022	5051	202	6.0	7.0	19.6	48.34	47
4794	6355	591	7.6	4.5	24.4	71.28	47
6872	6692	662	6.0	3.4	17.7	64.53	47
47682	7726	386	2.0	1.6	18.1	239.22	47
39942	8612	557	5.4	3.4	18.5	45.93	47
54603	8797	564	5.7	4.2	20.8	34.71	47
22139	11426	562	6.8	4.6	24.0	60.04	47
37034	12053	135	5.0	7.2	16.5	134.30	47
20681	13329	566	9.5	5.8	31.8	21.47	47
30488	14853	553	4.7	3.7	18.9	83.79	47
25787	15309	634	13.3	7.0	40.1	52.22	47
23239	20918	516	4.4	3.1	18.9	116.41	47
10200	22323	606	7.3	4.4	22.8	56.95	47
29504	23278	352	7.5	6.5	18.1	35.77	47
5216	24997	486	5.4	3.8	25.1	40.30	47
4407	28649	545	5.4	3.7	20.4	83.68	47
40781	30323	381	9.1	7.3	35.3	25.34	47
14724	3470	202	3.5	4.1	11.4	189.30	48
4871	6442	538	6.9	4.0	23.2	32.95	48
6854	6700	580	4.8	3.0	15.7	49.60	48
47683	7731	467	2.5	1.8	13.0	218.79	48
3741	10338	679	6.9	3.7	20.0	43.93	48
29429	11130	430	2.2	1.6	10.6	177.60	48
29339	15938	401	4.5	3.4	13.7	72.53	48
42044	16105	698	19.4	8.2	31.0	14.79	48
37544	20643	610	7.9	4.8	24.7	76.36	48
2780	21026	569	11.4	7.0	38.1	26.50	48
5060	21732	636	12.1	5.7	36.9	29.91	48
29500	23230	553	4.4	2.9	15.7	139.17	48
52960	23776	353	3.2	2.8	6.7	58.68	48
5146	25014	534	7.5	4.5	26.3	59.05	48
12194	25132	570	3.7	2.1	11.8	254.64	48
53040	25468	188	5.3	6.7	17.7	110.18	48
1759	26383	631	10.3	6.5	31.4	61.72	48
30746	26531	472	5.6	4.0	29.8	67.07	48
10522	27725	658	10.7	6.5	29.8	39.19	48
3535	28685	533	9.6	5.9	33.8	43.90	48
5951	31938	604	5.7	4.2	18.5	107.73	48
43236	36569	417	11.0	7.9	36.1	21.99	48
35504	40328	301	5.8	5.1	29.8	68.62	48
37295	46224	269	5.3	4.9	22.4	152.88	48
14718	3492	210	3.5	4.4	11.8	74.08	49
13507	4527	258	4.4	3.9	18.1	25.61	49
6841	6700	698	7.2	3.2	21.6	53.66	49
42802	7803	412	7.3	5.2	22.0	22.43	49
29467	11151	601	11.7	6.7	36.9	20.93	49
34360	15354	427	5.3	4.1	35.0	56.06	49
54851	16922	438	4.5	3.5	33.0	54.79	49
11258	19834	481	11.2	7.3	43.6	26.60	49
5000	21755	643	6.7	3.6	20.0	104.33	49
25479	23558	610	5.9	3.7	18.5	118.36	49
5153	25036	398	5.7	4.3	16.1	35.71	49
48587	25977	324	4.7	4.2	20.4	88.36	49
1727	26402	542	6.7	4.7	25.9	55.76	49
3489	28694	493	5.4	3.9	27.9	83.53	49
46207	36796	545	3.9	3.0	16.1	131.73	49
26673	43825	261	6.9	6.4	27.5	26.08	49
35973	47264	229	5.8	6.2	20.4	103.23	49
9892	5375	605	4.4	2.5	13.7	178.50	50
22859	5442	589	5.4	3.4	17.7	103.64	50
6847	6689	530	4.7	2.9	16.5	47.28	50
15253	7542	329	3.8	3.6	10.6	94.28	50
47707	7734	474	2.8	2.0	14.1	207.91	50
25050	8772	584	7.6	5.2	25.9	45.49	50
31886	9639	562	5.6	3.8	19.2	64.63	50
7014	11107	619	8.2	4.9	25.1	73.06	50
20651	13278	487	9.3	6.6	44.8	17.41	50
22443	17874	587	3.2	2.0	10.6	404.70	50
45217	17952	155	4.7	6.0	15.7	195.55	50
41993	19128	478	4.7	3.4	25.9	83.48	50
48502	21460	557	6.6	4.4	23.6	36.36	50
25506	23553	586	3.4	2.0	11.4	223.95	50
41722	24149	484	3.6	2.6	18.1	312.63	50
47384	24816	471	4.7	3.5	27.5	64.06	50
43111	25454	276	8.4	8.8	27.9	24.68	50
23898	26795	543	5.3	3.4	18.9	86.97	50
31152	28496	635	4.1	2.3	12.6	187.66	50
3585	29131	547	10.4	7.0	38.9	43.97	50
40726	30283	214	9.4	9.1	33.0	30.88	50
36275	33618	504	6.5	4.8	31.8	51.79	50
26020	33606	545	3.9	2.6	14.5	183.64	50
12409	35769	594	8.5	4.5	27.1	60.14	50
30452	39696	280	4.6	4.4	17.7	97.68	50
36380	46395	160	5.3	6.8	17.7	99.07	50
40901	48305	203	4.2	4.7	14.1	220.34	50
4311	1074	500	8.5	5.4	31.8	68.35	51
9896	5371	567	2.9	1.9	9.8	280.47	51
22874	5457	599	3.2	1.8	9.8	225.87	51
47692	7724	486	3.0	2.2	15.7	197.42	51
54511	8615	603	6.9	4.5	22.4	24.62	51
25038	8794	536	5.6	3.8	21.2	78.82	51
24711	11971	657	7.8	4.9	23.2	61.37	51
28963	14182	578	4.7	2.7	15.3	109.06	51
29436	15405	641	8.4	5.2	25.1	54.13	51
37493	15858	159	3.7	5.2	12.6	117.72	51
38281	16648	455	5.5	3.9	25.9	58.44	51
53695	16804	544	5.3	3.4	19.2	37.89	51
38653	17532	604	6.8	4.9	22.4	31.23	51
34516	17614	624	8.3	4.8	25.5	24.05	51
22462	17885	571	2.8	1.7	9.4	403.85	51
45214	17959	247	5.6	5.6	18.9	49.01	51
8633	18986	581	3.9	2.3	12.6	247.78	51
31264	20359	526	5.2	3.4	19.2	109.21	51
25504	23564	623	4.5	2.5	13.7	173.73	51
27606	23745	337	5.6	5.1	14.5	33.64	51
32757	23908	626	7.5	5.4	23.2	77.54	51
41741	24138	496	3.5	2.6	18.5	119.73	51
23858	26761	411	8.9	6.4	27.1	23.72	51
27170	27552	560	4.5	2.6	14.5	143.46	51
26043	33606	496	5.0	3.6	24.4	85.59	51
28543	34831	503	8.1	6.2	49.1	49.72	51
7854	34902	496	5.0	3.7	26.3	71.69	51
48624	37297	266	11.3	10.7	46.0	15.02	51
36659	47452	174	5.0	5.5	16.9	94.88	51
40878	48310	208	3.5	3.9	11.8	199.73	51
4269	1070	430	6.7	5.0	37.7	68.29	52
8346	6151	673	6.5	3.3	19.6	78.67	52
6796	6708	567	4.5	3.6	17.3	23.53	52
47674	7753	407	3.2	2.6	37.3	186.91	52
42818	7813	661	11.5	7.5	32.6	27.64	52
22466	17881	524	2.7	1.8	10.6	287.88	52
30179	19582	518	4.1	2.6	15.3	95.43	52
50409	19980	340	3.6	3.2	11.8	173.19	52
1708	26388	552	6.3	4.5	23.6	60.56	52
5908	26680	642	6.2	3.9	18.9	340.55	52
20711	28433	525	7.3	4.9	28.3	43.09	52
28530	34831	541	6.5	4.5	25.1	77.14	52
7817	34894	576	8.1	5.6	27.9	46.36	52
40895	48313	205	4.3	4.4	14.5	312.05	52
24710	4680	284	6.1	5.5	27.5	36.81	53
6846	6681	607	4.0	2.5	12.6	48.28	53
47676	7730	443	2.5	1.9	18.5	225.51	53
12595	8151	300	5.0	5.1	15.7	41.98	53
29589	11185	141	4.0	5.0	13.4	189.42	53
43967	12924	68	4.2	7.5	16.5	206.73	53
28509	13373	701	6.2	3.1	17.7	190.67	53
32417	13301	512	4.5	2.9	16.9	106.44	53
38331	19351	86	4.8	8.6	18.1	138.28	53
35507	19496	520	5.0	3.4	19.6	118.34	53
30203	19571	541	5.9	4.6	25.5	81.80	53
50403	19991	324	2.6	2.5	7.5	134.08	53
9524	21820	64	6.7	13.1	27.1	186.25	53
32999	22760	335	10.1	9.1	31.0	22.76	53
1686	26369	602	10.3	6.7	33.4	57.96	53
5930	26681	590	6.3	3.9	20.0	245.67	53
39159	31411	149	4.3	6.2	14.9	78.38	53
14813	41471	194	4.7	4.7	16.1	132.75	53
41700	46887	114	6.1	7.6	20.4	57.43	53
40903	48308	209	4.5	5.0	14.9	101.52	53
4259	1066	385	8.2	6.4	33.0	68.82	54
26787	3255	474	4.8	3.6	29.1	35.57	54
22887	5451	635	5.4	3.4	16.5	90.91	54
5290	5929	688	5.9	3.2	16.9	120.66	54
24351	7525	681	7.5	3.5	22.8	43.72	54
47710	7744	416	2.7	2.1	21.6	216.67	54
43313	8828	577	3.4	2.1	11.0	176.09	54
51347	9025	180	6.1	8.0	20.4	54.50	54
32444	13298	452	3.8	3.0	39.3	66.17	54
53216	13797	263	3.7	3.5	14.5	160.52	54
35232	13799	528	3.9	2.5	14.1	144.22	54
24269	15563	638	7.6	4.7	22.8	70.84	54
14954	16321	556	7.6	5.4	28.3	17.89	54
27092	18435	554	5.3	3.6	19.6	177.85	54
35508	19490	604	5.3	3.3	16.9	146.16	54
50417	19992	318	4.0	3.7	14.9	146.51	54
3316	22717	638	7.8	5.4	22.8	37.67	54
1759	23427	608	7.5	4.5	23.6	119.22	54
43048	25494	514	10.9	7.3	44.8	17.50	54
33330	25872	683	10.5	5.7	29.1	53.19	54
7345	31043	570	5.3	3.2	17.3	80.43	54
32644	31537	683	8.7	4.7	25.1	75.80	54
28008	33426	339	6.3	5.4	24.7	38.45	54
1299	35763	500	6.3	4.3	27.1	102.08	54
22380	44583	229	10.5	10.1	38.9	17.74	54
4261	1078	412	8.2	6.1	35.0	43.39	55
21436	2803	226	2.6	2.9	8.6	112.95	55
6560	4520	563	4.9	3.7	18.1	55.31	55
24716	4675	491	3.3	2.2	13.7	246.99	55
5328	5945	673	6.1	3.4	18.1	38.21	55
6849	6684	603	7.8	4.4	24.4	42.60	55
12032	7497	554	4.2	2.8	15.3	107.83	55
47692	7736	456	2.8	2.2	21.6	236.96	55
42750	7795	505	12.5	8.2	49.9	23.57	55
43378	8876	549	6.6	3.9	22.0	24.45	55
51287	9094	554	13.5	7.7	45.2	19.21	55
38059	12871	504	3.1	2.2	13.7	173.62	55
53223	13781	313	4.3	3.9	18.1	137.53	55
27096	18434	543	3.9	2.4	13.7	159.04	55
3360	22733	525	6.6	4.8	29.1	35.30	55
1765	23416	599	3.9	2.2	12.2	156.06	55
5650	25547	624	7.4	4.4	22.8	68.67	55
2073	29948	580	6.0	4.5	20.8	103.97	55
32810	31505	449	5.7	3.8	21.6	26.94	55
42033	33803	331	4.0	3.4	20.8	138.17	55
26431	38045	165	8.8	12.1	29.1	23.53	55
13891	38839	504	7.5	5.6	41.2	48.95	55
36397	38798	429	4.1	3.1	31.4	132.71	55
22876	40819	376	12.2	9.8	43.6	21.15	55
14554	41509	228	3.8	3.8	13.0	153.77	55
20074	43316	324	7.2	6.6	25.5	16.01	55
41151	45380	300	4.6	4.0	22.0	128.20	55
24723	4673	479	3.3	2.3	14.5	194.80	56
11651	5149	657	6.6	4.0	18.9	40.83	56
47703	7737	417	2.7	2.1	26.3	223.28	56
42866	7905	208	7.4	7.8	25.5	31.70	56
34398	9989	231	3.7	4.1	12.2	73.52	56
6400	11129	716	11.0	5.3	31.0	71.75	56
38054	12851	460	1.9	1.5	13.7	519.37	56
32454	13238	420	3.4	2.5	12.2	86.19	56
7308	14321	638	6.3	3.5	18.9	80.58	56
27482	15714	636	7.6	4.4	23.2	45.54	56
15935	17678	623	8.5	5.2	25.9	43.36	56
27082	18446	423	4.9	3.7	28.3	80.67	56
36929	18380	271	8.3	7.5	36.5	25.09	56
24447	22631	570	3.7	2.2	12.2	119.32	56
27363	25427	578	5.6	4.2	20.0	60.32	56
1691	26401	604	6.6	4.6	21.2	59.45	56
12996	26507	595	4.5	2.7	14.5	119.90	56
40771	30235	471	7.1	4.9	33.8	19.90	56
6621	30431	571	10.8	6.0	35.0	27.32	56
29845	31572	394	5.2	4.1	30.2	77.56	56
28108	32177	571	6.2	4.1	21.2	72.43	56
43877	33904	594	6.9	4.6	22.4	67.25	56
34433	36971	217	6.8	6.8	24.0	19.32	56
13847	38860	526	4.0	3.3	20.0	168.46	56
12137	40034	500	7.0	5.2	35.7	68.52	56
19087	44533	178	7.0	8.7	22.4	36.05	56
36766	44511	235	4.0	4.0	14.5	99.59	56
19846	47197	108	5.3	6.5	17.3	286.61	56
40903	48285	222	4.3	4.8	14.9	137.61	56
53211	5656	371	5.7	4.7	45.6	22.95	57
6849	6718	585	6.4	3.9	20.8	50.97	57
22329	7611	529	4.7	3.2	18.5	68.04	57
47688	7735	468	2.9	2.3	23.6	200.21	57
23959	7800	134	4.5	6.4	14.9	122.57	57
16938	8415	628	6.6	3.7	20.0	76.45	57
22539	8594	605	7.3	4.6	23.2	73.90	57
34400	10035	241	3.8	4.1	13.0	159.67	57
10226	11617	705	7.2	3.6	20.4	87.26	57
29432	12352	285	5.8	5.5	23.6	42.54	57
38047	12860	478	3.3	2.3	14.9	175.03	57
15964	17716	698	7.0	3.5	20.4	135.22	57
43075	25472	577	9.9	6.3	33.0	30.24	57
1705	26378	501	7.4	5.2	34.6	50.94	57
29821	31562	536	7.3	4.7	26.3	60.37	57
3987	32178	185	14.3	16.9	47.9	12.73	57
6240	32547	507	4.0	3.0	20.0	342.27	57
12159	39992	485	8.5	6.2	47.5	44.24	57
28596	41226	299	5.1	4.9	17.7	50.88	57
34243	42150	313	8.0	7.6	26.3	30.08	57
40902	48280	242	5.8	5.5	21.2	107.99	57
14948	3145	209	5.1	5.4	17.3	156.66	58
22347	7621	563	5.9	3.6	20.0	59.62	58
23917	7797	151	4.3	6.1	14.5	115.89	58
45602	10938	569	5.7	4.1	20.8	57.06	58
24565	11510	606	6.7	4.2	21.2	97.64	58
19823	12615	676	6.4	4.0	18.9	64.75	58
27091	13292	670	6.6	4.4	19.2	120.78	58
25295	13401	545	7.4	4.7	25.5	57.22	58
24484	13900	333	10.3	9.0	42.8	27.95	58
5232	15381	216	4.5	5.4	14.9	113.19	58
24119	17130	676	5.1	2.8	14.5	132.45	58
39564	19982	479	7.4	4.8	28.7	59.05	58
3138	21611	475	5.7	4.3	39.3	127.85	58
1698	26359	575	8.4	6.2	30.6	58.20	58
40724	30290	507	8.1	5.4	32.6	27.01	58
6236	32540	541	4.3	3.0	16.5	340.49	58
38088	32841	353	9.3	7.9	28.3	21.54	58
54665	40063	251	3.4	3.4	12.6	30.37	58
28546	41133	651	5.7	3.8	16.9	65.90	58
14381	49995	253	9.6	9.8	34.2	16.06	58
8273	5558	74	5.9	11.0	23.6	430.71	59
1512	6343	657	5.1	3.4	15.3	79.79	59
6847	6709	638	4.5	2.6	13.4	95.39	59
13072	7913	516	5.0	3.4	20.4	146.83	59
42749	7871	376	6.4	5.2	30.2	34.16	59
19950	8609	415	6.7	5.0	31.8	40.72	59
20637	13310	210	8.4	8.7	28.7	21.71	59
25300	13424	548	4.6	3.2	17.3	97.43	59
31528	13587	210	7.6	8.4	25.5	16.94	59
10639	14204	130	4.3	5.7	13.7	142.99	59
30526	14815	547	8.2	4.8	27.1	50.23	59
5244	15385	211	4.2	4.7	14.1	160.05	59
3052	16591	608	8.4	4.8	26.3	47.42	59
51887	16560	287	6.7	5.9	30.2	27.44	59
6421	20266	574	12.2	7.7	40.5	35.96	59
3127	21589	354	5.7	4.8	25.5	29.37	59
36320	25328	577	3.1	1.8	10.2	227.95	59
1686	26380	492	6.3	4.6	31.8	43.47	59
26273	26698	566	10.2	8.0	38.9	39.43	59
48569	27028	291	5.4	5.1	20.4	37.15	59
37687	29280	494	3.6	2.4	14.9	95.39	59
17838	29430	518	4.7	3.0	17.7	139.71	59
4628	29789	549	7.0	5.0	26.7	99.10	59
40780	30308	530	11.5	8.0	46.0	32.32	59
37266	32562	541	7.1	4.5	25.5	30.76	59
54665	40054	434	6.1	4.3	24.0	39.60	59
20328	43678	229	4.9	5.1	16.9	215.00	59
32559	43722	169	4.1	5.0	13.4	101.40	59
39119	46156	181	3.7	4.9	12.2	111.45	59
19165	6557	537	5.9	3.8	21.6	81.90	60
32063	7459	141	3.8	5.7	13.0	61.23	60
42871	7792	355	12.2	10.5	28.7	12.08	60
13092	7911	527	4.3	2.7	15.3	167.02	60
7404	8051	627	5.4	3.5	16.9	69.84	60
19947	8585	577	6.4	4.0	21.2	61.44	60
21903	10730	668	3.6	1.8	11.0	258.15	60
28859	13171	661	8.6	5.0	25.1	108.01	60
20684	13302	662	9.0	5.3	25.9	27.38	60
22365	13463	552	5.4	3.3	18.5	112.29	60
30541	14795	539	4.6	3.2	17.7	90.10	60
37022	15450	66	3.0	5.2	11.8	396.33	60
25968	16073	403	4.6	3.4	15.7	79.94	60
4569	17058	262	3.7	3.7	13.0	74.58	60
20647	17925	608	6.1	3.4	19.2	123.96	60
44421	20746	380	5.4	4.4	32.2	90.37	60
43097	25513	480	11.6	7.6	47.5	28.41	60
32618	26135	603	11.2	6.6	35.3	29.70	60
17853	29434	532	5.1	2.9	17.3	107.57	60
14970	30627	534	8.5	5.4	30.6	62.74	60
37384	32542	645	11.3	6.7	33.4	29.53	60
9519	34325	562	8.4	5.3	28.7	80.74	60
9406	36350	541	6.6	4.5	25.1	116.92	60
18930	42264	544	5.8	4.6	25.1	122.63	60
20316	43685	219	4.5	5.1	14.9	308.13	60
39157	46139	192	3.6	3.9	11.4	151.84	60
16095	6947	360	4.5	3.8	8.2	31.04	61
1963	7793	608	5.1	3.2	16.1	31.23	61
13078	7917	507	3.9	2.6	15.7	165.74	61
7390	8041	599	5.0	2.8	15.7	86.14	61
29921	9485	647	7.3	4.6	22.0	59.77	61
44510	11995	257	5.3	5.0	19.6	89.79	61
10635	14215	101	5.1	6.9	16.9	186.02	61
25939	16067	491	4.6	3.6	29.5	70.65	61
30078	17107	569	4.1	2.4	13.4	195.07	61
38745	19542	266	6.6	6.3	24.7	36.63	61
31964	22204	536	3.5	2.2	12.6	165.38	61
33456	26199	487	4.9	3.3	21.2	61.44	61
40687	30258	323	7.8	7.4	22.0	21.17	61
37286	36015	448	8.7	6.3	45.2	24.37	61
37397	38863	535	6.5	4.4	25.1	60.96	61
22110	39316	503	8.5	6.3	44.8	41.98	61
46675	5814	521	8.1	5.6	34.2	23.53	62
2914	5873	620	8.6	6.0	26.7	40.91	62
6850	6693	522	5.5	3.5	20.4	53.25	62
32064	7470	207	4.3	5.0	14.1	103.30	62
13084	7910	507	4.0	2.8	16.9	203.80	62
7407	8052	625	6.4	3.7	19.2	73.18	62
21670	9048	637	5.4	3.0	16.1	80.22	62
21651	10814	583	3.5	2.1	11.0	211.96	62
9971	12472	629	8.7	5.8	27.1	28.15	62
34372	12491	396	4.5	3.5	26.7	26.79	62
25946	16088	569	6.2	3.6	20.4	69.42	62
35705	16858	617	7.1	4.3	22.0	56.62	62
30108	17089	603	4.0	2.1	12.6	152.73	62
44947	19120	544	7.2	5.0	27.1	45.33	62
8767	21425	546	6.0	3.7	20.4	65.12	62
49339	21719	247	4.0	4.3	13.7	191.91	62
31984	22209	559	3.0	1.9	10.2	293.98	62
43043	25440	621	8.5	6.1	26.3	37.57	62
33482	26221	610	6.4	3.9	20.0	104.03	62
5324	27231	606	6.8	4.4	21.6	52.57	62
36880	27210	493	5.7	3.8	24.0	87.53	62
40689	30278	488	10.7	7.1	44.4	23.86	62
3908	33499	599	8.4	6.2	27.5	21.87	62
7002	34461	493	4.3	2.9	18.5	185.61	62
55119	34611	242	5.5	5.3	21.2	71.90	62
22118	39327	339	6.0	5.2	24.4	57.98	62
14733	41416	528	7.6	5.9	36.5	58.10	62
31650	42878	591	7.7	4.6	24.4	24.61	62
52633	51050	125	5.2	8.0	18.1	128.23	62
6838	6680	600	6.7	3.8	20.8	53.36	63
11917	6914	246	3.8	3.9	13.4	208.00	63
5026	7496	470	3.1	2.2	15.7	194.52	63
13100	7910	525	3.5	2.2	12.6	215.65	63
30488	9367	619	7.3	5.0	23.2	23.99	63
34436	9879	218	4.3	4.8	14.5	80.97	63
21585	10805	705	6.7	3.7	18.5	63.67	63
30879	11838	254	4.3	4.9	14.1	168.73	63
42240	12626	479	3.8	2.6	17.7	125.53	63
12008	14590	536	6.3	3.8	22.0	46.37	63
26031	16089	546	6.1	3.8	21.6	51.92	63
34996	20580	413	3.1	2.4	25.1	186.67	63
3093	21604	643	6.2	4.0	18.9	69.25	63
49330	21713	228	4.6	4.8	16.1	321.21	63
31980	22214	525	6.9	5.1	30.2	48.71	63
43090	25466	529	9.2	5.9	33.8	32.00	63
24620	26270	568	5.9	3.7	20.0	96.28	63
1718	26406	424	6.5	4.7	24.7	48.87	63
30577	32793	694	8.2	5.1	23.2	58.16	63
6990	34453	466	4.2	3.2	28.7	178.51	63
8833	35094	555	6.8	5.5	28.3	82.01	63
38931	35073	273	4.4	4.7	14.9	84.81	63
31740	42874	289	5.1	4.7	22.4	108.98	63
53228	5612	247	4.7	4.5	17.7	29.39	64
35665	6223	176	4.1	5.0	13.4	165.93	64
6834	6678	508	7.6	5.5	36.5	44.90	64
4995	7501	475	6.5	4.5	30.2	46.39	64
13073	7908	498	3.9	2.7	16.9	178.17	64
30556	9334	603	4.4	2.5	13.7	192.39	64
36753	11383	295	3.2	3.0	11.8	206.87	64
42257	12605	361	5.2	4.3	15.7	38.34	64
26027	16069	599	7.7	5.3	25.1	42.61	64
32556	17195	248	7.0	7.1	25.5	23.61	64
34665	17187	555	6.2	4.3	22.4	45.62	64
35686	18971	515	5.4	4.0	25.9	97.74	64
35000	20562	411	4.2	3.3	25.5	88.37	64
24589	26252	558	9.1	6.8	33.8	32.75	64
1706	26388	417	5.6	4.1	19.6	57.95	64
40760	30294	367	5.8	4.7	47.1	27.52	64
6993	34459	518	3.2	2.2	13.0	264.05	64
8833	35143	559	4.8	3.4	17.3	48.31	64
9711	37558	483	9.2	5.9	35.0	28.28	64
35165	38691	573	13.7	9.5	48.7	17.81	64
36943	39662	680	10.7	6.2	29.8	37.74	64
28436	40905	229	6.0	6.1	21.2	68.89	64
23025	3064	579	4.3	2.5	13.7	79.49	65
7510	7040	558	4.6	2.9	15.7	146.30	65
9801	7286	648	8.5	4.7	25.5	70.46	65
42815	7757	420	11.8	8.4	39.7	22.24	65
30563	9340	559	3.9	2.6	14.1	209.21	65
36766	11375	293	3.4	3.1	13.4	211.33	65
44482	13138	493	8.1	5.1	29.5	70.53	65
32640	18763	555	4.7	3.2	16.9	145.67	65
2043	19673	572	4.7	3.1	15.7	255.46	65
26229	22133	547	8.2	5.2	29.1	43.57	65
34905	23165	612	8.5	5.5	26.7	65.11	65
22412	24383	595	9.2	5.6	29.5	41.53	65
11723	26184	650	8.7	4.9	26.3	70.12	65
35599	33978	508	8.4	5.4	32.6	55.87	65
6996	34472	514	4.9	3.6	22.4	162.90	65
20163	38345	507	7.8	5.2	31.0	84.79	65
17198	45735	69	11.2	16.6	42.0	21.99	65
15970	4912	104	4.5	7.0	15.7	116.58	66
53212	5609	277	7.1	6.6	29.5	22.30	66
7554	7023	640	6.5	3.6	19.6	52.91	66
30520	9368	460	5.2	4.0	36.9	55.19	66
22839	12621	576	5.6	3.4	18.5	118.26	66
9306	16872	597	6.6	4.2	21.6	66.76	66
21519	17858	382	6.1	4.8	23.6	62.67	66
36083	18686	543	5.6	3.5	19.6	168.17	66
32682	18791	419	8.3	5.9	27.1	23.88	66
31727	19582	685	8.4	4.9	24.4	104.65	66
2051	19670	558	3.9	2.6	14.1	285.85	66
38532	20806	108	5.7	8.3	19.6	114.75	66
2174	21966	522	7.6	5.3	31.4	75.64	66
34922	23203	483	4.9	3.5	24.7	84.00	66
43107	25505	483	11.1	7.5	47.9	25.61	66
9332	27426	661	11.5	6.3	33.8	47.69	66
3721	28662	588	8.7	5.1	27.9	75.29	66
2690	29605	612	6.4	3.6	20.0	64.35	66
27322	34172	510	7.2	5.3	35.0	56.38	66
8620	34559	620	6.7	4.2	20.8	60.17	66
7320	36098	211	5.9	5.8	19.2	166.20	66
17607	38507	510	3.5	2.7	18.1	240.38	66
17941	41401	298	6.4	5.7	31.0	29.97	66
37549	41619	237	3.9	4.2	13.4	191.80	66
17659	4885	551	5.7	3.4	19.2	55.74	67
7097	5155	606	7.1	4.4	22.4	41.43	67
51769	11524	249	3.7	3.8	13.0	52.37	67
49251	12216	247	3.9	3.8	14.5	50.77	67
22848	12624	588	8.1	4.3	25.5	49.63	67
44492	13130	494	3.3	2.2	13.7	165.33	67
20719	13304	233	7.5	7.5	25.9	21.39	67
21429	14406	585	6.2	3.9	20.0	107.94	67
23484	15733	634	7.5	4.1	23.2	39.16	67
32964	15849	534	8.2	5.6	32.2	22.97	67
9356	16881	598	4.4	2.7	14.1	143.71	67
7637	16946	243	12.5	14.0	42.0	10.24	67
21511	17847	319	5.2	4.6	22.4	61.33	67
31706	19561	590	3.4	1.9	11.0	257.78	67
20996	20273	484	9.0	5.9	34.6	29.59	67
2166	21971	525	5.7	3.9	23.2	28.39	67
47964	23797	524	5.3	3.5	20.0	71.37	67
37012	25415	226	3.0	3.1	10.2	450.15	67
3718	28655	567	6.8	4.6	23.6	95.25	67
2713	29585	664	8.2	5.3	22.8	93.78	67
40706	30265	476	8.4	5.5	32.6	27.83	67
5722	32942	59	4.6	7.1	16.9	251.50	67
17541	38490	560	9.1	5.8	31.8	26.51	67
38866	38579	165	6.3	8.6	21.6	24.70	67
10473	40198	184	5.0	5.5	16.9	163.96	67
37552	41596	265	4.7	4.7	16.9	173.27	67
14150	42121	273	4.9	4.8	18.5	84.02	67
29608	45926	183	4.0	4.3	13.0	298.46	67
12880	4550	68	3.4	5.6	13.0	208.63	68
17702	4904	619	5.2	3.3	16.5	41.06	68
6884	6686	567	5.5	3.3	18.1	50.15	68
13586	6886	602	5.0	3.8	16.9	50.52	68
7000	8199	621	6.0	3.6	18.5	68.56	68
41348	8183	364	3.5	2.9	13.7	70.33	68
18861	10831	616	6.1	3.1	18.9	85.40	68
41511	11738	496	6.3	4.8	35.0	36.24	68
24206	12845	529	4.8	3.2	18.1	71.97	68
41211	13479	233	4.5	5.0	15.3	98.44	68
16359	21920	478	4.5	3.1	20.0	81.68	68
35414	25047	569	5.8	3.3	18.9	109.51	68
47198	25049	520	4.5	3.0	17.3	184.66	68
25200	25963	621	5.7	3.3	17.7	105.91	68
40699	30285	323	8.5	7.9	25.5	26.32	68
51062	30352	91	4.7	7.2	16.9	380.97	68
5732	32938	69	4.9	8.0	17.7	274.70	68
37541	41558	171	4.6	5.4	15.3	227.66	68
14126	42121	293	4.9	4.3	25.9	148.43	68
18049	44042	66	5.1	9.3	20.0	184.96	68
20724	45680	266	5.1	5.0	18.5	126.85	68
29595	45940	194	4.4	4.5	14.9	278.56	68
12881	4558	58	3.2	6.0	13.0	298.14	69
13213	7123	233	4.8	5.0	16.5	74.70	69
41383	8192	539	6.0	4.8	26.7	56.52	69
6991	8189	634	6.8	4.2	20.8	93.31	69
18923	10842	259	7.8	7.9	27.5	14.70	69
41497	11721	557	7.9	5.9	30.2	37.06	69
22713	13049	679	8.5	4.2	25.5	39.10	69
29370	18276	597	7.7	4.9	24.7	37.97	69
34247	18272	614	11.2	6.1	35.0	40.29	69
21121	21138	651	8.8	4.9	26.3	420.22	69
32068	21281	510	6.5	4.6	28.3	98.41	69
31123	23228	637	11.4	6.1	34.6	42.03	69
1512	24673	632	6.5	3.8	20.0	126.76	69
25707	24716	324	6.4	5.8	20.8	28.83	69
47218	25029	445	4.0	2.8	16.9	138.22	69
35452	25066	596	3.1	1.9	9.8	227.30	69
37659	29965	269	5.5	5.3	19.6	67.37	69
40774	30283	474	8.1	5.7	37.3	20.71	69
7513	32199	404	7.1	5.2	21.2	25.77	69
18732	34299	543	4.8	3.5	18.9	120.26	69
7538	34376	610	7.3	5.0	24.0	116.79	69
11265	37709	604	8.2	4.4	25.9	68.87	69
8155	39255	333	5.1	4.3	25.5	177.90	69
37550	41590	179	5.0	5.9	16.5	220.94	69
10556	41750	136	6.4	9.9	22.4	32.55	69
1208	4513	582	5.4	3.5	17.7	71.47	70
18760	5140	245	4.2	4.4	14.5	87.80	70
13199	7146	207	4.7	5.3	15.3	130.93	70
20785	7389	639	5.2	3.0	15.7	119.68	70
19734	8755	471	6.2	4.7	43.2	40.30	70
24176	12012	508	5.3	3.8	24.0	89.58	70
16462	14705	586	5.0	3.0	16.1	164.86	70
28413	15077	600	4.6	2.7	14.5	147.58	70
29390	18286	342	5.3	4.6	18.1	40.26	70
1792	19866	534	9.4	7.0	40.8	23.94	70
39900	20891	410	6.2	4.6	21.2	43.30	70
31187	23225	562	8.0	4.9	26.7	55.35	70
1557	24689	563	4.1	2.7	14.1	250.00	70
35429	25042	611	6.3	4.1	19.6	95.95	70
47208	25049	434	3.5	2.6	17.7	159.78	70
40781	30280	552	10.4	7.8	42.0	24.12	70
7527	34396	538	6.8	4.0	23.2	63.87	70
18828	35962	225	5.9	5.7	20.8	47.00	70
38872	38587	260	5.5	5.8	18.9	64.72	70
37553	41612	294	2.9	2.7	10.6	169.00	70
29760	42679	466	4.3	3.1	23.2	162.75	70
1202	4479	660	7.6	4.2	22.4	79.41	71
18772	5155	226	3.7	4.3	12.2	149.31	71
20514	8158	626	12.8	6.8	39.3	46.06	71
24906	8643	474	6.6	4.5	28.7	28.30	71
16493	14713	602	3.5	2.0	11.0	145.81	71
28410	15076	569	3.4	2.1	11.4	239.40	71
8845	17362	522	6.2	4.2	24.7	65.66	71
30775	20253	571	9.2	5.6	30.6	55.59	71
7944	23831	508	4.7	3.3	20.0	188.77	71
4285	24007	584	4.1	2.5	13.0	301.10	71
1559	24679	574	5.3	3.4	17.7	184.16	71
2471	27577	602	8.5	5.3	27.1	63.78	71
4238	27726	600	5.8	4.0	19.2	122.17	71
40735	30278	582	9.3	5.8	30.6	18.15	71
8637	34640	539	3.8	2.6	14.1	254.07	71
20180	35285	460	4.0	2.9	21.2	163.76	71
12660	40419	587	8.7	5.4	28.3	42.87	71
11083	41208	305	7.0	6.6	25.1	40.10	71
13653	41437	289	3.7	3.5	14.5	206.02	71
8295	43330	494	5.3	3.7	24.4	76.31	71
29612	45937	220	3.9	4.1	13.4	246.09	71
39835	48253	167	3.8	4.7	12.2	103.58	71
3855	4456	241	5.7	6.0	19.6	39.56	72
6854	6698	570	6.1	3.7	20.0	51.46	72
8285	8146	321	4.4	3.9	17.7	43.62	72
30802	9846	707	9.6	4.8	27.5	61.97	72
20688	10026	564	4.4	2.5	14.1	93.45	72
29127	11012	371	3.5	2.9	40.5	139.80	72
49109	13392	291	5.2	4.9	20.8	78.07	72
16465	14707	533	3.4	2.1	11.8	146.21	72
29578	16420	548	8.6	5.9	33.0	50.98	72
3273	19925	500	4.6	2.9	17.3	79.32	72
29999	21220	452	5.2	3.9	29.8	102.38	72
22979	22535	641	10.9	6.3	32.6	66.07	72
4271	24021	565	4.2	2.6	14.1	137.58	72
8202	25254	299	6.3	5.9	24.4	49.89	72
2483	27594	646	6.0	3.5	18.5	169.08	72
8632	34652	530	5.1	3.9	22.4	140.10	72
31406	35605	508	4.7	2.9	16.9	73.54	72
7749	37012	641	10.1	6.1	30.2	58.45	72
35672	39143	421	6.7	4.9	27.1	34.73	72
40466	39910	162	5.0	6.3	16.5	59.49	72
41447	40528	281	4.4	4.1	18.1	116.80	72
52824	40792	265	5.6	5.3	21.2	55.54	72
53252	5601	298	7.6	6.7	37.3	27.85	73
4083	7067	413	4.1	3.2	25.5	121.30	73
31211	7648	181	4.2	5.0	13.7	145.68	73
7709	9342	629	9.6	5.8	29.5	58.94	73
30779	9858	537	5.0	3.3	18.1	88.41	73
20721	9997	598	8.3	5.5	27.1	35.19	73
49140	13400	239	5.2	5.4	18.1	93.52	73
11507	13352	57	5.1	8.9	19.2	678.41	73
16482	14703	559	3.8	2.4	13.0	188.69	73
9214	17794	564	11.8	8.0	42.0	16.80	73
27702	17978	577	12.9	8.5	44.0	29.66	73
11521	18583	558	10.6	7.9	40.8	14.19	73
2456	27580	557	4.3	3.1	16.1	156.29	73
3993	27746	635	8.4	4.4	25.9	56.78	73
39231	30440	467	5.3	3.7	25.1	76.19	73
23663	30533	517	6.6	4.6	27.5	51.98	73
8620	34530	540	5.7	3.8	20.8	83.19	73
41416	40411	244	7.0	7.1	24.7	50.19	73
25769	43380	302	7.2	7.2	22.4	43.80	73
28286	46451	497	7.0	4.9	32.2	55.20	73
53262	5612	234	5.9	5.5	22.4	37.96	74
10588	6621	244	3.8	4.0	12.6	111.20	74
6853	6674	562	5.1	3.0	16.9	55.24	74
4085	7075	457	5.8	4.0	25.5	135.97	74
17756	9178	655	7.1	4.2	20.8	96.74	74
39251	11878	245	8.5	7.9	33.0	20.53	74
11183	12187	90	4.5	7.6	16.5	366.97	74
16470	14712	625	4.3	2.4	13.0	135.92	74
33538	15154	720	8.9	4.9	23.2	63.91	74
25937	16786	482	5.5	3.7	23.2	66.69	74
9244	17808	573	7.3	5.3	25.9	58.89	74
11420	18535	688	6.8	3.5	20.0	140.98	74
39279	30452	342	5.9	5.3	14.9	38.43	74
34897	38047	235	6.2	6.2	20.8	50.00	74
34335	39852	529	4.7	3.5	20.0	80.24	74
36763	41636	544	8.6	6.3	34.6	38.33	74
25779	43376	232	6.4	6.5	22.4	62.63	74
28975	44566	181	5.4	6.3	17.7	194.01	74
12193	49091	602	8.9	5.2	28.3	12.52	74
15983	4919	83	4.0	7.5	15.7	121.97	75
6839	6693	540	3.5	2.5	13.4	57.51	75
10582	6629	247	3.1	3.5	10.6	300.41	75
4077	7083	507	4.5	3.1	18.9	156.03	75
24171	7338	473	5.7	3.9	24.4	66.97	75
42991	10885	489	5.1	3.5	21.6	39.59	75
24638	11608	681	6.7	3.6	18.9	65.95	75
50014	17482	518	2.5	1.7	9.8	361.31	75
32601	17945	686	9.5	4.9	27.9	47.94	75
48524	21456	569	5.3	3.6	18.5	65.78	75
53574	22937	582	9.8	6.3	32.6	24.58	75
4973	24376	144	4.9	7.5	17.3	47.58	75
52650	29985	264	4.1	4.2	14.9	54.23	75
6569	30272	506	5.0	3.5	21.6	101.77	75
7911	33153	601	4.2	2.7	13.7	317.18	75
31973	33420	511	4.2	3.0	18.1	131.07	75
36272	33512	635	11.6	7.0	35.7	44.84	75
15437	3288	58	4.0	6.9	15.3	332.18	76
2601	6534	602	8.2	4.4	25.5	43.78	76
6841	6687	582	6.6	4.4	22.0	54.36	76
4064	7061	471	4.9	3.7	31.4	114.41	76
51284	9063	586	14.4	8.6	47.1	28.30	76
36258	12367	210	4.3	5.2	13.7	170.15	76
14884	13628	610	9.5	5.0	29.5	37.27	76
3094	18082	635	9.9	4.9	30.6	101.98	76
10284	20491	635	8.6	4.1	25.9	60.53	76
39677	20933	563	5.3	3.3	17.7	89.28	76
48522	21453	503	4.3	3.0	19.2	88.40	76
51955	22608	158	6.2	9.0	21.2	55.74	76
6934	23916	587	7.1	3.8	22.8	53.19	76
27341	24022	555	4.9	3.4	17.7	66.76	76
44617	25067	665	9.1	4.9	26.7	42.77	76
9834	28022	534	11.1	7.4	42.8	21.30	76
2426	30055	541	7.3	5.4	30.2	82.23	76
40789	30293	387	12.3	9.4	29.1	13.51	76
7897	33160	539	5.0	3.6	19.6	188.40	76
31998	33420	289	6.1	5.3	30.6	51.82	76
36256	33505	547	4.2	2.9	15.3	123.35	76
33464	35239	596	7.4	4.6	23.2	88.55	76
10798	36541	551	8.0	5.2	28.7	56.92	76
10502	40206	646	4.2	3.2	13.4	260.59	76
22819	46149	193	4.4	4.7	14.9	176.30	76
38946	48972	110	5.0	7.3	16.9	43.69	76
14923	3519	257	4.2	4.2	15.7	73.68	77
12843	6053	164	4.1	5.3	13.4	64.01	77
1702	6271	602	5.9	4.1	19.2	29.83	77
6855	6698	500	5.9	3.9	23.6	46.03	77
4096	7075	476	5.7	4.2	30.2	147.51	77
18003	11843	609	5.5	3.2	16.9	48.94	77
28427	15172	584	8.7	5.3	28.3	34.86	77
34895	19585	347	8.8	7.7	23.6	35.59	77
48542	21437	477	5.4	3.6	22.8	89.93	77
54164	21704	636	6.8	3.9	20.8	58.20	77
6903	23915	496	8.9	6.2	39.7	42.85	77
9701	28017	520	6.1	4.8	31.0	72.59	77
36693	29184	614	6.9	4.7	22.4	53.92	77
7918	33180	594	8.0	5.0	25.9	76.57	77
36055	39615	211	8.4	10.2	27.1	27.04	77
41023	47680	129	4.7	5.8	16.1	188.18	77
2508	5517	549	3.7	2.4	13.0	117.17	78
35402	6137	159	5.1	6.6	16.9	69.92	78
6850	6687	625	5.2	2.6	16.5	59.09	78
4078	7075	467	4.7	3.5	28.3	159.00	78
11305	7406	632	8.9	5.2	26.7	38.17	78
14350	7752	598	7.9	5.0	25.5	51.33	78
40416	9041	393	5.1	3.9	14.5	46.06	78
23682	9867	577	2.8	2.0	9.4	270.96	78
39577	11313	434	4.5	3.6	45.6	72.04	78
5146	14852	667	10.3	5.1	31.0	65.39	78
1450	16618	632	6.1	3.1	18.9	100.71	78
34900	19613	525	4.9	3.8	23.6	155.94	78
48547	21445	608	5.8	4.0	18.9	94.37	78
33392	22647	627	6.3	3.3	19.2	148.46	78
5652	26232	593	7.5	5.5	24.0	53.41	78
37151	30061	553	9.9	7.7	40.8	40.63	78
13475	35663	577	5.8	3.7	19.2	134.06	78
12409	37075	593	7.7	5.4	25.9	47.09	78
27003	37300	586	8.8	5.2	28.7	44.63	78
2518	5517	524	4.9	3.4	20.0	61.11	79
6937	6702	686	6.9	4.0	19.2	28.76	79
16494	7179	388	6.0	4.8	33.4	35.41	79
11337	7412	515	5.1	3.3	19.6	107.39	79
22562	8117	486	4.7	3.1	19.2	57.05	79
51293	9068	158	6.2	8.9	21.2	48.48	79
18694	9982	679	7.8	4.2	22.4	82.79	79
41221	10205	438	4.0	3.0	26.7	49.99	79
1851	11626	608	10.8	7.0	34.2	28.50	79
16162	16723	554	6.8	4.5	24.7	92.57	79
9362	18810	539	5.6	3.8	20.8	113.63	79
34886	19602	435	4.8	3.3	17.7	114.30	79
47825	22849	230	3.7	4.0	12.6	93.23	79
45593	23870	396	5.0	3.8	19.6	55.41	79
1516	25919	241	6.2	6.0	23.2	28.69	79
10194	35300	533	4.8	3.4	19.2	88.70	79
13469	35677	466	7.4	5.5	47.9	76.19	79
7346	35887	175	6.8	7.9	22.8	39.15	79
33461	37425	569	10.8	6.8	36.1	54.32	79
25060	46206	174	4.7	5.6	15.3	166.96	79
33719	47010	181	5.8	6.8	18.9	107.68	79
19598	4226	602	4.7	2.7	14.5	90.23	80
17807	4333	672	6.5	3.9	18.9	37.37	80
2520	5504	567	4.5	3.1	15.7	53.28	80
14761	5949	602	6.0	3.8	18.9	40.54	80
11319	7427	606	5.6	3.7	18.1	183.17	80
45591	11936	197	3.7	4.5	12.2	348.61	80
7536	12234	661	8.4	5.3	24.4	28.73	80
27827	14816	559	6.7	4.3	23.2	47.87	80
42694	14956	427	2.5	2.0	21.2	232.57	80
6981	15733	635	7.7	4.6	23.6	70.98	80
9868	17719	533	7.1	5.5	32.6	64.13	80
22058	18368	509	3.8	2.5	14.5	212.64	80
9375	18824	569	3.5	2.2	11.8	299.47	80
34889	19630	478	3.7	2.5	15.7	167.25	80
17053	21255	613	9.9	6.7	31.8	48.36	80
47791	22857	195	4.5	5.3	14.9	40.61	80
35744	24371	569	6.4	3.9	21.2	77.52	80
21184	26193	656	8.0	5.0	23.2	51.25	80
8628	32803	667	7.9	5.0	23.2	79.00	80
39185	36877	375	3.8	3.0	13.7	89.15	80
38423	38877	597	6.9	4.9	23.2	88.04	80
13828	39215	566	5.6	4.5	21.6	139.73	80
32183	45710	219	3.8	4.1	13.0	155.79	80
38602	46221	224	3.6	3.9	12.2	237.95	80
25503	3861	486	4.7	3.3	22.4	93.01	81
3795	6170	530	3.9	2.7	14.9	134.25	81
34999	6937	182	3.7	4.5	12.2	38.89	81
16657	8221	598	5.6	3.5	18.1	86.16	81
29408	10754	557	5.2	3.1	17.7	89.83	81
45602	11947	219	3.8	4.6	12.2	219.65	81
30482	14855	537	4.8	3.0	16.9	101.63	81
42681	14959	282	5.3	4.8	23.2	31.23	81
22058	18369	547	3.3	2.0	11.4	221.45	81
46563	20591	703	8.3	4.5	22.8	61.03	81
5359	21180	561	4.9	3.1	16.9	171.41	81
13071	21349	616	6.3	4.5	20.4	77.57	81
35402	22626	594	3.6	2.2	11.4	313.14	81
34640	24223	707	12.0	5.1	35.3	40.98	81
35747	24354	565	6.5	3.9	21.6	78.75	81
43057	25498	400	10.3	7.8	35.3	19.06	81
38507	28209	420	2.7	2.0	16.5	234.07	81
4965	28677	610	6.8	4.0	21.6	88.22	81
40801	30268	273	7.1	6.3	29.5	31.97	81
23059	30896	522	4.6	3.2	18.5	102.76	81
8616	32799	500	4.6	3.3	22.0	180.17	81
39891	34571	489	3.8	2.8	19.2	289.52	81
38446	38851	461	4.1	3.2	39.3	81.07	81
11931	39656	196	13.8	14.0	42.0	21.49	81
36508	46107	253	5.5	5.1	21.2	46.45	81
38605	46226	258	4.7	4.5	17.7	228.31	81
37757	47818	142	5.8	8.6	20.4	50.23	81
6308	2599	437	4.3	3.4	36.9	46.43	82
3794	6169	518	3.6	2.7	16.5	167.55	82
6836	6704	460	6.1	4.1	25.1	38.96	82
33298	7075	128	3.4	4.8	11.4	229.37	82
11303	7416	597	4.6	2.8	14.5	135.45	82
29362	10764	529	3.7	2.6	14.5	214.76	82
40434	13014	656	4.9	3.0	14.5	111.76	82
22046	18360	592	6.0	3.9	19.6	71.83	82
46578	20589	551	4.2	3.1	16.1	107.64	82
5344	21191	581	4.5	2.7	14.5	219.76	82
1590	22130	42	6.6	13.2	27.9	371.50	82
35435	22643	606	3.8	2.2	11.8	171.28	82
49060	26414	181	4.4	5.8	14.5	443.60	82
9801	26650	369	7.5	6.1	13.0	25.32	82
8582	32778	529	6.2	4.8	28.3	46.85	82
14083	35066	563	8.3	5.6	29.5	73.56	82
23471	45472	141	7.5	8.9	24.7	25.06	82
6322	2606	423	5.4	4.2	35.3	39.72	83
19665	4255	566	8.5	4.8	28.3	21.79	83
53262	5608	376	8.0	6.4	18.5	16.73	83
3788	6160	494	4.9	3.6	26.3	116.11	83
6898	6693	597	6.5	4.5	21.2	58.63	83
51244	9107	207	8.0	9.8	26.7	36.13	83
29376	10765	493	3.9	2.5	15.3	175.89	83
25665	11752	613	6.5	3.3	20.4	107.62	83
20647	13337	433	6.8	4.8	25.1	17.45	83
38991	15523	350	2.9	2.5	9.0	116.92	83
29071	17463	607	6.7	5.0	21.6	51.38	83
10973	20366	668	6.5	3.4	18.9	111.13	83
54135	21724	631	5.8	3.2	17.7	101.73	83
43108	25447	467	9.0	5.9	34.2	23.88	83
6900	27209	577	9.0	6.1	31.0	74.86	83
17256	29500	593	10.1	6.2	32.2	44.90	83
44902	29802	489	4.5	3.1	20.4	118.98	83
19614	30087	546	4.9	3.9	20.4	147.14	83
40762	30268	635	12.7	8.5	39.3	29.60	83
14091	35062	497	3.7	2.6	17.3	145.70	83
10834	36518	336	5.1	4.3	30.6	38.06	83
16658	39052	324	4.9	4.3	22.4	88.40	83
42913	48033	662	12.7	8.4	36.9	45.67	83
23213	3008	624	4.7	3.3	14.9	34.88	84
18992	5462	353	4.7	3.9	46.0	36.13	84
16499	5761	108	3.9	5.4	13.4	75.47	84
3809	6176	538	4.9	3.6	19.6	124.71	84
9765	8154	299	4.6	4.1	21.6	103.69	84
29356	10768	547	2.6	1.5	8.2	181.65	84
19049	11250	656	5.1	2.9	15.3	161.50	84
25641	11743	584	6.2	3.8	19.6	81.61	84
20660	13295	286	7.1	7.5	22.8	21.96	84
29581	14004	535	4.2	2.8	15.7	119.17	84
1446	14074	167	7.4	10.4	24.7	158.36	84
40888	15436	517	4.3	3.3	21.2	94.78	84
34366	16429	586	4.4	2.7	14.1	86.19	84
29143	17451	587	5.2	3.1	16.9	115.74	84
10985	20379	597	4.6	2.7	14.5	119.47	84
35992	25170	607	5.5	3.3	17.3	129.68	84
1247	25637	353	5.3	4.5	36.5	76.47	84
20520	26136	596	6.3	3.9	20.4	99.15	84
25413	28621	592	3.4	2.0	11.0	397.86	84
16462	30643	662	10.3	7.0	30.6	25.06	84
16321	33855	533	3.6	2.6	14.5	126.82	84
13579	4177	284	4.0	3.9	14.1	95.10	85
3801	6179	541	5.9	4.4	24.4	104.05	85
6863	6689	599	5.7	3.6	18.5	35.05	85
34941	6942	148	2.8	3.8	9.4	460.03	85
16616	7796	684	3.8	1.9	11.0	260.60	85
21067	8750	632	6.5	4.0	20.0	94.17	85
24444	9288	478	5.7	4.1	28.7	96.70	85
36401	9210	217	5.5	6.3	18.1	145.25	85
36515	10223	361	5.0	4.2	9.4	48.86	85
29371	10760	502	3.5	2.5	16.1	222.23	85
43486	11778	490	3.3	2.5	18.1	86.08	85
28065	11932	594	4.8	2.8	14.9	161.02	85
29566	14010	474	6.9	4.7	31.0	66.65	85
30445	15620	534	7.2	5.0	29.5	34.47	85
6535	16125	646	11.6	6.2	34.6	74.18	85
34331	16430	497	5.8	3.9	23.6	92.20	85
10989	20379	637	6.5	3.7	19.6	132.69	85
46511	20591	568	4.6	3.0	15.7	44.86	85
35649	23914	576	3.8	2.5	13.0	234.04	85
43056	25511	331	8.8	7.7	37.3	25.87	85
49056	26415	165	4.6	5.9	15.3	361.78	85
33275	33247	574	5.7	3.9	19.6	110.20	85
16294	33852	516	6.7	4.9	30.2	131.24	85
12539	38379	581	8.7	6.6	30.6	21.76	85
28323	44465	201	5.0	5.3	16.9	157.07	85
16587	45203	67	4.7	6.8	17.3	698.98	85
53274	5634	314	7.7	6.7	39.7	22.13	86
3812	6180	489	3.8	2.7	18.1	113.96	86
34983	6952	249	3.8	4.4	12.6	80.26	86
16687	7810	654	6.5	3.9	19.6	140.02	86
21083	8743	633	4.7	2.7	14.1	179.17	86
36391	9214	253	4.3	4.8	14.1	129.88	86
24898	9899	537	6.2	4.7	26.3	64.75	86
36555	10216	309	4.0	3.5	17.7	126.98	86
29367	10771	513	3.6	2.4	13.7	118.35	86
42353	11861	555	5.0	3.6	18.9	34.61	86
31997	13488	283	4.7	4.3	19.2	25.94	86
33406	13871	604	8.5	5.5	27.5	60.63	86
30465	15645	408	6.3	4.9	37.3	54.15	86
6474	16136	599	7.9	4.8	25.1	39.73	86
34861	16895	499	5.4	4.1	31.0	38.28	86
19372	17374	601	4.4	2.5	13.7	92.20	86
7561	19372	633	7.9	4.2	24.4	50.97	86
48708	21028	555	3.3	2.1	11.4	149.07	86
8233	24540	505	7.1	5.0	31.4	61.87	86
2730	24616	551	5.2	4.0	20.8	40.68	86
49056	26414	200	4.6	5.8	14.9	316.39	86
35698	33707	527	4.5	3.0	17.7	126.11	86
12056	34657	565	9.3	5.8	31.4	58.91	86
52024	36539	222	4.4	4.3	15.3	136.34	86
8818	37794	525	5.5	4.0	23.2	135.42	86
45191	45223	185	5.9	7.4	19.6	30.06	86
28873	45561	239	4.0	4.1	13.7	190.04	86
10267	4360	98	5.7	9.0	20.0	96.82	87
13481	4754	513	7.3	5.0	30.2	33.86	87
11291	5378	661	9.6	6.1	28.3	23.62	87
53281	5609	321	5.6	4.9	27.9	30.59	87
6838	6683	676	6.7	3.9	19.2	26.89	87
16668	7793	619	7.1	4.4	22.0	97.99	87
21068	8740	597	4.8	2.8	15.3	168.37	87
51279	9125	467	10.2	6.7	39.3	27.43	87
26884	12247	535	6.1	4.4	25.1	52.39	87
32022	13496	531	4.0	2.3	13.7	132.86	87
33332	13864	513	5.9	3.6	22.0	91.46	87
49439	13853	190	4.6	6.0	14.9	196.80	87
34867	16863	559	8.2	5.5	29.5	45.40	87
38114	17801	148	4.9	7.2	16.5	151.48	87
43051	25520	452	9.3	6.2	33.8	21.94	87
28305	26338	428	6.0	4.4	27.1	41.17	87
49051	26413	177	4.4	6.0	14.1	258.80	87
52013	36553	233	4.5	4.5	16.1	84.38	87
35113	39202	332	4.8	4.4	13.0	69.80	87
23997	40016	644	6.7	4.4	20.4	116.72	87
47488	43413	192	5.7	6.3	18.5	20.20	87
22587	43676	171	6.9	8.6	22.8	16.95	87
28316	44471	197	3.9	4.0	13.4	192.69	87
16573	45187	53	4.5	6.7	16.9	978.06	87
19671	45400	247	4.3	4.6	14.5	92.37	87
36598	47823	73	3.9	6.2	14.1	204.59	87
53241	5636	354	6.4	5.5	15.3	22.47	88
6893	6692	651	5.8	3.2	17.3	65.00	88
21069	8743	613	5.4	3.1	16.9	122.82	88
51289	9082	564	10.3	6.9	36.1	32.35	88
33316	13856	517	6.0	4.0	24.7	67.51	88
45112	14648	595	5.3	3.5	16.9	87.17	88
34776	14904	245	4.0	4.1	14.5	158.66	88
2960	25687	621	6.4	3.9	19.6	140.32	88
40276	26249	149	6.4	9.8	22.4	68.21	88
49037	26409	197	5.1	6.1	16.9	114.70	88
43572	28138	540	5.2	3.4	18.9	160.11	88
40177	28945	588	6.4	4.0	20.8	124.77	88
40792	30288	478	7.1	4.6	26.7	34.13	88
22576	33206	471	8.6	6.1	43.6	35.89	88
4610	33510	640	11.4	6.4	34.2	25.15	88
21265	39721	588	11.4	6.9	37.3	18.77	88
9786	43281	181	9.3	10.7	30.6	18.31	88
50918	44648	127	4.1	5.9	14.1	85.41	88
34407	46038	240	4.6	5.2	15.3	135.68	88
36585	47848	123	5.3	8.1	18.1	209.79	88
53261	5554	139	3.1	4.0	10.6	25.65	89
6859	6700	626	7.7	4.4	23.6	54.11	89
21103	8760	621	6.0	4.3	19.2	50.29	89
23150	12381	558	7.1	4.8	25.5	58.47	89
45089	14631	513	3.1	1.9	11.0	233.50	89
30610	14773	627	10.2	6.1	30.6	63.36	89
39203	17066	213	8.5	8.4	28.3	24.16	89
35389	17710	207	11.2	10.9	39.3	15.49	89
42715	23037	613	7.2	4.1	22.4	48.91	89
44157	23615	631	14.3	10.8	44.4	16.95	89
22374	24598	642	3.8	2.0	11.4	224.06	89
40753	30303	568	11.1	6.4	37.3	26.59	89
7896	30647	515	8.6	5.3	30.6	27.96	89
21324	36551	518	6.8	5.3	35.3	80.98	89
33226	44056	273	7.2	7.5	24.4	26.08	89
42577	1550	512	5.7	4.2	26.3	42.74	90
17052	6053	592	7.3	4.8	24.0	31.74	90
2345	6153	574	6.3	4.0	21.6	140.24	90
6888	6696	581	6.1	3.4	19.2	59.59	90
38261	9654	279	4.7	4.2	22.0	60.65	90
8915	12682	518	6.6	4.4	25.5	62.90	90
20721	13301	550	11.1	7.5	41.2	21.21	90
45112	14635	566	4.5	2.5	14.5	91.90	90
31265	21761	525	4.3	3.1	18.1	146.79	90
55224	24123	313	4.2	4.0	13.4	60.75	90
22387	24589	539	5.7	3.4	19.6	78.94	90
13503	25154	715	6.4	3.3	17.7	179.25	90
43037	25472	373	10.2	8.3	43.6	23.94	90
12266	25476	642	7.7	3.9	23.2	85.04	90
53674	26788	265	6.1	6.5	20.4	40.32	90
9921	30408	601	9.7	6.4	30.6	37.32	90
25193	35452	570	6.0	4.1	20.8	158.67	90
20556	44159	225	5.7	6.4	19.2	112.58	90
20013	5815	410	4.9	3.8	30.6	125.91	91
2367	6171	580	6.6	4.7	22.8	100.61	91
38238	9663	379	3.9	3.1	10.6	212.53	91
22875	10413	584	8.4	5.6	28.3	43.47	91
3443	11939	657	11.5	6.3	33.8	48.43	91
6046	13427	282	3.5	3.4	12.2	159.08	91
52479	14271	366	5.3	4.3	44.0	60.99	91
45108	14630	539	4.5	2.8	15.7	85.99	91
7052	20354	448	4.7	3.7	44.4	86.43	91
13486	25167	474	6.0	4.3	30.6	90.71	91
31526	26694	502	4.3	2.8	16.9	93.89	91
53611	26777	262	4.3	4.1	16.1	43.67	91
14245	29128	639	14.6	8.2	43.6	58.49	91
25202	35469	596	6.9	4.7	22.4	223.32	91
34506	37656	535	5.5	3.8	21.2	93.68	91
32679	46646	210	4.1	4.1	14.5	192.31	91
42558	1560	482	4.3	3.1	21.2	62.17	92
53207	5617	207	7.3	7.1	25.5	15.03	92
51334	9157	314	8.0	7.7	24.7	28.21	92
18631	10062	594	5.3	3.1	16.9	98.87	92
31238	12616	393	4.1	3.2	16.5	89.14	92
20716	13308	474	7.5	5.6	46.3	18.72	92
6052	13429	309	3.8	3.5	14.5	234.74	92
45029	14606	610	5.8	4.1	18.9	16.57	92
23082	15793	683	8.1	4.5	22.8	82.84	92
45823	17604	427	5.5	4.0	22.8	33.45	92
26134	23795	685	8.3	4.3	24.0	70.53	92
34895	23763	569	6.7	4.2	22.8	66.58	92
35497	25047	696	8.1	4.2	23.2	204.56	92
6763	25844	544	6.4	4.5	25.1	100.71	92
2109	27527	529	7.5	5.8	35.0	28.55	92
40725	30325	554	11.2	7.5	40.8	21.66	92
6602	33296	542	5.5	4.2	22.4	224.32	92
25215	35470	577	4.8	3.5	16.5	271.59	92
12109	37247	554	6.5	4.3	23.2	47.67	92
32681	46638	203	3.2	3.9	10.2	125.23	92
53233	5637	538	4.7	3.5	19.6	33.62	93
7084	6681	635	6.6	4.0	20.4	68.61	93
19607	6849	353	4.9	4.3	10.6	61.29	93
2123	7901	557	6.0	3.8	20.8	45.69	93
13636	8772	566	6.5	4.0	21.6	45.40	93
44199	9806	309	3.2	2.8	17.3	537.74	93
18623	10104	641	5.5	2.8	16.9	92.60	93
49311	10860	168	6.3	7.9	20.8	45.05	93
20649	13329	547	10.6	7.2	39.7	23.45	93
6053	13440	324	4.5	4.0	17.7	84.93	93
3402	15770	551	4.4	3.2	16.9	159.14	93
45813	17630	378	4.2	3.4	18.5	70.66	93
32845	19548	461	9.5	6.9	47.9	18.65	93
30486	20140	684	7.5	4.3	21.6	53.86	93
35649	21432	561	6.2	4.3	22.0	130.17	93
26138	23816	578	5.1	3.0	16.5	130.42	93
35412	25043	580	6.1	3.3	19.2	76.30	93
4046	25107	584	7.6	4.1	24.4	33.01	93
43081	25497	259	7.3	7.5	25.5	29.12	93
46762	26333	637	6.2	4.0	19.2	86.08	93
2111	27553	591	4.7	2.9	15.3	125.67	93
30230	27622	532	3.9	2.4	13.7	195.83	93
28394	29098	439	7.4	5.2	30.2	41.37	93
21708	31919	475	3.7	2.7	20.8	259.88	93
29169	35524	650	9.0	5.1	26.7	42.84	93
30917	41648	249	4.5	4.2	17.7	207.98	93
25084	46212	146	5.0	6.5	16.5	162.19	93
53237	5619	249	5.1	5.0	18.9	25.36	94
7010	6676	646	5.5	3.1	16.5	126.34	94
1436	7006	628	7.3	4.4	22.4	60.07	94
22920	7473	468	7.2	5.3	42.8	60.15	94
15836	7883	564	5.1	3.5	18.1	60.40	94
44195	9802	332	3.3	2.7	24.4	456.41	94
22829	10408	684	5.3	3.0	15.7	116.11	94
40852	12619	674	7.6	4.3	22.4	51.34	94
6045	13439	288	5.0	4.8	18.5	80.63	94
27812	19460	683	6.7	3.7	19.6	77.73	94
2837	20511	536	6.7	4.8	27.1	44.07	94
35669	21417	536	6.2	4.9	27.5	101.08	94
22945	23924	537	4.4	2.6	14.9	125.29	94
5099	25256	617	8.1	5.1	25.1	47.63	94
46771	26312	620	3.6	2.0	10.6	204.33	94
2095	27568	545	4.7	3.2	17.3	119.44	94
27141	27579	610	6.8	3.9	21.2	75.20	94
21711	31911	517	5.6	3.9	23.2	134.56	94
37911	33542	146	4.7	6.3	15.3	82.59	94
29161	35497	614	6.8	4.1	21.2	36.67	94
36995	36686	539	4.2	2.9	16.1	169.33	94
26934	2474	432	4.0	2.9	18.5	102.44	95
22923	7503	466	4.6	3.2	21.6	50.96	95
44190	9831	252	6.3	6.1	23.6	40.08	95
22817	10408	563	9.9	6.6	35.0	32.44	95
32184	12678	157	3.6	5.1	11.8	127.61	95
20712	13300	380	10.6	8.3	25.5	15.33	95
33614	15295	539	3.9	2.7	14.9	125.02	95
12712	21392	610	6.5	3.9	20.0	83.10	95
43083	25466	569	11.7	8.4	42.8	33.13	95
46455	26696	357	4.3	3.6	19.2	78.31	95
2163	27528	497	6.5	4.8	35.0	21.95	95
25319	27834	538	6.9	4.4	25.1	57.87	95
36135	32049	500	6.6	4.6	28.7	66.36	95
14522	36467	472	5.3	4.0	35.7	81.14	95
16641	39060	508	7.3	5.5	39.7	55.24	95
[truncated: 670,191 more rows]
