# Supplementary material for: The nanoscale organization of the Nipah virus fusion protein informs new membrane fusion mechanisms
Source: eLife. 2025 Jan 2;13:RP97017. doi: 10.7554/eLife.97017 (PMC11695058; doi:10.7554/eLife.97017)
Supplement: Figure 3—source data 1. [file elife-97017-fig3-data1.zip › Figure 3_source data 1/WT.txt]

41315	1411	373	4.6	3.8	14.5	31.16	1
35322	6777	258	6.4	6.8	24.0	33.80	1
40517	7882	384	4.8	3.9	21.2	27.64	1
39206	8739	367	2.7	2.3	11.4	90.02	1
4602	10689	444	3.9	3.0	31.0	73.98	1
45289	10938	309	2.9	2.9	9.8	49.34	1
37864	16663	413	1.8	1.4	8.6	139.70	1
38009	17812	406	3.4	2.6	11.8	44.54	1
36434	19723	350	3.8	3.4	9.8	25.82	1
4536	21575	400	4.3	3.3	14.5	28.83	1
29616	34048	223	3.1	3.3	11.4	97.62	1
941	35250	274	7.1	7.4	26.7	31.99	1
1058	42449	327	4.9	4.6	16.1	22.52	1
35302	6774	284	5.4	5.9	18.5	35.00	2
36009	10442	217	6.6	7.3	24.0	57.15	2
37863	14262	390	3.7	2.8	9.0	29.55	2
31735	14909	109	5.6	8.3	20.0	99.47	2
37869	16669	426	2.3	1.8	13.7	172.40	2
35216	21215	346	6.2	5.6	16.1	19.63	2
15338	22329	623	7.7	4.9	25.5	55.85	2
46253	22645	331	2.8	2.6	9.8	55.17	2
17391	28166	457	7.4	5.2	33.4	23.20	2
32023	28836	420	3.6	2.7	18.5	118.94	2
39575	30671	387	2.9	2.3	9.0	98.67	2
4672	32268	361	4.1	3.5	16.9	21.52	2
2876	33626	178	9.9	13.1	35.0	24.11	2
29606	34065	279	4.1	3.9	17.3	68.60	2
955	35244	356	6.4	5.6	16.5	26.06	2
3682	35442	236	7.3	7.0	28.3	30.63	2
42043	4854	324	6.1	5.4	36.9	65.18	3
37367	8226	368	3.2	2.6	5.9	78.16	3
20950	8508	390	4.5	3.5	12.6	19.29	3
38838	10614	368	3.9	3.3	7.5	27.28	3
23781	11738	265	2.5	2.8	8.6	81.79	3
37861	16676	438	2.0	1.5	10.2	217.44	3
39961	19307	601	9.2	5.2	31.0	57.28	3
37574	21517	326	5.3	4.8	21.2	20.21	3
4574	21555	339	3.4	3.2	9.4	28.88	3
15326	22342	634	6.5	4.4	20.8	73.38	3
46234	22647	354	3.2	2.8	9.8	49.20	3
45050	23138	412	4.5	3.3	16.1	51.70	3
43107	27074	440	5.5	4.1	28.7	25.96	3
32034	28819	366	4.9	4.1	43.2	129.03	3
39581	30670	401	2.4	1.9	7.9	103.22	3
26907	30950	341	4.4	4.0	13.4	29.87	3
29633	34130	298	4.6	4.5	18.1	29.41	3
16577	39036	361	7.4	6.4	14.1	42.04	3
16915	41974	265	6.1	5.8	25.9	25.99	3
26302	46972	366	4.4	3.7	41.6	51.74	3
43872	4464	322	7.5	7.0	27.5	18.66	4
42060	4840	368	3.9	3.3	9.0	29.95	4
35316	6810	240	6.4	7.4	22.8	30.92	4
10715	7418	401	4.7	3.7	21.2	28.16	4
46555	8608	363	4.5	3.9	8.2	17.01	4
30768	8933	339	5.7	5.2	16.1	27.34	4
28958	10703	333	2.9	2.7	9.4	54.64	4
37866	16681	423	3.0	2.2	13.7	130.83	4
22330	17664	484	6.0	4.3	31.4	35.63	4
17114	19614	283	5.3	5.6	18.9	26.47	4
4562	21555	501	6.8	4.4	27.1	32.99	4
46226	22643	356	3.7	3.2	11.8	56.22	4
40698	23229	296	3.8	3.8	14.1	33.37	4
45040	23148	431	4.1	3.0	16.9	43.57	4
14405	25518	129	7.5	11.6	27.5	25.01	4
43104	27079	518	8.1	5.3	32.6	34.24	4
3807	31428	357	6.6	5.7	15.7	24.41	4
943	35258	279	4.7	4.5	19.2	49.83	4
43846	4463	395	7.1	5.5	22.8	20.29	5
10705	7442	360	6.7	5.7	34.2	31.07	5
37869	16685	408	2.3	1.8	10.2	144.46	5
30371	16885	306	5.9	5.6	23.2	36.61	5
31227	16985	520	5.9	3.9	23.6	38.19	5
46168	19212	210	6.8	7.4	24.4	38.48	5
40166	20069	453	3.3	2.5	20.0	105.78	5
4533	21545	379	6.0	4.9	46.3	34.43	5
46246	22648	423	2.5	1.9	11.8	57.20	5
45693	24206	364	6.1	5.2	17.7	25.20	5
43649	26358	266	4.8	5.0	18.1	43.55	5
33333	28212	482	4.3	3.4	31.0	99.15	5
39571	30664	345	5.1	4.4	22.4	139.10	5
3858	31418	384	8.0	6.4	27.1	37.09	5
26289	46965	228	4.9	5.3	17.7	58.35	5
20057	9091	378	2.7	2.2	6.7	48.26	6
37115	11182	380	4.0	3.2	11.4	55.49	6
44965	11639	110	5.8	9.5	22.0	34.86	6
20897	13386	365	2.7	2.3	5.5	40.22	6
37899	14254	373	4.3	3.5	11.4	34.79	6
37861	16681	431	2.2	1.7	20.8	197.66	6
31223	16999	378	3.6	2.9	9.4	43.68	6
22349	17647	331	3.6	3.3	12.2	39.26	6
37687	17829	476	3.8	2.6	18.1	70.98	6
23579	18106	383	4.3	3.5	11.8	40.27	6
40162	20074	468	3.1	2.4	20.4	174.46	6
43399	20741	449	5.4	3.8	23.6	37.27	6
17344	20772	318	5.2	5.1	16.5	26.02	6
4537	21534	320	5.5	5.2	19.6	23.71	6
16902	22009	320	6.4	6.1	22.4	25.36	6
20842	31931	346	7.5	6.6	29.5	34.08	6
963	35219	197	7.6	7.6	28.3	29.50	6
16597	39093	395	5.1	4.0	19.6	20.96	6
26393	39153	280	6.2	6.0	26.3	37.27	6
26289	46970	267	5.0	4.9	20.0	88.66	6
11291	48563	310	4.4	4.4	14.5	18.26	6
39627	6494	339	4.5	4.1	14.5	32.07	7
35333	6802	315	4.9	4.5	21.6	39.34	7
20040	9105	406	3.5	2.7	12.2	48.11	7
15655	9568	230	6.9	6.6	27.5	21.37	7
37113	11186	397	4.0	3.2	24.7	85.11	7
46695	14155	522	8.8	6.8	47.5	26.21	7
37868	16679	404	2.1	1.6	9.4	163.24	7
31264	17004	340	5.1	4.7	14.9	28.84	7
22356	17664	379	7.6	6.3	48.3	34.24	7
37715	17813	397	3.9	3.1	21.6	66.32	7
23602	18073	342	4.6	4.2	13.4	30.81	7
40151	20065	418	3.5	2.9	37.7	149.93	7
43445	20729	452	4.9	3.5	23.2	42.89	7
4556	21570	530	7.6	5.0	29.8	39.37	7
46231	22651	350	2.9	2.5	9.4	56.02	7
18182	23912	503	8.9	5.6	33.8	30.38	7
10136	28340	152	6.1	8.5	21.6	63.40	7
32008	28834	361	4.4	3.8	12.2	82.50	7
36056	31044	145	7.1	10.4	25.5	20.67	7
16892	32433	394	6.3	5.0	23.6	35.19	7
31343	35296	368	5.8	4.9	13.4	28.55	7
26432	39139	214	5.2	6.5	18.1	41.21	7
1106	42457	328	6.2	5.8	20.8	30.76	7
43849	4470	257	7.4	7.1	31.0	30.52	8
39199	7521	438	5.6	4.1	26.7	33.05	8
31040	9173	389	4.9	4.0	21.6	34.50	8
9457	10006	188	5.4	6.9	18.9	59.28	8
37080	11197	399	5.0	3.8	13.7	32.97	8
18335	11274	421	3.6	2.7	15.3	63.98	8
20891	13356	440	3.9	2.9	20.0	48.08	8
46612	15575	300	6.6	6.4	25.5	43.30	8
37865	16676	414	2.6	1.9	8.6	92.28	8
31245	17010	366	5.0	4.3	11.8	35.44	8
37700	17832	420	3.7	2.7	13.4	44.54	8
25970	18406	411	7.1	5.3	22.4	28.25	8
40137	20060	484	3.9	2.9	20.8	112.33	8
43429	20732	436	6.6	4.7	27.5	49.63	8
4521	21551	485	4.6	3.5	26.3	43.34	8
15125	22465	625	11.4	7.7	37.7	37.45	8
42256	22958	455	3.6	2.8	33.4	98.14	8
37021	27390	359	3.6	3.1	13.4	70.47	8
33340	28185	406	7.7	6.0	33.4	40.50	8
32018	28848	366	3.0	2.5	15.3	81.01	8
3270	29047	596	8.7	6.6	31.4	27.83	8
13383	30055	152	4.4	4.9	15.3	263.67	8
39632	30308	512	6.8	4.7	29.1	29.84	8
34393	30801	345	4.6	4.1	14.5	46.32	8
16926	32454	474	7.3	5.3	37.3	44.14	8
31373	35283	375	6.9	5.7	16.1	25.03	8
17769	35553	519	7.7	6.1	43.2	100.94	8
26792	35794	517	6.4	5.2	37.7	37.30	8
21910	37506	263	9.2	9.6	34.6	22.74	8
42512	38577	332	9.2	8.7	26.3	15.55	8
4961	40418	221	6.0	6.6	21.2	68.40	8
1086	42492	272	5.1	5.5	18.5	29.33	8
26279	46952	295	4.1	3.8	18.1	37.51	8
43858	4444	385	7.5	5.9	20.8	22.47	9
31124	9219	649	13.0	8.9	42.0	75.94	9
9491	9989	152	4.3	5.6	14.9	65.16	9
25882	10880	372	3.7	3.1	10.6	48.13	9
18329	11279	342	6.9	6.0	37.3	39.68	9
16324	11681	240	11.9	13.2	42.8	27.99	9
17984	13224	466	4.8	3.5	25.5	52.83	9
20914	13363	369	4.8	4.0	15.7	29.91	9
15778	13842	335	5.3	4.8	19.2	33.23	9
46607	15560	345	5.4	4.8	20.0	41.74	9
34274	15684	354	4.7	4.1	16.9	89.32	9
21736	15926	350	4.1	3.5	25.1	62.85	9
37862	16677	423	2.0	1.5	11.4	114.08	9
37695	17833	379	3.6	3.0	12.2	47.94	9
38146	20167	244	5.5	5.9	20.4	21.22	9
43418	20789	453	6.3	4.5	28.7	45.70	9
4580	21561	357	4.6	3.9	21.2	33.53	9
23916	22694	316	5.5	4.9	32.6	30.19	9
42265	22992	415	2.4	1.9	13.4	117.03	9
16609	24033	128	5.7	7.3	20.0	77.75	9
26471	25902	482	6.5	4.6	31.8	51.58	9
37039	27414	437	2.7	2.1	18.9	167.84	9
29421	30311	255	8.5	8.2	35.7	24.39	9
32872	33560	251	5.8	5.6	23.6	31.59	9
42244	35198	257	5.0	5.4	18.5	30.49	9
31368	35292	291	5.7	5.9	20.4	27.23	9
17812	35557	635	9.1	6.0	29.5	168.41	9
16528	35766	327	6.9	6.4	23.6	68.32	9
26796	35720	211	5.0	5.3	17.3	70.50	9
21904	37475	167	5.2	6.8	18.5	43.19	9
24562	39694	356	5.5	4.8	16.5	41.11	9
16880	41967	309	3.4	3.5	11.0	84.11	9
14371	43820	564	12.1	8.9	47.9	16.38	9
43154	4738	378	8.2	6.7	30.2	18.09	10
34090	5957	468	4.4	3.2	22.4	51.81	10
35417	6775	528	9.6	7.0	44.0	30.40	10
25861	10876	379	4.5	3.7	27.5	47.22	10
18323	11255	309	5.3	5.3	17.3	40.05	10
17997	13204	525	7.1	4.8	29.1	40.34	10
46608	15560	350	6.2	5.5	20.4	49.31	10
34312	15696	517	6.0	3.8	23.2	32.02	10
37870	16688	438	2.4	1.7	10.6	149.49	10
37685	17844	331	6.8	6.2	25.1	32.28	10
41894	18824	465	5.0	3.4	21.2	63.79	10
30470	19153	201	5.1	5.2	18.1	77.39	10
39896	19293	525	8.4	5.5	33.0	32.47	10
39383	20409	510	5.1	3.7	23.6	87.96	10
4543	21555	547	7.7	6.1	34.2	47.70	10
20166	21447	288	6.3	6.3	23.6	19.78	10
23928	22713	335	3.9	3.7	11.8	35.28	10
42253	23028	300	3.9	3.7	15.7	125.29	10
21355	24892	353	6.8	5.9	22.8	24.62	10
26404	25904	361	4.1	3.5	22.4	61.95	10
37062	27419	441	3.9	3.1	36.9	71.87	10
29437	30294	192	8.8	10.4	30.6	31.88	10
20845	31897	493	7.9	5.4	35.0	41.28	10
36209	32058	295	6.5	6.4	25.5	29.93	10
32876	33549	362	4.6	3.9	22.0	48.17	10
16519	35764	191	4.8	5.4	16.5	195.16	10
22889	38150	321	5.2	5.0	17.3	32.10	10
4963	40432	136	5.2	6.8	18.5	54.05	10
43827	4469	364	5.8	4.9	20.4	20.45	11
34081	5974	324	4.4	4.1	16.5	50.79	11
42027	9667	202	5.6	6.6	19.2	39.27	11
45427	10564	259	4.3	4.4	16.9	30.33	11
45702	13356	337	4.9	4.5	16.5	32.01	11
37888	16681	402	2.2	1.7	6.7	85.72	11
46243	18599	389	11.1	8.9	44.0	24.53	11
41898	18841	417	6.1	4.7	28.7	56.45	11
38198	20142	372	6.6	5.5	14.1	30.07	11
39329	20422	441	4.0	3.1	26.3	94.20	11
43421	20726	485	6.5	4.8	35.3	52.53	11
18915	21166	314	6.6	6.6	21.6	24.27	11
4573	21531	314	5.3	5.0	20.0	48.19	11
17067	22006	431	8.0	6.1	43.2	20.52	11
42264	23010	319	3.0	2.6	23.2	118.81	11
41075	25303	462	6.3	4.4	27.9	28.43	11
15964	25437	234	5.5	5.8	20.0	61.31	11
26425	25885	374	3.8	3.2	8.2	46.29	11
44296	26059	358	5.6	4.8	15.3	36.80	11
38520	29501	462	6.6	4.9	37.3	29.89	11
15850	30472	361	6.0	5.2	14.1	36.81	11
42258	35201	225	6.4	7.3	22.8	20.87	11
42058	36525	332	6.5	5.8	26.7	26.21	11
45304	36756	249	7.0	7.4	26.3	32.50	11
45804	39737	280	5.4	5.9	18.5	22.85	11
16883	41983	255	4.0	4.1	15.3	136.67	11
11525	48031	171	8.2	11.7	29.1	41.37	11
41615	4615	255	6.0	6.0	23.2	21.43	12
34085	5960	413	5.1	4.0	32.6	35.26	12
45398	10564	258	4.6	4.9	17.3	34.57	12
16913	13470	364	4.1	3.5	14.1	36.31	12
37877	16678	408	2.5	1.9	13.4	118.00	12
30377	17434	353	4.4	3.9	9.8	32.57	12
41873	18828	517	5.6	3.7	22.8	66.12	12
39333	20403	429	5.8	4.4	31.8	47.36	12
42384	20549	177	6.2	8.4	21.6	24.45	12
4561	21569	549	4.1	3.5	18.9	102.64	12
44681	22839	389	5.3	4.1	13.4	25.87	12
42280	22993	465	3.7	2.5	16.1	65.69	12
26467	25919	383	4.5	3.5	9.4	47.91	12
44308	26056	384	4.7	3.8	25.1	41.00	12
29334	26216	551	8.6	5.5	31.8	27.30	12
41416	26526	343	3.5	3.1	14.1	75.65	12
13578	29326	258	5.4	5.5	20.4	126.70	12
38545	29488	404	5.9	4.4	16.9	27.89	12
49960	30917	243	6.1	7.2	21.2	25.57	12
3833	31488	75	6.5	9.3	25.5	129.48	12
37100	32137	357	5.7	4.9	18.9	34.13	12
27092	35355	356	6.8	5.9	22.8	35.83	12
32085	35286	40	5.4	9.3	23.6	277.07	12
15673	36291	342	9.6	8.6	33.8	23.21	12
42091	36521	231	6.0	6.3	22.4	61.32	12
22908	38142	381	4.8	3.9	18.5	60.21	12
45818	39712	247	7.8	9.1	27.5	15.64	12
4944	40415	214	7.4	7.8	26.7	65.45	12
8935	40613	114	8.2	13.5	31.0	28.53	12
7627	41620	349	7.6	6.8	20.8	25.49	12
16903	41994	224	4.4	4.3	17.7	138.72	12
37096	42380	386	7.2	5.8	25.9	26.24	12
11492	48076	251	7.9	7.8	32.2	23.44	12
40395	2160	270	6.2	5.9	25.9	19.22	13
43875	4464	330	4.1	3.7	14.5	32.36	13
34089	5981	339	4.2	3.7	18.9	52.03	13
35296	6835	424	6.0	4.6	32.2	26.30	13
31338	9180	436	5.3	3.9	27.9	23.75	13
35413	9544	383	4.1	3.4	44.4	30.44	13
42071	9634	220	4.9	6.0	17.3	57.38	13
26541	12867	385	5.9	4.7	16.1	40.17	13
46917	13397	177	5.0	6.9	17.3	38.89	13
16933	13503	298	5.4	5.3	20.0	45.06	13
40761	15102	444	5.8	4.5	46.0	17.74	13
45310	15101	381	5.4	4.4	21.6	24.56	13
25938	15658	386	4.7	3.8	24.7	64.79	13
44700	16094	341	6.8	6.0	28.7	18.17	13
37861	16685	440	4.4	3.2	20.0	93.26	13
30410	17404	452	7.4	5.1	31.4	22.79	13
16425	19007	318	5.8	5.5	22.0	25.08	13
38143	20142	321	4.9	4.7	16.9	18.84	13
39356	20402	460	5.0	3.6	26.3	68.25	13
4569	21555	324	3.4	3.0	16.5	101.10	13
35310	21782	557	5.3	3.6	20.0	45.54	13
44675	22853	268	6.8	6.7	26.7	29.10	13
42271	23023	495	5.2	4.1	33.0	54.38	13
18078	23815	534	6.0	4.4	26.3	86.22	13
44283	26056	447	5.0	3.7	28.3	48.22	13
46544	26175	474	7.8	5.8	45.2	19.42	13
41373	26518	433	4.2	3.0	17.3	88.82	13
16627	26862	253	8.1	8.3	30.6	31.45	13
33940	27496	349	6.3	5.6	17.3	28.34	13
15811	27966	263	7.6	8.0	27.9	31.13	13
37041	30207	464	10.3	7.0	42.4	14.57	13
40707	31309	254	3.7	4.0	13.4	79.49	13
10665	34187	152	6.4	9.1	23.2	35.47	13
32152	35454	280	3.9	3.5	20.4	103.02	13
17701	35546	222	5.5	5.3	21.2	111.86	13
18841	35964	386	8.0	6.3	19.2	37.47	13
23036	36010	435	4.3	3.5	48.7	53.54	13
42051	36504	247	6.0	6.1	23.2	47.91	13
24969	39201	352	5.8	5.0	23.2	44.32	13
4951	40423	205	4.8	5.6	16.9	78.80	13
16888	41972	182	5.1	6.0	18.5	104.91	13
39466	4985	128	5.0	6.3	18.5	91.54	14
36520	5852	489	6.1	4.3	31.8	36.35	14
44595	5794	401	4.3	3.4	19.6	24.34	14
34097	5972	331	3.2	3.0	9.8	52.31	14
39568	9081	333	6.9	6.3	25.1	20.53	14
35467	9589	298	4.3	4.1	18.9	35.59	14
42046	9649	202	4.3	5.2	14.9	97.43	14
29048	9739	261	8.5	9.3	30.6	19.02	14
38667	9713	240	5.1	5.5	18.5	76.31	14
45701	13358	430	4.9	3.8	29.5	38.81	14
16943	13478	557	12.2	7.6	44.4	27.04	14
41476	14554	354	3.4	3.0	14.5	46.47	14
36236	14592	370	7.5	6.3	21.2	27.01	14
44730	16074	381	5.7	4.7	20.0	32.36	14
24028	18629	469	5.3	3.8	26.7	61.89	14
18701	19885	436	6.1	4.6	31.8	26.82	14
27882	20295	396	3.9	3.1	19.6	72.33	14
43438	20733	526	6.8	4.2	25.1	34.35	14
18876	21189	174	6.3	7.3	21.2	51.80	14
4551	21551	338	4.3	3.8	20.8	100.02	14
44698	22886	306	6.1	5.9	23.2	26.43	14
18082	23827	493	5.0	4.0	39.3	80.53	14
44316	26044	321	4.8	4.6	16.1	28.11	14
41436	26529	284	4.6	4.5	18.5	52.78	14
8847	27411	300	5.3	5.5	17.7	23.23	14
19806	27711	412	5.5	4.4	38.5	35.63	14
13573	29320	309	3.9	3.4	24.4	148.01	14
51351	30590	311	6.0	5.8	22.0	16.73	14
40707	31293	339	3.0	2.7	11.8	153.59	14
23052	35987	329	5.1	4.8	16.1	60.79	14
30470	36033	96	11.2	18.2	42.4	17.25	14
42073	36512	284	4.3	4.1	17.7	70.64	14
24921	39223	249	6.0	6.2	23.6	71.23	14
4983	40421	219	5.0	5.9	17.7	30.04	14
16875	41970	251	3.9	3.9	15.7	102.51	14
44904	42959	614	8.7	5.3	28.7	34.00	14
16439	43732	304	9.3	8.8	38.9	20.74	14
28246	44195	222	7.3	8.2	25.5	27.94	14
7815	48735	182	6.3	7.5	22.0	23.88	14
44586	5789	236	4.8	4.8	18.1	39.33	15
34066	5973	340	5.5	4.9	19.6	50.61	15
39594	9016	178	4.9	6.0	17.3	31.01	15
35481	9538	362	5.2	4.4	14.9	28.07	15
46369	9723	337	4.5	4.2	12.6	35.54	15
9320	10284	61	7.9	14.6	32.2	26.57	15
13148	10489	425	5.1	3.6	18.1	79.36	15
30742	12689	380	6.7	5.6	41.6	27.88	15
22408	14223	435	6.4	4.7	29.1	44.30	15
49430	14148	187	3.8	4.9	13.0	53.27	15
45342	15122	310	5.6	5.5	19.2	21.96	15
44711	16109	497	6.6	5.0	36.1	35.87	15
20034	16788	338	5.0	4.7	14.5	27.82	15
46273	16874	224	4.5	5.2	16.1	56.55	15
24036	18653	483	5.5	3.8	24.7	73.55	15
32098	19653	268	5.9	6.1	22.8	36.95	15
18741	19913	352	7.6	6.6	27.1	21.19	15
27892	20279	339	4.2	3.7	20.0	97.23	15
43492	22489	487	5.8	4.5	38.5	39.80	15
41325	23124	418	6.0	4.5	26.3	37.55	15
18083	23805	379	5.9	4.9	29.8	37.09	15
44821	23835	377	6.0	4.9	14.5	23.62	15
29346	26211	279	5.3	5.3	20.4	46.24	15
41418	26517	471	5.1	3.9	33.0	75.09	15
44267	26711	286	7.6	7.1	35.3	42.37	15
13085	27866	222	6.2	7.2	22.0	24.34	15
13579	29313	306	4.8	4.3	26.7	134.54	15
51359	30597	221	5.3	5.7	20.0	58.91	15
40711	31281	330	3.0	2.7	14.9	154.79	15
35056	31386	246	5.3	5.3	20.8	20.93	15
10084	32853	301	11.7	12.2	37.7	15.38	15
31448	33018	280	8.0	7.6	36.5	29.49	15
15945	33546	195	9.5	10.9	34.2	36.68	15
22420	33787	214	9.2	9.4	33.0	24.58	15
42071	36544	266	5.5	5.6	21.2	57.53	15
45269	36810	228	8.2	8.9	29.8	33.59	15
37111	38685	203	9.2	10.1	33.4	25.07	15
17959	39409	178	8.4	8.7	30.6	18.56	15
16862	41982	244	5.4	5.8	20.0	75.36	15
16419	43704	280	5.1	5.1	19.2	31.08	15
28242	44214	200	8.1	8.7	27.1	29.82	15
26281	46994	134	7.0	9.3	24.7	25.12	15
44607	5808	334	4.3	3.9	18.9	37.27	16
34063	5985	345	5.5	4.8	25.9	35.20	16
29929	8430	402	5.2	3.9	14.9	34.14	16
39648	9071	313	7.5	7.2	27.1	26.18	16
29533	9860	474	6.1	4.2	26.7	29.92	16
33551	9927	521	6.8	5.2	34.6	22.44	16
42380	10334	112	4.4	6.8	16.5	107.98	16
31104	12203	432	5.6	3.9	21.2	48.89	16
46970	13414	163	3.9	5.6	13.7	64.53	16
4109	13400	165	10.5	13.1	37.3	17.07	16
17238	15124	343	6.2	5.5	24.7	43.62	16
44703	16090	406	6.8	5.4	38.9	27.29	16
46266	16861	337	6.2	5.4	31.4	40.73	16
46138	19432	126	5.2	8.4	19.6	50.12	16
32125	19670	347	5.4	4.8	17.3	42.45	16
27880	20285	374	3.7	3.1	8.6	69.72	16
18707	21052	574	9.1	7.3	35.7	93.67	16
32894	21092	475	4.5	3.1	20.8	76.00	16
4547	21568	566	5.4	4.4	22.4	111.12	16
15674	21986	353	5.1	4.4	32.2	92.36	16
43518	22527	335	4.0	3.6	14.9	35.44	16
41325	23137	461	3.8	2.8	21.6	58.21	16
44804	23829	392	5.4	4.4	34.6	29.94	16
44306	26076	449	5.3	4.2	44.8	53.87	16
41425	26524	470	3.3	2.6	27.1	91.68	16
40702	31295	479	4.2	3.3	34.2	84.60	16
35130	31442	457	4.7	3.7	39.3	75.91	16
22403	33787	536	7.1	5.5	33.8	41.24	16
32117	35431	622	6.9	5.1	23.6	89.76	16
26813	35566	633	12.2	6.9	39.7	20.22	16
28311	35879	306	6.0	5.4	32.6	52.60	16
42050	36517	189	5.9	6.4	20.0	44.51	16
17914	39391	218	5.9	6.6	21.6	53.26	16
21903	39881	89	4.2	7.0	16.1	144.45	16
10881	40196	156	8.0	11.9	29.5	25.76	16
16886	41977	204	5.4	5.5	20.0	86.91	16
44875	42989	261	6.3	6.0	26.3	20.51	16
44576	5795	292	3.3	3.3	12.6	29.53	17
29944	8415	359	3.8	3.3	11.8	80.46	17
25632	8652	467	4.5	3.3	24.4	45.70	17
45645	9315	184	8.7	11.7	30.2	18.45	17
46362	9785	243	5.5	5.8	21.2	29.80	17
29515	9870	390	4.7	3.6	11.4	29.99	17
33570	10307	375	3.6	2.9	7.5	39.71	17
47005	13433	216	5.1	5.9	18.1	51.93	17
29579	13705	393	6.9	5.5	33.8	32.01	17
44715	16082	423	7.0	5.1	28.3	26.63	17
14017	17502	208	8.2	8.2	30.2	24.92	17
25245	18397	306	4.1	3.8	17.3	159.29	17
38127	20129	408	5.2	4.0	22.0	33.00	17
27886	20284	339	4.7	4.2	20.8	88.21	17
41316	20281	385	6.5	5.2	18.9	33.57	17
32869	21088	449	5.3	3.7	22.4	38.58	17
4563	21549	478	4.1	3.1	25.1	73.00	17
15695	21987	330	6.9	6.2	31.0	40.25	17
44699	22874	325	5.9	5.6	20.0	24.20	17
15628	23515	511	6.9	4.9	31.4	55.84	17
44820	23868	624	5.9	4.2	18.9	29.19	17
40056	25892	598	6.6	4.5	23.2	43.53	17
44251	26062	413	4.4	3.4	19.6	41.90	17
40706	31291	318	5.2	5.0	19.2	31.31	17
35157	31453	565	10.8	6.1	37.3	21.10	17
19254	34209	364	7.1	6.1	17.7	20.27	17
28130	34799	533	8.5	6.3	38.1	37.32	17
32140	35503	552	6.2	4.5	25.1	77.06	17
17919	39401	240	6.1	7.4	21.6	37.72	17
12353	40259	436	8.4	5.9	31.4	24.71	17
44845	43003	557	8.8	6.4	35.3	21.15	17
44624	5820	223	4.9	5.2	17.7	29.60	18
24939	7844	336	3.3	2.9	12.6	48.55	18
29947	8411	397	7.2	5.5	20.8	25.81	18
38036	9263	375	5.2	4.3	25.1	40.43	18
46368	9764	286	3.7	3.6	14.9	31.60	18
29475	9891	434	5.9	4.2	23.2	33.73	18
42742	10475	250	6.8	6.8	26.7	51.93	18
24190	11735	377	3.1	2.5	15.3	86.14	18
29611	13711	361	4.9	4.2	12.6	48.15	18
22766	14418	438	4.0	2.9	18.9	106.07	18
44706	16098	374	3.9	3.3	12.6	26.43	18
18631	21000	295	4.7	4.7	16.9	58.22	18
45977	21104	299	7.9	7.2	38.5	21.11	18
4590	21544	536	5.7	4.5	26.7	49.76	18
35289	21780	408	3.5	2.8	28.3	46.35	18
38130	22099	533	6.1	4.6	27.1	47.39	18
43479	22487	317	5.0	4.7	17.7	27.95	18
15635	23492	284	4.4	4.1	21.2	129.24	18
44810	23834	474	8.5	6.2	45.6	30.79	18
37031	25909	559	7.1	5.7	30.6	25.62	18
44312	26063	440	5.9	4.5	35.7	36.47	18
40364	26632	534	8.4	5.5	32.6	25.03	18
27365	28132	437	8.6	6.4	42.4	18.93	18
19751	33000	207	6.4	7.9	22.8	41.37	18
36150	32931	331	6.0	5.1	40.5	37.99	18
22922	33143	482	5.7	4.4	41.2	54.84	18
44616	34524	204	6.1	6.6	22.0	26.47	18
28118	34781	518	8.9	6.5	44.4	45.75	18
32143	35508	580	8.8	6.5	33.0	111.54	18
28295	35834	212	6.0	6.3	21.6	59.67	18
42064	36526	168	4.8	6.0	16.1	68.34	18
26616	37142	371	4.9	4.1	17.7	55.76	18
12308	40247	231	5.7	5.6	22.0	68.01	18
17949	41213	222	9.8	9.5	38.9	27.91	18
40088	4314	268	5.2	4.9	22.8	18.45	19
42440	4377	271	4.3	4.6	15.3	42.14	19
44621	5765	593	6.1	3.9	21.2	23.03	19
24937	7820	346	2.9	2.5	11.8	139.65	19
38021	9267	353	5.5	4.9	11.8	31.61	19
29492	9928	338	3.8	3.4	18.1	54.13	19
24202	11771	395	4.1	3.2	10.6	92.04	19
25201	12132	393	4.5	3.5	16.9	70.10	19
29641	13696	403	6.0	4.5	18.5	40.19	19
22750	14411	371	3.7	3.1	22.4	123.87	19
20770	16028	324	4.0	3.7	15.3	62.77	19
44762	16085	324	6.0	5.5	26.7	29.44	19
39713	16337	523	5.5	3.4	20.4	38.29	19
25305	18442	211	6.2	7.0	22.0	198.37	19
46144	19406	247	4.3	5.0	14.9	45.46	19
18610	20974	283	4.5	4.6	16.9	50.37	19
32915	21081	556	5.0	3.9	20.8	80.19	19
35260	21791	479	5.0	3.5	22.8	51.41	19
44295	26078	538	6.5	4.5	25.5	38.39	19
15626	28866	258	5.7	5.3	24.7	40.12	19
32473	28900	431	7.5	5.4	28.7	22.54	19
50085	30684	194	7.4	8.0	26.7	24.14	19
34643	30763	463	9.0	6.3	41.2	29.88	19
2622	32182	298	6.4	6.2	24.0	23.59	19
22890	33170	222	7.7	7.5	30.2	27.64	19
28119	34789	395	6.0	4.8	29.1	41.02	19
48438	34838	258	6.5	6.5	25.5	36.99	19
24621	36641	631	11.0	8.3	37.3	53.21	19
17939	41236	186	7.0	9.6	24.7	26.33	19
14271	44757	318	5.2	4.9	20.4	28.76	19
8430	2059	249	5.0	5.0	20.0	28.90	20
41814	5084	207	5.6	6.4	19.6	27.97	20
24898	7855	269	7.2	6.9	29.8	50.21	20
24319	8537	635	7.8	5.2	25.5	45.27	20
30912	9701	365	6.8	5.8	14.1	17.37	20
42033	9648	240	4.0	4.4	14.5	44.05	20
24185	11767	359	5.6	4.8	11.0	26.50	20
25181	12136	368	2.6	2.2	6.7	99.52	20
29590	13704	498	4.5	3.2	21.6	45.14	20
22753	14419	435	3.4	2.7	30.2	127.86	20
44767	16075	509	9.1	6.0	36.5	33.13	20
40644	19604	508	7.6	6.0	47.9	33.93	20
18277	19790	386	3.1	2.5	9.0	135.34	20
32888	21084	436	4.8	3.4	19.2	65.32	20
4550	21570	496	4.7	3.3	21.6	49.01	20
35285	21783	504	5.6	4.1	27.9	49.87	20
36651	22139	330	3.5	3.1	18.5	82.93	20
43498	22503	396	7.3	5.8	29.1	27.87	20
25421	24750	349	3.6	3.2	10.2	24.21	20
44269	26079	397	5.5	4.4	31.4	48.50	20
40398	27086	386	6.5	5.2	19.2	21.97	20
23015	28383	449	6.2	4.5	29.1	33.23	20
34602	30762	497	4.9	3.7	27.1	65.12	20
19116	32033	552	6.4	4.4	24.7	64.98	20
8881	32803	227	5.5	6.4	19.6	23.94	20
27203	34392	203	9.2	9.1	35.3	29.66	20
32125	35520	573	7.4	5.4	28.3	61.96	20
14594	36374	189	11.1	11.3	38.1	31.38	20
15537	36496	168	6.3	7.1	22.4	29.79	20
24630	36656	375	6.1	5.1	29.8	40.11	20
21504	36756	371	10.0	8.3	26.3	14.92	20
37075	38786	119	6.5	9.9	23.6	61.42	20
21892	39925	79	5.5	9.6	22.0	191.97	20
5790	44183	135	8.0	8.7	23.6	36.15	20
11248	48596	219	5.7	6.4	20.4	51.33	20
8463	2083	283	4.7	4.6	19.2	29.23	21
40043	4321	245	6.1	6.0	24.0	19.89	21
42449	4360	324	4.7	4.1	30.2	54.65	21
44592	5805	289	4.0	3.9	16.9	35.80	21
24250	8502	572	7.2	4.5	25.9	81.07	21
30894	9664	503	7.1	5.3	36.5	38.77	21
42041	9641	276	6.2	6.4	23.2	40.92	21
35098	9854	427	5.3	4.0	28.3	39.23	21
28538	10911	255	5.3	5.6	20.0	35.09	21
25174	12098	325	5.9	5.2	36.1	48.52	21
22778	14436	292	5.3	4.8	27.9	43.24	21
12968	16167	211	5.8	6.8	20.4	117.16	21
46109	19397	261	3.8	4.0	14.1	70.79	21
18281	19815	371	5.4	4.5	21.2	76.63	21
37619	20715	359	5.7	4.8	27.1	36.55	21
4545	21564	404	5.3	4.0	16.9	38.95	21
35323	21756	276	5.3	4.8	25.5	49.22	21
41076	23088	449	5.5	4.2	36.1	94.02	21
41308	24017	104	5.1	8.7	19.6	78.92	21
22983	28354	524	5.7	3.8	22.4	43.28	21
2123	30667	167	7.7	8.7	26.3	56.03	21
34590	30751	430	5.1	3.8	26.7	28.65	21
23807	32503	240	4.5	4.8	16.5	73.61	21
31000	33501	348	8.7	7.8	24.4	16.09	21
27208	34354	507	7.8	5.5	35.7	41.74	21
14505	36325	178	5.6	7.1	19.6	58.23	21
24611	36634	448	8.1	6.1	46.0	27.78	21
12638	46683	130	6.7	8.1	24.4	53.74	21
14370	48946	170	5.1	5.7	18.1	66.27	21
43117	4735	364	7.2	6.2	18.5	18.73	22
37381	8277	328	6.0	5.7	18.1	49.06	22
24203	8467	520	4.6	3.8	24.7	62.75	22
30931	9647	355	3.6	3.2	7.5	103.71	22
29979	9709	582	10.8	7.3	38.9	42.14	22
28554	10887	239	8.7	9.8	31.4	18.99	22
31195	11547	314	5.0	4.8	18.9	39.13	22
20908	13353	369	5.5	4.6	14.9	79.94	22
35944	13917	341	3.4	3.1	9.0	44.08	22
22770	14490	293	4.6	4.6	18.1	53.49	22
14585	14656	161	5.0	7.0	17.7	31.81	22
6523	15284	211	7.9	8.3	29.1	38.95	22
21559	15315	295	7.2	7.2	26.7	49.97	22
20100	17393	310	4.3	3.9	21.2	51.34	22
41514	18010	211	7.3	8.1	26.3	39.01	22
18258	19852	386	4.7	3.9	35.3	46.20	22
37602	20715	512	8.8	6.2	40.8	39.48	22
36904	21178	379	7.3	6.0	40.5	26.55	22
4545	21565	504	4.5	3.3	22.4	49.28	22
45125	23982	639	7.9	5.1	25.5	118.07	22
15546	24963	345	5.8	5.1	28.3	49.43	22
42105	26046	319	4.6	4.5	15.3	41.12	22
15322	26200	357	7.0	5.9	48.7	27.05	22
40062	26234	258	8.1	7.9	34.6	18.68	22
11707	27721	169	7.3	10.7	26.3	42.23	22
35265	28383	433	4.5	3.3	20.8	45.38	22
9779	29206	203	5.1	5.7	17.7	80.15	22
3785	31449	191	6.0	7.9	21.2	87.43	22
35193	31449	383	7.0	5.7	40.8	22.07	22
28543	33263	373	10.8	8.9	33.8	18.70	22
17132	33425	300	6.9	6.4	30.6	39.29	22
3349	37089	238	6.2	7.1	22.0	31.65	22
1286	39358	175	6.4	8.1	22.0	55.75	22
11242	48551	222	7.5	8.5	27.1	58.76	22
45903	48591	86	5.7	8.2	20.8	30.87	22
35289	2189	409	4.7	3.7	37.7	29.12	23
43099	4774	261	7.4	6.9	32.6	22.56	23
37350	5919	394	4.4	3.5	21.2	46.77	23
35761	6525	298	3.0	3.0	11.8	146.54	23
24179	8480	445	7.0	5.4	49.1	45.84	23
10239	9191	273	4.8	4.7	19.6	50.38	23
27448	9441	351	5.1	4.6	11.8	26.93	23
29694	9870	643	7.0	4.6	22.8	91.53	23
10683	10827	113	5.7	9.4	21.6	73.45	23
31194	11523	354	3.7	3.2	9.4	44.01	23
20914	13367	369	3.0	2.5	6.7	79.05	23
23193	13576	304	3.8	3.8	13.4	45.22	23
4268	14779	288	14.4	14.8	49.5	13.96	23
36974	15196	476	4.2	3.0	22.0	70.68	23
42123	16334	301	5.4	5.5	18.5	52.05	23
20127	17385	366	4.2	3.5	8.6	57.58	23
17672	18506	298	9.6	9.2	40.1	27.70	23
37579	20704	397	6.6	5.2	27.1	40.36	23
36916	21174	276	5.2	4.8	25.1	38.88	23
4588	21565	360	5.2	4.6	10.2	45.46	23
31679	24064	290	9.1	8.9	36.1	22.22	23
45177	24003	573	4.8	3.3	17.7	132.23	23
16878	24304	466	5.2	3.9	32.2	96.85	23
40042	26196	470	4.9	3.9	44.8	78.98	23
14889	27470	113	12.3	16.2	45.6	15.96	23
22979	28345	335	4.3	4.0	13.4	34.06	23
35327	28382	473	7.3	5.5	46.3	32.32	23
9827	29171	227	4.2	4.3	15.7	166.32	23
31787	31380	612	8.7	6.3	30.2	39.32	23
3869	31474	281	7.2	6.8	31.8	38.53	23
10541	32611	287	6.8	7.0	24.4	37.27	23
13423	35398	205	7.0	8.6	24.7	31.11	23
44887	37761	135	7.6	9.6	27.1	20.73	23
11268	48583	139	7.2	9.1	25.5	79.73	23
43097	4725	352	8.3	7.1	36.1	21.04	24
37330	5910	265	4.2	4.2	16.9	58.83	24
35766	6522	258	2.3	2.6	8.6	151.42	24
32435	8826	480	7.2	5.4	42.8	21.56	24
30936	9689	366	6.6	5.6	23.6	40.09	24
34582	10397	361	7.0	6.0	46.0	29.98	24
31207	11539	437	6.7	4.8	27.9	50.24	24
42749	13234	346	5.1	4.5	16.5	34.25	24
20907	13358	319	3.3	3.2	11.4	116.58	24
23149	13547	471	6.1	4.2	28.7	53.04	24
45233	13599	218	4.4	5.1	15.3	64.27	24
22028	13963	391	4.9	3.8	13.7	70.60	24
36944	15185	492	4.7	3.2	20.4	71.48	24
18689	15610	482	6.6	5.1	45.2	46.42	24
42162	16320	279	6.1	6.4	22.4	51.54	24
44915	16286	360	5.5	4.8	16.9	41.85	24
17000	17929	210	6.3	8.0	22.4	28.52	24
33975	18812	324	5.6	5.5	17.3	22.96	24
37598	20718	364	5.2	4.4	10.6	42.01	24
22377	22294	367	5.4	4.6	25.9	71.26	24
41069	23088	386	2.8	2.3	17.7	75.55	24
37678	23295	478	7.2	4.8	29.1	40.72	24
15538	24943	466	6.4	4.3	25.5	48.51	24
42133	26022	372	6.9	5.7	14.5	25.20	24
40714	27387	402	4.6	3.4	13.4	37.24	24
39746	29123	435	4.5	3.4	25.5	62.49	24
9827	29189	557	6.1	4.7	25.1	62.05	24
3836	31445	280	8.4	8.1	35.3	34.08	24
31701	31387	375	5.1	4.2	11.0	28.07	24
46807	33852	146	6.6	8.2	23.6	35.98	24
32379	35541	221	6.4	6.3	23.6	45.65	24
16134	35815	254	7.4	7.3	27.9	51.15	24
10037	43955	280	9.5	9.2	40.5	20.74	24
16450	44967	223	6.3	7.6	22.4	33.42	24
35763	6506	268	3.4	3.5	13.4	111.92	25
38026	9268	367	3.9	3.3	11.4	51.07	25
30986	9665	437	6.8	5.3	48.7	38.70	25
13966	9647	366	5.5	4.6	22.0	41.75	25
27507	9864	389	5.4	4.3	18.1	32.27	25
42182	10054	184	3.8	4.8	13.4	48.70	25
23655	10909	270	3.9	4.2	14.5	52.42	25
35293	10991	375	7.4	6.0	17.3	23.98	25
25622	11072	553	10.5	7.5	42.4	22.14	25
31271	11569	577	7.6	6.0	30.2	76.38	25
18343	12995	390	5.5	4.3	17.3	39.65	25
20899	13373	357	4.2	3.7	9.0	73.20	25
22022	13963	400	5.6	4.5	44.0	71.86	25
18605	15589	385	8.1	6.4	20.0	14.43	25
42112	16271	246	6.2	6.1	24.0	79.36	25
44916	16289	425	3.6	2.6	13.0	79.13	25
17635	18449	372	7.9	6.6	27.9	28.60	25
33965	18815	321	4.9	4.6	19.2	42.84	25
17945	20418	342	4.8	4.3	15.7	45.48	25
35188	21252	496	9.5	6.6	42.4	22.28	25
22389	22315	437	4.5	3.6	45.6	65.93	25
17176	22633	530	6.1	4.6	27.9	75.02	25
39786	24932	333	4.9	4.6	14.1	30.38	25
40718	27387	282	5.7	5.3	25.5	40.76	25
23016	28327	244	8.0	8.7	29.5	17.89	25
39724	29096	493	2.9	2.2	16.9	131.95	25
9819	29180	239	4.8	4.7	18.9	194.49	25
4035	29687	290	12.0	11.9	45.6	12.78	25
23645	32003	279	5.2	5.5	18.9	30.33	25
46832	33859	240	7.0	6.5	28.7	26.25	25
31339	35327	405	7.6	5.9	31.0	42.70	25
12280	40213	228	5.7	6.6	20.8	60.75	25
20653	41483	137	5.5	8.7	20.0	73.33	25
12600	46631	287	6.6	6.2	29.1	37.03	25
34800	3428	404	5.0	3.9	18.5	25.46	26
43138	4763	640	7.3	5.7	24.0	22.01	26
35752	6522	277	2.8	2.8	11.0	129.85	26
35237	9286	272	6.3	5.9	28.3	28.58	26
38043	9278	346	5.7	4.9	27.5	30.74	26
30922	9628	482	5.4	3.9	27.9	40.30	26
40033	10553	184	5.2	6.3	18.1	38.07	26
35308	10998	343	7.6	6.7	36.1	18.98	26
46104	12284	588	5.9	4.5	22.0	32.56	26
20924	13380	396	4.4	3.3	11.4	78.60	26
45228	13585	218	5.5	6.5	19.6	63.06	26
21998	13958	539	6.4	4.8	27.1	51.79	26
21551	15404	298	4.9	4.5	25.1	66.52	26
44904	16289	370	3.2	2.7	8.2	51.93	26
42186	16368	386	4.7	3.8	20.0	34.70	26
16966	17889	265	8.4	8.2	35.7	24.35	26
17674	19434	591	11.4	7.3	39.7	21.03	26
40650	19627	355	4.3	3.7	13.4	51.34	26
15507	24949	386	9.0	7.2	40.8	20.88	26
16962	28902	624	7.1	5.7	25.1	77.19	26
39713	29101	423	3.8	2.7	13.7	85.33	26
5434	29540	547	5.6	4.5	24.7	28.92	26
48298	30774	533	6.1	4.7	28.3	18.70	26
31724	31383	509	5.0	4.0	29.1	59.09	26
19144	32108	247	6.3	6.3	24.7	51.04	26
30984	33568	220	6.7	8.2	23.6	24.30	26
22183	35267	368	8.1	6.8	14.9	23.57	26
24668	35962	298	4.6	4.6	17.7	95.12	26
26625	37665	229	6.0	7.0	21.2	33.06	26
45784	39724	294	7.2	7.2	27.1	17.04	26
21893	39891	111	5.3	7.7	19.2	155.83	26
20656	41397	189	4.8	5.3	17.3	169.85	26
11763	43528	231	6.5	7.3	23.2	37.60	26
23616	45700	278	8.4	8.6	30.6	21.80	26
14126	46527	43	8.8	17.9	38.9	25.99	26
43080	4741	263	6.4	7.2	22.4	24.27	27
44575	5797	265	4.6	4.9	16.5	25.28	27
37357	8222	363	2.0	1.7	3.1	125.75	27
41696	8659	598	5.9	4.6	20.8	83.55	27
45744	9243	415	5.2	4.0	25.9	34.06	27
35200	9265	315	3.6	3.5	12.2	82.60	27
39203	9392	388	5.3	4.2	13.0	39.45	27
34586	10384	335	5.8	5.4	17.7	29.92	27
42519	10942	321	3.5	3.3	13.7	56.01	27
36180	11047	123	5.3	8.4	20.0	118.01	27
31484	11655	284	4.7	4.2	24.7	38.61	27
46104	12307	448	5.2	3.9	31.8	30.03	27
32187	12893	375	5.0	4.1	25.1	35.66	27
26444	14563	275	4.9	4.5	23.2	56.59	27
36627	14936	370	7.3	6.1	25.1	24.03	27
18010	16354	313	5.8	5.3	25.5	53.83	27
44906	16285	573	7.7	5.4	28.7	25.83	27
42561	16969	261	9.8	11.0	34.6	17.35	27
33971	18785	301	5.4	5.2	21.6	33.00	27
40630	19624	294	4.7	4.7	17.3	41.24	27
38420	21761	536	5.0	3.7	21.2	137.04	27
17074	22631	591	6.7	4.6	23.6	118.52	27
39729	29112	374	3.8	3.2	10.6	87.45	27
31702	31356	561	6.0	4.2	22.8	52.25	27
34838	32278	511	8.6	5.9	36.9	47.58	27
28152	32871	366	6.1	5.1	12.2	41.38	27
31854	33385	259	6.4	6.6	24.4	46.20	27
8390	35896	200	4.0	4.8	13.7	177.28	27
24685	35926	239	5.7	5.3	24.0	81.88	27
12295	40212	337	5.5	5.2	15.3	40.94	27
20655	41420	194	6.5	8.3	22.8	124.63	27
11250	48576	141	5.4	8.0	19.6	81.83	27
36794	2915	383	4.4	3.5	14.1	37.35	28
44591	5818	309	5.5	5.5	18.1	25.43	28
35739	6497	274	4.2	4.3	16.1	44.76	28
37355	8229	375	3.2	2.6	5.9	132.80	28
38044	9268	386	4.2	3.4	12.6	88.20	28
35221	9270	390	4.7	3.7	14.9	38.06	28
39226	9363	408	4.9	3.7	16.9	52.97	28
29422	9603	371	4.9	4.1	12.6	43.25	28
34578	10403	495	6.2	4.6	32.2	23.42	28
46424	10673	335	4.5	4.0	19.6	37.78	28
42537	10977	309	3.9	3.4	24.4	71.37	28
35377	10981	336	5.4	4.8	20.8	30.88	28
46109	12307	365	4.7	4.0	9.8	31.07	28
19510	12328	201	10.3	10.6	37.7	16.92	28
18455	12654	286	6.7	6.3	31.4	50.14	28
32183	12901	452	3.3	2.6	24.0	83.78	28
45232	13590	195	3.9	4.5	13.7	101.88	28
42552	15605	405	4.1	3.1	14.9	39.08	28
34526	17184	326	4.8	4.6	15.3	32.80	28
16988	17888	276	6.4	7.0	22.4	22.28	28
14920	19007	632	14.6	11.6	47.1	18.58	28
31281	20232	290	5.8	5.4	26.7	74.51	28
17034	20613	176	9.0	12.5	31.4	24.98	28
41503	21553	376	9.0	7.3	20.4	17.41	28
38379	21752	467	3.9	2.9	22.4	104.52	28
39886	22168	295	3.4	3.3	13.7	69.95	28
20518	25633	585	5.9	4.5	22.0	85.86	28
42118	25992	178	5.3	6.1	18.5	116.19	28
39712	29131	565	6.0	4.9	24.4	73.91	28
14005	29286	385	10.0	8.0	31.8	24.90	28
3875	31399	342	7.6	6.8	27.9	31.55	28
3774	32311	172	6.4	9.1	23.2	25.11	28
37590	32882	259	7.4	7.0	32.2	50.37	28
4163	35070	163	5.6	7.8	19.6	38.56	28
24634	36659	193	6.9	8.8	24.0	37.68	28
28183	37052	250	7.2	7.9	25.9	61.54	28
14528	40135	189	10.6	12.4	37.7	38.96	28
12283	40238	225	6.1	7.1	21.6	53.68	28
20664	41459	148	5.3	6.7	18.5	118.42	28
18316	42210	253	4.3	4.4	16.9	145.71	28
10676	44788	184	8.2	10.8	29.1	44.98	28
11242	48561	211	4.0	4.7	14.1	72.95	28
36813	2894	417	3.3	2.6	22.4	53.86	29
34406	4328	315	3.9	3.6	16.9	75.14	29
45042	6417	341	3.1	2.7	16.5	54.77	29
38058	9280	365	3.5	2.9	9.4	72.48	29
39221	9382	391	3.8	3.1	16.1	58.91	29
29398	9613	291	5.8	5.4	25.5	41.09	29
34586	10381	457	3.6	2.6	18.5	82.12	29
21526	10484	258	4.9	5.3	18.1	54.60	29
18438	11073	567	7.8	5.6	29.1	79.67	29
35294	11002	321	6.9	6.2	30.6	22.17	29
42573	10952	397	3.7	2.9	12.6	39.81	29
18412	12637	525	6.7	4.0	25.5	52.39	29
21586	12946	412	6.7	5.2	34.6	44.78	29
32175	12915	455	4.0	3.0	23.6	74.55	29
26475	14561	473	5.3	3.9	31.4	54.57	29
15919	15652	319	5.3	4.8	28.3	62.99	29
33794	16711	562	5.3	4.5	22.0	49.49	29
14164	16822	86	3.7	5.3	14.5	103.47	29
41419	18881	353	5.3	4.6	20.4	38.23	29
31285	20225	448	4.2	3.1	24.4	72.68	29
38372	21768	422	2.4	1.8	14.9	158.59	29
39884	22176	352	3.4	2.9	15.7	115.16	29
43488	22514	366	8.1	6.9	14.9	17.69	29
37524	24614	339	7.0	6.2	28.3	17.69	29
44907	25487	358	6.8	5.8	43.2	23.91	29
42139	25967	152	5.7	7.5	20.0	98.62	29
14023	29265	307	6.5	6.1	27.5	46.27	29
50322	31980	262	3.7	4.2	13.4	81.83	29
23492	32475	267	4.7	4.4	20.0	116.47	29
31831	33378	370	5.6	4.6	14.1	44.43	29
22418	33779	297	5.6	5.4	23.6	37.95	29
8406	35914	224	4.6	4.5	17.3	154.52	29
22797	37794	608	10.9	7.4	37.3	50.91	29
26412	39154	41	5.0	8.3	20.0	231.35	29
12342	40270	214	10.7	13.0	38.1	26.04	29
11266	48553	255	8.8	9.1	33.8	30.57	29
36779	2901	471	4.3	3.4	34.2	59.15	30
45039	6439	306	5.6	5.0	31.8	22.13	30
38041	9274	390	2.6	2.0	6.7	49.27	30
39229	9388	335	3.7	3.5	12.2	52.87	30
34590	10387	468	3.7	3.0	34.6	79.63	30
21573	10518	279	4.9	4.7	20.8	47.62	30
35345	11019	342	5.5	4.8	24.7	36.48	30
22984	11139	372	3.9	3.2	8.2	33.95	30
24967	11100	594	9.0	5.6	31.0	30.52	30
18419	12634	368	5.2	4.4	27.1	22.60	30
45225	13593	198	3.6	3.8	13.4	160.28	30
26440	14593	251	5.8	5.5	24.7	59.60	30
34429	16204	412	6.4	5.1	43.2	38.49	30
33802	16792	300	5.7	5.7	20.0	41.61	30
41395	18891	320	6.3	5.9	24.4	39.18	30
24389	19306	385	4.0	3.2	12.6	70.12	30
40628	19612	379	3.4	2.8	9.8	117.61	30
31268	20234	293	4.7	4.7	17.3	43.97	30
43495	20618	255	3.4	3.9	11.8	45.42	30
45907	21067	208	6.4	8.3	22.4	20.10	30
35189	21235	606	8.8	5.9	29.8	27.59	30
38386	21761	383	2.3	1.9	9.0	151.48	30
39875	22172	371	4.3	3.6	19.2	99.71	30
43520	22514	340	6.2	5.5	23.6	29.90	30
17124	22637	354	4.3	3.8	10.6	49.28	30
20297	23438	447	6.8	5.0	35.3	50.53	30
37575	24623	379	3.1	2.6	18.1	131.77	30
20522	25612	329	5.7	5.2	20.8	58.36	30
40232	28050	570	8.5	6.8	34.2	46.97	30
13953	29241	235	7.1	7.1	27.9	66.10	30
23483	32501	475	5.0	3.8	33.4	133.85	30
1349	33044	336	13.2	12.2	39.3	12.47	30
23297	34704	321	4.4	3.8	28.3	67.43	30
31348	35284	267	4.5	4.8	16.9	47.04	30
22740	37774	301	5.4	5.1	22.8	60.47	30
12347	40268	348	5.4	4.8	18.5	41.61	30
36798	2906	372	4.1	3.4	10.6	47.61	31
29742	7741	277	4.3	4.3	16.5	99.47	31
38007	9253	358	4.4	3.9	9.8	40.40	31
29094	9422	441	4.5	3.4	29.1	36.77	31
32115	9470	144	4.8	5.8	16.9	131.06	31
34609	10384	375	6.2	5.1	16.9	22.65	31
21616	10473	377	7.0	5.7	16.9	19.78	31
24977	11069	240	6.2	6.9	22.0	51.97	31
26330	11108	493	7.3	5.3	38.5	37.54	31
22995	14265	381	5.3	4.4	35.3	66.77	31
26471	14577	518	6.0	4.6	29.8	43.22	31
41423	18884	384	5.9	4.8	22.8	46.36	31
24387	19302	433	5.2	3.7	22.0	61.70	31
40630	19611	507	6.5	4.8	33.4	76.80	31
43538	20618	307	7.1	6.5	34.6	30.00	31
45978	21063	320	5.6	5.4	17.7	34.76	31
38389	21768	418	4.0	2.9	13.4	132.60	31
39905	22159	313	3.7	3.5	14.5	95.98	31
20288	23478	283	5.0	5.0	18.9	19.41	31
37573	24615	273	5.5	5.0	26.3	63.92	31
43428	24494	55	8.0	13.3	33.4	26.86	31
17723	26710	282	4.5	4.7	16.5	45.12	31
40238	28053	386	5.8	4.6	16.5	30.62	31
13933	29258	335	6.2	5.8	18.1	38.47	31
39758	30349	324	5.7	5.1	31.8	38.06	31
50331	31990	196	4.6	5.5	16.1	71.07	31
23475	32503	321	4.4	3.8	27.9	133.16	31
23320	34733	189	6.5	7.4	22.0	43.33	31
31327	35323	294	6.6	6.4	25.5	49.19	31
26882	35496	344	9.1	8.2	25.9	18.35	31
8388	35916	199	4.3	4.7	14.9	146.45	31
16464	40406	518	8.3	5.4	33.0	38.22	31
21702	41248	178	4.6	5.4	16.1	96.83	31
18811	42089	315	6.4	6.4	20.0	37.36	31
13860	43528	200	10.1	11.0	34.6	23.69	31
36800	2930	463	4.2	2.9	18.9	55.91	32
42818	5399	207	5.5	5.2	21.2	26.64	32
43207	6873	316	3.6	3.5	12.2	22.83	32
29774	7717	338	4.2	3.6	24.7	67.33	32
41641	8686	683	8.3	4.9	25.5	51.04	32
24973	11100	678	11.0	6.8	34.6	37.22	32
14337	11436	100	4.7	6.5	16.9	127.66	32
22462	11592	369	4.6	3.8	12.2	107.76	32
33667	12567	387	5.6	4.6	41.2	60.50	32
23001	14271	397	5.4	4.2	18.5	62.08	32
39408	15998	552	6.6	4.9	27.1	57.16	32
22138	16136	553	5.0	3.9	20.4	44.94	32
29847	20581	566	7.4	5.3	27.9	60.35	32
45949	21024	292	5.0	4.7	21.6	55.87	32
38397	21760	465	3.7	2.9	38.5	64.58	32
21425	21967	295	4.1	4.2	15.3	46.10	32
20311	23632	262	7.6	7.2	34.2	36.67	32
37548	24630	286	4.7	4.3	22.4	92.21	32
17711	26724	218	4.7	4.9	17.3	83.28	32
33304	29180	495	6.5	4.8	33.0	49.86	32
9159	29466	484	7.8	5.5	37.7	28.66	32
50328	31978	225	4.8	5.6	16.9	95.61	32
34879	32298	313	6.8	6.6	23.6	41.40	32
26748	35530	379	11.3	9.2	33.8	19.69	32
8381	35921	288	4.9	4.5	25.1	95.68	32
27098	36934	302	6.3	6.0	25.1	59.60	32
22778	37838	326	5.8	5.1	36.9	73.08	32
17170	39144	170	6.6	8.2	22.8	54.76	32
16473	40416	165	6.3	8.7	22.4	56.07	32
11258	48565	200	4.8	6.0	16.5	126.84	32
38662	4348	354	3.8	3.2	18.9	38.41	33
37531	5070	361	5.4	4.6	18.9	20.75	33
35097	6907	278	4.1	4.4	14.9	30.61	33
45413	7256	335	5.4	5.1	15.7	35.86	33
32315	8379	484	10.1	6.9	44.0	20.83	33
41634	8678	639	8.8	5.4	28.3	38.27	33
22483	11577	363	3.6	3.0	11.0	160.47	33
33733	12523	344	5.9	5.3	17.3	48.56	33
17527	12818	283	5.8	5.6	24.4	50.31	33
40862	13056	306	4.8	4.7	17.7	37.43	33
27300	14799	336	4.7	4.3	16.5	49.47	33
18467	16152	277	6.4	5.9	29.5	71.63	33
40035	16435	192	7.6	9.1	26.7	18.81	33
45369	17272	473	3.3	2.4	18.1	91.67	33
16935	17727	175	7.7	9.0	27.1	60.43	33
23168	18280	386	5.7	4.6	24.4	40.04	33
45934	21021	324	4.0	3.6	16.1	58.34	33
38391	21767	407	3.2	2.4	13.0	67.15	33
37564	24640	371	4.4	3.6	12.6	70.61	33
21534	25985	525	5.0	4.0	25.1	125.62	33
17737	26711	317	3.7	3.5	12.6	66.88	33
17624	28069	349	5.1	4.4	40.5	50.15	33
41724	28231	470	5.1	3.4	21.2	40.96	33
50327	32007	234	5.1	5.3	19.6	86.22	33
37345	32096	350	5.7	5.0	17.7	56.36	33
21285	32349	372	5.2	4.4	23.6	45.16	33
34852	32310	469	5.2	3.7	25.5	50.51	33
20443	34961	145	7.0	10.6	26.7	63.40	33
31289	35291	527	7.4	5.4	33.4	106.96	33
11460	36349	371	8.8	7.4	47.9	24.51	33
20391	36515	300	12.1	12.2	41.6	15.36	33
41247	38275	203	6.9	8.5	24.4	27.26	33
5510	39098	583	6.5	5.3	25.5	37.31	33
25056	39429	208	4.9	5.7	17.3	36.45	33
12275	40227	368	4.6	3.9	25.5	77.07	33
16483	40403	170	5.4	5.9	19.6	103.01	33
35547	40567	203	6.1	7.6	21.6	23.15	33
17138	41176	283	7.4	7.6	27.9	38.11	33
44400	2208	200	3.8	4.2	13.4	22.37	34
37220	2458	325	4.1	3.7	17.3	23.55	34
43184	6872	476	5.3	4.2	39.3	21.62	34
45407	7227	332	3.6	3.5	10.2	60.10	34
32298	8416	301	4.5	4.4	16.5	29.20	34
41626	8681	628	7.5	5.7	25.9	54.85	34
33496	8815	315	3.4	3.3	11.4	127.64	34
38031	9262	437	6.2	4.3	23.2	20.63	34
28539	10877	396	6.4	5.1	35.7	62.27	34
35311	11006	357	4.0	3.5	8.2	31.09	34
26298	11111	461	6.1	4.7	49.5	44.64	34
14350	11450	124	4.2	5.9	14.9	117.62	34
22456	11592	287	4.1	4.2	15.7	50.60	34
33684	12534	319	3.5	3.4	11.8	52.74	34
43306	12721	192	5.4	5.8	19.2	19.86	34
17514	12848	320	3.5	3.2	17.3	114.77	34
22948	14291	249	5.7	5.8	22.4	51.05	34
38673	15428	306	5.7	5.5	22.4	35.96	34
45385	17285	454	4.4	3.1	20.0	66.91	34
41390	18902	457	4.7	3.3	22.0	47.45	34
18034	19359	185	5.6	6.9	19.6	56.39	34
38360	21774	440	4.0	2.9	18.5	67.13	34
37591	24630	507	7.3	5.5	38.1	62.26	34
15746	25272	272	4.9	5.2	18.1	49.66	34
21540	25984	375	3.8	3.1	41.2	172.91	34
17714	26702	365	3.7	3.2	9.8	63.94	34
17652	28087	523	7.0	5.5	37.3	59.52	34
41768	28252	413	4.5	3.5	24.4	49.84	34
35703	31106	400	7.4	5.9	48.7	103.29	34
22371	33820	457	6.6	4.8	35.7	72.37	34
5045	34020	172	3.8	4.9	13.0	97.63	34
20328	36518	628	8.1	6.4	28.7	57.91	34
27117	36919	203	4.2	4.7	14.1	112.77	34
18207	40262	260	7.3	7.8	26.7	71.25	34
16461	40394	233	4.9	5.3	17.7	116.12	34
4329	40569	131	13.5	17.6	47.9	27.57	34
40174	41001	220	7.3	8.6	25.9	22.78	34
13842	43576	163	6.4	8.6	22.4	27.60	34
17270	47239	135	6.4	10.2	24.0	51.64	34
3063	49359	156	14.3	17.7	49.9	17.19	34
44388	2225	309	4.1	4.0	14.5	56.31	35
35628	4796	368	4.7	4.0	20.0	27.34	35
45416	7218	338	4.1	3.8	12.6	41.82	35
33514	8823	341	4.2	3.9	10.6	69.54	35
38046	9264	339	6.5	5.7	25.5	42.20	35
38214	10106	513	6.0	4.0	24.4	49.48	35
32970	10156	260	5.0	4.6	21.2	28.58	35
22486	11588	359	4.7	4.1	12.2	36.52	35
43344	12724	289	4.6	4.1	24.7	42.77	35
17536	12839	364	3.9	3.3	18.9	127.63	35
23160	16442	320	7.6	7.1	29.1	19.05	35
45340	17256	566	5.8	4.6	23.6	54.51	35
45957	21027	258	4.9	5.2	18.1	48.64	35
34567	22164	269	5.2	5.2	20.4	70.24	35
42293	23280	364	5.7	4.8	13.4	36.73	35
21552	25968	244	7.2	7.0	26.3	31.21	35
42703	26636	509	6.2	4.1	26.3	72.31	35
17745	26709	317	8.2	7.9	28.3	36.94	35
40813	26775	370	13.3	11.1	44.4	13.62	35
36718	28343	342	9.3	8.3	30.6	23.75	35
40633	28764	236	4.6	4.9	16.9	52.88	35
37412	29591	396	8.7	6.9	40.5	19.71	35
21075	30062	130	8.3	12.1	30.6	81.17	35
26806	35556	264	5.3	5.9	18.9	20.13	35
27046	36908	377	8.2	6.7	17.7	11.88	35
44422	2224	274	3.8	3.8	15.3	64.66	36
35623	4835	502	4.8	3.6	24.7	43.11	36
37860	5317	330	3.3	3.1	10.6	107.98	36
39961	6166	289	4.4	4.6	15.7	57.84	36
39200	8759	468	5.0	3.5	22.8	49.12	36
38039	9276	352	2.9	2.5	9.8	114.95	36
38220	10132	377	6.0	4.9	14.1	51.58	36
32960	10189	390	6.2	5.0	37.7	22.22	36
35312	11025	573	8.8	6.0	32.2	29.38	36
16014	11901	361	7.3	6.3	17.3	34.45	36
17528	12816	301	5.6	5.5	21.2	126.01	36
46579	14491	287	4.3	4.1	17.7	118.75	36
14794	14831	183	6.3	8.3	21.6	80.23	36
30734	16015	464	4.5	3.5	31.0	33.21	36
15882	18622	204	7.1	9.1	25.1	35.45	36
45956	21049	283	3.5	3.4	14.1	69.22	36
34569	22160	281	4.7	4.9	16.9	101.57	36
46447	22772	361	5.0	4.2	22.8	39.71	36
42270	23252	328	3.4	3.1	15.3	163.25	36
23110	23517	379	4.4	3.6	18.5	59.20	36
20828	24202	233	7.3	7.3	28.3	30.81	36
17613	28037	540	6.8	5.1	29.8	54.99	36
40611	28751	284	5.1	4.7	25.5	59.47	36
17767	29055	544	9.0	6.3	36.1	61.29	36
19188	29276	329	7.7	6.8	38.9	32.81	36
6595	29731	211	5.0	6.0	17.3	27.56	36
44669	32722	205	3.6	4.6	13.0	96.12	36
8386	35908	295	4.8	4.4	22.0	114.74	36
23746	38365	288	4.7	4.4	22.0	196.31	36
45781	39684	207	4.9	5.6	17.3	34.23	36
44388	2236	276	3.3	3.4	12.2	74.41	37
42550	5260	509	6.7	5.4	42.0	104.65	37
37868	5328	284	3.7	3.3	18.9	112.38	37
40000	6174	273	4.6	5.1	16.5	58.37	37
35672	6511	518	5.6	4.2	27.5	78.01	37
37366	8223	359	3.5	3.1	7.5	60.30	37
32323	8420	305	7.9	7.3	35.0	25.45	37
39202	8745	331	3.4	3.1	14.9	131.32	37
38022	9271	386	4.0	3.1	9.4	61.09	37
14659	9639	393	3.8	3.1	23.6	41.28	37
40288	9667	395	5.8	4.5	22.4	35.45	37
38194	10110	367	4.0	3.4	10.2	54.83	37
17521	12822	248	5.7	5.8	21.2	153.13	37
20928	13350	330	9.1	8.5	29.1	25.24	37
26550	13531	265	4.7	5.1	16.9	40.39	37
15954	14755	330	4.7	4.2	21.2	67.74	37
36415	15730	683	7.6	4.8	23.6	58.33	37
30730	16014	553	4.2	3.2	17.7	63.22	37
42889	18926	280	7.4	7.0	33.4	26.73	37
19907	19094	458	5.7	4.2	33.8	45.60	37
40703	19515	631	8.0	5.1	26.3	88.08	37
42965	19878	218	5.4	5.5	20.0	33.86	37
34558	22147	262	4.2	4.6	15.3	90.26	37
46421	22747	405	4.5	3.5	21.2	35.70	37
18760	22771	543	7.0	4.6	26.7	17.67	37
23113	23535	272	4.6	4.6	18.5	68.94	37
21312	24927	332	5.5	4.8	28.7	18.02	37
14514	25627	170	12.0	13.8	42.8	21.45	37
44565	26959	556	4.2	3.5	18.1	63.85	37
43656	27848	456	6.1	4.5	32.6	46.92	37
15785	28050	150	12.5	16.5	44.0	19.14	37
17604	28014	345	7.4	6.4	31.0	45.17	37
36707	28383	515	6.1	3.8	22.8	91.91	37
40627	28749	277	4.4	4.4	16.5	54.21	37
35136	29506	389	6.9	5.5	31.4	21.33	37
15581	30720	144	6.7	9.1	24.0	41.24	37
44716	30810	245	5.3	5.5	19.6	58.72	37
44676	32748	189	4.0	4.8	13.7	191.16	37
5069	34015	227	6.2	6.6	22.8	40.83	37
8403	35881	265	6.7	6.1	31.0	58.92	37
9720	36063	653	13.4	8.9	41.6	22.85	37
16685	42369	532	9.6	6.1	37.3	30.89	37
16956	45375	163	5.4	7.6	19.2	23.42	37
44413	2227	323	3.0	2.8	9.8	57.42	38
42561	5251	600	6.3	5.0	22.8	157.33	38
40015	6158	274	3.5	3.8	13.0	67.81	38
35473	8414	500	6.6	4.6	29.5	35.67	38
39220	8745	405	3.9	3.0	18.1	117.64	38
41762	8689	258	4.5	5.1	15.7	60.05	38
14669	9644	354	5.4	4.7	13.7	38.74	38
38183	10100	342	4.1	3.7	13.0	57.28	38
13041	10134	147	4.2	5.6	14.5	86.99	38
28561	11033	419	4.8	3.8	33.0	40.22	38
14316	11465	190	5.6	7.1	19.6	107.68	38
30730	16004	298	4.3	4.0	18.5	32.38	38
19929	19078	280	8.9	9.6	31.4	14.97	38
40659	19516	668	7.9	4.1	23.6	82.12	38
44397	21675	287	4.8	4.4	22.0	93.20	38
42256	23249	278	3.3	3.2	14.1	137.62	38
23143	23517	320	6.7	6.5	22.0	49.04	38
44655	26990	284	4.8	4.4	24.4	50.16	38
17317	26951	384	5.7	4.5	13.4	27.37	38
22763	27441	548	8.3	6.3	35.3	34.69	38
43666	27849	502	5.2	4.2	35.0	65.98	38
36705	28366	526	3.8	3.0	18.1	120.93	38
40590	28744	252	5.3	5.7	19.6	38.14	38
39441	29250	213	7.9	8.7	27.9	27.20	38
36147	29595	681	8.8	4.8	26.7	49.70	38
4334	29872	250	7.9	7.4	33.4	23.88	38
7311	29926	255	4.4	4.2	17.7	169.21	38
44695	30780	378	5.0	4.0	9.8	48.96	38
39349	31012	191	7.7	9.9	27.1	28.40	38
36911	31918	213	6.2	7.0	22.4	32.84	38
44682	32748	164	3.2	3.8	11.4	189.79	38
5088	33997	179	6.0	7.6	20.8	37.09	38
48266	36760	195	7.1	7.4	25.5	20.94	38
9259	37891	341	8.3	7.6	24.0	11.99	38
17134	39221	93	5.9	10.5	23.6	66.69	38
24094	40482	276	3.0	3.3	10.2	41.61	38
19970	41931	163	5.0	5.7	17.3	43.24	38
16949	45373	152	8.2	10.0	27.9	53.52	38
37851	5331	410	5.3	4.3	48.3	33.19	39
42607	5275	621	8.3	5.5	27.5	52.97	39
31230	8107	331	6.6	6.1	22.0	24.97	39
41755	8673	247	4.4	5.1	15.7	59.77	39
39194	8741	215	4.3	4.2	16.1	64.40	39
38039	9272	368	5.9	5.0	11.4	34.45	39
14676	9639	454	4.7	3.5	27.5	54.39	39
40266	9658	395	4.2	3.4	23.2	66.24	39
38187	10108	389	4.7	3.7	12.6	51.51	39
40040	10571	93	4.3	6.1	16.1	45.63	39
28555	11030	344	5.8	5.2	20.0	32.88	39
43538	11111	373	3.3	2.8	37.3	85.60	39
29913	14152	324	5.4	5.2	16.9	36.68	39
45870	14425	363	7.1	6.1	13.7	25.56	39
22121	16134	386	4.6	3.7	15.3	47.12	39
39302	16627	430	4.6	3.5	26.3	54.88	39
14154	16836	108	5.7	9.0	21.2	102.51	39
29924	17040	402	5.0	3.8	16.5	31.55	39
44213	17116	501	6.1	4.3	27.5	37.12	39
18042	19055	193	5.5	5.9	20.0	72.78	39
19904	19129	192	5.6	5.9	18.5	68.93	39
39817	21098	483	6.2	4.7	37.3	22.25	39
46385	22745	255	5.4	5.7	20.4	24.15	39
42264	23254	317	3.5	3.1	21.6	178.67	39
23118	23535	324	5.1	4.8	18.5	59.70	39
39238	25311	515	6.8	4.1	25.1	42.95	39
19955	25610	282	5.7	5.1	29.1	75.73	39
4548	26941	178	6.6	7.9	23.2	21.37	39
17325	26936	241	5.5	5.5	20.8	78.80	39
43646	27876	200	6.5	6.5	22.0	34.65	39
36716	28372	456	3.9	3.0	25.5	99.33	39
39437	29273	549	9.6	5.5	33.4	33.27	39
36104	29599	412	4.6	3.4	14.5	46.95	39
4331	29876	251	6.2	6.2	24.4	37.02	39
7319	29927	284	4.5	4.1	21.6	143.84	39
39342	30996	313	4.7	4.1	27.5	50.11	39
44678	32743	170	3.9	4.8	13.7	270.17	39
38075	35101	515	5.5	4.1	27.1	69.57	39
31322	35491	375	9.4	7.7	23.6	28.99	39
43426	38546	145	4.9	6.8	17.7	136.87	39
17165	39186	212	4.8	5.8	16.9	61.89	39
7393	39279	132	7.0	10.8	26.7	53.16	39
14542	39543	306	10.7	10.3	39.3	14.33	39
18306	40287	542	7.5	6.0	33.8	51.87	39
34261	5086	389	3.5	2.8	17.7	95.28	40
37832	5360	412	4.8	3.9	46.0	36.44	40
40000	6175	240	3.9	4.5	14.1	77.02	40
19161	9012	527	5.6	4.5	28.3	44.25	40
22724	9152	378	5.0	4.1	25.1	34.26	40
40260	9671	265	4.7	5.0	17.3	55.17	40
38207	10083	463	5.0	3.6	25.5	65.97	40
16534	10271	278	6.7	6.2	33.0	45.24	40
31680	10413	412	3.5	2.7	22.0	98.47	40
24934	11016	128	5.3	7.2	19.2	185.76	40
43550	11119	395	2.6	2.1	17.7	142.48	40
23624	11425	261	6.1	6.9	21.2	25.05	40
46666	12748	507	7.6	5.0	31.0	27.75	40
26869	13377	223	5.7	6.2	21.2	38.50	40
29881	14146	375	4.4	3.6	14.1	38.87	40
22099	16132	383	5.4	4.4	20.4	53.91	40
14157	16850	111	3.4	5.5	12.6	100.66	40
44224	17123	419	4.9	3.6	20.0	42.60	40
15431	18223	76	4.7	8.0	18.1	129.40	40
45191	23259	390	5.9	4.7	19.6	29.81	40
42272	23263	301	2.8	2.6	13.7	163.08	40
22762	27422	267	4.8	4.7	19.6	41.51	40
36671	28376	350	5.6	4.8	43.2	49.55	40
25042	28587	109	10.9	18.2	41.2	18.20	40
36113	29613	580	7.9	5.6	29.1	53.72	40
4328	29890	432	9.2	6.8	40.8	26.19	40
7267	29908	367	6.2	5.2	38.9	16.54	40
39331	31003	379	3.9	3.2	12.2	54.10	40
44691	32743	226	2.8	3.3	9.8	255.59	40
5036	33962	276	6.2	6.5	22.8	33.17	40
26866	35547	391	6.1	4.8	22.4	19.69	40
13831	35589	211	12.8	15.1	46.3	18.16	40
17202	39191	357	7.4	6.5	16.1	36.01	40
13651	49895	147	5.2	6.1	16.9	94.87	40
34246	5093	416	3.8	3.0	29.8	87.78	41
41777	8702	195	4.9	5.0	16.1	79.95	41
40446	9240	349	5.4	4.8	13.7	39.03	41
38215	10110	372	3.3	2.8	12.2	70.86	41
16538	10245	399	4.8	3.8	24.4	92.66	41
31671	10411	348	5.8	5.0	39.7	34.86	41
24931	10954	68	4.7	8.9	19.6	223.78	41
43526	11123	383	2.7	2.2	11.4	108.12	41
16916	11984	694	10.0	5.4	30.6	196.02	41
46654	12732	475	3.4	2.5	18.5	82.66	41
16918	13035	404	5.5	4.2	19.6	46.82	41
29877	14138	342	5.1	4.5	21.6	35.10	41
46721	14180	538	8.0	5.3	31.4	44.87	41
14608	14621	108	4.7	6.4	17.3	123.97	41
22127	16150	351	6.3	5.4	49.5	47.37	41
44224	17100	535	6.2	4.6	27.5	39.80	41
20087	17356	283	4.9	4.8	20.0	64.52	41
45818	18779	284	6.6	6.1	27.9	32.62	41
41244	22092	511	5.5	3.9	25.1	67.61	41
34561	22162	211	4.6	5.3	16.5	179.95	41
42253	23251	332	4.9	4.5	16.9	97.80	41
45194	23266	533	5.7	3.9	23.2	47.96	41
20173	26146	346	4.1	3.7	11.0	29.39	41
37954	26411	317	3.9	3.6	17.3	63.82	41
9404	27250	281	7.1	6.9	29.5	26.95	41
25183	29019	562	5.9	4.4	23.6	84.65	41
39488	29256	409	3.9	3.2	33.8	66.15	41
4371	29909	211	8.0	8.5	29.5	39.06	41
30293	31696	526	6.5	4.2	25.1	18.70	41
44680	32756	233	3.8	4.6	13.4	164.39	41
35170	33440	300	4.1	3.7	20.8	74.54	41
5067	33998	273	7.9	7.4	35.0	34.92	41
32523	34131	293	5.1	4.7	25.1	28.26	41
3325	34720	394	7.1	5.7	41.2	24.45	41
12272	35905	106	8.8	11.4	32.6	74.75	41
45784	39681	238	6.7	8.0	23.6	27.47	41
34244	5093	371	2.9	2.4	7.9	95.28	42
37839	5315	290	4.1	3.9	17.7	92.80	42
40818	5645	321	3.1	2.9	13.0	145.46	42
36095	8097	491	6.6	4.9	36.5	55.94	42
41715	8693	453	4.9	3.8	37.7	77.06	42
40407	9247	489	4.8	3.6	27.1	44.47	42
38195	10106	437	4.3	3.2	20.8	62.49	42
16516	10254	317	4.2	4.1	13.7	82.78	42
43546	11120	352	2.9	2.5	10.6	103.05	42
14648	14575	112	5.0	6.6	18.1	104.20	42
39321	16644	540	7.9	6.3	37.3	52.70	42
44239	17074	339	4.5	4.0	14.9	33.80	42
16402	17420	211	5.3	6.4	18.9	52.91	42
43870	21924	503	6.6	4.6	30.2	36.02	42
34368	25948	437	6.9	5.2	38.9	41.81	42
22749	27415	454	6.0	4.7	45.6	30.97	42
5198	28418	283	6.9	6.3	35.3	37.53	42
39419	29292	270	6.4	6.2	26.7	58.39	42
18121	30952	368	7.3	6.1	19.6	20.44	42
44694	32752	225	4.2	4.6	15.3	215.79	42
35182	33448	188	4.5	4.7	16.5	110.13	42
30980	33576	291	7.3	7.0	31.8	22.32	42
22401	33842	126	6.7	7.5	21.2	28.73	42
32527	34110	291	5.2	4.9	21.6	55.96	42
17728	38552	217	11.1	11.9	40.8	16.29	42
34274	5092	414	3.0	2.4	19.6	115.04	43
37855	5315	362	3.4	2.9	13.7	211.56	43
40813	5660	433	4.3	3.4	48.3	66.97	43
39001	6954	401	6.0	4.7	24.7	26.92	43
36089	8067	456	4.5	3.4	27.1	59.84	43
41751	8671	401	5.7	4.5	26.7	57.87	43
40430	9223	414	4.3	3.3	21.6	37.86	43
36012	10128	229	3.4	4.1	11.8	106.49	43
16559	10275	280	8.3	8.2	31.4	26.96	43
24897	10837	211	6.1	6.6	22.0	133.65	43
43522	11123	397	3.2	2.5	11.4	92.69	43
46682	12745	471	3.9	2.8	19.6	40.11	43
14435	15604	152	5.4	7.3	18.9	126.97	43
31115	16789	477	6.6	5.0	43.2	24.34	43
16419	17385	265	5.8	6.1	21.6	47.36	43
19772	20793	153	11.4	13.8	40.5	18.79	43
45956	20984	279	7.0	7.0	27.5	33.26	43
44539	22397	544	9.4	6.5	37.7	26.99	43
23116	23514	255	4.8	5.0	18.1	63.27	43
34429	25984	434	4.7	3.6	26.3	104.30	43
23143	26133	401	5.2	4.2	28.7	23.35	43
33109	27558	415	4.9	3.8	27.5	66.97	43
39440	29279	405	3.2	2.5	16.5	135.27	43
7267	29948	601	5.7	4.5	20.4	93.86	43
14453	30175	488	7.6	5.4	37.3	41.47	43
37524	32488	222	6.3	7.5	22.0	43.35	43
44682	32756	218	3.4	4.1	12.2	204.36	43
35171	33440	427	4.3	3.4	30.2	94.46	43
18475	33750	267	7.4	7.7	27.5	55.57	43
22756	35785	316	3.2	3.1	11.8	171.78	43
21580	38364	198	6.4	6.9	23.6	72.74	43
44436	46467	148	4.9	6.0	16.9	37.10	43
11290	48696	177	6.9	9.4	24.4	15.00	43
34279	5112	425	5.6	4.5	49.9	19.36	44
42514	5230	347	3.1	2.7	14.1	67.39	44
40823	5657	490	5.4	4.3	37.3	63.98	44
41772	8689	269	4.2	4.6	15.3	55.95	44
40430	9257	251	4.6	4.4	19.6	52.47	44
36024	10124	247	7.1	7.5	26.7	42.83	44
38195	10131	344	3.5	3.0	17.7	69.12	44
23449	10903	357	4.8	4.2	10.6	24.74	44
43524	11111	307	7.2	7.0	27.5	18.76	44
38838	11928	374	2.7	2.2	7.5	107.51	44
19301	13907	128	8.8	10.9	31.8	37.19	44
29913	14152	434	5.5	4.0	25.9	37.11	44
14441	15600	141	5.4	6.8	18.9	118.88	44
43481	16159	518	7.5	5.0	30.6	32.82	44
16718	16405	331	5.8	5.3	20.4	58.91	44
44647	16727	404	5.9	4.7	42.8	44.25	44
31131	16786	528	5.6	3.5	21.2	22.27	44
23628	20716	425	6.2	4.7	33.0	68.44	44
43037	22397	423	5.3	4.2	37.3	40.97	44
45204	23295	335	5.2	4.6	25.5	31.91	44
34436	25959	405	2.9	2.3	21.2	186.02	44
33114	27549	517	7.4	5.6	37.7	27.76	44
11715	27929	606	9.0	7.3	33.0	67.20	44
39449	29278	465	4.7	3.5	28.7	89.07	44
17588	29524	281	6.8	7.2	24.4	24.25	44
32482	32259	184	6.1	7.5	21.2	21.09	44
44687	32754	236	3.3	3.7	11.8	225.69	44
49383	34529	203	5.1	5.9	18.1	53.07	44
40177	37420	412	6.0	4.5	23.2	49.08	44
16632	38720	218	9.9	10.4	36.9	39.17	44
42518	5236	303	3.8	3.8	13.7	139.73	45
37873	5322	326	3.4	3.0	20.4	190.16	45
36545	6568	270	5.4	5.1	24.0	24.33	45
38977	6934	277	6.1	5.6	29.1	28.32	45
46001	8291	257	4.2	4.2	16.9	29.61	45
40407	9216	464	7.4	5.6	47.1	37.51	45
38199	10120	348	4.5	3.9	29.1	74.93	45
23792	10651	478	5.2	3.6	23.2	45.40	45
27604	13517	416	4.2	3.3	29.1	101.68	45
42647	15695	262	5.7	5.4	25.1	31.23	45
39281	16161	514	7.6	4.9	30.2	29.74	45
16716	16404	363	5.7	4.8	21.2	77.98	45
13075	16459	164	8.9	9.1	31.4	28.54	45
31101	16726	372	7.3	6.1	45.2	30.90	45
44175	18209	317	4.7	4.4	19.6	40.26	45
18781	18810	508	5.3	4.1	28.7	89.13	45
42409	19232	217	8.1	8.7	28.7	35.18	45
44806	19824	403	8.4	6.3	25.1	34.27	45
23649	20733	326	5.4	4.8	28.7	73.58	45
19378	21008	313	6.3	5.7	29.8	57.17	45
40881	20963	250	3.5	3.5	13.7	87.74	45
15600	22190	301	4.3	4.2	16.5	63.69	45
45185	23255	555	5.3	4.1	21.6	37.72	45
44549	25128	235	4.0	4.6	14.1	133.31	45
34432	25955	448	3.1	2.4	21.6	245.23	45
37960	26396	428	6.8	5.2	42.0	59.21	45
39423	29289	343	5.2	4.6	16.9	46.26	45
32441	32251	282	5.1	5.3	18.9	36.63	45
44684	32739	200	3.1	4.0	10.6	236.59	45
35167	33424	320	5.9	5.5	23.6	55.66	45
31018	33519	179	5.9	7.8	20.8	18.95	45
15480	35365	294	5.8	5.4	26.3	80.63	45
40885	38201	253	4.5	4.3	18.9	172.98	45
7376	38647	298	9.8	9.3	42.0	18.32	45
16568	38716	227	4.5	4.3	17.7	79.31	45
12279	40237	294	6.2	6.0	25.1	90.07	45
12651	46663	585	7.1	5.3	26.3	74.00	45
42517	5234	375	3.7	3.0	16.1	142.98	46
45984	8296	349	3.7	3.3	9.4	64.01	46
41802	8662	566	4.6	3.1	16.9	24.91	46
33723	8854	320	5.5	5.3	17.7	24.58	46
39917	9140	495	6.0	4.7	40.5	39.89	46
38234	10095	557	5.7	4.4	24.0	72.60	46
12848	10374	63	4.4	7.0	17.3	361.66	46
28437	12165	251	5.0	4.7	22.0	47.93	46
27605	13516	536	5.4	3.8	22.8	76.48	46
29905	14176	548	8.8	6.2	36.1	44.03	46
25157	15688	287	3.9	4.1	13.7	42.06	46
22105	16123	437	5.6	4.1	25.9	52.89	46
43528	16192	374	4.0	3.3	9.4	37.26	46
44173	18195	267	4.8	4.3	22.8	117.57	46
38188	18315	388	4.4	3.5	14.1	73.47	46
42402	19271	544	6.7	4.3	25.5	85.21	46
44855	19818	467	4.9	3.4	22.0	40.78	46
40879	20951	284	3.0	2.9	13.0	124.66	46
46040	20987	326	4.2	4.0	14.5	77.19	46
15157	21117	221	5.6	5.9	20.4	34.26	46
44547	22384	526	5.3	3.8	23.6	34.87	46
45745	24889	251	5.1	5.2	18.9	25.33	46
44517	25130	306	5.6	5.0	32.6	70.75	46
34434	25960	445	2.9	2.2	16.1	273.78	46
12921	32374	335	6.2	5.5	31.4	49.28	46
44696	32742	202	3.6	4.3	12.6	260.80	46
41490	34985	223	10.7	12.2	37.7	16.54	46
15478	35364	249	4.2	4.3	15.7	184.18	46
16567	38749	233	6.5	7.0	24.0	68.15	46
15123	42087	178	5.2	6.7	18.1	54.77	46
13100	42493	100	11.1	15.3	39.3	20.31	46
36155	42485	324	10.8	10.0	38.9	12.06	46
44429	46490	165	5.6	7.4	19.2	34.73	46
42515	5218	291	3.5	3.6	12.2	53.37	47
45965	8296	369	3.6	3.0	9.0	109.98	47
34382	9245	567	9.1	6.0	33.0	27.95	47
39814	10102	476	8.7	5.9	36.5	46.13	47
25003	10461	283	5.9	6.3	21.2	24.54	47
28499	10556	177	4.5	6.3	16.1	149.67	47
34422	10611	141	3.6	5.2	13.0	104.56	47
19001	11590	222	5.7	6.3	20.4	94.42	47
28437	12177	350	5.7	4.9	34.6	33.77	47
20915	13377	317	4.2	3.7	23.2	86.53	47
27594	13510	437	5.2	4.1	44.0	66.29	47
29938	14152	350	5.9	5.2	19.6	38.70	47
25116	15635	547	5.1	3.9	21.6	72.96	47
22122	16132	281	4.4	4.2	18.5	70.42	47
35540	16203	425	6.7	4.9	25.5	24.30	47
13146	16422	163	3.7	4.8	13.0	224.12	47
44177	18186	242	4.1	4.0	16.9	129.17	47
39452	18751	481	3.7	2.9	24.0	69.96	47
46023	20996	221	5.0	5.5	17.7	101.31	47
29650	22324	520	6.3	4.4	26.7	54.27	47
44511	22421	512	4.3	2.9	18.1	94.18	47
45179	23262	501	4.9	3.5	22.4	42.30	47
16001	25432	296	4.3	4.1	17.7	70.16	47
34430	25967	515	3.2	2.4	14.9	178.47	47
4994	29981	178	7.5	9.4	26.7	40.67	47
16000	30632	156	4.6	6.4	16.9	106.93	47
4756	31128	245	5.1	5.3	19.6	86.28	47
44674	32741	228	3.4	3.9	12.2	218.44	47
25148	36753	450	4.3	3.3	31.8	155.50	47
40881	38191	247	4.7	4.5	18.5	184.14	47
16578	38719	197	6.9	6.8	23.6	94.04	47
38403	2266	331	3.8	3.4	22.8	30.87	48
45993	8274	310	3.0	3.0	9.8	117.24	48
38211	10112	470	5.5	3.9	26.3	74.33	48
28485	10591	218	5.0	5.0	18.5	173.39	48
30597	11709	458	5.0	3.9	34.6	69.94	48
28433	12152	490	5.0	3.8	28.7	40.97	48
39872	13609	360	2.9	2.5	6.3	44.33	48
29923	14166	521	7.2	5.1	30.6	44.97	48
22116	16126	383	4.2	3.4	12.2	39.82	48
35592	16180	204	4.6	5.0	16.1	34.43	48
13150	16425	178	4.4	5.6	15.3	274.57	48
44172	18195	280	4.1	4.0	16.9	119.87	48
29665	22319	383	3.2	2.7	25.5	89.97	48
44521	22412	491	6.6	4.9	37.3	38.99	48
22917	22931	511	4.2	3.4	25.1	84.13	48
45184	23284	328	4.7	4.5	14.5	31.27	48
42512	23373	296	3.3	3.3	12.6	87.24	48
45768	24907	449	4.9	3.4	20.0	35.69	48
34434	25966	466	2.4	1.8	15.7	302.85	48
15849	26271	350	7.6	6.9	17.3	32.10	48
36129	28731	500	4.3	2.9	18.1	75.69	48
2657	31326	273	4.8	4.5	21.2	55.02	48
31657	31644	454	6.6	4.7	31.8	54.75	48
30865	32338	377	6.1	5.0	32.6	52.89	48
44679	32751	243	3.9	4.5	14.1	116.89	48
22988	33015	513	6.9	5.3	37.3	61.67	48
15528	35376	291	6.0	6.2	22.0	78.67	48
9261	37764	224	9.6	11.4	34.2	17.39	48
33187	38055	464	5.5	4.2	35.0	67.80	48
40865	38190	242	3.8	4.0	13.7	179.04	48
17179	38422	133	5.2	6.8	17.3	61.71	48
12353	39918	231	5.7	6.9	20.0	27.84	48
38431	2230	536	4.7	3.7	22.0	52.87	49
37798	4418	433	3.9	3.1	37.3	40.74	49
42325	5341	367	3.5	3.0	21.6	72.72	49
40827	5629	214	5.0	4.8	19.2	21.68	49
45985	8285	296	3.1	3.2	10.2	137.32	49
41771	8669	298	4.0	4.0	14.5	34.55	49
39911	9112	386	6.7	5.4	22.8	34.91	49
16340	10721	209	4.8	5.4	17.3	89.89	49
30628	11712	528	7.5	5.6	35.0	23.01	49
38824	11912	427	4.9	3.8	27.5	49.58	49
36547	12959	376	3.4	2.8	27.1	101.08	49
39851	13616	408	5.3	4.0	18.9	51.06	49
29938	14170	491	7.3	5.6	46.7	55.41	49
14304	14400	82	4.4	7.8	17.7	120.20	49
22201	14864	669	8.1	5.3	24.4	70.44	49
36429	15571	499	6.6	4.5	29.5	46.26	49
22083	16143	480	3.1	2.4	20.8	160.40	49
35545	16164	481	2.8	2.3	21.6	153.17	49
13144	16443	216	4.6	5.3	16.1	163.75	49
16319	16737	228	4.9	5.4	17.7	55.43	49
44169	18194	320	4.3	3.8	22.8	94.92	49
46034	21041	258	6.7	6.4	29.1	63.93	49
45189	23294	355	4.2	3.7	9.8	29.66	49
42523	23386	333	4.0	3.6	16.5	98.61	49
45717	24866	555	6.9	5.4	29.1	39.58	49
34439	25961	491	3.3	2.6	21.6	316.83	49
34137	28977	281	7.2	7.5	25.9	33.85	49
13845	29732	140	13.4	15.1	44.4	28.23	49
30880	32311	408	5.0	4.0	42.4	57.90	49
44686	32749	249	3.7	4.2	13.4	169.37	49
23084	33986	265	6.1	6.7	22.0	58.45	49
25167	36773	632	8.6	5.0	27.9	48.06	49
40877	38187	244	4.1	4.2	15.3	197.47	49
38436	2264	469	4.5	3.2	20.8	36.67	50
37344	5358	339	3.7	3.2	28.3	54.76	50
40855	5658	379	4.8	3.9	10.2	21.54	50
45976	8298	350	3.3	2.9	9.4	151.22	50
32582	8906	294	4.7	4.2	24.7	83.38	50
16359	10727	284	4.7	4.3	23.2	88.64	50
23465	11102	320	6.9	6.1	38.9	28.82	50
16957	11795	233	4.4	5.1	15.7	143.44	50
38846	11932	388	3.3	2.7	15.7	99.41	50
23334	12112	382	4.0	3.2	9.4	133.95	50
28422	12138	412	6.3	5.0	38.5	29.81	50
37810	13527	492	3.5	2.5	17.7	159.41	50
15256	13916	96	3.2	4.8	12.2	268.15	50
22287	14834	633	8.3	5.0	26.7	128.67	50
22104	16138	449	3.0	2.4	29.1	166.42	50
40128	17021	389	5.1	4.1	16.5	45.09	50
50041	17043	504	7.2	5.1	33.4	24.89	50
21906	17756	422	4.1	3.0	15.7	82.31	50
44164	18192	295	3.9	3.5	22.8	129.92	50
40054	18727	504	6.4	4.8	33.0	79.01	50
46025	21002	299	3.6	3.4	17.3	125.39	50
45208	23274	493	5.0	3.8	28.7	38.59	50
42519	23387	309	3.4	3.2	14.9	122.39	50
39973	25609	387	4.3	3.5	16.9	58.81	50
34438	25968	482	2.2	1.6	11.0	290.34	50
2614	31261	289	6.8	6.9	24.7	51.21	50
22421	32457	364	6.7	5.7	18.5	15.28	50
25715	32514	546	5.9	4.5	25.1	68.46	50
44689	32765	196	4.9	5.8	17.3	148.41	50
34615	33338	323	4.5	4.0	31.8	64.84	50
25690	35540	478	5.4	4.0	31.8	146.18	50
25177	36761	339	6.1	5.7	16.5	44.10	50
40871	38188	280	4.9	4.7	20.8	150.01	50
37374	5344	352	6.1	5.5	14.5	52.24	51
37912	8331	340	4.0	3.5	16.5	185.97	51
39206	8728	379	4.7	3.9	30.2	83.22	51
19173	8950	478	4.6	3.6	34.2	30.24	51
16351	10714	445	4.9	3.7	30.2	85.15	51
22146	10902	360	4.0	3.5	8.2	47.81	51
23480	11114	397	4.3	3.4	24.0	55.54	51
7243	11583	142	5.9	10.6	24.4	48.05	51
38825	11919	529	4.8	3.9	24.4	85.96	51
23346	12129	334	2.9	2.6	10.2	169.63	51
28425	12162	240	3.8	4.3	13.4	39.12	51
37830	13539	420	2.1	1.6	13.7	328.88	51
15254	13894	106	4.2	5.9	15.3	341.02	51
22344	14800	425	4.9	3.7	25.1	100.95	51
36433	15555	356	5.1	4.4	18.5	47.22	51
22115	16150	495	4.7	3.3	22.4	140.37	51
41746	16963	228	5.0	5.3	18.1	95.30	51
50015	17064	240	3.0	3.3	10.6	26.28	51
16038	17159	577	12.9	8.1	45.6	26.24	51
40168	17050	268	5.5	5.1	24.7	65.81	51
21913	17760	343	3.4	2.9	15.3	181.56	51
40045	18725	530	6.6	5.3	33.8	87.10	51
46027	21014	360	4.6	4.0	11.4	115.10	51
29690	22314	380	4.6	3.8	18.5	36.91	51
45214	23264	404	6.0	4.5	18.1	26.91	51
42521	23389	291	4.9	4.6	21.6	107.00	51
38652	24728	400	6.9	5.2	18.9	30.77	51
39952	25596	412	5.7	4.3	26.7	55.82	51
34438	25967	496	3.0	2.2	14.5	295.50	51
15850	26230	513	8.0	5.6	36.1	59.05	51
44693	32742	258	3.1	3.3	11.0	232.58	51
27138	33141	458	5.3	3.9	28.3	58.17	51
25699	33693	302	4.5	4.5	16.5	31.44	51
25669	35542	627	4.9	3.2	16.1	218.62	51
26606	36601	694	9.7	5.3	29.5	133.26	51
22651	37395	185	6.3	7.8	21.6	65.55	51
40867	38197	252	4.2	4.2	16.1	173.09	51
12593	46676	613	8.3	5.6	28.3	81.00	51
39074	7358	565	7.2	5.6	28.7	44.58	52
37914	8324	384	4.2	3.4	17.7	184.76	52
45975	8281	344	4.0	3.5	12.6	86.45	52
19149	8960	504	4.4	3.0	18.5	103.67	52
35428	9768	553	6.5	4.8	26.3	47.29	52
24981	10444	517	7.1	5.5	37.3	32.70	52
46766	11051	221	4.6	5.1	16.9	17.20	52
23344	12122	318	2.8	2.5	14.9	192.51	52
28425	12176	333	6.3	5.8	19.6	37.17	52
31083	12964	525	8.9	5.6	37.3	47.24	52
37830	13530	454	2.8	2.2	22.8	227.96	52
17377	14569	365	3.2	2.7	27.1	208.32	52
22336	14800	479	6.8	5.1	40.8	80.27	52
30507	15514	329	5.1	4.5	30.2	65.32	52
36421	15569	335	3.7	3.4	13.7	55.30	52
41883	15981	389	5.6	4.6	25.9	76.64	52
22105	16141	315	3.4	3.1	16.9	140.27	52
41762	16957	385	6.3	5.1	23.6	68.26	52
37999	17342	379	7.0	5.7	36.1	39.03	52
21923	17753	377	5.0	4.1	23.6	86.58	52
41087	19420	240	5.2	6.1	18.5	88.05	52
18892	19797	330	5.6	4.9	30.6	68.91	52
46026	21014	298	3.6	3.5	14.9	118.65	52
16641	21539	168	5.2	6.0	17.7	111.02	52
29628	22308	549	8.9	5.8	33.0	52.89	52
42519	23362	313	3.9	3.5	20.0	68.85	52
34433	25967	458	2.5	1.8	12.6	211.09	52
15849	26228	358	8.3	7.1	28.7	28.68	52
39433	27975	363	6.7	5.7	16.1	34.21	52
13943	32239	223	10.9	11.7	40.8	18.37	52
25693	33705	420	5.9	4.6	36.1	53.15	52
25720	35525	614	5.4	3.3	18.1	162.65	52
11068	36155	62	5.2	8.7	21.2	128.63	52
27506	36403	174	10.6	12.5	37.7	21.94	52
26434	36572	467	6.2	4.7	39.7	58.64	52
40837	38207	218	5.6	5.9	20.4	77.31	52
12253	40266	137	6.3	8.3	22.4	89.57	52
17122	40966	725	20.8	11.3	33.0	19.73	52
37209	4909	523	4.6	3.3	20.4	49.24	53
33491	5542	487	4.3	3.3	25.9	20.82	53
38055	5654	399	4.1	3.2	14.9	51.19	53
3865	8025	391	8.1	6.4	26.3	16.80	53
24966	10467	504	7.9	5.9	41.6	33.49	53
12180	11551	98	5.8	10.3	24.0	205.19	53
39994	12982	383	6.0	4.8	17.3	16.82	53
20883	13378	492	5.9	4.6	38.5	87.62	53
37845	13540	465	2.4	1.7	12.6	208.92	53
17447	14580	589	6.8	4.4	23.6	214.05	53
22362	14791	407	5.0	4.0	34.6	76.11	53
30519	15554	425	3.6	2.8	29.1	108.07	53
22099	16120	471	3.1	2.4	20.8	207.60	53
24921	16094	318	6.3	6.1	20.8	44.63	53
41725	16953	353	4.1	3.6	13.7	93.26	53
21919	17746	390	4.4	3.5	25.9	87.81	53
44164	18216	270	4.1	4.0	16.9	116.19	53
46007	21004	271	4.4	4.1	19.6	175.50	53
29590	22280	584	7.9	5.6	29.1	59.71	53
42513	23379	359	4.2	3.7	11.4	78.05	53
15861	24726	657	8.5	5.4	25.9	71.59	53
34437	25960	449	2.6	1.8	11.4	195.40	53
42650	27472	369	3.9	3.3	11.8	63.36	53
4169	30383	279	6.9	7.4	24.7	14.17	53
36901	32114	309	4.6	4.1	26.7	140.02	53
44697	32755	242	4.0	4.5	14.1	123.48	53
12290	40223	126	4.4	6.3	15.7	169.30	53
38060	5659	511	4.9	3.5	22.0	43.52	54
45989	8279	344	3.5	3.1	11.4	78.68	54
35520	9777	603	8.3	5.5	28.7	42.58	54
15916	9881	514	4.3	3.1	19.6	32.90	54
24179	11790	383	4.6	3.7	12.6	49.19	54
20949	11944	573	11.7	6.7	40.5	78.39	54
23332	12114	386	5.3	4.2	16.1	73.81	54
20896	13358	343	3.9	3.5	11.0	61.49	54
27196	14884	415	2.3	1.8	11.0	170.43	54
30523	15559	432	4.5	3.3	18.9	71.04	54
36403	15574	478	5.2	3.8	28.7	56.77	54
41142	15725	502	5.6	4.1	28.3	81.44	54
46436	15920	221	5.4	6.1	19.2	55.73	54
44169	18187	333	4.3	3.9	16.1	49.06	54
26156	20179	372	6.7	5.6	42.8	47.69	54
46014	20997	293	4.0	3.9	16.1	184.07	54
48184	21800	416	3.7	3.0	39.7	101.32	54
29637	22265	250	7.3	7.1	29.8	62.21	54
42493	23386	326	4.7	4.2	24.0	76.56	54
34544	24294	474	8.2	5.9	41.2	26.62	54
27103	25894	642	8.4	5.4	27.1	50.85	54
34437	25967	580	5.1	3.7	18.5	112.98	54
42669	27461	319	5.4	5.0	24.0	63.63	54
36920	32116	324	3.4	3.0	20.4	221.00	54
44695	32746	231	3.2	3.8	11.0	203.39	54
26962	34077	503	7.6	5.9	45.6	28.67	54
28212	34393	632	7.7	5.6	24.4	70.88	54
20961	34869	350	9.6	8.6	20.8	17.68	54
31926	35292	206	6.6	6.5	24.4	23.33	54
19333	35619	216	9.3	9.2	34.6	23.23	54
1510	43349	167	7.1	10.4	25.5	43.47	54
40485	3482	328	4.4	3.9	24.0	27.07	55
37199	4886	386	5.5	4.5	42.4	46.28	55
38095	5642	336	5.3	4.8	20.0	36.00	55
23201	9472	389	2.5	2.0	7.5	105.89	55
15955	9861	509	3.9	3.1	21.2	62.73	55
13284	10637	192	5.6	6.0	20.0	92.65	55
17364	14575	485	6.5	4.6	31.8	51.86	55
27179	14887	412	4.3	3.2	14.1	94.40	55
18448	15481	560	9.3	6.7	36.5	22.17	55
30502	15556	420	5.8	4.5	37.7	60.59	55
41342	16382	404	4.4	3.3	14.1	71.07	55
21913	17773	401	4.8	3.8	23.6	91.44	55
41667	18602	544	7.5	5.3	30.2	59.03	55
23786	20111	346	4.9	4.5	11.8	64.28	55
45984	21023	272	4.1	4.2	14.9	113.35	55
48204	21792	428	2.8	2.1	16.5	132.17	55
29630	22337	372	5.3	4.4	21.6	42.84	55
17411	22614	357	4.7	4.1	20.0	57.65	55
25444	23147	420	5.7	4.3	28.3	46.37	55
34538	24292	366	7.7	6.5	19.2	27.74	55
27077	25883	617	5.8	4.3	20.0	84.76	55
34440	25966	508	4.8	3.0	18.5	103.86	55
40646	28062	481	5.1	3.6	23.2	182.42	55
31868	29583	331	4.1	3.8	13.0	50.00	55
13870	29725	410	7.8	5.9	32.6	32.34	55
6135	29882	272	6.5	6.5	26.3	85.09	55
36913	32107	327	3.9	3.4	22.4	167.00	55
44686	32736	255	3.3	3.6	11.8	188.19	55
25723	38924	327	4.5	4.2	16.5	34.25	55
37199	4908	353	5.7	5.0	19.6	23.74	56
37360	8224	364	2.5	2.1	4.7	182.74	56
36010	8680	350	5.1	4.6	11.8	21.65	56
30962	9418	397	4.3	3.3	14.1	47.43	56
33158	9996	575	5.8	4.2	21.6	40.92	56
24929	10459	588	7.1	5.0	25.1	24.46	56
23332	12143	386	4.3	3.5	14.1	67.87	56
45385	13716	382	3.2	2.6	8.2	60.88	56
48811	14252	214	4.6	5.9	16.1	85.70	56
22092	16140	479	3.2	2.4	17.3	112.35	56
21919	17766	336	7.1	6.2	34.2	40.00	56
45965	21051	216	5.5	7.0	19.2	80.99	56
35228	21240	252	5.5	5.1	23.6	55.21	56
48211	21790	488	3.4	2.3	15.3	102.06	56
45383	22176	507	5.1	4.0	29.5	131.28	56
18885	22553	583	9.9	7.8	38.1	28.60	56
45144	25559	201	7.6	7.8	27.9	32.98	56
15859	25794	232	5.2	5.8	18.5	82.03	56
40658	28065	474	4.6	3.2	21.2	194.88	56
31817	29606	490	5.0	3.9	30.6	79.13	56
6149	29897	222	5.2	5.2	20.0	166.19	56
37540	30623	472	4.0	2.9	20.0	198.11	56
36911	32115	249	4.0	3.8	16.5	187.02	56
44688	32747	222	4.2	4.7	14.9	205.27	56
40876	38114	136	3.7	5.5	13.7	271.00	56
16802	38543	256	3.9	3.8	16.1	233.43	56
25732	38879	502	6.2	4.9	40.8	27.88	56
18280	42258	145	5.8	8.2	20.4	61.63	56
42769	4059	322	2.7	2.6	8.2	62.86	57
46466	8957	315	2.9	2.7	10.6	65.40	57
30943	9406	306	4.4	4.1	18.5	41.91	57
33148	9997	352	3.5	3.0	35.7	191.08	57
34055	10659	101	4.6	7.0	17.3	124.03	57
23331	12122	345	3.3	2.9	11.8	143.09	57
44361	14630	429	3.5	2.5	13.7	103.96	57
46696	14747	107	3.8	6.3	14.5	338.07	57
7122	15221	189	4.5	5.9	15.7	88.95	57
22097	16133	401	4.3	3.4	21.2	104.15	57
42144	17445	540	4.7	3.6	20.4	89.24	57
40000	18308	533	8.2	5.8	35.3	44.97	57
18855	19990	389	4.8	3.8	21.6	70.21	57
45978	21034	282	4.5	4.0	22.4	94.62	57
18192	21565	359	4.9	4.2	19.2	66.25	57
48214	21803	425	2.1	1.5	8.6	194.30	57
45382	22172	456	4.5	3.5	38.5	133.31	57
18627	22832	488	6.5	4.6	30.6	39.29	57
19657	27746	498	5.2	4.0	31.4	68.93	57
40686	28056	417	2.7	2.1	16.1	153.29	57
30322	28511	328	5.6	5.4	16.9	22.93	57
31840	29593	286	4.7	4.4	22.0	72.88	57
37505	30611	468	4.1	2.9	20.4	160.02	57
34253	30766	595	8.8	5.8	30.2	73.83	57
36898	32129	291	4.7	4.4	22.4	131.60	57
17442	32211	507	9.4	6.2	37.7	33.15	57
9276	32573	107	5.4	7.6	18.5	82.63	57
44685	32757	203	4.1	4.8	14.5	263.15	57
4834	34056	192	7.8	10.1	27.5	16.33	57
43631	34371	195	8.8	10.4	31.0	22.10	57
51059	34463	280	4.7	4.7	18.1	24.87	57
31955	35346	218	5.5	6.0	20.0	48.69	57
23293	35831	529	5.5	4.1	25.1	59.22	57
2568	36170	265	4.0	4.5	14.5	100.52	57
16793	38559	263	4.1	3.9	17.7	185.82	57
12252	40223	184	5.0	6.0	17.3	63.86	57
18291	42207	202	5.8	6.7	20.4	80.71	57
36166	42423	235	6.5	7.2	24.0	24.27	57
39246	2685	488	5.3	3.7	24.0	35.28	58
38090	3771	593	5.4	4.0	18.9	21.26	58
37203	4919	315	4.1	3.8	18.5	49.65	58
31001	9418	406	4.0	3.1	17.7	39.23	58
33169	10029	397	3.7	2.9	12.6	101.71	58
13429	10602	503	7.3	5.0	31.0	61.06	58
18523	11700	203	6.6	7.1	23.2	41.54	58
44397	14605	401	3.3	2.6	15.7	92.44	58
46669	14742	57	3.1	5.7	13.0	458.41	58
37019	15375	339	4.8	4.5	13.7	71.11	58
16734	16390	430	8.0	6.1	43.6	45.48	58
42163	17451	375	4.1	3.4	18.5	82.67	58
26315	17962	366	8.5	7.2	27.1	40.90	58
14828	19109	95	9.2	14.3	33.8	21.13	58
45916	21118	223	6.9	8.1	24.4	30.91	58
48215	21793	512	3.3	2.1	13.0	172.57	58
45382	22173	309	4.8	4.2	31.0	117.50	58
21787	25042	291	3.0	2.7	16.5	220.41	58
45178	25509	475	6.9	5.3	49.5	34.53	58
45374	27587	542	6.4	3.9	23.6	45.37	58
40691	28039	481	5.9	4.5	37.7	167.61	58
6749	30772	145	7.5	11.1	26.7	32.81	58
34256	30766	602	5.5	4.0	19.2	108.06	58
44686	32740	188	3.3	4.1	11.4	315.50	58
26369	33501	284	5.4	5.4	20.8	127.27	58
8054	33652	287	5.9	5.9	22.8	32.06	58
43672	34366	245	5.7	5.4	23.6	31.03	58
23294	35809	558	8.4	6.7	36.5	56.80	58
44080	36641	172	5.2	6.9	17.7	44.32	58
40889	38079	118	3.8	6.3	14.1	250.62	58
18293	42203	331	3.7	3.4	13.7	77.19	58
38085	3764	438	4.8	3.7	37.3	67.40	59
37242	4931	240	3.6	3.9	13.0	34.83	59
41708	6298	369	5.2	4.4	18.5	70.82	59
35888	7380	357	4.8	4.1	22.4	39.77	59
37365	8218	364	1.8	1.5	4.3	162.66	59
32327	8808	555	7.5	5.9	32.2	20.06	59
15996	9879	603	5.6	4.3	19.2	65.76	59
13429	10617	501	4.1	3.3	27.5	152.70	59
45795	12218	489	5.1	3.8	27.9	85.57	59
44380	14634	439	3.8	2.9	22.4	82.57	59
46678	14745	80	3.2	5.8	13.0	422.98	59
27169	14885	330	4.4	3.9	22.0	111.31	59
22107	16139	319	4.1	3.8	17.7	69.34	59
43246	20592	513	4.4	3.6	25.9	66.70	59
48208	21795	446	2.5	1.8	11.8	160.93	59
38672	24738	365	4.1	3.4	29.8	77.90	59
21777	25037	323	4.1	3.6	25.9	260.79	59
45163	25564	262	3.4	3.3	13.0	88.93	59
37297	27491	442	3.1	2.5	28.3	168.48	59
45409	27631	601	8.4	5.8	29.5	42.57	59
39004	29823	498	2.9	2.1	14.5	199.13	59
39478	30822	269	4.9	5.0	18.9	79.72	59
15020	31742	297	5.3	4.8	27.9	71.11	59
44681	32747	215	4.0	4.8	14.1	282.78	59
32628	32778	412	6.4	5.0	38.9	49.01	59
26348	33506	236	3.1	3.2	11.4	224.52	59
26864	34560	134	7.0	9.5	23.6	81.10	59
23256	35804	252	5.2	5.1	20.0	51.98	59
11660	37035	214	7.8	9.6	27.1	31.84	59
40869	38174	184	3.3	4.1	11.4	246.28	59
16790	38556	307	4.8	4.4	22.0	165.63	59
38085	3786	395	3.7	3.1	46.7	60.11	60
36287	4479	406	3.8	3.0	20.8	78.41	60
37248	4904	387	3.4	2.7	8.6	100.25	60
34056	6225	319	5.3	5.0	20.8	30.66	60
41980	6605	319	4.4	3.8	27.9	40.22	60
35856	7369	390	2.1	1.7	7.1	220.14	60
39894	9401	350	3.7	3.4	9.0	63.19	60
42084	10426	373	4.2	3.5	11.4	43.61	60
13476	10586	377	5.6	4.6	44.0	28.83	60
37547	10582	372	4.0	3.3	16.5	43.71	60
26756	11825	478	3.1	2.4	20.8	133.55	60
23365	12134	384	3.9	3.2	35.0	216.52	60
45807	12221	479	3.8	2.6	16.9	97.46	60
39850	13615	302	5.7	5.2	25.9	50.75	60
44402	14636	535	6.1	4.8	28.7	41.93	60
25328	14934	409	5.6	4.5	37.7	38.62	60
22485	15176	489	5.3	3.8	25.9	86.10	60
22101	16132	381	4.0	3.2	9.4	61.92	60
44041	21995	296	4.7	4.9	16.5	75.40	60
18903	22543	265	5.5	5.7	20.4	70.84	60
44846	23957	245	5.1	4.8	20.4	34.37	60
37298	27494	499	3.4	2.3	14.9	122.94	60
39008	27643	474	7.4	5.5	42.4	41.85	60
19658	27715	227	5.2	6.3	18.5	87.72	60
27682	28429	626	8.2	6.2	27.9	72.59	60
17323	28855	280	6.1	5.6	27.9	54.11	60
38973	29836	504	3.7	2.7	17.7	147.86	60
39483	30838	366	5.7	4.8	14.5	46.67	60
32657	32723	285	5.3	5.2	21.6	62.21	60
44667	32744	256	4.9	5.5	17.3	101.55	60
32339	34179	236	11.1	13.0	39.3	17.52	60
40705	35522	310	10.7	10.5	37.3	14.57	60
40878	38170	175	2.9	3.7	10.2	249.94	60
16804	38567	280	4.6	4.5	18.1	142.61	60
24648	39503	562	6.6	5.3	27.5	43.39	60
17278	41125	202	11.4	13.5	40.8	43.25	60
38101	3780	540	4.5	3.5	20.4	45.45	61
34121	6206	292	4.5	4.5	16.9	30.29	61
35839	7380	383	1.9	1.5	4.7	242.33	61
34120	7951	448	4.1	3.0	22.4	71.95	61
32186	8773	525	5.9	4.0	23.6	39.08	61
39868	9405	511	6.2	4.6	31.4	42.03	61
38198	10112	331	3.7	3.2	25.5	86.14	61
25859	10647	374	4.0	3.3	15.3	81.33	61
19430	10937	544	6.4	5.1	29.1	41.23	61
44434	11522	460	5.9	4.3	29.8	96.88	61
20897	11918	156	5.4	7.4	19.2	55.37	61
26777	11819	377	4.5	3.7	24.0	126.43	61
37002	12562	363	2.9	2.4	10.6	77.38	61
39860	13614	297	5.5	5.3	22.0	67.95	61
17534	14709	635	6.9	4.5	22.8	71.57	61
46677	14765	117	3.3	5.0	12.2	358.27	61
44807	17847	617	5.4	3.5	17.7	74.95	61
40378	20206	487	2.9	2.1	14.5	198.54	61
48185	21806	458	6.0	4.6	46.7	23.48	61
44033	21993	258	4.7	4.6	18.9	101.41	61
16291	22365	292	7.4	7.3	28.3	51.57	61
44803	23999	483	5.0	3.6	25.9	66.30	61
15279	25836	265	4.8	5.2	17.3	51.71	61
18294	25859	302	4.8	4.5	21.2	54.92	61
42903	26334	258	5.5	6.0	20.0	52.33	61
19661	27740	457	4.7	3.7	44.8	84.69	61
40666	28078	374	3.7	3.1	18.1	99.27	61
17311	28879	342	5.0	4.6	14.5	54.95	61
44680	32750	209	2.8	3.5	10.2	168.58	61
32611	32779	598	12.0	7.2	40.5	41.18	61
22958	33000	358	4.7	4.0	42.8	101.73	61
26364	33517	281	4.9	4.8	20.0	58.83	61
41784	36614	510	7.6	5.2	32.2	39.27	61
40879	38134	148	4.0	5.7	13.7	237.25	61
39941	44098	175	4.2	5.6	14.5	92.57	61
35853	7375	403	2.3	1.8	13.7	466.86	62
42628	8702	555	4.3	3.4	18.1	33.57	62
39958	9413	218	4.6	4.7	16.9	31.27	62
38202	10104	342	3.1	2.8	9.4	67.18	62
25855	10638	372	6.1	5.1	33.8	39.28	62
19436	10940	392	5.6	4.6	47.9	49.73	62
30232	11485	316	3.9	3.6	15.7	155.74	62
31599	11435	364	10.2	8.7	43.2	17.66	62
20950	11916	294	7.7	7.4	33.0	45.24	62
23329	12114	365	3.2	2.7	8.2	114.27	62
33402	12452	596	6.2	4.0	21.2	51.03	62
39856	13587	234	5.1	6.1	18.1	18.68	62
17518	14703	519	5.4	4.3	29.1	99.96	62
46694	14749	104	4.6	7.3	17.3	273.61	62
45499	15151	302	7.7	7.2	33.0	36.05	62
48205	21798	491	3.1	2.2	15.3	100.09	62
44036	21978	262	4.3	3.9	19.2	95.60	62
19283	22234	416	9.5	7.2	39.7	39.86	62
20875	24211	240	4.2	4.5	15.3	94.54	62
26195	25015	475	4.8	3.8	40.1	60.16	62
18298	25834	298	6.7	6.3	28.3	44.52	62
40804	26277	134	6.0	7.9	21.2	332.42	62
9678	26770	166	6.0	7.1	21.2	51.79	62
16466	26869	341	5.4	5.0	15.3	37.93	62
45327	27571	520	6.4	4.9	32.2	22.61	62
38989	27667	488	4.4	3.2	22.4	134.32	62
40684	28052	426	4.1	3.2	38.5	126.68	62
45377	28519	445	5.1	3.6	22.4	33.07	62
31883	29618	394	4.1	3.3	15.7	64.66	62
37515	29994	588	6.6	4.9	24.4	57.48	62
18946	30242	551	7.8	5.8	32.2	53.06	62
40729	31639	287	2.9	3.0	11.0	248.81	62
32646	32772	510	5.0	4.0	28.7	68.61	62
15314	35256	298	6.8	6.2	34.2	55.25	62
26509	35768	358	5.0	4.3	16.5	52.04	62
8156	36890	368	8.3	7.0	20.4	17.90	62
40880	38182	192	4.3	5.1	14.5	224.55	62
7730	38916	223	8.9	9.0	33.4	29.39	62
24665	39512	202	5.3	6.2	18.1	25.70	62
18058	1249	554	3.7	2.9	15.3	56.43	63
31932	5393	533	4.6	3.1	18.1	42.42	63
34062	6243	265	7.4	6.8	33.0	25.04	63
[truncated: 933,545 more rows]
