# Supplementary material for: The nanoscale organization of the Nipah virus fusion protein informs new membrane fusion mechanisms
Source: eLife. 2025 Jan 2;13:RP97017. doi: 10.7554/eLife.97017 (PMC11695058; doi:10.7554/eLife.97017)
Supplement: Figure 3—source data 1. [file elife-97017-fig3-data1.zip › Figure 3_source data 1/V108D.txt]

38499	2923	136	5.6	8.8	20.4	133.90	1
13820	5445	505	7.8	5.6	38.1	30.00	1
1735	12647	108	4.9	7.1	18.1	71.61	1
34551	15105	143	4.3	5.9	14.9	127.50	1
48923	15116	513	6.6	5.1	35.7	58.27	1
2030	21979	163	8.0	10.4	27.9	40.80	1
24646	22686	315	7.2	6.7	29.5	27.09	1
11856	22670	175	4.5	5.9	15.7	90.33	1
29472	22939	315	3.3	3.2	11.8	34.04	1
42486	23011	271	4.7	5.1	16.9	62.28	1
24612	26520	553	4.0	3.1	16.5	107.94	1
17000	27343	371	5.2	4.3	17.7	30.16	1
15070	29153	405	6.9	5.2	24.4	32.16	1
33027	29629	344	6.0	5.5	14.9	27.29	1
43992	31664	372	4.1	3.4	21.2	58.74	1
48729	32183	269	4.2	4.5	15.7	107.70	1
33605	32426	432	7.3	5.5	36.9	27.82	1
40242	33833	177	4.5	6.3	15.7	58.26	1
36235	33851	219	3.7	4.7	13.4	109.84	1
42648	43656	132	5.7	8.6	20.8	64.28	1
13824	5454	425	5.3	3.9	21.6	35.03	2
15044	11249	116	5.6	8.4	20.4	72.82	2
25004	14463	313	4.3	4.2	15.3	27.19	2
4826	25703	168	7.6	10.0	26.3	28.38	2
43907	27244	597	4.5	3.2	15.7	146.69	2
11892	29364	282	5.7	5.9	20.0	21.28	2
33013	29644	230	3.9	4.7	13.4	112.70	2
27652	32444	373	3.5	2.9	29.1	85.07	2
30616	32436	145	3.7	4.5	13.0	259.01	2
36277	32779	215	5.8	6.1	21.6	66.32	2
44290	33491	341	3.8	3.4	14.5	78.09	2
36216	33840	136	5.4	8.4	19.6	91.33	2
27031	36529	177	6.2	8.7	22.0	44.17	2
8812	47211	232	5.8	5.8	22.0	76.76	2
29295	14112	174	7.3	9.3	25.5	81.26	3
29935	18107	577	10.7	7.6	40.1	25.17	3
12099	18964	307	4.5	4.0	24.4	65.86	3
33071	23526	326	7.6	7.4	22.0	24.10	3
13812	24419	375	5.0	4.2	22.8	32.92	3
41561	26056	236	11.8	12.6	45.6	20.74	3
35325	26553	450	3.6	2.9	42.0	110.88	3
44901	27766	307	5.7	5.1	33.0	69.48	3
40238	29740	222	6.1	6.6	22.0	48.45	3
17140	31808	359	7.0	6.1	14.5	23.81	3
30637	32313	420	7.1	5.3	29.5	42.26	3
27646	32475	285	4.3	4.5	14.9	39.57	3
47489	32532	280	4.4	4.6	15.7	33.98	3
44277	33484	350	3.5	3.0	14.1	91.45	3
24394	40493	135	4.5	6.9	16.1	70.08	3
42632	43744	49	5.8	11.6	25.1	33.40	3
8822	47242	159	6.4	8.0	22.4	51.52	3
6747	16303	430	5.6	4.2	28.7	33.32	4
16252	16716	373	7.2	5.9	15.7	18.05	4
6989	18321	273	7.1	7.3	26.7	48.14	4
12067	18988	267	5.0	5.4	17.7	44.07	4
26832	18942	473	4.8	3.7	31.8	84.44	4
32431	19444	442	3.3	2.4	15.3	83.13	4
16252	20378	530	3.8	3.0	18.1	100.96	4
29355	21794	376	4.8	3.9	33.8	74.00	4
40704	22902	167	4.7	5.7	16.5	93.62	4
33038	23546	375	5.5	4.5	11.0	20.76	4
41690	25650	426	8.6	6.2	32.6	36.28	4
39221	27017	398	7.2	5.5	23.2	26.17	4
43865	27265	397	5.8	4.5	24.0	34.85	4
45876	28312	536	5.8	4.0	23.6	60.09	4
15945	29434	376	7.4	6.1	25.9	29.18	4
19342	30956	327	3.6	3.4	12.2	48.09	4
30884	32692	614	8.1	5.1	27.5	163.65	4
10615	9742	454	6.5	4.4	26.3	22.51	5
6730	16270	536	6.5	4.2	24.7	48.70	5
20566	16918	119	7.6	11.6	27.5	29.03	5
6981	18327	282	3.7	3.8	14.1	96.02	5
31899	19840	444	5.4	4.0	27.1	42.53	5
4688	20608	482	5.6	4.3	37.3	52.22	5
28733	21769	339	4.3	3.7	28.3	75.27	5
2533	24886	449	7.6	5.6	40.5	43.65	5
42688	25449	277	3.3	3.4	12.2	128.45	5
45869	28333	268	3.9	3.9	15.3	111.83	5
17518	29172	288	4.9	4.8	19.6	68.36	5
32267	29169	427	8.2	6.1	37.3	22.79	5
47704	29701	112	7.3	10.8	26.7	52.97	5
43026	31861	491	6.8	4.4	27.1	36.33	5
30459	32755	351	4.4	3.8	14.9	59.84	5
33583	32898	324	6.5	6.3	20.4	24.16	5
9541	15608	222	4.9	5.0	18.1	91.55	6
16223	16738	97	10.0	14.7	36.1	23.16	6
18503	17580	284	3.4	3.4	12.6	155.68	6
23951	17623	432	3.6	2.8	25.5	138.28	6
10207	18031	364	3.8	3.2	10.2	51.86	6
29906	18109	335	5.4	4.8	22.0	25.66	6
6974	18322	345	6.4	5.6	28.3	42.12	6
38367	23761	376	3.0	2.5	15.7	83.37	6
27458	24844	369	7.3	6.1	15.7	24.43	6
42700	25438	269	3.0	3.4	10.6	141.40	6
7326	25964	183	4.8	6.5	16.9	61.78	6
20170	26430	222	3.1	3.2	11.0	99.17	6
45874	28339	536	4.0	3.3	19.2	126.67	6
43874	32110	244	5.3	4.9	21.2	31.73	6
23773	40651	229	3.9	4.2	14.5	50.07	6
44612	15519	223	3.4	3.9	11.8	122.36	7
24879	16307	349	6.0	5.3	16.9	28.93	7
18493	17566	292	3.9	3.9	14.5	67.50	7
23960	17607	560	4.7	3.0	16.9	83.83	7
32523	18766	452	7.5	5.7	45.6	29.00	7
9424	19245	186	7.3	8.5	25.5	28.11	7
23538	19919	341	3.6	3.3	11.4	64.28	7
13335	20293	478	3.3	2.6	26.3	112.25	7
30393	21466	226	8.2	7.9	33.0	56.26	7
29007	23754	390	4.0	3.1	12.6	83.04	7
38375	23758	333	3.1	2.7	13.7	85.85	7
38335	24664	269	10.4	10.9	38.9	19.56	7
37046	25062	264	6.0	5.8	25.1	55.72	7
42714	25439	283	4.7	4.5	20.0	114.42	7
16016	26556	271	5.5	5.5	21.2	37.02	7
13216	27195	442	7.5	5.6	39.7	51.38	7
14281	27496	543	4.2	3.5	19.6	113.09	7
43709	27573	307	5.1	5.0	18.1	51.85	7
45877	28317	247	4.8	4.5	19.6	132.42	7
17494	29215	185	4.3	4.6	14.5	153.54	7
25137	29443	375	4.5	3.7	13.4	55.32	7
17196	31170	317	7.0	6.4	31.0	65.34	7
25042	31551	307	4.6	4.1	24.4	58.73	7
49751	31593	146	6.3	9.0	22.0	74.02	7
43827	32025	328	3.2	3.0	11.4	113.25	7
22151	32846	496	8.3	5.7	37.3	58.67	7
42174	34330	373	3.8	3.2	13.0	34.61	7
47912	36158	281	5.0	4.7	22.4	75.81	7
9115	42362	160	3.8	4.7	13.0	170.22	7
16704	47004	244	7.8	9.1	27.5	24.19	7
44607	15522	197	2.9	3.4	10.2	263.75	8
9980	16551	349	5.9	5.3	15.3	43.76	8
18518	17589	356	5.8	5.1	15.3	27.82	8
22433	18072	361	7.1	6.1	14.9	20.30	8
6978	18317	222	5.5	6.1	19.6	85.96	8
13352	20294	511	3.7	2.9	18.9	103.65	8
30967	22318	442	4.8	3.4	20.8	54.85	8
32328	23674	441	3.9	3.0	31.0	130.03	8
38380	23774	367	4.8	4.0	24.7	44.65	8
40241	24486	274	6.9	7.1	26.3	37.49	8
19386	25597	202	5.5	6.4	19.6	49.83	8
21161	26899	105	4.5	6.5	16.5	86.39	8
10344	27411	386	5.5	4.5	33.0	42.02	8
49995	27450	236	6.6	6.8	24.7	24.47	8
43716	27596	231	4.4	4.7	16.1	293.92	8
45870	28341	589	5.8	4.5	21.2	103.02	8
17492	29207	229	4.3	4.8	15.7	144.00	8
25133	29436	214	6.6	7.1	23.2	51.01	8
48949	29491	149	4.6	5.7	16.5	102.30	8
47696	29609	204	4.6	5.8	16.1	71.07	8
35657	29798	510	6.8	5.3	39.7	52.21	8
27374	30428	287	5.1	4.8	22.8	102.53	8
10752	34168	552	8.1	6.1	33.8	55.06	8
2728	42352	276	6.7	6.7	25.9	28.15	8
19600	3360	225	3.2	3.8	11.4	146.34	9
22895	3464	239	3.0	3.3	11.0	100.49	9
17232	14834	540	7.0	4.8	27.9	28.68	9
44619	15515	211	5.0	5.9	17.7	130.20	9
22729	16617	229	8.0	9.7	27.9	15.11	9
13042	16683	99	4.5	6.9	16.5	286.31	9
10784	17049	157	5.1	7.1	18.1	120.45	9
18501	17600	361	3.3	2.8	12.2	109.04	9
30852	18351	567	6.2	4.6	24.4	96.21	9
4473	22546	535	9.9	6.4	38.9	46.88	9
42707	25425	215	3.4	4.2	12.2	100.99	9
6184	26294	295	4.8	4.9	16.9	41.77	9
51069	27067	372	5.1	4.2	12.6	54.02	9
33358	31927	212	9.2	10.1	33.0	23.53	9
8239	32352	486	7.1	5.1	35.7	44.43	9
29964	34927	162	8.5	10.7	30.2	20.13	9
27009	2352	225	4.9	5.6	16.9	49.26	10
6268	2537	225	4.7	5.0	16.9	19.27	10
22925	3474	273	3.7	3.7	14.9	110.34	10
45979	14728	553	6.9	5.4	29.8	37.32	10
44626	15524	160	3.9	5.2	13.7	156.11	10
6768	16288	490	9.1	6.3	42.0	20.61	10
9888	16322	271	7.4	8.2	25.5	23.29	10
13030	16672	67	4.5	7.2	17.7	546.30	10
18477	17510	176	3.2	4.1	11.0	208.62	10
30840	18380	349	3.6	3.2	11.8	76.57	10
13677	19768	327	5.3	4.9	17.7	20.52	10
20642	25372	178	3.6	4.7	12.6	90.42	10
11184	26144	242	5.0	4.6	20.4	195.67	10
13210	27195	258	4.7	4.3	22.0	77.98	10
43976	27678	293	3.5	3.5	14.1	174.16	10
17501	29187	374	5.0	4.2	15.7	32.41	10
12959	30058	111	4.7	7.6	17.7	73.88	10
37689	30511	317	3.0	2.6	19.2	125.72	10
30520	32236	200	5.8	6.0	21.6	79.79	10
22921	3470	258	2.7	3.1	9.4	116.46	11
44630	15530	222	6.0	6.3	21.6	42.04	11
13037	16676	103	4.8	7.7	18.1	267.35	11
7701	16938	342	3.7	3.3	14.9	81.35	11
18485	17498	145	5.1	6.6	18.1	240.90	11
16696	19587	438	4.0	3.2	38.1	101.00	11
6714	20438	195	9.3	11.4	32.6	15.67	11
42113	22405	219	5.2	5.3	19.2	84.49	11
7801	23070	365	4.5	3.8	20.4	98.83	11
44804	24839	373	3.5	2.9	6.7	52.06	11
9063	25403	159	6.5	8.8	23.6	58.57	11
48698	26151	261	3.0	3.2	11.0	157.46	11
13262	27152	578	11.1	8.0	41.2	22.52	11
14175	27124	186	5.1	6.9	18.1	71.76	11
24718	27497	180	5.8	5.9	21.2	82.71	11
41840	28322	478	4.9	3.7	29.5	64.00	11
21227	30701	255	3.4	3.4	13.4	262.48	11
27153	32015	76	8.0	10.9	30.6	46.31	11
30508	32219	347	8.0	7.0	25.9	27.18	11
43165	33429	252	4.9	5.3	18.1	118.51	11
49193	34355	143	5.9	9.0	21.2	53.74	11
22912	3477	229	4.9	5.1	18.5	39.07	12
18443	17364	249	5.7	6.4	20.4	91.85	12
6909	18094	327	6.6	6.2	21.6	27.74	12
31248	18065	321	4.3	3.9	20.8	44.39	12
16705	19583	379	3.4	2.8	16.9	154.06	12
12396	19881	368	4.5	3.8	9.0	34.08	12
23544	19917	431	5.6	4.4	47.5	68.44	12
31992	20042	408	3.6	2.9	33.0	76.00	12
18477	21619	559	6.1	4.9	25.5	99.17	12
42101	22380	267	3.0	3.2	11.0	219.75	12
22961	22992	408	5.3	4.1	22.4	62.97	12
7809	23033	323	4.4	4.2	15.7	37.52	12
48693	26157	237	5.4	5.8	19.6	41.09	12
24727	27528	365	7.8	6.6	19.2	20.86	12
28416	27875	328	4.0	3.7	14.9	123.37	12
46908	28491	278	5.3	5.0	24.4	72.25	12
17730	29935	294	5.2	4.7	28.3	93.69	12
16960	30171	270	5.7	5.3	25.5	82.58	12
23870	30519	182	5.2	6.3	17.7	57.94	12
21249	30660	240	4.9	5.6	17.7	91.05	12
17072	37497	141	4.8	6.2	16.9	162.67	12
18527	39295	144	4.2	5.9	14.9	113.03	12
26989	2313	259	5.3	5.9	19.2	40.50	13
12605	6528	497	7.2	5.3	39.3	41.09	13
6345	16107	180	6.0	6.9	21.2	52.87	13
32336	17753	435	4.5	3.4	27.1	63.32	13
29623	17971	409	3.4	2.6	17.3	63.55	13
23555	19928	376	4.5	3.7	10.6	63.71	13
31999	20061	450	5.1	4.0	43.2	66.59	13
3302	20747	513	5.0	3.6	23.2	47.18	13
36317	21469	134	3.8	5.7	13.4	145.60	13
18434	21622	316	6.6	6.3	25.1	23.13	13
33001	21714	370	4.9	4.1	46.3	105.11	13
31710	22140	427	4.9	3.8	32.2	50.64	13
42105	22393	271	4.2	4.5	15.3	84.73	13
22937	23019	269	5.4	5.2	22.8	36.91	13
30425	24477	249	8.4	8.6	32.2	32.48	13
36848	25293	267	3.9	3.8	16.5	179.00	13
21386	25882	267	4.4	4.5	16.5	61.77	13
46613	25858	198	7.5	8.5	26.7	49.10	13
15615	27275	226	3.9	4.1	14.1	55.60	13
45220	28953	255	5.5	5.6	21.2	98.43	13
23856	30497	178	5.6	6.3	19.6	67.32	13
34921	32056	270	4.7	4.4	20.8	191.70	13
42487	33233	205	6.5	8.0	23.2	38.85	13
17086	37472	133	4.2	5.7	15.3	223.82	13
18556	39297	167	4.3	5.4	14.9	117.79	13
10050	42827	53	4.7	8.8	19.2	202.03	13
10583	9752	430	9.0	6.5	37.3	19.03	14
38555	13756	291	2.7	2.7	10.2	134.22	14
6307	14274	229	5.3	6.2	18.9	77.13	14
8683	15620	284	4.5	4.5	18.1	53.67	14
9490	15953	412	6.5	5.0	31.4	54.89	14
19717	18979	280	5.1	5.2	18.9	47.23	14
23555	19913	353	3.5	3.0	9.4	138.40	14
31997	20065	386	3.2	2.6	21.6	81.65	14
13376	21904	278	5.4	5.4	20.8	44.16	14
31679	22113	361	3.4	2.9	12.6	132.73	14
41699	25107	380	4.1	3.3	11.0	70.12	14
36844	25315	255	7.2	6.6	32.6	30.49	14
9119	25570	215	5.4	5.5	20.0	93.73	14
42676	26264	253	4.7	4.4	20.0	90.53	14
15843	30642	196	5.6	6.7	19.6	56.17	14
39167	30883	177	5.1	6.2	17.7	120.70	14
34918	32059	419	5.0	3.9	31.4	94.31	14
40286	35491	184	4.6	6.0	16.1	110.91	14
36237	48158	108	6.1	9.8	22.8	20.42	14
35325	13110	231	3.2	3.5	11.8	44.60	15
14192	14201	143	5.4	7.8	19.2	71.83	15
46310	14695	433	4.5	3.4	27.5	44.01	15
24500	15177	273	5.8	5.4	25.5	68.26	15
8696	15599	476	6.6	4.6	29.8	44.58	15
25418	18800	249	5.4	5.5	21.6	62.03	15
6441	18847	247	5.6	5.8	20.8	28.20	15
19727	18962	602	6.7	4.7	23.2	66.26	15
23560	19920	329	3.3	3.0	14.9	107.74	15
31619	21016	498	4.6	3.5	25.9	195.32	15
3549	21285	445	4.3	3.3	28.7	75.99	15
24335	21605	453	5.9	4.2	28.7	37.10	15
42111	21953	216	3.6	3.7	13.7	411.76	15
6573	22085	240	6.9	7.1	25.9	54.56	15
16631	22707	309	5.7	5.8	19.2	40.26	15
25259	24947	539	6.8	4.0	24.4	52.13	15
41734	25113	277	4.7	4.6	19.6	68.91	15
22994	25422	133	3.9	5.4	14.1	83.74	15
30094	26236	366	6.7	5.7	23.2	26.78	15
27674	26549	562	7.3	5.2	27.9	18.84	15
47119	27156	122	4.4	6.4	15.7	89.63	15
15633	27353	578	7.8	5.6	28.7	55.78	15
33370	28371	354	6.0	5.3	14.5	74.79	15
46592	28556	192	7.4	9.8	26.3	22.87	15
14451	28949	341	3.5	3.0	27.5	63.87	15
45163	29239	187	6.0	7.4	20.8	53.31	15
18787	29433	82	3.0	4.9	11.4	281.36	15
17267	32178	151	6.9	10.2	25.1	24.63	15
47121	32330	346	8.2	7.5	21.2	28.49	15
37783	33466	295	7.4	7.0	31.4	37.89	15
40280	35479	127	3.9	5.2	13.7	208.73	15
39410	45272	148	5.1	7.1	17.7	65.20	15
28781	48757	91	3.5	5.5	13.0	74.84	15
24510	15179	255	4.0	4.2	15.3	76.52	16
31503	16425	338	5.3	4.7	21.6	89.09	16
23562	19950	342	5.1	4.7	13.7	55.85	16
37081	20951	127	8.2	12.6	30.6	52.46	16
23812	20997	413	5.2	4.0	28.3	69.47	16
42080	21936	235	2.9	3.5	10.6	105.75	16
6970	24099	181	4.1	5.2	14.5	73.02	16
33556	24998	280	7.0	6.8	29.5	27.17	16
46121	26227	336	6.4	5.7	25.1	33.63	16
49821	27493	182	5.9	7.3	20.8	32.04	16
32281	28774	323	3.1	2.8	16.5	252.45	16
43064	29655	258	5.2	5.5	19.2	86.98	16
47438	30656	210	5.6	6.4	19.6	71.09	16
39159	30872	143	5.4	6.5	17.7	141.76	16
29361	31748	222	4.9	5.6	17.3	52.11	16
32956	33264	256	4.4	5.0	15.3	79.56	16
48806	36358	192	5.2	6.6	18.1	46.74	16
18515	47646	316	11.9	11.8	36.1	13.36	16
41613	2594	258	4.4	4.4	17.7	47.95	17
24499	15160	311	3.4	3.1	18.1	80.33	17
31550	16438	372	5.7	4.7	11.8	20.81	17
6457	19829	307	6.2	5.6	31.0	30.36	17
30038	20508	357	3.9	3.3	14.5	94.06	17
23804	20980	317	5.5	5.2	20.4	50.37	17
7239	21076	283	5.0	4.5	24.4	47.34	17
12085	21208	129	3.2	4.8	11.4	241.11	17
2691	23358	157	6.9	8.5	24.4	54.16	17
26563	23981	265	4.4	4.8	15.7	98.81	17
11385	24644	510	4.0	3.2	22.8	169.49	17
48508	26789	225	3.7	4.4	13.4	117.22	17
47143	27162	173	5.0	6.0	17.3	127.35	17
32291	28774	305	3.0	2.6	18.5	217.35	17
13704	28909	604	4.6	3.3	16.1	152.91	17
36829	29264	269	7.0	7.4	25.9	36.72	17
16375	29496	320	7.2	6.4	41.6	28.76	17
17743	30988	275	5.6	5.2	25.5	74.00	17
34650	31318	639	10.4	5.8	33.8	40.41	17
8001	43522	48	3.6	6.0	14.9	296.11	17
22321	48888	147	5.0	6.4	16.9	72.49	17
18211	10479	469	5.5	4.3	42.4	61.49	18
13662	14118	103	5.4	7.6	20.4	158.31	18
10865	17377	252	5.3	5.9	18.9	77.59	18
30054	20517	375	4.2	3.5	31.8	73.14	18
12079	21209	128	3.8	5.4	13.7	354.78	18
7117	22508	328	5.2	4.7	23.6	64.03	18
26569	23983	292	3.6	3.5	14.1	115.74	18
20743	24109	222	4.8	5.3	17.3	49.12	18
22308	25231	219	6.8	7.9	24.0	42.80	18
3916	26392	197	12.1	13.2	44.0	16.50	18
29566	26649	333	4.6	4.0	26.7	72.96	18
32275	28781	312	4.1	3.8	17.7	78.36	18
39649	29815	296	6.4	5.8	31.0	61.58	18
20900	30565	222	4.0	4.1	14.5	372.48	18
24326	30601	171	4.9	6.2	17.3	245.13	18
23174	31485	304	4.6	4.1	26.3	135.37	18
8012	43553	87	4.2	6.2	16.1	214.33	18
12666	1076	320	4.2	3.8	20.0	64.44	19
19235	7649	189	6.7	9.1	24.0	21.05	19
20287	10466	623	5.9	3.6	19.6	49.17	19
13663	14030	291	4.0	4.0	15.7	98.63	19
16274	15673	206	5.5	6.5	19.2	15.01	19
30056	20486	523	3.6	2.8	17.3	127.44	19
41723	21155	321	4.2	4.0	16.1	71.68	19
12089	21216	165	3.5	4.4	12.2	316.28	19
30997	21266	529	6.7	5.1	31.4	48.06	19
20760	24119	485	3.8	3.1	31.8	182.94	19
13586	25288	609	6.7	4.7	23.2	40.05	19
32578	26687	368	4.3	3.6	18.5	77.64	19
14707	27269	217	6.8	6.9	23.2	58.93	19
46913	27443	289	4.2	4.0	18.5	209.97	19
48359	27841	170	7.2	9.5	25.5	37.07	19
34522	29072	328	4.1	3.7	18.5	102.44	19
45623	30117	201	5.6	6.5	19.6	108.12	19
18176	30628	584	5.2	4.0	19.2	153.84	19
20901	30542	184	3.9	4.7	13.4	264.70	19
43859	33563	196	8.2	9.5	29.5	25.18	19
49676	33831	127	6.0	8.9	21.2	38.40	19
40274	35476	163	5.5	6.4	18.9	83.42	19
10431	42082	246	7.6	8.1	28.3	23.66	19
8000	43538	113	4.1	6.3	15.3	101.68	19
42481	43528	136	5.3	7.6	18.9	82.31	19
12679	1068	515	3.9	2.8	17.7	77.75	20
18290	14571	505	3.7	2.5	15.7	156.30	20
16084	17540	95	5.1	8.9	19.6	259.05	20
30022	20508	566	4.9	3.6	18.9	178.56	20
41698	21151	359	4.0	3.5	10.2	62.22	20
30997	22753	340	3.4	3.1	12.6	48.55	20
38276	24332	262	4.6	4.3	19.6	76.23	20
30284	25077	293	4.9	4.7	21.2	79.05	20
46266	26788	183	5.5	6.8	19.2	52.43	20
17555	27096	341	4.0	3.4	24.4	104.70	20
39141	27196	327	3.4	3.0	15.3	104.06	20
31881	28551	271	4.6	4.2	22.0	158.81	20
34501	29068	166	8.2	10.5	29.1	34.43	20
47261	29312	176	6.4	8.5	22.4	43.88	20
45615	30148	190	4.0	4.6	14.1	150.40	20
18170	30631	661	5.9	4.1	18.9	112.26	20
37772	30631	242	6.5	6.0	27.5	60.44	20
11533	30920	47	10.6	15.7	43.2	26.40	20
48503	31411	204	4.0	4.5	14.1	180.15	20
33464	32993	629	8.0	6.5	25.1	42.73	20
8018	43555	108	3.9	5.6	14.5	100.57	20
12706	1070	237	5.0	4.8	20.0	18.47	21
12374	14815	599	7.2	4.6	24.7	29.14	21
50929	15670	247	4.2	4.0	17.3	77.65	21
18298	17126	94	6.1	9.6	22.8	28.42	21
18011	18582	516	5.6	4.4	29.5	99.58	21
29168	18725	408	6.5	5.0	32.6	38.36	21
11566	21047	244	5.9	5.3	23.6	43.54	21
30969	22745	403	4.8	3.6	15.7	48.54	21
39466	22803	191	8.1	9.7	28.3	17.72	21
46610	22996	367	3.5	2.9	8.6	62.20	21
16667	23172	589	6.9	4.1	23.2	46.27	21
44746	23116	373	5.8	4.8	12.6	29.22	21
41623	24039	402	3.3	2.6	13.7	59.58	21
38279	24339	544	5.8	4.3	24.0	77.30	21
43357	25275	162	6.9	9.6	24.0	48.32	21
11202	25768	352	5.5	4.7	49.9	71.14	21
17549	26426	291	4.5	4.5	17.3	96.25	21
47231	29300	168	3.6	4.5	12.6	305.97	21
43163	30175	205	4.2	5.3	14.9	64.11	21
18642	32187	277	6.2	5.8	27.9	43.49	21
29073	33009	144	5.4	6.3	19.6	65.36	21
33444	33030	353	5.6	4.8	26.3	33.30	21
40270	35457	165	5.5	6.2	18.9	84.92	21
8021	43540	98	3.7	5.6	14.1	115.16	21
25058	14492	595	7.9	5.4	27.5	21.77	22
12303	14814	426	5.1	4.0	31.4	32.11	22
29952	16587	328	3.6	3.3	12.2	116.37	22
48695	16845	257	4.0	4.4	14.1	100.05	22
17973	18568	542	4.9	3.6	20.4	148.36	22
26767	19127	388	5.3	4.2	17.3	69.81	22
25136	19510	483	6.0	4.5	37.3	52.71	22
46594	22976	306	3.0	2.7	14.1	124.60	22
18943	23483	194	4.0	4.6	14.1	134.59	22
41628	24032	293	4.2	3.7	24.4	111.88	22
2567	24883	614	6.0	4.0	20.0	108.95	22
9607	24937	272	3.6	3.4	16.1	111.61	22
20099	25358	496	6.1	4.3	28.3	57.65	22
31301	25985	276	5.2	4.9	23.2	53.61	22
37402	28437	563	5.0	3.9	20.4	104.81	22
41937	29623	244	5.9	6.3	21.6	56.55	22
24317	30034	293	7.7	7.1	35.7	30.53	22
51824	30157	211	5.0	5.8	17.7	37.31	22
32824	30916	210	7.9	8.3	26.7	40.98	22
21180	32402	117	8.7	11.6	30.6	32.09	22
34195	32852	585	6.9	5.3	25.5	46.32	22
51040	33660	81	4.8	8.4	18.9	115.05	22
6157	37248	67	4.1	6.4	16.1	291.67	22
10144	42755	159	3.2	4.3	11.0	134.38	22
38964	47009	79	5.1	8.2	20.0	96.32	22
16552	3147	455	3.3	2.5	22.4	174.41	23
8400	15217	258	7.0	6.9	28.3	26.66	23
7661	18285	431	5.2	3.9	27.9	52.03	23
18032	18578	504	3.8	2.9	20.4	158.89	23
7299	19488	203	4.1	4.6	14.5	96.47	23
23793	20172	272	4.9	5.1	17.7	42.72	23
21338	20283	100	4.5	7.6	16.9	96.89	23
18397	21643	262	4.1	4.2	15.7	106.24	23
30018	21645	508	6.8	5.3	39.3	21.88	23
2053	21910	201	6.1	7.7	21.2	38.07	23
13385	21870	316	7.5	7.4	23.6	29.09	23
2955	22486	176	9.2	10.6	31.8	22.28	23
39405	22861	272	4.1	4.4	14.9	142.90	23
32466	23430	330	4.8	4.3	19.6	53.92	23
44505	23503	65	3.4	5.6	13.4	485.72	23
9608	24924	500	4.5	3.6	28.7	121.86	23
43326	25309	209	3.5	4.5	12.6	104.86	23
44481	25587	241	7.3	7.5	26.7	48.66	23
9111	27088	261	6.3	6.9	22.8	38.42	23
41606	27525	266	4.0	4.1	14.9	67.15	23
32281	28770	334	4.1	3.6	24.7	293.13	23
11575	29465	598	4.1	3.3	14.5	190.05	23
24407	30894	253	6.9	7.2	25.5	33.05	23
38504	31582	251	5.4	5.8	20.4	30.00	23
28113	48261	165	5.9	8.5	21.2	43.29	23
16531	3154	463	3.6	2.8	27.1	164.79	24
50590	6243	347	4.7	4.1	22.8	57.78	24
15953	6619	179	4.1	5.4	14.1	44.35	24
7370	9473	501	4.0	2.7	16.9	95.78	24
25037	14444	277	4.9	4.6	22.4	84.22	24
29940	16577	291	3.1	3.1	11.8	227.57	24
7669	18285	416	5.0	4.0	41.2	214.63	24
21588	18754	320	4.2	4.0	15.7	87.82	24
20144	19723	591	6.4	3.9	22.0	28.81	24
23811	20135	338	4.4	4.0	16.5	74.59	24
8763	22508	312	6.1	5.9	22.8	34.60	24
12301	22889	522	12.6	7.9	47.5	20.19	24
30977	23780	350	5.0	4.3	25.9	97.25	24
21371	24383	92	5.4	8.2	20.8	69.53	24
43293	25235	115	6.4	8.1	22.8	210.45	24
42577	26478	265	3.4	3.2	15.3	111.88	24
41600	27525	265	6.8	7.3	24.7	22.33	24
32289	28770	342	3.8	3.4	13.7	93.98	24
43166	29147	192	4.9	5.9	16.9	80.66	24
11574	29444	479	3.8	3.0	25.5	135.29	24
23014	31167	576	8.4	6.4	30.2	34.48	24
44747	33317	200	3.8	4.2	13.4	218.85	24
51027	33711	87	5.9	10.9	24.4	101.96	24
42747	34261	122	5.3	7.7	18.9	57.72	24
17659	39596	93	4.2	6.8	15.7	218.18	24
16542	3141	452	2.9	2.2	20.0	251.54	25
7432	9459	522	8.1	5.5	33.8	55.78	25
3600	10053	513	5.7	4.3	29.1	97.21	25
48518	10375	309	5.6	5.4	22.0	30.41	25
25042	14466	452	5.5	4.0	28.3	39.21	25
34774	15900	320	4.9	4.6	18.9	143.99	25
7668	18288	425	3.8	3.1	34.6	179.99	25
21591	18748	403	5.4	4.3	31.4	68.79	25
3759	20080	466	6.3	4.7	37.7	40.23	25
33815	21873	261	3.9	4.0	15.7	141.37	25
40708	22292	288	4.5	4.5	16.9	78.28	25
20186	23176	469	4.7	3.8	47.9	122.01	25
6942	23610	198	6.8	8.3	23.6	42.01	25
16744	25116	324	5.4	5.3	16.1	35.06	25
12493	26528	328	7.4	6.7	32.6	33.76	25
39450	28247	269	4.6	5.0	16.5	105.34	25
11560	29457	523	6.0	4.4	26.7	62.57	25
39342	29770	200	5.0	6.5	17.7	54.19	25
45490	31001	285	6.2	6.3	22.8	20.43	25
38718	31291	627	7.9	5.9	27.1	35.07	25
42736	34210	105	6.0	9.9	22.4	103.11	25
17664	39593	84	4.7	7.0	18.1	130.62	25
49016	41651	137	4.5	5.8	16.1	86.05	25
28838	43524	86	3.8	5.9	14.1	226.95	25
16665	46987	281	8.0	8.5	28.7	32.42	25
16546	3142	479	3.3	2.3	15.3	209.29	26
42179	3696	192	4.9	5.3	17.7	31.73	26
23692	7304	517	3.8	2.8	17.3	83.91	26
7379	9474	547	4.3	2.9	16.5	139.06	26
3601	10050	269	3.2	2.9	15.3	127.15	26
6491	10728	462	5.2	3.8	28.3	56.00	26
15417	15597	254	5.2	5.6	19.2	38.97	26
34766	15907	262	4.5	4.6	17.7	196.51	26
7667	18276	518	5.5	3.9	24.7	118.21	26
6062	18316	219	7.1	7.0	27.1	36.53	26
9018	18563	310	4.1	3.7	22.0	207.84	26
21565	18751	272	5.1	4.7	21.6	100.92	26
23469	18773	498	6.5	4.8	33.8	44.82	26
30070	20433	346	4.7	4.2	16.5	50.32	26
19621	22154	205	8.4	8.9	29.8	33.28	26
32331	22332	266	4.0	3.7	17.7	110.52	26
20172	23163	278	3.5	3.4	14.5	193.97	26
41380	24288	335	3.2	2.8	20.4	109.90	26
42036	25996	320	4.0	3.7	16.1	84.77	26
38120	26141	321	4.3	4.1	15.3	67.71	26
12460	29147	189	5.8	7.2	20.0	55.03	26
37318	30222	507	6.9	5.2	35.7	45.44	26
41502	30961	220	4.2	4.6	14.9	82.17	26
42721	34218	101	4.8	7.1	17.7	104.51	26
48757	34632	66	3.9	5.4	15.3	28.14	26
28930	34937	50	3.9	7.2	16.5	243.23	26
16648	46972	224	5.1	6.2	18.1	51.77	26
41947	48339	157	5.0	7.0	18.1	40.27	26
16545	3146	452	2.2	1.6	11.8	227.53	27
18882	3474	271	3.7	4.1	13.4	57.42	27
7377	9478	556	3.1	2.3	12.2	171.12	27
3609	10059	495	3.6	2.8	22.4	173.79	27
12697	15173	429	4.3	3.2	20.8	103.02	27
15378	15575	222	3.5	3.9	12.6	262.57	27
34772	15888	234	4.6	4.7	17.3	233.48	27
21548	18734	371	5.0	4.2	18.5	82.07	27
17289	19707	565	5.9	4.0	22.0	64.46	27
2306	19807	483	5.9	4.3	31.4	38.14	27
36419	20803	68	4.3	8.1	17.7	108.86	27
28371	22586	601	8.0	5.6	27.5	31.02	27
12260	23401	156	5.5	8.0	19.6	57.72	27
41656	23522	331	2.9	2.7	10.2	66.86	27
8806	24082	538	7.1	5.3	31.4	66.29	27
30897	24576	497	6.6	5.3	48.7	59.74	27
27497	28820	250	6.1	6.4	22.8	39.23	27
47269	29147	144	5.9	6.4	21.2	29.64	27
46860	31433	253	4.3	4.1	18.1	253.98	27
31429	33702	239	3.0	3.1	11.0	310.42	27
31693	35319	179	6.1	8.3	22.0	114.19	27
11456	42351	97	4.6	6.8	17.7	56.76	27
16541	3138	364	3.7	3.1	14.1	128.72	28
7370	9485	536	3.3	2.3	13.4	114.09	28
3604	10057	515	3.9	2.8	17.7	144.29	28
38072	11852	485	4.9	3.6	25.9	33.70	28
7244	15627	308	3.5	3.3	14.9	41.65	28
15388	15579	239	3.9	4.2	14.5	199.10	28
34769	15893	235	4.1	4.6	14.9	236.78	28
8709	16135	328	3.8	3.4	19.6	41.59	28
9813	16301	257	7.3	7.3	29.5	20.68	28
6063	18312	229	7.0	7.3	26.7	16.31	28
9719	19474	230	5.7	5.6	20.8	37.81	28
12251	23407	78	4.1	6.8	15.7	171.40	28
15474	23693	484	3.9	3.1	27.5	155.99	28
9377	25730	278	8.1	8.4	29.8	28.54	28
37538	30063	195	4.5	5.6	15.7	140.22	28
49144	30059	200	5.7	6.9	20.0	89.87	28
28379	33334	177	6.2	7.9	21.6	15.04	28
8770	35459	75	7.5	11.0	29.5	33.68	28
3196	36530	75	4.3	7.6	16.9	340.75	28
16538	3126	467	3.6	2.6	18.1	90.14	29
46095	5452	224	4.9	5.2	17.7	20.13	29
7388	9478	511	3.5	2.6	16.5	151.64	29
3593	10051	489	5.1	3.8	27.1	41.06	29
7263	15617	496	6.5	4.4	27.5	34.78	29
34765	15901	270	4.2	4.3	16.1	217.98	29
26955	18022	436	4.4	3.4	30.6	101.86	29
21573	18729	353	3.4	2.9	10.2	115.36	29
19620	19070	400	4.9	3.9	27.5	52.14	29
1836	19923	370	5.6	4.7	15.3	28.74	29
7148	21379	699	5.0	3.1	15.3	267.02	29
15456	23665	377	5.3	4.4	42.4	103.82	29
8804	24104	491	5.5	4.3	38.9	97.55	29
10686	24916	368	8.7	7.3	47.5	21.97	29
29218	25614	173	4.8	6.0	16.5	119.72	29
7816	26063	335	5.8	5.2	28.3	28.83	29
47202	26965	117	3.3	5.6	13.0	100.01	29
42380	27383	163	3.5	4.0	12.2	101.85	29
17805	29487	297	5.0	4.6	26.7	66.21	29
21702	29815	577	5.5	4.4	21.6	150.68	29
31638	31671	344	5.4	4.8	18.9	74.86	29
47700	32862	230	3.6	3.4	14.5	157.58	29
33432	33104	165	4.7	6.1	16.5	139.00	29
49350	34311	144	10.1	15.2	37.3	19.79	29
3187	36542	60	4.5	8.4	18.5	282.78	29
16504	3136	468	3.4	2.6	22.8	99.56	30
12389	6376	318	6.2	5.9	22.8	23.63	30
7395	9474	537	4.0	2.7	15.7	110.40	30
9674	15264	251	6.7	6.3	27.1	24.91	30
29730	15186	571	5.0	3.8	19.6	78.97	30
34766	15897	321	5.9	5.6	21.6	68.32	30
9966	18526	463	5.5	4.1	35.7	48.08	30
21576	18736	412	4.0	3.1	22.4	118.44	30
17446	19545	129	5.0	6.4	17.7	42.50	30
7259	21342	540	3.8	3.0	17.3	150.91	30
15445	23660	478	4.7	3.7	33.4	66.18	30
47197	26956	130	4.0	5.7	14.5	88.79	30
13826	28081	474	6.1	4.8	48.3	86.33	30
14028	29042	360	6.2	5.4	18.1	37.99	30
16871	29337	335	8.7	8.2	23.2	17.04	30
39990	31624	151	4.5	6.1	16.1	140.22	30
43985	31631	344	5.8	5.2	18.5	39.81	30
33419	33104	233	3.7	4.4	13.0	103.38	30
36876	33331	229	6.7	7.4	24.4	38.77	30
3194	36507	54	3.7	6.4	14.9	390.63	30
16534	3139	516	4.4	3.2	20.0	118.12	31
7386	9478	447	3.5	2.7	25.9	150.23	31
11775	17574	522	3.8	2.7	16.5	143.31	31
20822	18122	238	5.0	5.5	18.1	69.86	31
9954	18517	266	2.9	3.0	11.4	318.71	31
21579	18711	346	5.3	4.6	24.4	45.25	31
33430	21275	338	5.8	5.1	21.2	41.78	31
12319	22837	571	8.0	5.9	30.6	28.00	31
41542	23961	394	5.5	4.4	24.7	44.09	31
30246	24710	226	5.6	5.9	20.8	129.62	31
41654	27225	234	3.5	3.7	13.4	227.17	31
13829	28099	594	4.8	3.3	16.9	232.33	31
11844	28809	228	4.9	5.1	18.5	121.22	31
48564	29699	277	4.6	4.4	20.0	209.89	31
39354	30073	479	6.3	4.9	46.7	58.34	31
34630	30117	513	8.0	5.4	33.4	53.30	31
22494	30283	222	4.0	3.9	15.3	122.03	31
26014	30775	246	6.6	6.5	25.9	24.88	31
33438	33087	223	4.8	5.0	17.7	139.67	31
50887	33513	97	4.1	6.3	14.9	615.29	31
43499	37927	235	9.7	11.0	34.6	16.60	31
42698	40839	221	7.7	7.7	26.7	24.62	31
16538	3135	566	4.4	3.0	16.1	110.86	32
7283	4568	152	5.2	6.7	18.5	26.55	32
12299	6318	525	9.7	6.2	38.5	26.55	32
7384	9480	433	3.7	3.0	35.7	109.15	32
6023	17006	545	7.1	5.4	31.0	73.26	32
25545	17361	375	4.9	4.1	28.7	65.31	32
11781	17574	510	3.8	2.7	16.5	96.59	32
27280	17579	409	3.9	3.1	28.7	122.46	32
24105	19355	155	6.6	9.4	24.7	85.44	32
35782	21649	128	4.9	7.5	17.7	82.23	32
13282	22209	244	5.3	5.4	20.8	83.80	32
42337	24084	466	6.3	4.4	28.7	25.48	32
39144	26403	276	3.2	3.2	13.4	142.28	32
13835	28099	525	4.2	3.3	21.2	172.97	32
41454	31033	639	4.4	3.5	14.5	312.49	32
22152	32302	133	7.2	9.0	25.5	42.38	32
41730	32864	222	3.9	4.8	13.7	121.73	32
44287	33784	291	4.3	4.1	18.5	110.87	32
18022	1526	350	5.6	4.9	19.6	28.83	33
17031	9442	256	4.7	4.6	19.2	74.90	33
7381	9471	489	3.6	2.7	19.2	162.41	33
21465	11573	274	5.1	5.6	18.1	29.94	33
25532	17375	633	8.4	6.0	27.9	57.65	33
14900	17667	292	6.1	6.3	21.2	35.60	33
27281	17584	338	4.1	3.7	16.1	117.10	33
25824	19056	350	3.8	3.3	11.8	113.03	33
11482	19190	276	6.4	5.9	30.2	44.40	33
18489	21422	226	4.7	4.9	17.7	89.60	33
13284	22187	276	6.2	6.1	25.9	36.36	33
12404	22869	214	9.3	11.1	33.0	20.32	33
4849	23608	203	8.0	9.4	28.3	18.15	33
39166	26401	255	5.9	5.4	25.1	35.99	33
29569	26966	271	4.1	4.4	14.1	114.41	33
13825	28095	526	4.7	3.6	22.0	77.74	33
25984	28568	162	5.4	6.5	18.9	55.08	33
17377	29351	239	9.4	8.8	37.7	27.25	33
34089	29991	375	10.3	8.5	24.4	13.55	33
17559	31447	141	7.0	10.1	25.1	47.39	33
26046	32472	118	10.4	13.4	38.5	25.67	33
6990	33013	134	5.2	7.4	17.7	37.35	33
35796	35534	216	6.9	7.2	25.1	47.57	33
3178	36504	47	4.5	8.3	18.5	210.63	33
16664	47026	220	5.3	6.3	18.9	68.92	33
7388	4641	127	5.6	7.9	19.2	28.68	34
12334	6323	335	9.8	8.8	38.5	26.90	34
7364	9481	411	3.7	2.9	26.3	116.10	34
30932	16052	518	4.3	2.9	17.7	59.73	34
10353	16228	297	3.2	3.0	13.4	188.90	34
7537	16874	547	7.1	5.6	31.8	44.78	34
28389	17514	313	6.7	6.5	24.4	36.60	34
27296	17587	434	6.7	5.0	32.6	40.17	34
25829	19048	335	4.1	3.6	19.2	113.58	34
30319	19522	223	3.9	4.6	13.4	100.40	34
11555	20286	265	4.8	4.8	19.2	43.04	34
2840	21408	566	5.4	4.5	22.8	24.46	34
32427	21843	284	3.3	3.0	15.3	156.97	34
35774	22567	252	3.7	4.0	13.7	110.15	34
36634	24841	401	3.8	3.1	25.1	182.10	34
33483	25338	163	5.7	7.7	20.0	41.47	34
13173	26388	606	7.6	5.1	25.9	51.08	34
34076	28583	588	10.9	8.2	40.8	18.66	34
12452	29163	254	5.4	5.8	19.6	53.37	34
44462	30382	75	4.1	6.7	16.1	238.64	34
29009	31729	175	5.3	6.2	18.1	169.28	34
45996	32177	195	3.8	3.6	14.1	621.21	34
50975	41455	80	3.4	6.3	13.7	163.76	34
30914	41546	87	9.1	14.6	34.2	17.99	34
3579	3218	328	5.3	4.9	18.9	33.88	35
35440	4877	346	3.5	3.1	13.7	48.35	35
7378	9470	455	3.9	2.9	21.2	120.44	35
10237	14600	505	5.5	4.2	29.1	125.70	35
5041	15009	254	3.8	3.8	14.9	132.07	35
10332	16234	364	2.9	2.4	11.8	177.46	35
25532	17349	461	5.6	4.0	27.9	39.28	35
9964	17756	588	6.2	4.5	22.4	73.69	35
21569	18775	308	9.4	8.6	42.8	20.36	35
25860	19054	345	4.6	4.0	16.1	80.99	35
30335	19515	302	5.2	5.1	20.4	83.90	35
6130	20234	500	7.5	5.2	32.6	33.56	35
41573	20993	248	4.4	4.4	17.3	149.98	35
29716	21484	338	3.3	3.1	9.8	190.37	35
11632	24675	377	4.9	4.0	12.6	71.71	35
42242	25649	412	6.5	4.7	20.0	57.27	35
10477	27402	249	7.6	8.0	28.3	39.99	35
22397	30265	613	5.9	4.9	21.2	108.19	35
17370	30422	311	5.5	5.1	22.4	34.66	35
43079	31755	313	4.3	4.1	16.5	81.39	35
26615	35924	230	4.0	3.8	15.3	120.12	35
49009	39718	225	4.7	5.3	16.5	51.96	35
16671	47012	181	5.9	8.3	21.6	56.41	35
7380	9474	509	3.6	2.4	14.9	148.57	36
6822	15699	258	3.6	3.7	13.7	214.74	36
16337	15690	262	5.1	5.0	20.8	64.04	36
10338	16230	300	3.0	2.8	13.4	136.44	36
25575	17363	379	4.5	3.7	15.3	37.02	36
51616	17782	526	6.8	5.3	33.8	42.64	36
48747	17941	114	3.9	5.9	14.5	250.27	36
29538	18707	357	6.6	5.7	23.2	35.64	36
25840	19054	341	3.9	3.6	11.8	149.18	36
1835	19942	161	5.5	6.3	18.5	120.42	36
33914	20415	318	3.8	3.4	18.9	146.16	36
2816	21359	267	7.4	7.0	33.0	27.96	36
25453	22875	90	3.7	6.4	14.1	104.83	36
19952	22961	281	5.5	5.4	22.8	47.44	36
42936	23493	344	4.5	4.0	15.3	21.37	36
42227	25618	153	5.5	7.1	19.2	44.34	36
42148	28338	650	7.1	4.8	22.8	54.26	36
35396	30758	244	5.1	4.9	20.4	166.50	36
43310	31095	146	5.6	6.5	20.0	326.71	36
27830	31341	202	5.8	7.1	20.4	36.74	36
6594	33301	168	3.5	4.4	12.6	349.53	36
20653	40967	148	4.3	5.5	14.9	143.73	36
17212	41907	200	4.5	4.9	15.7	126.53	36
16656	46970	174	4.9	6.3	17.3	43.07	36
3634	3274	605	5.2	4.1	18.5	33.58	37
7384	9469	419	3.4	2.5	15.7	116.03	37
6819	15685	200	4.6	4.8	16.5	261.00	37
10338	16231	397	4.1	3.3	26.7	66.07	37
25641	17332	681	10.2	5.5	31.8	116.71	37
48755	17932	121	4.2	6.0	15.3	304.29	37
44390	18927	167	4.6	5.9	16.1	125.94	37
25813	19041	220	4.1	4.2	14.9	81.40	37
1849	19954	266	5.0	5.1	19.2	75.93	37
25008	20167	203	6.9	7.0	25.9	39.56	37
17452	20777	281	4.1	4.4	14.5	48.32	37
21335	22872	544	5.0	4.1	23.6	117.08	37
31561	23170	263	3.2	3.1	13.4	177.43	37
16281	23479	502	5.7	4.5	34.2	71.11	37
35551	24775	635	10.0	7.0	33.4	14.60	37
25527	26025	93	4.2	6.4	15.7	226.48	37
10433	27397	229	5.2	5.6	18.9	85.80	37
17262	27681	311	5.0	4.4	32.2	128.65	37
38305	29196	573	6.2	4.5	23.6	73.97	37
26837	31688	141	5.4	7.0	18.9	243.25	37
46557	32540	227	4.6	4.8	16.9	105.94	37
49694	33249	194	3.4	4.2	11.8	129.74	37
6601	33290	191	3.3	4.2	11.4	307.31	37
35155	33699	208	3.9	4.5	13.4	169.07	37
43522	39611	97	6.4	9.0	21.2	67.89	37
25822	42132	185	7.6	9.8	26.7	25.71	37
12310	6385	224	6.8	8.3	24.0	30.00	38
907	8321	258	4.6	5.0	16.5	27.41	38
7362	9479	501	4.9	3.6	24.4	124.82	38
5386	12228	395	4.1	3.1	10.6	60.46	38
7713	14570	521	5.1	3.8	24.0	99.51	38
10333	16232	364	3.6	3.0	11.4	81.16	38
14412	18521	515	6.4	4.5	27.5	46.19	38
21576	18732	461	4.2	3.2	30.6	111.66	38
25829	19046	357	4.0	3.5	9.4	63.02	38
19541	19341	475	5.6	3.9	25.5	68.91	38
9814	20159	248	5.6	5.7	21.6	43.88	38
11418	22751	290	3.1	3.0	13.0	262.53	38
41648	23320	71	5.3	9.1	20.8	489.53	38
34416	24890	300	5.8	5.7	22.4	36.04	38
45821	24978	196	4.1	5.0	14.5	88.31	38
32848	25660	263	4.3	4.3	16.9	91.72	38
10996	27142	440	7.3	5.4	37.3	33.26	38
32347	27042	306	3.7	3.3	18.9	126.35	38
24492	27355	231	4.2	5.0	14.5	73.21	38
38271	29161	342	3.1	2.7	14.9	147.40	38
26174	29885	234	5.9	5.9	22.0	42.48	38
23827	30796	321	6.1	5.5	29.8	86.20	38
39093	31043	312	3.9	3.4	20.4	101.73	38
37548	31891	262	3.3	3.4	12.6	137.26	38
6609	33289	164	4.3	5.3	14.5	236.28	38
35156	33697	238	4.0	4.4	14.5	141.44	38
47758	36800	279	6.8	6.4	30.6	17.18	38
42577	40795	544	8.2	6.4	37.3	24.09	38
7372	9474	522	3.1	2.1	12.6	182.38	39
5386	12231	469	4.0	3.2	30.2	83.93	39
6605	13671	174	6.2	6.5	22.0	22.60	39
43910	14847	584	7.7	4.9	26.7	31.26	39
22875	15670	105	5.5	8.2	20.4	142.07	39
10358	16217	407	5.5	4.4	44.8	96.78	39
19556	19327	331	4.2	3.7	19.6	92.69	39
28285	19728	545	9.9	5.6	36.5	32.45	39
16761	19951	327	4.6	4.0	26.3	101.74	39
12370	22815	240	9.6	9.3	37.7	38.24	39
18718	23312	173	5.1	6.2	17.3	96.66	39
36129	24462	290	3.5	3.5	13.4	139.04	39
5816	25607	107	5.0	7.1	18.1	54.95	39
40707	26212	200	4.3	5.7	15.3	134.45	39
38665	26299	292	4.5	4.5	16.5	70.49	39
10968	27140	561	5.6	4.5	23.6	153.54	39
32337	27049	240	5.8	5.8	22.0	48.81	39
15052	27706	202	6.1	6.8	21.6	59.38	39
44546	29395	146	5.0	7.3	17.7	101.22	39
16130	30342	444	8.4	6.3	44.0	66.65	39
29207	31893	245	4.4	4.0	18.1	112.51	39
44592	33007	102	8.7	13.1	30.2	26.82	39
11252	42370	620	5.3	4.3	18.9	458.93	39
8501	5520	604	6.6	4.6	22.8	42.58	40
7368	9472	420	4.2	3.2	18.9	142.66	40
24828	15469	105	6.2	9.5	23.2	27.17	40
22885	15571	333	8.5	8.0	24.7	17.25	40
10347	16244	253	3.9	4.2	14.1	89.55	40
26996	16777	297	3.8	3.6	17.7	139.24	40
16925	18133	227	4.2	4.4	15.3	126.27	40
29367	19892	276	4.2	4.3	15.3	69.01	40
40182	22744	141	4.7	6.6	16.5	77.47	40
12365	22813	558	12.5	7.6	45.6	31.72	40
46537	25882	143	4.8	7.1	17.3	139.85	40
32510	26617	483	4.0	3.1	28.7	133.46	40
10939	27082	556	9.9	6.7	38.5	24.30	40
14992	27673	229	7.3	7.5	27.9	43.15	40
39548	29687	240	5.5	6.3	19.6	72.39	40
16908	30470	260	5.0	4.9	20.8	74.41	40
11590	31175	253	7.1	8.1	25.1	24.54	40
45125	32969	314	3.8	3.8	12.6	30.67	40
4307	42217	241	5.9	6.8	21.2	23.53	40
3652	3255	650	4.5	3.2	14.1	35.60	41
15975	6620	120	4.6	6.9	16.9	41.29	41
7387	9475	448	3.3	2.4	18.1	168.00	41
37881	12581	273	4.0	4.4	14.1	42.66	41
12906	15870	222	2.8	2.9	10.6	229.16	41
10451	16572	59	7.8	12.7	30.6	446.85	41
26980	16781	332	3.2	2.9	14.5	206.28	41
25547	17368	291	6.1	6.0	24.0	39.34	41
14566	17570	185	6.4	7.8	22.4	57.11	41
25835	19275	156	4.2	5.7	14.9	169.19	41
7157	19609	572	9.5	6.5	35.0	44.92	41
29356	19901	335	3.1	2.7	13.0	212.28	41
14381	21865	262	4.6	4.9	17.3	86.84	41
26763	22320	317	3.8	3.5	14.9	102.32	41
11859	25572	178	4.1	5.1	14.1	99.23	41
14471	25600	217	2.9	3.4	10.6	154.74	41
37282	29000	291	6.1	6.2	23.2	42.01	41
37170	31331	284	2.9	2.6	13.7	197.74	41
6567	35482	106	3.9	6.0	14.5	199.03	41
37106	37802	305	4.3	4.0	20.4	124.21	41
39028	41399	133	3.6	5.1	13.0	70.69	41
3622	3249	543	5.2	3.9	22.0	35.07	42
14113	3591	445	3.9	3.1	34.2	169.88	42
16014	6614	313	5.4	5.4	17.3	21.25	42
8068	12217	562	6.6	5.5	28.7	58.72	42
12943	15832	589	8.6	6.6	31.4	33.56	42
10339	16228	295	3.2	2.9	16.5	276.93	42
25511	17375	448	8.3	6.3	47.1	33.35	42
29463	17622	366	3.3	2.8	11.8	132.19	42
25830	19279	192	3.8	4.8	13.4	189.95	42
12960	19512	275	6.7	6.4	29.8	43.65	42
29357	19899	273	3.7	3.7	14.5	148.03	42
12655	20923	302	5.4	4.9	28.3	102.27	42
36023	21498	272	3.3	3.6	12.2	122.39	42
14381	21871	247	3.5	4.1	12.2	339.11	42
12007	23875	453	5.8	4.5	44.4	100.60	42
6063	25777	199	4.3	5.3	15.3	120.39	42
34978	27677	306	3.7	3.4	16.1	128.13	42
28141	28562	211	4.5	5.8	16.1	80.13	42
45066	28592	166	4.9	5.8	16.9	87.06	42
43906	33067	208	5.1	6.2	17.7	61.85	42
12869	38346	170	5.0	5.7	17.3	93.37	42
39037	41398	185	4.8	5.3	16.5	159.64	42
14150	3598	451	4.7	3.6	31.4	188.54	43
8524	5484	268	4.6	4.5	19.6	102.77	43
8088	12218	515	4.4	3.4	22.0	67.24	43
6892	13205	562	7.0	5.2	27.9	30.05	43
10363	16208	374	4.1	3.4	9.8	34.48	43
25562	17377	539	4.2	3.2	18.5	123.85	43
3953	19820	270	7.1	7.1	29.1	29.98	43
7464	20899	283	3.1	2.8	14.5	237.20	43
12654	20910	260	3.7	4.0	13.7	133.18	43
14383	21843	203	2.8	3.3	9.8	505.60	43
30993	23259	520	4.2	3.3	21.2	163.61	43
17212	23478	456	3.7	2.8	25.9	134.20	43
44992	24067	464	3.1	2.3	18.1	145.48	43
7985	24805	253	4.9	4.7	20.0	111.49	43
6055	25798	199	4.0	4.9	14.1	140.54	43
42888	26275	143	5.7	7.2	19.2	113.61	43
35079	26733	317	3.6	3.2	21.2	147.79	43
50055	27824	244	4.7	4.8	17.7	62.34	43
29804	28276	161	4.3	5.2	14.9	136.57	43
43722	30688	122	4.1	6.5	14.9	139.13	43
31674	33308	277	9.1	8.9	36.1	24.75	43
16696	47016	212	5.5	7.1	19.6	64.62	43
7382	9462	533	4.6	3.1	18.1	125.05	44
8051	12194	593	4.8	3.7	17.3	47.19	44
6909	13228	545	6.7	5.1	29.1	27.29	44
47045	16298	126	4.8	6.9	17.3	213.59	44
11887	17910	551	4.6	3.6	19.6	176.50	44
2664	18092	279	3.8	3.5	18.9	105.78	44
20227	18083	375	3.5	2.9	25.1	93.76	44
29876	17991	303	6.7	6.2	29.8	34.27	44
9483	18749	489	4.6	3.6	28.7	55.36	44
25013	20165	371	4.4	3.7	30.6	85.25	44
28846	20263	224	4.8	5.9	16.9	40.25	44
7472	20917	482	3.6	2.9	26.3	229.98	44
14383	21846	181	3.0	3.7	10.2	321.81	44
45229	22593	339	3.3	3.0	13.0	129.28	44
30989	23245	555	5.8	4.5	24.0	65.19	44
19185	25104	312	2.9	2.5	20.0	190.77	44
24704	25709	198	3.2	3.8	11.4	147.91	44
6340	25776	115	4.7	6.9	17.3	149.26	44
47256	26921	247	5.0	4.8	20.4	70.37	44
12765	27159	200	7.4	8.0	25.9	50.93	44
34871	27284	317	4.5	3.9	30.6	116.62	44
9031	27533	135	6.3	7.7	21.6	120.66	44
27624	28137	94	4.2	6.7	15.7	164.68	44
20463	30155	280	4.8	4.8	18.5	97.94	44
43714	30707	108	3.6	5.7	13.7	145.75	44
24120	32383	562	7.6	5.5	29.5	23.07	44
31518	33233	312	6.0	5.6	23.6	42.18	44
6983	5306	165	4.6	6.4	16.9	121.53	45
7375	9464	500	3.9	2.7	16.9	130.94	45
6888	13213	437	6.3	4.6	28.7	52.61	45
39376	13215	331	7.8	7.0	37.3	24.32	45
25570	17387	478	4.6	3.1	19.2	54.49	45
11930	17924	529	5.8	3.9	23.2	109.40	45
2660	18085	511	5.3	3.9	25.5	110.58	45
20603	18446	160	4.6	5.3	15.7	81.17	45
17198	18784	502	5.3	4.1	30.6	58.49	45
18085	19013	539	5.1	3.9	22.8	64.60	45
25015	20158	511	4.8	3.7	25.5	91.91	45
7464	20903	544	4.0	3.1	16.9	213.11	45
12647	20904	350	5.4	4.7	20.4	68.73	45
31192	20884	561	8.2	6.2	33.4	35.50	45
18478	21104	510	5.4	4.2	30.2	96.74	45
40227	21502	232	5.6	6.7	20.0	35.66	45
14374	21874	182	3.7	5.0	13.0	221.70	45
34147	22535	266	7.2	6.9	31.0	50.31	45
32668	22812	207	6.5	7.1	23.6	49.24	45
10788	25181	274	3.4	3.7	12.6	180.60	45
47297	25739	188	3.6	4.2	12.6	180.48	45
20443	28395	221	3.8	3.7	14.5	295.87	45
36421	30758	291	4.0	3.8	16.5	165.43	45
38131	31701	255	5.6	5.8	21.2	48.27	45
27782	31764	203	3.5	3.9	12.6	214.18	45
36854	32056	507	5.3	4.1	27.9	73.06	45
30329	33065	298	8.2	7.5	41.2	30.48	45
42921	33417	273	3.0	2.9	12.2	177.83	45
50569	34390	175	5.7	8.1	20.0	102.36	45
3640	3242	304	5.7	5.2	29.5	46.21	46
8557	5520	601	3.6	3.1	13.7	27.75	46
7390	9473	518	4.4	2.9	17.7	110.22	46
25559	17374	422	7.6	5.7	32.2	18.17	46
16005	17785	266	3.9	4.1	14.9	136.76	46
26820	20254	551	5.0	3.5	19.2	205.57	46
31197	20867	508	6.6	4.7	30.2	31.98	46
41571	22722	63	5.1	8.9	20.4	261.36	46
32688	22832	360	4.7	4.0	21.6	60.33	46
21980	25060	189	4.1	5.3	14.1	154.89	46
10793	25190	335	3.6	3.2	22.8	278.90	46
42205	25634	197	4.5	4.9	16.5	171.82	46
45584	25659	268	4.0	4.0	16.1	125.23	46
48329	26107	130	4.2	6.0	15.3	246.98	46
40320	29683	583	6.1	4.8	23.6	53.43	46
42934	33441	251	3.6	4.1	12.6	206.42	46
3602	3254	301	3.6	3.3	17.7	50.36	47
7377	9472	499	7.4	5.0	31.8	68.05	47
13371	17192	107	5.3	8.4	19.2	44.02	47
15995	17787	221	4.0	4.1	15.3	101.34	47
20352	18892	285	4.1	3.7	20.8	170.73	47
40180	21554	351	6.1	5.4	16.1	32.14	47
12416	22848	605	9.2	5.3	30.6	37.45	47
36582	24843	279	4.7	4.5	20.0	118.17	47
45500	31069	239	5.1	5.7	18.9	50.04	47
33208	31873	205	3.4	3.8	12.2	204.91	47
37781	31866	221	4.3	4.5	15.7	151.78	47
26244	32962	200	4.3	4.6	15.3	149.14	47
14413	9228	357	4.9	4.2	18.9	39.03	48
6701	9788	275	6.7	6.5	27.5	19.47	48
9529	16317	63	4.8	9.6	20.8	122.99	48
27004	17056	298	6.7	6.4	27.1	31.96	48
25671	17349	599	4.5	3.0	15.3	135.81	48
2600	18077	561	5.5	3.7	20.4	69.01	48
20373	18891	327	4.4	3.9	18.9	110.41	48
15291	19380	342	5.7	5.1	20.4	54.04	48
15673	20274	444	5.3	4.1	37.3	63.47	48
32070	20313	458	5.2	4.0	40.1	73.95	48
7874	21411	207	4.7	4.7	17.7	49.82	48
30325	21405	521	5.3	3.7	22.8	71.98	48
40241	21522	220	6.2	6.0	24.0	36.75	48
35791	22426	346	4.6	4.1	18.5	64.77	48
28274	22733	521	7.5	5.2	31.8	41.41	48
36613	24851	354	2.8	2.4	22.0	212.84	48
21971	25062	178	3.5	4.5	12.2	171.40	48
41210	25608	269	3.8	4.2	13.4	72.32	48
47759	26398	150	5.5	7.5	19.6	97.09	48
41821	26652	183	4.1	4.9	13.7	202.48	48
38249	27393	246	3.8	4.1	14.1	68.62	48
13072	27559	258	3.3	3.2	13.7	250.02	48
37778	29083	406	4.8	3.8	23.2	103.63	48
45785	29145	265	6.2	6.5	22.8	53.93	48
13748	30685	150	4.9	6.6	17.3	161.18	48
45498	31068	200	3.5	4.2	12.6	145.14	48
43937	31733	415	5.4	4.3	41.6	86.38	48
37798	31892	310	6.7	6.7	23.2	13.71	48
29307	32343	493	5.5	4.3	36.9	65.45	48
22192	32577	574	10.7	6.8	37.7	26.67	48
32129	4175	280	4.0	4.0	15.3	197.55	49
26403	12093	182	5.8	6.3	20.0	47.24	49
26993	17047	287	4.5	4.5	17.7	99.08	49
25738	17372	529	4.3	2.8	16.5	230.87	49
8135	17763	427	4.0	3.2	42.0	40.31	49
2531	18038	599	5.9	4.4	20.4	35.50	49
6192	18705	180	6.9	8.5	24.0	41.83	49
31226	20844	590	8.5	6.3	31.0	27.22	49
16509	21199	329	3.9	3.4	28.3	137.39	49
5563	22475	506	8.6	5.6	34.6	33.66	49
13756	26124	379	4.6	3.8	22.4	51.69	49
42114	27757	280	3.5	3.4	14.5	102.81	49
16773	29026	591	8.5	6.3	29.8	33.75	49
13740	30647	70	4.9	8.4	19.6	565.84	49
31236	31028	204	4.6	4.7	17.3	114.10	49
45289	32987	652	6.0	4.3	18.5	37.89	49
49886	33284	127	3.1	4.5	11.0	282.35	49
12720	16504	168	5.2	6.6	18.9	37.36	50
25567	17379	511	4.6	3.5	22.8	116.20	50
31168	17547	171	5.1	6.5	17.7	168.33	50
8179	17726	441	4.9	3.8	39.3	41.98	50
20627	19320	408	5.7	4.3	22.4	47.96	50
33025	19422	163	4.4	5.9	15.3	117.65	50
7882	21433	561	5.1	4.0	20.4	152.77	50
14293	22449	261	3.8	4.3	13.7	76.19	50
32677	22846	233	4.6	5.0	16.9	77.76	50
34624	23265	311	2.8	2.6	12.6	136.42	50
36610	24830	244	3.1	2.8	12.6	227.95	50
31384	25174	319	4.0	3.6	20.4	123.67	50
41831	26627	272	3.0	3.2	10.6	126.37	50
49892	33281	134	3.1	4.1	11.0	412.96	50
12321	6330	572	11.0	6.4	38.1	35.27	51
24072	16290	98	4.6	7.9	18.1	188.23	51
31128	17504	134	5.4	6.7	18.1	44.76	51
29120	18043	300	4.4	3.9	25.9	74.60	51
15056	18604	315	4.7	4.2	25.1	39.93	51
7920	19009	234	6.5	6.9	24.4	32.35	51
31220	20876	368	8.7	7.3	19.2	21.83	51
14086	21430	269	3.1	2.8	14.5	251.41	51
34282	22806	342	3.2	2.9	9.0	72.10	51
40727	22931	211	4.8	5.4	16.9	59.03	51
38381	23782	212	9.0	8.9	33.4	31.33	51
41823	26645	180	2.9	3.5	9.8	181.76	51
14709	28793	472	4.5	3.5	31.0	100.21	51
36533	29136	255	4.6	4.4	18.5	111.42	51
42998	29199	241	4.7	4.9	17.7	139.54	51
13761	30749	167	4.2	5.4	14.9	216.48	51
33375	32723	223	4.2	4.7	14.9	124.47	51
49880	33317	171	3.7	4.8	13.0	168.59	51
39032	37565	375	5.4	4.4	16.9	79.45	51
16672	46897	309	6.5	6.5	21.2	16.87	51
32365	46811	134	5.2	8.0	19.2	38.33	51
9166	14936	203	4.1	5.2	14.1	72.70	52
5771	16442	540	7.4	5.5	31.4	36.12	52
5914	17701	167	5.4	7.1	19.2	38.94	52
7771	18992	720	12.8	8.0	20.8	31.51	52
19916	20739	509	4.2	3.4	25.1	150.17	52
31278	20914	489	6.8	4.6	28.7	30.20	52
11374	21037	526	2.9	2.4	14.9	288.15	52
40254	21539	243	4.9	5.8	17.3	38.60	52
2294	21784	548	6.5	5.2	28.3	84.14	52
34295	22850	525	6.3	5.1	33.4	71.36	52
34506	23905	456	5.9	4.3	30.2	52.92	52
40660	25024	342	8.2	7.3	29.8	18.94	52
44284	27143	349	7.9	6.9	26.7	31.20	52
15693	27540	262	3.3	3.2	13.7	121.22	52
12328	27859	242	4.3	4.4	16.9	164.13	52
41272	29093	252	6.4	6.3	25.1	39.91	52
42998	29205	262	3.4	3.4	13.0	119.61	52
13760	30735	149	4.4	5.4	15.7	345.85	52
26251	31552	284	6.7	7.0	24.4	27.13	52
48943	32103	156	4.0	5.7	14.5	146.40	52
27638	32279	518	4.1	3.1	20.0	178.06	52
12723	33738	88	5.2	8.5	19.2	63.76	52
47512	35729	294	4.5	4.2	21.6	133.21	52
42630	40901	109	6.2	9.2	23.2	40.55	52
41629	2617	309	4.2	3.7	23.2	64.37	53
6693	9844	623	6.7	4.6	22.4	25.60	53
9115	14951	188	5.5	6.0	19.2	92.94	53
5912	17693	310	4.8	4.2	31.4	96.22	53
12609	18034	113	4.1	6.6	15.3	224.20	53
24365	18255	540	7.7	5.8	34.2	42.46	53
24449	20524	323	4.8	4.4	20.0	64.81	53
11383	21043	512	3.6	2.7	17.3	232.62	53
30276	21654	348	5.2	4.5	20.8	62.28	53
45253	24012	249	4.7	4.6	18.5	63.70	53
42073	26496	179	2.7	3.5	9.4	421.10	53
15702	27525	294	4.0	3.8	18.1	160.24	53
45732	28593	558	3.9	3.0	16.1	150.09	53
41225	29086	112	5.7	8.4	20.0	39.93	53
36485	30516	261	3.0	2.9	12.2	442.12	53
13766	30729	163	3.9	4.9	13.7	296.59	53
19408	31494	93	5.5	7.4	19.2	167.83	53
46583	31614	242	3.9	4.6	14.1	72.73	53
33503	32275	261	3.5	3.6	13.4	120.19	53
39524	33537	225	5.5	6.2	19.6	56.68	53
31690	35341	99	5.0	8.6	19.2	116.63	53
11546	42291	71	4.8	6.8	18.5	159.43	53
16656	47005	251	4.8	5.2	17.7	70.08	53
41621	2592	325	4.1	3.7	18.1	59.35	54
32127	4192	201	4.0	5.1	14.1	88.66	54
14396	9223	428	4.7	3.8	48.7	91.73	54
6576	9745	564	8.7	5.2	30.2	24.94	54
28336	17513	247	5.2	5.7	19.2	37.03	54
10695	18198	232	4.8	5.1	18.1	288.34	54
25428	18440	621	13.4	8.1	44.4	25.73	54
23607	19613	364	4.7	3.9	37.3	76.65	54
19834	19936	229	4.9	5.2	17.7	84.39	54
29920	19891	402	6.5	5.2	36.9	48.87	54
23444	20932	359	3.6	3.1	11.8	55.84	54
40214	21555	220	4.8	5.7	16.9	44.61	54
30288	21660	293	3.4	3.1	16.1	189.10	54
10561	22133	138	2.8	4.2	10.2	236.68	54
9976	24013	551	7.3	5.5	30.6	44.72	54
39550	25935	255	6.5	6.3	26.7	43.02	54
43591	27391	261	3.0	2.9	12.2	465.90	54
10581	27505	275	4.4	4.3	18.9	63.12	54
15689	27522	250	4.9	5.1	18.5	109.13	54
49154	29578	120	5.7	7.8	20.4	64.78	54
42043	30493	212	3.8	4.4	13.4	212.88	54
19278	31307	227	3.7	4.1	13.4	314.95	54
25618	31623	227	6.1	6.8	22.4	38.61	54
33476	32278	311	3.4	3.3	11.4	123.92	54
50501	32476	203	4.8	6.2	16.9	46.67	54
26477	36045	324	4.8	4.4	18.1	62.09	54
50073	39326	186	3.8	4.5	13.0	139.48	54
9506	39865	137	4.1	5.6	14.5	72.49	54
16669	46988	271	5.4	6.0	19.2	66.64	54
26383	47001	136	5.0	7.0	17.7	60.56	54
23414	1595	163	4.6	5.8	16.1	66.03	55
12306	6376	229	5.4	6.2	19.2	42.98	55
14444	9213	399	5.9	4.6	20.8	27.80	55
22982	15268	466	4.4	3.4	33.8	148.70	55
24108	15899	384	6.7	5.4	22.8	34.39	55
14134	18721	483	3.7	3.0	27.9	250.91	55
6428	19091	185	4.2	5.0	14.9	100.23	55
23614	19630	460	3.9	2.9	25.5	132.76	55
24464	20531	398	4.6	3.7	28.3	67.06	55
34702	20757	405	4.3	3.4	24.4	46.41	55
40232	21585	223	4.8	4.9	18.1	44.15	55
30280	21643	337	4.3	3.7	22.4	114.61	55
10554	22192	178	3.5	4.5	11.8	157.64	55
12357	22842	509	8.4	5.8	36.5	45.26	55
32386	24845	511	7.4	5.6	38.5	90.13	55
32657	26578	279	4.9	4.9	19.6	65.57	55
43588	27384	278	3.2	3.1	13.0	350.13	55
44929	28445	174	5.2	7.3	18.5	40.47	55
41217	29133	185	5.1	5.4	17.3	38.68	55
35634	29788	350	5.1	4.3	29.8	106.56	55
40326	30206	171	5.6	7.8	19.6	55.84	55
28260	31182	496	4.5	3.5	25.5	124.75	55
16732	31463	222	3.6	3.9	13.4	300.53	55
42097	32245	174	3.5	4.3	12.6	357.21	55
13972	32336	242	4.2	4.4	15.7	119.35	55
28117	32768	133	4.5	6.0	16.1	116.69	55
39821	34963	280	3.6	3.3	16.5	287.54	55
16666	47026	181	5.7	7.7	20.0	74.04	55
3676	3251	602	5.6	4.1	19.6	25.30	56
5620	13259	510	3.2	2.4	15.7	94.67	56
5753	16540	544	4.1	3.0	16.9	127.29	56
19617	18348	188	6.2	7.8	22.0	49.18	56
8469	19013	634	6.3	4.4	20.8	82.75	56
6361	19091	440	7.0	5.3	45.2	30.90	56
29649	19813	243	4.5	4.8	16.9	122.34	56
17816	20274	282	3.8	3.7	15.3	191.47	56
24455	20537	464	6.6	4.4	25.5	63.07	56
23367	20866	493	5.3	4.2	35.7	68.61	56
30283	21615	604	9.2	5.4	30.6	52.49	56
32056	22818	558	8.2	6.3	34.2	45.97	56
7605	24185	594	7.0	5.2	25.5	21.60	56
35034	24181	464	5.5	4.1	33.4	84.03	56
40898	25642	305	6.3	6.2	22.8	29.68	56
13291	26413	485	3.1	2.5	24.0	271.62	56
32660	26605	331	4.9	4.3	24.7	89.38	56
39854	27199	223	6.9	6.9	26.3	40.20	56
10601	27465	590	5.3	4.5	20.4	277.59	56
33899	27507	353	2.5	2.1	13.0	195.89	56
42774	31312	241	4.1	3.8	16.9	144.59	56
47567	31403	230	5.4	6.2	19.2	50.23	56
19763	31467	201	5.1	6.1	17.7	65.75	56
27889	32650	254	7.9	8.7	28.3	25.53	56
31470	33189	270	5.0	4.9	20.4	184.87	56
10727	34071	295	6.8	6.8	24.7	16.71	56
3648	40797	266	10.3	11.6	35.3	10.39	56
16740	13070	173	5.1	6.6	18.1	54.31	57
9493	15939	370	6.6	5.5	18.5	47.90	57
27991	16811	376	5.1	4.2	18.1	111.17	57
6963	17037	509	4.2	3.2	21.6	86.28	57
8109	18027	532	4.6	3.0	17.7	111.05	57
18578	17958	171	4.5	5.2	15.7	230.46	57
32520	18793	502	6.9	4.4	27.1	52.23	57
6407	19059	182	4.0	4.7	13.7	140.54	57
24467	20549	365	5.0	4.3	10.6	51.95	57
23393	20859	515	5.6	3.7	22.8	85.75	57
19379	22338	288	5.0	5.0	19.2	53.87	57
45258	22848	283	2.7	2.8	9.8	184.34	57
40979	23452	272	3.8	3.8	14.9	105.39	57
6307	24379	158	5.3	7.3	18.5	123.02	57
42722	25266	220	4.4	5.0	15.7	120.42	57
40871	25630	336	3.4	3.1	10.6	153.68	57
37554	27546	567	6.6	4.1	23.6	49.59	57
16579	28400	310	3.9	3.4	24.4	298.39	57
41195	29112	245	7.1	6.7	29.8	51.44	57
13987	30019	98	3.6	6.2	14.1	267.82	57
39393	32906	147	4.2	6.3	14.9	118.44	57
31778	33886	203	5.4	6.0	18.5	139.49	57
43485	38013	353	14.0	12.4	34.6	12.74	57
16679	47010	274	6.0	6.6	20.8	65.24	57
46963	12619	317	2.8	2.6	12.2	256.81	58
27978	16804	330	3.7	3.5	11.0	126.11	58
6401	16926	277	4.1	4.0	17.3	96.29	58
8101	18024	437	5.5	4.2	33.4	63.91	58
14094	18473	377	8.6	7.0	24.4	31.24	58
17808	20263	259	4.7	5.2	16.5	113.09	58
5949	22100	295	3.6	3.4	14.5	107.78	58
30805	22105	495	6.5	4.5	29.1	61.00	58
40972	23442	265	4.2	4.3	16.1	98.17	58
43900	23356	270	4.4	4.6	16.1	171.61	58
35165	24435	569	11.3	7.0	40.1	30.55	58
26718	25927	246	4.9	5.4	18.1	74.42	58
39365	27738	273	3.7	3.8	14.1	161.56	58
26417	28968	397	3.3	2.7	42.8	244.87	58
41251	29116	189	6.3	7.5	22.0	37.60	58
18767	29230	116	3.6	5.3	13.4	305.29	58
6040	42200	174	4.1	5.0	14.5	100.82	58
16664	46998	197	5.1	6.2	18.1	73.52	58
7298	5705	309	5.1	4.6	26.3	42.39	59
6593	9777	569	7.4	5.3	27.1	23.12	59
27972	16806	331	3.3	3.1	11.8	106.42	59
14020	18475	354	4.4	3.7	22.8	196.51	59
6212	18741	241	6.7	6.4	27.5	32.50	59
11160	18919	531	5.5	4.1	24.4	116.48	59
17814	20275	331	3.8	3.5	16.5	92.39	59
24478	20557	294	5.6	5.4	23.6	43.22	59
5945	22094	246	4.2	3.9	18.1	259.47	59
25530	22145	142	3.4	4.9	12.2	97.03	59
12355	22840	330	7.6	7.0	27.9	35.61	59
39523	24230	506	4.9	3.8	26.7	120.80	59
44834	24697	127	6.5	8.8	23.2	72.82	59
26767	25926	500	8.0	5.4	34.6	23.05	59
2619	26008	484	7.2	5.0	33.8	46.47	59
39359	27749	227	3.8	4.3	13.7	138.10	59
31389	28110	213	5.0	5.0	17.7	147.86	59
17514	28368	243	7.2	7.4	27.9	35.50	59
18756	29219	108	3.7	5.4	13.7	310.84	59
51043	29366	130	4.7	6.9	17.3	24.24	59
29461	32967	278	4.3	4.2	16.9	48.34	59
10786	42072	185	4.7	6.0	16.5	56.43	59
16656	46798	170	7.9	9.9	26.3	19.35	59
7292	5733	212	5.0	4.7	19.6	34.57	60
5439	5959	213	4.5	4.8	16.5	36.13	60
12354	6366	529	8.1	5.3	31.4	45.04	60
6104	11115	708	8.0	4.2	24.0	37.08	60
11752	12335	529	5.5	4.0	24.0	56.39	60
9553	14801	134	9.5	10.5	28.7	33.87	60
9733	16271	302	6.8	6.3	31.0	50.12	60
27970	16790	301	2.6	2.5	9.8	139.79	60
8911	18548	428	4.9	3.7	26.3	67.25	60
14019	18478	359	4.1	3.5	20.4	158.34	60
24485	20528	442	4.6	3.6	35.3	73.80	60
40185	21550	534	5.3	4.1	24.4	42.98	60
5926	22097	306	4.5	4.1	23.6	97.10	60
8991	22437	537	4.3	3.6	20.8	122.07	60
40974	23451	387	3.5	2.9	42.0	194.27	60
26482	25154	425	3.6	2.8	30.2	202.49	60
46470	26519	167	2.7	3.4	9.4	172.98	60
38486	28293	436	4.2	3.3	31.4	66.90	60
17487	28363	271	4.9	5.0	18.1	103.97	60
41264	29104	239	5.8	6.6	21.2	38.70	60
46019	29269	457	8.3	5.7	34.2	25.85	60
32413	30768	533	5.7	4.5	27.5	186.70	60
16540	39343	151	4.4	5.6	15.7	83.49	60
42217	46711	561	9.0	7.3	37.3	29.37	60
16682	46930	140	5.8	8.9	20.8	36.69	60
17720	4710	194	4.1	5.5	14.5	131.39	61
5457	5954	240	4.3	4.2	16.9	42.52	61
12301	6338	262	5.6	5.4	22.8	52.07	61
11630	13637	437	4.3	3.4	30.6	56.37	61
10553	16966	249	4.7	4.6	19.2	63.25	61
13019	18029	486	5.8	4.4	35.3	69.90	61
7313	18620	197	6.4	6.6	22.4	29.22	61
11820	19160	575	7.6	6.2	30.2	39.03	61
17500	20392	206	5.2	6.2	18.5	39.80	61
24471	20501	359	3.9	3.4	16.5	60.31	61
1921	22042	302	5.7	5.2	30.6	63.75	61
41198	22648	98	3.3	5.6	12.6	170.79	61
17086	22840	274	6.4	6.5	24.7	38.28	61
4774	23041	161	6.4	9.2	22.8	50.65	61
29166	23716	346	4.7	4.1	22.0	123.52	61
5380	24422	145	5.2	7.9	18.9	63.28	61
26476	25150	541	3.5	2.9	16.1	257.99	61
9083	25444	150	3.7	5.0	13.0	30.38	61
22927	26448	602	4.3	3.4	15.7	147.60	61
46215	28467	164	4.8	6.1	16.5	83.15	61
33849	29000	329	3.3	2.8	21.6	190.95	61
22761	30146	251	3.7	3.5	14.9	384.26	61
38103	30118	533	6.2	4.7	27.9	32.46	61
17159	30257	474	6.2	4.8	47.1	141.68	61
48072	36149	152	5.4	7.6	19.2	66.45	61
16516	39335	178	3.3	3.6	11.4	382.42	61
8798	43448	123	3.7	4.9	13.4	170.92	61
12997	4808	504	5.5	4.2	29.8	47.95	62
7286	5718	253	3.7	3.6	14.9	30.70	62
6627	9756	467	6.7	4.8	31.8	21.40	62
21843	14487	517	5.1	4.0	27.1	87.38	62
10716	14786	588	7.5	4.2	25.1	193.69	62
10622	16952	240	5.6	5.5	22.0	36.26	62
29682	17495	291	5.8	5.1	31.0	33.75	62
29330	20103	223	5.0	5.7	17.7	61.17	62
9717	20458	609	9.7	6.9	33.0	40.16	62
9051	21179	372	3.6	3.0	26.3	89.75	62
34781	21300	120	5.0	8.0	18.5	27.72	62
11366	21346	529	5.5	3.8	22.4	62.81	62
40241	21591	134	4.9	6.1	16.5	41.19	62
36257	22232	191	2.9	3.1	10.2	281.84	62
29610	22432	283	6.4	6.0	28.7	17.15	62
23648	22755	259	3.7	3.6	14.5	92.61	62
32201	23853	284	7.1	6.8	30.6	39.52	62
36587	24833	284	4.5	4.3	18.9	88.83	62
40610	24931	530	6.1	4.8	30.2	83.81	62
41225	29113	155	6.0	7.7	21.2	51.95	62
15177	29469	316	3.1	2.9	13.0	164.31	62
22745	30128	205	4.3	5.3	14.9	131.35	62
37181	31328	197	5.0	6.1	17.7	132.74	62
31790	31406	278	4.1	3.9	17.7	219.65	62
47903	32448	106	9.2	12.8	34.2	292.33	62
50551	33227	111	4.5	6.6	16.5	147.23	62
49459	35346	260	3.1	3.2	12.2	176.75	62
48086	36167	256	5.2	5.8	18.9	87.26	62
32712	37812	119	4.1	6.2	14.9	133.98	62
16523	39334	144	3.2	3.9	11.4	347.40	62
8779	43442	140	4.3	5.6	14.9	387.86	62
16658	46982	69	4.8	8.4	19.6	96.22	62
7295	5714	294	3.9	3.8	15.3	47.46	63
5444	5946	217	4.3	5.1	15.3	46.77	63
12287	6349	256	5.8	5.5	25.5	44.98	63
29705	17473	610	6.3	4.9	22.4	36.79	63
17354	18291	88	5.3	7.3	19.2	134.71	63
20714	18804	280	4.1	4.1	15.7	80.80	63
9790	20451	536	6.5	4.7	27.9	57.03	63
24473	20536	268	5.6	6.3	20.0	40.54	63
29179	22205	489	5.5	4.1	31.4	72.12	63
36242	22294	306	4.5	4.4	16.5	130.76	63
17912	22595	566	6.2	4.6	24.4	92.89	63
41192	22699	63	3.6	6.8	14.9	120.41	63
5296	23695	251	5.3	6.1	18.9	75.40	63
11801	23809	490	3.5	2.8	25.9	301.54	63
37629	24832	371	4.6	3.9	11.8	65.45	63
40552	24905	383	4.1	3.4	21.2	79.94	63
10894	28671	217	6.0	6.2	21.6	59.57	63
44225	29068	255	4.0	4.3	14.5	159.45	63
43633	30721	199	6.1	7.5	21.2	41.50	63
33099	36234	85	4.6	8.0	17.7	118.88	63
8786	43445	108	3.8	5.0	13.7	753.94	63
16657	46991	191	5.1	6.4	18.1	81.90	63
7331	5721	579	5.2	4.3	20.8	33.94	64
12316	6287	326	7.1	6.7	24.4	33.42	64
48306	14698	446	3.5	2.8	43.2	151.81	64
7979	18626	533	8.5	5.6	33.4	112.69	64
20698	18811	385	3.0	2.4	17.7	158.81	64
6184	21551	615	5.0	3.8	17.3	88.30	64
12344	22876	625	7.5	4.5	24.7	48.48	64
19703	23065	225	4.2	4.1	15.7	179.02	64
31241	23360	592	5.9	4.7	21.6	106.85	64
32259	24571	525	4.3	3.1	18.9	154.23	64
8347	26363	263	5.0	4.5	23.6	170.43	64
44212	27591	331	4.5	4.0	21.6	73.55	64
44243	29070	192	5.0	5.9	17.3	54.32	64
31679	30071	235	3.5	3.5	13.7	161.41	64
26022	31179	246	3.8	3.6	15.7	190.03	64
45085	33187	244	4.1	4.4	15.3	216.82	64
31691	35336	80	4.6	9.6	20.4	131.81	64
48074	36106	140	4.0	5.8	13.7	66.28	64
16515	39353	132	3.3	4.2	11.4	411.08	64
8781	43449	132	3.7	5.2	13.0	411.58	64
25555	45268	152	8.4	12.8	30.6	24.65	64
16652	46983	169	5.0	6.8	18.1	85.24	64
9509	8471	495	5.9	4.4	33.0	62.47	65
48340	14692	517	4.2	3.0	18.5	115.71	65
8542	15724	229	4.5	5.3	16.1	87.52	65
23302	15993	440	7.1	5.1	30.6	41.60	65
11284	16934	50	4.4	7.6	17.7	431.12	65
49203	17112	346	6.6	5.9	19.2	15.72	65
25570	17372	522	10.0	6.3	38.1	22.98	65
30450	17850	266	5.4	5.4	21.2	149.23	65
20709	18803	294	3.8	3.7	16.1	136.25	65
14184	19180	170	3.8	4.7	13.0	250.30	65
3577	20210	526	3.9	3.1	19.2	246.30	65
36798	21509	274	4.6	4.5	18.9	82.82	65
40204	21542	264	4.3	3.9	19.6	40.23	65
34473	22774	492	4.4	3.4	26.7	83.45	65
19708	23052	262	4.3	4.1	18.5	153.11	65
31638	25590	632	5.3	4.0	18.1	148.51	65
44237	27640	258	4.4	4.0	19.2	118.69	65
10823	27714	287	3.2	2.9	15.7	214.05	65
41256	29097	207	6.4	6.9	24.0	47.35	65
8354	29489	352	8.7	7.8	18.5	14.24	65
33865	31816	291	4.9	4.8	19.6	84.53	65
45270	32038	211	5.3	5.4	18.9	49.46	65
29905	32199	533	6.5	5.2	32.2	356.10	65
43698	33709	273	5.5	5.2	24.7	92.26	65
27056	3239	159	4.0	5.8	14.5	217.79	66
12249	6322	508	6.7	4.5	27.5	47.65	66
6616	9769	392	5.9	4.6	19.6	37.09	66
12664	14793	599	5.3	3.1	17.7	68.87	66
23321	15982	390	2.9	2.3	9.8	178.14	66
21074	17488	475	4.0	3.2	33.0	214.52	66
13182	17776	314	3.0	2.9	11.4	103.75	66
29982	18252	370	3.5	3.0	21.6	119.64	66
15094	19384	352	4.6	4.0	19.2	72.56	66
3570	20195	218	3.9	3.8	14.9	274.71	66
15148	20204	284	7.3	7.7	25.5	27.95	66
43015	22184	257	7.0	7.1	27.5	27.22	66
45989	28104	296	4.4	4.0	22.4	148.68	66
30265	32368	158	5.0	7.2	17.7	69.71	66
12291	6343	496	4.9	3.4	22.4	51.40	67
6599	9802	564	7.9	4.4	27.9	37.31	67
9454	10996	220	6.1	5.9	22.8	23.38	67
14927	11338	445	9.2	6.6	38.9	20.31	67
25090	16559	177	5.5	6.5	19.2	56.10	67
30772	17207	480	3.5	2.9	34.2	129.75	67
24605	18423	489	5.9	4.6	42.4	55.35	67
11692	19416	309	5.7	5.2	27.5	51.54	67
21856	19399	483	3.9	3.0	24.0	183.88	67
6456	19853	551	4.7	3.9	20.8	112.92	67
31092	20000	525	3.7	2.7	16.5	226.03	67
36214	23068	496	4.5	3.2	20.8	67.10	67
45085	23136	225	5.4	6.1	19.6	35.24	67
3230	26510	87	5.5	7.5	18.5	84.62	67
38247	27386	253	3.7	3.9	13.7	197.95	67
43342	30214	173	5.2	6.0	18.1	75.63	67
38343	30553	303	3.9	3.5	22.4	235.13	67
17168	30652	591	9.6	7.7	35.3	29.78	67
33669	33420	380	6.6	5.4	17.7	29.78	67
28325	35256	153	5.8	8.7	21.2	70.22	67
13826	4897	474	5.2	4.1	41.2	70.13	68
12324	6355	537	7.3	5.0	29.8	51.58	68
9564	9466	320	4.3	4.0	16.5	57.26	68
9518	11008	361	4.5	3.8	35.3	53.84	68
14907	11332	456	3.9	2.7	16.5	111.48	68
11698	15616	357	3.4	2.9	14.5	94.04	68
9159	17867	511	7.0	5.0	32.6	53.72	68
14817	19650	515	3.8	3.1	20.8	183.71	68
29327	20191	536	5.1	4.2	24.7	56.98	68
29845	21313	412	4.4	3.2	14.1	92.83	68
42293	22111	94	5.1	8.2	20.0	224.94	68
7324	24661	154	6.1	8.0	21.2	104.33	68
32044	24732	527	6.8	4.4	26.7	39.96	68
36994	25548	200	3.5	3.7	12.6	228.16	68
21588	26739	540	5.1	3.6	20.8	74.12	68
35582	26801	339	4.0	3.6	13.7	69.42	68
47034	26809	232	3.6	3.9	13.4	192.84	68
10827	28521	71	3.7	6.5	14.5	124.99	68
13389	30018	156	4.4	5.9	15.3	127.81	68
39437	30517	181	3.9	4.2	13.7	250.17	68
38332	30554	340	4.0	3.4	26.3	225.03	68
30088	30846	519	5.1	3.7	23.2	95.28	68
24901	32159	559	3.9	3.3	16.5	159.70	68
23530	32294	284	4.9	4.6	22.8	88.08	68
29406	32889	289	3.6	3.6	14.1	241.65	68
19092	38306	233	6.1	6.6	22.8	45.90	68
9560	9447	320	4.9	4.6	17.7	44.17	69
6646	9751	555	8.4	5.7	32.2	34.69	69
14882	11325	490	7.0	4.6	27.9	50.89	69
6411	11570	387	4.2	3.4	29.8	75.49	69
3573	19962	258	6.2	6.5	23.6	57.14	69
29310	20180	225	5.3	6.0	18.9	44.44	69
31839	20477	584	5.2	4.1	19.2	151.38	69
40207	21556	282	6.8	6.7	27.1	39.96	69
11605	25297	233	6.3	7.0	22.8	29.62	69
44892	27308	255	5.7	6.2	20.4	56.92	69
34716	28944	291	3.3	3.2	12.6	219.83	69
35421	30071	263	5.7	5.8	22.0	85.49	69
37642	30311	273	4.4	4.4	17.3	218.48	69
41062	31304	372	10.0	8.2	22.8	23.03	69
27744	31679	249	3.1	3.2	12.2	189.65	69
20357	32676	211	7.7	7.9	28.3	33.08	69
30182	32797	328	4.6	4.2	18.9	93.70	69
49721	32805	209	3.5	3.9	12.6	244.62	69
45779	34953	71	4.9	9.0	19.6	265.75	69
11911	36679	238	6.4	7.0	23.2	31.09	69
5660	39242	87	3.6	5.4	13.7	273.47	69
23268	42262	119	5.2	7.0	18.1	120.65	69
13993	2899	459	2.6	2.0	18.5	319.76	70
12313	6355	536	6.4	5.1	30.2	61.17	70
6778	11081	540	5.1	3.5	20.4	76.11	70
14916	11347	556	5.6	3.7	20.8	105.32	70
41930	15915	445	5.7	4.3	33.0	76.86	70
27403	17778	287	5.3	4.8	24.0	28.13	70
18737	19871	507	3.7	3.0	21.2	182.35	70
5169	19960	546	6.4	4.9	27.5	57.02	70
6827	20109	482	6.4	4.6	32.6	47.90	70
28783	21795	557	7.2	4.7	26.3	50.16	70
17988	23711	313	6.5	5.8	36.5	63.24	70
29819	24006	149	5.5	6.6	18.5	62.17	70
35157	25251	258	5.5	5.6	20.8	71.59	70
44868	27302	291	3.7	3.8	14.1	87.52	70
35356	30155	251	7.9	8.4	29.5	24.80	70
44657	32344	371	3.7	3.1	14.9	79.69	70
30181	32792	225	3.0	2.9	11.4	387.45	70
35009	33529	239	7.1	7.3	26.7	24.33	70
32950	36346	179	7.4	9.3	25.9	45.72	70
5654	39263	81	4.3	6.2	16.5	420.83	70
13986	2898	396	2.6	2.1	34.6	327.53	71
2468	3687	672	11.7	8.2	37.7	17.80	71
3664	8488	233	3.1	3.4	11.4	167.18	71
14898	11351	557	7.4	5.6	30.2	32.76	71
41950	15904	402	2.9	2.2	10.2	142.04	71
27375	17740	368	3.0	2.5	14.9	146.26	71
14739	18196	535	4.7	3.9	23.2	34.44	71
5230	18889	255	3.9	3.9	15.3	110.25	71
30287	20276	353	4.9	4.3	15.3	81.12	71
31217	20864	376	5.6	4.6	11.4	28.03	71
40210	21548	367	8.3	7.0	38.1	38.01	71
27277	21628	422	6.9	5.0	25.1	51.79	71
44807	24126	242	4.2	4.6	14.9	126.08	71
42342	25990	421	7.2	5.6	40.8	38.39	71
10351	26297	656	6.8	4.7	22.0	77.51	71
27877	29112	169	6.1	7.2	21.2	46.55	71
43620	30321	108	4.0	6.1	14.5	167.33	71
28700	31425	122	4.4	6.0	15.3	39.61	71
23526	32304	331	3.3	3.0	15.3	209.84	71
44640	32337	555	7.6	6.1	33.0	49.90	71
30194	32801	216	3.4	3.5	12.6	208.69	71
28978	33365	108	6.8	11.1	25.5	31.17	71
16237	34846	306	4.2	3.8	21.2	187.53	71
6070	42195	91	4.6	6.7	17.3	202.66	71
25118	1702	215	5.5	6.5	19.6	17.33	72
13990	2898	515	2.4	1.7	10.2	312.29	72
3657	8512	204	2.6	3.1	9.4	88.85	72
38874	12571	185	5.6	6.9	18.9	43.05	72
18027	18567	588	6.1	4.8	22.0	94.00	72
20144	18960	250	3.6	3.6	13.4	188.00	72
24193	19750	632	8.4	5.3	27.1	38.74	72
26189	20778	330	5.2	4.7	20.0	40.98	72
32883	22407	272	3.8	4.2	13.4	49.63	72
29853	22462	486	3.1	2.4	19.2	92.69	72
35395	22518	361	4.6	4.0	18.5	124.08	72
4720	23352	188	6.2	6.8	21.6	58.81	72
37300	25162	243	4.5	4.9	16.5	101.86	72
42276	25108	364	6.1	5.2	13.7	69.44	72
11133	25940	472	7.8	5.6	38.9	22.90	72
10218	27396	220	2.9	2.9	11.0	355.28	72
40889	28099	266	2.8	3.0	10.6	220.88	72
40032	29488	167	6.0	6.5	21.2	48.45	72
15918	29625	65	3.9	6.9	15.3	204.97	72
27875	32098	470	3.1	2.4	23.2	200.39	72
5840	33165	190	4.5	5.4	16.1	123.44	72
51685	35084	71	5.0	7.4	19.2	240.78	72
10266	36950	192	4.8	6.0	16.9	104.37	72
42038	40634	126	4.5	6.8	16.5	302.21	72
21477	42722	71	2.9	4.9	11.4	453.73	72
22157	44940	207	5.5	6.4	19.2	23.76	72
25058	1686	232	7.3	7.6	26.7	14.17	73
13978	2885	536	4.2	3.1	18.5	76.08	73
1627	4502	185	8.8	11.4	30.2	17.54	73
3648	8531	214	4.2	5.1	14.9	65.27	73
6592	9769	525	8.5	6.0	37.3	34.39	73
7386	16987	511	7.4	5.1	32.2	30.49	73
17440	17388	229	3.8	4.2	14.1	205.98	73
9479	18399	534	4.8	3.9	23.6	147.00	73
18014	18562	504	4.5	3.4	23.6	172.88	73
14330	19694	285	5.0	4.7	22.4	140.56	73
9135	20307	563	6.7	5.5	28.3	70.13	73
35348	22552	317	4.6	4.1	20.8	54.52	73
12413	22856	500	7.9	5.6	37.3	48.88	73
9809	26051	350	6.5	5.6	46.7	56.19	73
25365	26195	295	4.2	3.9	19.6	86.49	73
10220	27406	239	3.5	3.2	14.9	323.87	73
36748	27974	281	3.4	3.7	11.8	83.72	73
19279	28851	248	5.9	5.7	22.8	57.88	73
40269	30685	181	4.3	5.2	14.9	178.33	73
23519	32297	290	3.2	2.8	18.5	401.93	73
5863	33149	247	5.2	5.6	18.9	127.37	73
50103	33341	303	6.6	6.2	27.1	18.70	73
31266	33950	256	4.6	5.0	16.9	83.01	73
42047	40650	127	4.2	6.4	15.3	269.65	73
10922	42650	125	4.0	5.5	14.5	195.11	73
8135	4453	613	5.0	3.8	17.3	52.23	74
16198	6046	533	7.4	4.5	27.1	59.14	74
17207	8320	75	4.4	7.5	17.3	154.96	74
6639	9798	677	9.7	5.0	30.2	35.64	74
45506	12915	224	4.8	5.8	16.9	78.13	74
5914	17241	530	3.2	2.4	14.1	143.28	74
29624	18292	388	3.1	2.5	27.9	80.36	74
25129	19506	422	3.5	2.5	11.8	64.65	74
14329	19676	387	5.5	4.5	38.1	83.36	74
12478	21254	278	5.1	4.9	22.0	35.81	74
7098	22514	495	5.3	4.2	38.9	163.92	74
5238	24414	572	6.7	5.6	27.9	85.15	74
36612	24830	300	2.9	2.7	13.4	259.27	74
42247	25303	196	5.2	6.5	18.5	41.82	74
21755	26992	244	2.8	2.9	10.6	169.82	74
39602	27644	264	4.6	4.9	17.3	87.82	74
15463	29412	218	5.2	5.7	18.5	29.02	74
27899	30110	306	4.4	3.9	28.3	112.20	74
21018	30163	227	4.9	5.5	17.7	148.00	74
32701	30608	314	4.1	3.6	26.7	168.21	74
49548	31448	167	4.9	6.5	17.3	76.22	74
23529	32299	449	4.4	3.5	46.0	165.72	74
27870	32981	231	5.8	6.8	20.8	55.98	74
25453	34342	213	3.9	4.6	13.7	96.92	74
34476	35424	128	3.9	5.7	14.1	180.67	74
5960	42074	157	5.4	6.9	18.9	62.28	74
10937	42667	102	6.2	9.3	23.6	36.13	74
5069	5803	174	3.7	5.0	13.0	75.29	75
16244	6030	584	6.7	4.5	24.0	65.78	75
12297	6369	181	6.0	7.1	21.6	50.96	75
17189	8349	145	5.4	7.8	19.2	77.45	75
6643	9751	557	6.4	4.3	23.6	41.98	75
23772	16309	326	3.2	2.9	14.1	61.43	75
5900	17249	529	3.4	2.5	14.9	156.68	75
7831	17829	412	5.9	4.6	31.0	39.44	75
18019	18574	489	4.2	3.0	20.0	164.60	75
1067	20901	203	4.1	4.8	14.1	125.33	75
33381	21943	288	5.1	5.1	20.0	48.20	75
36620	24834	328	4.1	3.6	22.8	110.36	75
36154	26092	122	3.0	4.7	11.0	322.55	75
10816	27727	210	4.1	5.0	14.5	124.03	75
21016	30169	232	4.1	4.3	14.9	157.93	75
26892	31145	284	4.5	4.0	24.4	105.11	75
26821	32185	218	5.3	6.2	18.5	73.86	75
5860	33162	216	4.4	5.1	15.7	144.52	75
35482	33460	311	8.2	8.1	27.9	35.85	75
25460	34346	240	4.6	4.7	17.3	108.71	75
3679	40411	122	7.3	9.6	25.1	22.61	75
10232	42777	108	5.5	7.3	20.0	113.32	75
5071	5790	212	4.3	5.2	14.9	214.17	76
16221	6023	493	2.9	2.1	14.1	198.36	76
12315	6363	501	5.7	4.2	28.7	56.25	76
6625	9814	207	5.5	5.5	20.4	24.94	76
39055	13508	314	4.9	4.5	23.6	81.68	76
22584	18260	402	5.0	3.9	20.4	97.06	76
18013	18559	355	3.6	3.1	33.0	292.65	76
14183	19133	287	4.7	4.3	24.4	62.27	76
19312	19368	567	5.7	3.7	20.8	84.39	76
6339	21684	258	4.5	4.7	16.9	92.31	76
36253	22159	265	4.8	4.6	19.2	117.18	76
41864	22430	81	4.5	6.0	17.3	199.48	76
34653	23419	176	3.4	4.3	11.8	152.34	76
35434	23414	588	6.0	3.9	20.8	113.39	76
36614	24832	296	4.2	3.8	20.0	244.30	76
35892	28445	276	4.5	4.5	18.1	112.62	76
43974	29919	203	5.2	6.6	18.1	142.69	76
50620	30367	179	4.3	5.5	15.3	111.63	76
39900	31153	133	6.2	8.3	22.4	51.96	76
30484	31788	357	3.6	3.1	23.6	104.23	76
5858	33177	227	4.5	5.2	15.7	167.02	76
4039	43852	72	3.8	6.4	14.9	290.04	76
8177	4474	228	5.5	5.8	20.4	22.21	77
5066	5795	247	4.1	4.5	15.3	82.63	77
16225	6026	447	3.8	2.9	23.2	53.52	77
2137	10175	65	4.2	7.0	16.5	230.65	77
6170	12622	551	6.5	4.4	25.1	60.53	77
18037	18560	501	3.1	2.3	16.1	257.38	77
14172	19168	317	5.5	4.9	30.2	44.53	77
23042	19295	427	5.1	3.8	22.8	113.34	77
34199	21670	166	4.0	4.7	14.1	369.02	77
30986	22340	575	7.0	4.6	25.5	77.52	77
12396	22811	291	6.8	6.6	27.1	38.60	77
18516	23587	186	3.6	4.2	12.6	158.60	77
4250	24458	84	4.3	7.0	16.9	147.97	77
40594	26522	255	4.5	4.5	17.7	130.71	77
23413	26926	298	4.0	3.5	24.0	103.42	77
45280	28521	244	2.7	2.8	10.6	465.56	77
50663	30394	166	5.2	6.6	18.5	224.38	77
21197	30521	223	4.5	4.5	16.5	219.97	77
28896	31100	500	5.0	3.4	22.0	80.93	77
11608	31195	235	5.2	5.6	18.9	58.39	77
17096	32410	298	7.0	6.8	26.7	28.48	77
26629	32838	203	4.9	5.5	17.7	74.05	77
44831	33115	188	4.0	4.9	14.1	338.11	77
5851	33169	170	4.2	5.7	14.5	132.62	77
29354	33698	229	4.8	5.5	17.3	193.98	77
34481	35417	100	4.6	7.0	17.7	152.97	77
23764	41373	85	5.7	9.7	21.6	64.73	77
6591	9793	589	6.1	3.5	20.8	36.68	78
1148	11450	293	3.4	3.3	14.1	77.41	78
26689	12445	694	13.0	8.5	33.4	25.75	78
10466	16682	287	3.6	3.4	14.9	100.51	78
7250	18495	243	8.2	7.8	33.8	23.19	78
18051	18517	222	3.7	3.6	14.1	542.09	78
23001	19259	430	5.7	4.5	46.3	62.90	78
14336	19595	431	9.8	7.1	38.5	15.05	78
32977	19804	336	5.5	4.8	29.1	124.55	78
32285	21760	260	4.5	4.7	17.3	109.34	78
35721	21940	261	4.5	4.9	16.1	105.90	78
30995	22337	386	3.8	3.1	16.5	144.75	78
34895	23190	272	4.0	4.0	16.5	146.26	78
44876	24040	258	5.6	6.0	20.8	44.05	78
22736	24826	170	4.5	6.2	16.1	140.05	78
38812	25474	244	4.3	4.5	15.7	37.09	78
40673	25586	628	8.1	4.9	26.3	120.29	78
45279	28523	188	3.1	3.5	11.0	746.40	78
34679	29252	468	4.9	3.6	27.9	86.97	78
50893	30820	126	5.4	8.7	20.0	152.69	78
39422	31810	150	4.2	5.2	14.1	321.36	78
5839	33162	246	4.7	5.2	16.9	108.39	78
33583	1469	557	5.3	3.9	20.8	58.30	79
23655	2726	178	3.8	5.1	13.4	45.61	79
12320	6355	480	6.4	4.2	25.5	41.15	79
10442	10740	329	5.5	5.0	24.0	40.69	79
12573	14843	533	4.3	3.1	18.1	133.06	79
27137	16306	536	6.3	4.8	28.7	63.49	79
7355	18499	520	5.9	4.3	27.1	37.28	79
18026	18555	450	2.6	2.1	27.1	291.77	79
21576	19028	587	7.9	5.4	27.1	29.14	79
28533	19655	313	5.5	5.0	27.9	63.81	79
11160	22968	210	4.7	4.9	17.3	303.85	79
34907	23191	504	4.5	3.4	24.0	113.36	79
31936	23311	233	5.0	5.1	18.9	106.66	79
14366	27009	529	7.2	5.7	36.9	60.74	79
38719	28343	284	6.3	6.5	22.4	43.40	79
45283	28521	152	3.7	4.1	13.4	875.68	79
43366	29854	299	3.5	3.1	20.0	182.06	79
17396	29954	441	4.3	3.3	27.9	93.58	79
39567	30904	204	4.1	5.1	14.5	94.15	79
47664	31135	329	3.5	3.4	9.8	194.27	79
30461	32859	315	4.9	4.3	28.7	82.64	79
5857	33157	302	4.5	4.2	19.6	109.51	79
29150	33572	189	4.1	4.9	14.5	143.54	79
12323	6344	524	7.2	5.0	30.6	54.30	80
2129	10203	56	4.4	7.1	17.7	213.48	80
10441	10736	590	7.8	6.3	29.8	34.53	80
3295	12515	189	4.2	5.2	14.5	38.29	80
12590	14849	416	3.5	2.7	16.9	114.07	80
9234	18851	525	5.0	3.8	23.2	42.82	80
21598	19051	515	6.2	4.2	25.9	72.95	80
34753	21454	166	7.2	8.6	24.4	26.88	80
34108	22416	383	4.5	3.7	33.8	167.19	80
12827	24072	344	3.3	2.9	21.6	117.22	80
31434	24661	490	5.1	3.7	25.9	98.35	80
46283	25017	346	7.2	6.4	23.2	33.67	80
34059	26732	301	3.6	3.4	14.5	216.38	80
38749	28361	320	3.1	2.7	19.2	189.63	80
45296	28520	253	3.5	3.4	14.1	531.90	80
43417	31262	181	4.3	5.4	14.9	192.51	80
48046	32025	206	7.1	8.1	25.5	86.04	80
5854	33144	246	3.6	3.7	13.4	154.20	80
45596	33567	298	5.2	4.8	26.3	79.13	80
43282	34708	539	5.0	4.1	24.0	95.92	80
2433	45960	57	4.2	7.1	16.9	290.76	80
16637	3318	113	3.6	5.8	13.0	152.43	81
12282	6347	528	8.1	5.9	37.3	44.89	81
12587	14843	409	3.2	2.4	13.4	159.88	81
27528	18718	408	8.5	6.3	25.5	18.35	81
21594	19096	530	6.8	4.6	27.1	80.85	81
9133	19445	498	3.8	3.1	25.1	286.31	81
7359	20405	456	3.8	3.0	33.4	118.97	81
33201	21432	271	4.3	3.9	19.6	103.68	81
35439	22082	660	10.0	6.7	31.4	49.47	81
34111	22474	96	7.5	11.0	27.5	352.15	81
12377	22794	551	6.5	5.0	27.5	52.27	81
43232	24056	247	4.7	4.6	18.9	87.56	81
22178	25421	262	3.5	3.7	12.6	74.25	81
22144	26416	276	9.3	9.6	34.2	21.34	81
38727	28352	375	4.5	3.7	24.7	82.70	81
46874	28531	478	8.8	6.4	46.7	66.76	81
38232	29459	318	6.8	6.4	25.9	28.38	81
49278	30332	206	3.8	4.9	13.4	210.14	81
45473	31076	193	3.8	4.1	13.4	187.76	81
43419	31241	158	4.5	6.0	15.7	92.38	81
48444	31967	614	6.6	5.2	22.8	494.56	81
5860	33149	218	4.8	5.6	16.9	131.71	81
32310	34304	263	7.5	7.5	29.5	99.85	81
11519	42382	149	11.6	15.2	40.1	15.30	81
16625	3312	123	3.4	5.3	12.6	248.69	82
12335	6348	311	5.7	5.2	25.9	53.32	82
6609	9809	404	6.5	5.1	31.4	34.82	82
12522	14843	615	5.7	3.1	18.5	285.46	82
23354	16779	298	3.7	3.7	13.4	122.79	82
18020	18560	532	3.5	2.6	14.9	171.55	82
21617	19070	352	3.4	3.0	14.5	109.97	82
27549	20079	287	5.6	5.2	24.7	43.66	82
7366	20402	518	4.4	3.4	22.4	160.74	82
33184	21408	244	5.2	5.5	19.2	248.94	82
32221	22021	286	3.3	3.4	11.8	134.11	82
12358	22851	457	6.1	4.7	44.0	53.17	82
22510	22775	326	3.1	2.9	11.4	127.16	82
36162	22808	598	9.0	5.5	30.6	56.18	82
7937	24916	288	4.2	4.1	18.1	248.71	82
15076	25999	539	5.6	4.5	26.7	108.27	82
38120	27511	235	3.7	4.0	13.7	128.98	82
7994	27581	147	5.5	6.9	19.2	121.25	82
42244	28315	176	6.0	8.3	20.8	25.44	82
34028	30519	483	4.7	3.5	26.3	124.26	82
32931	30599	559	4.8	3.8	20.0	217.03	82
48494	31952	188	3.0	3.4	10.6	656.02	82
42897	34851	186	5.6	5.9	20.4	169.45	82
44679	47884	93	5.1	8.6	20.0	111.28	82
23979	48453	156	6.6	8.8	23.2	53.79	82
12259	6345	618	6.8	4.1	22.4	55.64	83
19834	9071	363	3.4	2.9	13.0	109.73	83
23840	13036	383	5.1	4.2	36.1	64.31	83
7393	17194	262	3.2	3.3	12.2	59.87	83
27733	17912	330	3.7	3.3	15.7	96.30	83
18040	18563	462	3.6	2.6	19.2	152.46	83
26882	19244	343	4.8	4.4	13.4	74.08	83
36162	22815	392	4.7	3.7	17.3	88.34	83
34505	23916	360	4.2	3.6	18.1	73.73	83
43233	24033	130	5.0	7.2	18.1	114.33	83
32175	25713	329	4.5	4.2	15.7	90.20	83
49283	26156	186	5.5	7.4	19.2	98.10	83
7987	27603	202	4.4	5.2	15.3	158.98	83
23707	28670	548	7.7	6.0	33.8	47.42	83
15515	28828	376	5.8	4.7	12.2	47.88	83
48491	31955	260	4.2	4.1	17.3	345.58	83
5831	33142	207	5.4	5.5	20.0	174.78	83
39779	34241	150	3.1	4.4	11.0	292.22	83
45733	34539	249	5.3	6.0	18.9	19.00	83
38467	13447	219	5.2	5.9	18.5	21.53	84
12568	14828	561	6.1	3.8	22.0	124.84	84
31785	16576	199	5.1	6.1	17.7	114.84	84
7419	17179	540	4.2	3.2	18.5	157.88	84
27707	17936	521	6.8	5.4	36.5	58.02	84
18034	18559	507	4.0	3.0	20.4	182.92	84
28643	18720	288	4.8	4.7	18.5	95.14	84
21573	19064	485	6.2	4.7	36.1	83.36	84
16779	20437	504	3.7	3.0	23.2	291.75	84
34445	22050	286	8.2	8.4	29.8	17.97	84
8774	23151	573	6.2	4.1	22.4	71.60	84
39260	23442	290	3.7	3.5	15.7	36.86	84
7955	24890	248	3.8	3.9	14.5	155.61	84
46897	26375	153	4.6	6.4	16.1	138.20	84
7986	27570	207	3.9	4.8	13.7	160.84	84
13203	28944	279	3.8	3.6	16.9	241.74	84
41370	29786	230	4.1	4.5	14.9	125.20	84
32903	30716	258	4.0	3.8	16.5	110.40	84
27415	30845	478	3.4	2.6	19.2	158.07	84
48488	31961	247	3.5	3.6	13.0	345.09	84
27017	34856	194	3.4	4.0	11.8	146.37	84
12285	6366	406	5.4	4.2	28.7	51.37	85
50512	10125	306	3.1	2.8	17.3	218.09	85
47807	10559	334	2.3	2.1	8.6	225.83	85
44339	12550	110	4.0	6.1	14.5	103.12	85
47190	13120	392	6.7	5.4	35.3	41.38	85
38506	13419	249	3.0	3.2	11.0	473.73	85
12592	14833	421	3.2	2.6	25.1	200.16	85
28491	16103	230	3.9	3.8	14.9	148.54	85
7501	17183	524	4.4	3.3	20.0	36.34	85
30941	17369	317	4.0	3.8	16.5	141.36	85
28742	17904	246	4.0	3.7	16.5	89.19	85
11934	18187	346	3.3	2.8	16.5	163.73	85
9646	18943	573	6.1	4.0	22.4	69.43	85
29408	20034	532	6.8	5.3	33.0	39.08	85
35171	21954	246	5.6	5.4	22.4	92.99	85
12372	22828	566	9.4	6.2	34.6	54.25	85
44524	23963	256	2.9	2.8	11.8	173.56	85
7960	24899	218	4.2	4.4	15.3	343.38	85
30462	27643	327	3.1	2.7	20.4	202.89	85
17865	28236	257	3.9	4.0	14.9	242.82	85
28005	31776	297	4.0	3.8	18.5	103.30	85
48505	31957	193	3.1	3.5	10.6	379.91	85
5864	33149	288	5.1	4.9	20.4	131.28	85
30859	33234	573	6.9	4.3	24.4	45.66	85
44097	34609	204	5.9	6.7	21.2	25.63	85
44651	47852	60	3.4	6.4	14.1	174.95	85
28923	49271	104	4.0	6.2	14.9	424.46	85
12298	6371	608	6.9	4.9	23.6	76.34	86
6517	9870	560	4.0	2.6	14.5	126.73	86
47810	10574	426	3.6	2.9	38.5	89.66	86
12603	14827	374	3.1	2.6	8.2	98.27	86
23231	16983	251	4.1	4.2	16.5	215.63	86
28282	19848	450	4.3	3.3	29.1	103.59	86
35188	21965	220	6.2	6.6	22.0	69.23	86
37965	22218	141	5.0	6.9	17.7	61.74	86
12351	22806	295	7.4	6.7	40.8	48.76	86
8722	23202	637	5.2	3.0	16.9	130.07	86
15626	24016	612	9.2	6.9	32.6	33.61	86
40674	24633	163	4.7	6.5	16.5	27.41	86
33989	25349	293	3.9	3.5	20.0	186.99	86
37707	27728	205	4.7	5.7	16.5	108.58	86
17865	28233	265	3.6	3.5	14.9	180.44	86
35795	29039	254	4.1	3.7	17.7	175.95	86
38710	30320	324	4.9	4.6	17.7	92.37	86
20446	31150	511	6.9	5.1	34.2	52.49	86
14451	31532	220	5.5	6.7	19.2	113.96	86
29562	31696	290	5.0	4.7	20.8	77.16	86
48491	31952	218	3.8	4.1	13.7	374.04	86
21398	32227	134	4.6	6.4	16.1	285.93	86
39278	38845	196	4.3	5.4	14.9	133.36	86
28926	49246	97	3.8	5.8	14.5	249.28	86
12319	6363	520	7.1	4.7	28.3	53.56	87
23242	16969	236	4.3	4.4	16.5	183.57	87
30057	17308	325	5.0	4.5	24.7	153.71	87
8246	17415	470	4.4	3.5	35.3	127.39	87
32007	20063	382	3.1	2.5	13.0	135.79	87
23684	21988	545	7.4	5.1	29.5	38.11	87
7945	24933	243	4.0	4.1	14.9	89.28	87
8319	29449	297	6.7	7.0	22.4	17.46	87
48500	31950	225	3.7	4.1	13.4	331.75	87
11564	8654	532	4.6	3.1	18.9	70.28	88
6279	10556	212	3.9	4.6	13.7	150.79	88
3323	15877	171	4.0	4.8	14.1	184.61	88
8246	17406	517	3.3	2.5	16.1	261.55	88
32520	18231	249	3.7	3.4	16.1	187.03	88
3827	18994	210	6.2	6.9	21.6	27.01	88
17769	19509	215	4.4	4.6	16.1	199.90	88
23672	22005	286	5.7	5.4	24.0	107.95	88
12382	22802	367	7.4	6.3	13.4	40.44	88
38086	24021	302	4.4	4.0	22.0	75.30	88
40505	23986	621	6.9	4.5	22.8	83.80	88
44155	24296	196	5.0	6.0	18.1	124.93	88
10886	24614	346	10.4	9.2	33.4	11.62	88
22712	24660	317	4.1	3.9	16.9	94.89	88
7946	24923	525	5.8	4.7	30.2	99.64	88
39352	26884	302	4.3	4.0	19.2	95.06	88
35767	29058	297	4.9	4.4	27.9	69.30	88
23925	29153	562	5.2	4.2	21.6	189.94	88
22213	32016	145	4.6	5.6	16.5	123.93	88
48506	31972	217	4.1	4.2	14.9	362.10	88
5868	33199	196	4.2	4.7	14.9	166.61	88
10384	15595	126	4.1	6.5	14.9	217.42	89
8250	17421	483	3.0	2.2	16.5	188.10	89
30164	18059	334	3.3	2.9	14.5	121.14	89
27358	18778	668	9.8	6.1	29.5	49.10	89
13854	18965	273	3.9	4.2	14.1	111.14	89
20011	19758	257	6.7	6.9	25.9	48.25	89
26928	20745	203	5.6	6.6	19.6	27.26	89
34133	22622	335	5.0	4.5	21.2	36.20	89
34330	24009	567	6.3	4.2	23.2	61.57	89
40497	24010	585	5.4	3.9	20.0	82.75	89
36611	24834	290	3.8	3.4	19.2	148.65	89
7970	24940	276	4.0	4.1	14.5	116.63	89
16587	25512	480	4.5	3.4	26.3	90.69	89
20611	25511	248	4.4	4.2	16.9	139.44	89
41162	25622	565	5.5	4.4	22.8	55.94	89
14080	25773	268	4.0	3.9	16.1	200.67	89
17109	27322	588	6.4	4.1	22.4	73.21	89
35796	29041	515	3.9	3.1	21.6	331.96	89
37949	29126	413	5.3	4.2	38.5	50.49	89
49098	29371	99	5.4	8.4	19.6	170.36	89
24474	30007	220	3.2	3.2	12.2	358.48	89
20413	30181	291	6.9	7.3	23.6	21.57	89
29438	30647	508	6.2	4.3	26.7	101.79	89
40300	31416	176	5.0	6.1	16.5	101.48	89
22225	32024	151	3.9	5.0	13.7	521.72	89
48521	31960	251	3.3	3.4	12.6	337.48	89
5869	33154	188	5.2	6.0	18.1	131.11	89
43609	34738	133	4.1	6.3	14.9	192.86	89
[truncated: 651,552 more rows]
