# Supplementary material for: The nanoscale organization of the Nipah virus fusion protein informs new membrane fusion mechanisms
Source: eLife. 2025 Jan 2;13:RP97017. doi: 10.7554/eLife.97017 (PMC11695058; doi:10.7554/eLife.97017)
Supplement: Figure 3—figure supplement 1—source data 1. [file elife-97017-fig3-figsupp1-data1.zip]

Archive with 12 entries (11 files):
- Figure 3-figure supplement 1_source data 1/
- __MACOSX/._Figure 3-figure supplement 1_source data 1
- Figure 3-figure supplement 1_source data 1/Q393L.jpg
- __MACOSX/Figure 3-figure supplement 1_source data 1/._Q393L.jpg
- Figure 3-figure supplement 1_source data 1/L53D.jpg
- __MACOSX/Figure 3-figure supplement 1_source data 1/._L53D.jpg
- Figure 3-figure supplement 1_source data 1/WT.jpg
- __MACOSX/Figure 3-figure supplement 1_source data 1/._WT.jpg
- Figure 3-figure supplement 1_source data 1/NC.jpg
- __MACOSX/Figure 3-figure supplement 1_source data 1/._NC.jpg
- Figure 3-figure supplement 1_source data 1/V108D.jpg
- __MACOSX/Figure 3-figure supplement 1_source data 1/._V108D.jpg
