# Supplementary material for: The nanoscale organization of the Nipah virus fusion protein informs new membrane fusion mechanisms
Source: eLife. 2025 Jan 2;13:RP97017. doi: 10.7554/eLife.97017 (PMC11695058; doi:10.7554/eLife.97017)
Supplement: Figure 3—figure supplement 1—source data 7. — Original files for western blot analysis. [file elife-97017-fig3-figsupp1-data7.zip]

Archive with 10 entries (9 files):
- Figure 3-figure supplement 1_source data 7/
- __MACOSX/._Figure 3-figure supplement 1_source data 7
- Figure 3-figure supplement 1_source data 7/F0.tif
- __MACOSX/Figure 3-figure supplement 1_source data 7/._F0.tif
- Figure 3-figure supplement 1_source data 7/F2.tif
- __MACOSX/Figure 3-figure supplement 1_source data 7/._F2.tif
- Figure 3-figure supplement 1_source data 7/G.tif
- __MACOSX/Figure 3-figure supplement 1_source data 7/._G.tif
- Figure 3-figure supplement 1_source data 7/G-ladder.tif
- __MACOSX/Figure 3-figure supplement 1_source data 7/._G-ladder.tif
