# Supplementary material for: The nanoscale organization of the Nipah virus fusion protein informs new membrane fusion mechanisms
Source: eLife. 2025 Jan 2;13:RP97017. doi: 10.7554/eLife.97017 (PMC11695058; doi:10.7554/eLife.97017)
Supplement: Figure 4—source data 1. — Original files for western blot analysis. [file elife-97017-fig4-data1.zip]

Archive with 10 entries (9 files):
- Figure 4_source data 1/
- __MACOSX/._Figure 4_source data 1
- Figure 4_source data 1/F0.tif
- __MACOSX/Figure 4_source data 1/._F0.tif
- Figure 4_source data 1/F2.tif
- __MACOSX/Figure 4_source data 1/._F2.tif
- Figure 4_source data 1/M.tif
- __MACOSX/Figure 4_source data 1/._M.tif
- Figure 4_source data 1/G.tif
- __MACOSX/Figure 4_source data 1/._G.tif
