# Supplementary material for: The nanoscale organization of the Nipah virus fusion protein informs new membrane fusion mechanisms
Source: eLife. 2025 Jan 2;13:RP97017. doi: 10.7554/eLife.97017 (PMC11695058; doi:10.7554/eLife.97017)
Supplement: Figure 4—source data 3. [file elife-97017-fig4-data3.zip]

Archive with 10 entries (9 files):
- Figure 4_source data 3/
- __MACOSX/._Figure 4_source data 3
- Figure 4_source data 3/WT(RGB).jpg
- __MACOSX/Figure 4_source data 3/._WT(RGB).jpg
- Figure 4_source data 3/L53D(RGB).jpg
- __MACOSX/Figure 4_source data 3/._L53D(RGB).jpg
- Figure 4_source data 3/V108D(RGB).jpg
- __MACOSX/Figure 4_source data 3/._V108D(RGB).jpg
- Figure 4_source data 3/Q393L(RGB).jpg
- __MACOSX/Figure 4_source data 3/._Q393L(RGB).jpg
