# Supplementary material for: The nanoscale organization of the Nipah virus fusion protein informs new membrane fusion mechanisms
Source: eLife. 2025 Jan 2;13:RP97017. doi: 10.7554/eLife.97017 (PMC11695058; doi:10.7554/eLife.97017)
Supplement: Figure 4—source data 4. [file elife-97017-fig4-data4.csv]

0	39.9249	22.4944	22.4944	24.4949	26.6458	26.6458	23.622	23.622	31.1609	35.1852	41.9881	43.3244	48.3632	39.064	35.3412	33.7194	24.3516	20.5426	19.0263	17.2916	15.748	18.7083	20.5426	22.0227	22.3607	21.6102	21.0238	21.0238	23	26	29.3087	30.2324	33.7194	31.273	23.1517	23.1517	27.0924	29.4449	18.7617	18.7617	18.7617	29.6816	33.2566	30.6757	30.6757	30.6757	32.1559	33.4963	34.3366
0	25.5734	25.5734	25.5734	27.4773	20.3224	20.3224	18.7083	18.7083	23.1517	17.9165	17.9165	18.5742	19.0263	20.5183	20.5183	15.2971	14.7648	14.7648	15.2971	14.4568	14.4568	15.2971	16.5529	18.3848	18.4932	19.4422	17.2916	17.2916	14.2829	9.69536	9.69536	14.2829	11.7047	10.4881	10.4881	10.4881	11.5758	16.9115	17	19.0263	19.7484	19.8746	20.0499	21.1187	21.6564	22.0454	22.8254	23	24.1661
0	18.7883	12.083	12.083	13.6382	13.6382	13.4536	13.4536	10.6301	13.4536	11.5758	11.3578	11.3578	11.8743	13.9284	14.5602	14.8661	12.0416	12.0416	10.4403	10.4881	10.4881	9.8995	10.247	10.8628	12.0416	11.4455	11.4455	12.4499	11.8743	11.8743	12.6886	14.0712	13.6382	13.6382	14.1421	14.1421	8.77496	8.77496	8.77496	10.4881	12.2066	12.7671	12.7671	13.0384	13.1149	12.7671	12.7671	14.6969	14.8661
0	13.4164	13.4164	13.4164	13.7477	19.4422	19.4422	12.8841	10.8167	10.8167	10.8167	11.3578	11.7473	12.083	12.4097	12.8841	13.4536	13.4536	13.4907	13.4907	13.6748	13.9284	14.5602	13.9284	11.225	9.43398	9.43398	9.43398	7.87401	7.87401	9.43398	9.69536	9.69536	7.87401	7.87401	7.87401	7.87401	9.64365	9.69536	8.77496	8.60233	7.68115	7.68115	7.68115	7.68115	8.60233	8.30662	7.07107	7.07107	7.07107
0	9.43398	9.43398	8.12404	7.87401	7.87401	7.87401	5.47723	5.19615	5.19615	4.89898	6	6.16441	6.40312	6.40312	6.16441	6.16441	6.16441	6.16441	6.9282	6.9282	7.14143	7.14143	7.28011	7.28011	7.2111	7.2111	7.34847	7.34847	7.34847	7.48331	7.68115	7.68115	8.06226	8.06226	7.81025	7.81025	8.06226	7.34847	7.28011	7.28011	8.06226	8.3666	8.544	8.544	8.544	8.60233	8.60233	8.60233	8.60233
0	17.4929	10.4403	9.94987	9.94987	9.94987	9.8995	9.8995	9.94987	10.0995	10.4403	12.1655	12.1655	12.1655	12.1655	13.4164	14.1774	15.1658	15.5885	16.4012	15.6525	13.7477	13.7477	13.7477	14.4914	15.5885	15.5885	15.7797	14.8997	14.8997	14.8997	16.5529	17.0294	14.3178	7.68115	7.68115	13.0767	13.0767	12.2066	12.2066	12.4499	14.2478	15.1658	15.2971	15.6205	17.3494	17.5214	17.1464	14.6287	14.6287
0	8.66025	8.66025	8.30662	8.66025	9.16515	9.43398	9.43398	9.43398	9.43398	10.0499	10.0499	10.4403	6.40312	5.38516	5.38516	10.4881	11.0454	12.0416	14.4914	15.843	16.5831	16.8819	18.0555	18	14.7648	14.7648	17.8885	18.1384	19.2094	21.7715	22.2261	21.6795	21.6102	21.2132	21.6102	17.4642	17.4642	17.4642	17.8326	17.8326	21.0238	21.2603	21.2132	21.2132	23.9583	23.9583	25.0998	27.9643	34.5688
0	29.2746	29.2746	24.7386	20.4939	19.105	20.4939	15.748	15.748	16.1245	17	26.7021	26.7021	26.7021	27.037	28.3019	28.931	28.931	20.9284	20.9284	19.9499	14.3527	10.198	10.198	10.198	11.1803	11.1803	11.1803	11.1803	10.8167	10.8167	10	10	11.1803	8.60233	8.60233	8.60233	11.3578	11.4018	11.4018	11.5758	11.7473	12.2474	12.2474	11.1803	11.1803	12.2474	12.3693	12.3693	12.3693
0	15.843	13.784	11.5758	11.5758	10.247	8.48528	8.48528	10.8628	11.5758	13.4536	13.784	13.784	13.0384	13.0384	13.784	9.16515	9.16515	13.6382	15.1327	15.1327	15.1327	15.843	15.843	17.3205	17.7482	18.412	18.412	13.0384	10.7703	8.60233	8.60233	10.7703	10.7703	11.5758	12.2474	12.4097	13.7477	14.4568	14.4568	15.843	16.4012	17.2337	17.4356	17.6918	17.6918	17.6918	18.9737	19.1311	20.8327
0	18.6011	16.6433	16.4012	16.4012	16.4012	14.5945	14.3527	14.3527	14.3527	11.0454	11.0454	13.6015	13.9284	13.9284	14.5945	14.5945	15.1658	15.5885	16.1555	17.0587	12.4499	12.4499	13.1909	14.3178	17.5499	18.4932	19.2094	19.2094	19.2094	19.6214	19.6214	19.0263	19.0263	19.0263	19.7231	21.4709	21.4709	22.8692	24.4949	24.5357	25.8844	24.1868	18.0555	17.2627	17.2047	12.8062	11.7047	11.7047	12.4097
0	13	10.6301	9	9	10.6301	12.7279	12.9615	13	11.5758	7.48331	7.48331	7.48331	9.43398	11.5758	11.8743	12.2066	12.8841	12.8841	12.8841	14.0357	14.0357	14.1421	14.3527	14.7309	15.0665	15.3948	15.906	15.1658	15.1658	15.1658	10.7238	9.38083	9.27362	8.30662	9.8995	11.5758	11.5758	11.5758	12.4499	13.4907	13.6015	14.7648	13.9284	9.8995	9.8995	15	14.3527	13.9284	13.9284
0	27.7489	25.2389	23.6008	23.6008	13.0384	13.0384	13.0384	16.4924	17.5499	17.5499	20.7846	20.8087	22.1133	20.5913	20.5913	17.2916	16.0312	17.2916	18.0555	20.5913	24.0624	24.2074	25.02	24.5967	24.5967	24.5967	25.2389	22.2935	18.1384	18.1384	14.9666	20.2237	22.2935	16.1555	15.1658	14.4914	14.4914	14.4914	14.5258	16.1555	16.1555	17.7482	17.7482	17.7482	18.1384	18.4932	18.4932	20.8567	20.8567
0	11.3578	11.3578	11.3578	11.3578	13.0384	12.2066	8.94427	8.94427	8.94427	9.11043	9.11043	9.79796	10.6301	10.6301	10.6301	11.225	11.225	11.5758	11.8322	11.8322	11.8322	7.87401	9.84886	8.60233	8.60233	7.61577	5.91608	5.09902	5.09902	6.08276	6.40312	4.58258	4.58258	4.58258	5.19615	5.38516	5.38516	6.16441	5.91608	4.24264	4.24264	6.08276	6.08276	6.08276	5.38516	4.69042	5.09902	5.09902	5.09902
0	16.5831	16.5831	14.4222	14.8661	14.8661	15	15.1658	16.0312	16.3707	16.5831	16.4012	15.9374	13.4536	13.4536	14.0712	15.2971	14.1421	14.1421	11.4455	10.2956	10.2956	10.7703	11.225	11.3578	11.5326	12.2474	14.1421	13.6382	13.6015	13.6015	13.6015	13.6382	13.7477	14.2478	13.9642	13.9642	12.6491	12.9615	14.3527	14.3527	14.3527	14.3527	14.5945	14.8661	14.8661	14.8661	14.8661	12.5698	12.5698
0	25.4755	14.4568	14.4568	14.4568	15.2971	17.4929	18.3576	19.7484	19.7484	19.7484	18.7083	16.1555	16.1555	17.2337	14.0712	14.0712	16.1555	16.3401	19.4165	15.6844	15.6844	15.6844	13.1909	13.1909	13.4164	13.4164	13.0767	13.0767	13.6748	13.6748	12.8062	12.8062	12.4499	12.4499	12.53	12.53	13.4907	13.7477	14.0357	15	15.2315	15.2971	15.6525	15.5885	15.5885	15.8114	15.9374	16.1245	16.3095
0	30.0998	26.3818	16.4012	12.2474	12.2474	16.4012	15.843	11.7473	11.7473	12.8841	12.8841	13.1909	13.9284	14.6969	14.6969	13.0384	13.0384	13.0384	15.2643	15.748	14.6969	14.6969	14.4914	14.4914	13	13.6015	15.748	15.843	16.5529	16.7631	17.72	17.8326	18.9737	19.0263	19.0263	19.0263	19.0263	13.1149	19.3907	20.025	20.4939	20.6155	20.7123	20.8327	21.9545	21.9545	22.0454	22.2935	22.5832
0	28.4429	28.4429	28.4429	23.5584	23.516	23.516	22.4722	16.0624	16.0624	9.43398	9.27362	9.27362	10.8628	12.083	12.6886	10.247	10.247	10.247	11.3578	13.1909	13.3417	15.5885	15.5885	15.5885	12.2066	12.2066	9.48683	8.66025	8.66025	12.5698	13.3417	14.8661	15	15.2971	15.843	11.5326	10.247	6.40312	7.2111	9	10.247	11.5758	11.7047	15.1658	15.1658	15.1658	14.7986	15	16.0312
0	41.6653	41.6653	37.4833	22.8254	13.9642	13.6015	13.6015	13.9642	13.9642	13.9642	16.4012	17.5784	17.5784	16.1555	16.1555	18.2209	18.2209	19.2094	19.3907	19.3907	19.3907	21.1187	21.8632	22.0227	24.9199	28.6705	29.9666	30.7571	32.0624	34.5398	22.3607	22.3607	18.0278	18.0278	18.0278	22.3607	22.3607	22.3607	22.8254	24.5967	26.1725	28.3373	29.2233	31.7805	34.4384	38.1182	38.1182	44.4747	45.7165
0	18.7083	18.7083	14.5602	11.3578	11.3578	11.3578	14.0712	12.3693	8.3666	8.3666	8.3666	9.48683	9.48683	10.198	10.198	11.4455	10.4881	10.4881	10.4881	11.1803	11.1803	12.083	9.27362	6.40312	6.40312	8.66025	8.66025	8.66025	12.5698	12.8062	12.8062	13.0767	13.7477	13.7477	11.3578	11.3578	12.3693	12.9615	12.9615	12.9615	14.9666	15.2971	15.4272	15.5885	15.8114	15.9374	16.1555	16.4012	16.9115
0	19.6469	15.748	15.2971	14.2478	15.2971	13.4164	11.1803	11.0905	10.247	10.2956	7.14143	7.14143	7.14143	7.87401	7.28011	7.28011	8.06226	9.8995	10.3441	10.3441	10.4403	11.0454	11.7898	12.3693	12.6886	13	13	13.1149	13.1149	14.3527	13.7477	13.7477	9.43398	9.43398	6.08276	10.8628	12.5698	12.5698	12.083	10.7238	13.3791	14.2478	14.3178	14.7309	14.7309	14.0357	11.225	11.225	11.8743
0	30.6757	20.0499	20.0499	20.0499	21.2132	18.868	18.868	21.2132	18.8149	18.8149	18.8149	20.7123	21.9317	22.1133	22.2261	22.2261	21.9317	21.9317	22.4499	22.4499	19.3391	22.4499	22.4499	23.8956	23.9374	24.9199	22.2261	22.2261	25.671	27.3861	28.8097	29.4279	31.8904	32.3883	32.665	32.665	30.9031	30.9031	31.5595	33.1512	33.4216	35.8608	35.7351	35.7351	35.7351	25.02	17.9165	17.9165	17.1172
0	20.2485	20.2485	20.2485	19.8997	20.2731	21.1187	23.3666	22.891	23.3666	22.2261	15.7797	13.7477	9.43398	9.43398	12.1244	13.6382	13.6382	9.64365	9.48683	9.48683	11.7473	11.7473	11.7473	13.3417	14.7648	13.3417	12.1244	12.1244	12.1244	10.8167	12.2066	13.0767	13.784	13.784	12.083	13.7477	15.748	15.843	16.4012	13.9284	9.43398	9.43398	13.1909	14.7648	16.5227	18.0278	18.6815	18.868	19.105
0	34.0147	30.2985	30.2985	30.2985	22.383	13.784	13.784	13.784	13.784	13.784	12.4097	12.4097	12.8062	14.8661	14.8661	14.8661	14	15.1658	15.5242	8.60233	6.40312	6.40312	6.40312	11.7898	14.6969	14.6969	14.6969	10.4881	12.8452	10.7703	10.3923	10.247	10.247	10.3923	9.79796	7.81025	7.81025	8.94427	8.77496	8.77496	9	9.27362	9.38083	9.48683	10.7703	11.1803	11.225	11.5758	9.27362
0	11.6619	8.3666	8.3666	8.3666	8.12404	8.77496	9.21954	9.27362	8.12404	6.7082	6.7082	7.34847	6.55744	6.55744	7.14143	7.87401	9.79796	10.198	9.8995	7.34847	7.34847	7.34847	7.14143	7.14143	7.14143	7.14143	8.24621	9.27362	9.27362	9.43398	9.27362	8.12404	7.87401	7.87401	8.24621	8.48528	8.48528	9.43398	9.64365	9.43398	7.87401	7.81025	7.2111	6.40312	6.40312	6.63325	6.63325	6.63325	7.54983
0	30.7896	25.7294	22.1585	22.1585	30.0832	30.7896	17.3781	17.088	17.088	17.3781	21.4243	21.5639	22.6495	22.6495	24.4131	17.9722	16.1864	16.1864	16.1864	17.9722	17.9722	20.5183	20.5183	21.1187	21.7486	23.9583	24.2899	24.4336	26.5707	29.0517	32.1714	32.3883	32.619	32.619	33	33	33	33.4813	34.7131	34.7707	35.9305	38.2753	38.2753	38.2753	38.5487	40.6202	40.6202	40.6202	35.3836
0	12.8452	11.0905	11.0905	12.8452	12.8452	12.8452	13.9642	13.9642	13.9642	13.4164	13.4164	14.0712	14.2829	14.4914	14.5602	15.5242	16.5227	15.3623	15.3623	15.3623	16.7631	15.2643	15.2643	15.2643	17.3494	17.72	17.0294	14.8661	14.8661	16.6132	17.8326	17.8326	9.8995	9.8995	9.8995	13.6015	13.6382	14.0357	14.0712	14.8661	16.3095	17.2916	17.3494	17.4929	17.8326	17.9165	17.9165	18	17.2047
0	22.561	13.0767	8.48528	8.48528	12.3693	10.6301	10.6301	9.16515	10.6301	11.3578	11.3578	11.3578	11.3578	11.3578	12.7279	13.0767	13.1529	14.0357	14.7986	15.843	15.5563	10.8628	10.8628	13.1909	14.4914	14.4914	14.4914	15.7797	15.7797	15.843	15.843	15.8114	14.2478	14.2478	15.8114	15.8114	15.8114	16.4317	17.5784	17.8326	17.8326	17.8326	18.0555	19.0263	19.1311	19.1311	16.0624	13	13
0	9.21954	6.7082	6.7082	7.87401	9.21954	9.69536	9.69536	10.3441	10.3923	11.4455	12.083	12.5698	11.7473	11.7473	12.5698	11.1803	11.1803	9.27362	5.09902	5.09902	8.48528	10.8167	11.6619	12.8452	12.8452	13.3417	13.3417	13.3417	13.4536	13.4907	13.9284	13.9284	14.4568	14.5945	14.5945	14.3178	14.3178	15.0997	15.1327	15.3948	15.6205	15.6525	15.6525	15.748	12.4097	12.4097	12.4097	16.0312	16.4317
0	31.6386	27.2213	22.4499	14.2127	14.2127	10.0499	12.1244	12.1244	14.9666	17.2627	21.7715	19.6469	16.1245	16.1245	22.4499	26.8328	28.6356	29.2233	29.7321	31.5911	22.4944	22.4944	22.4944	21	23.3452	20.6882	20.6882	13.9642	13.9642	21.1187	21.4709	21.2368	14.4914	14.4914	14.2478	11.4455	11.4455	15.2971	17.2916	17.5499	17.5499	17.5499	19.0263	19.0263	19.0263	19.3391	19.3391	20.4206	20.4206
0	14.3527	12.083	9.27362	8.544	4.69042	3.16228	3.16228	6	5.38516	3.31662	3.31662	3.31662	2.44949	2.82843	3.31662	4.47214	5.09902	5.09902	5.09902	5.09902	4.3589	5	5.09902	5.09902	4.24264	4.24264	4.24264	5.38516	5.38516	5.09902	4.3589	4.3589	5.09902	5.38516	5.38516	5.38516	5.38516	5.65685	5.83095	6.08276	6	3.60555	3.60555	3.60555	4.3589	5.09902	5.38516	5.38516	6.40312
0	30.1496	16.0624	12.8062	12.8062	12.8062	12.2066	12.2066	13.3417	14.3527	14.3527	15.1658	15.1327	14.7648	11.7473	11.7473	11.7473	13.8924	13.8924	9.27362	8.60233	8.60233	10.0499	12.2066	13.8564	14.0357	14.4568	14.7986	15.0665	14.1774	10.3441	9.27362	9.27362	10.3441	11.4018	11.3578	11.3578	11.3578	11.3578	9.94987	9.94987	11.4455	11.5326	11.5326	11.5326	11.7473	12.6886	12.9615	12.8062	12.8062
0	15.6525	12.8841	12.8841	14.5602	14.7648	16.0624	11.4455	9.11043	7.2111	8.7178	10.3441	11.8743	14.1421	14.2829	15.0333	8.24621	8.24621	8.24621	12.5698	14.7986	15.0333	15.0333	14.7309	14.7309	15.7797	16.1245	16.1555	17.5499	16.8819	13.4536	12.6886	12.6886	14.2127	18.5472	18.5472	18.6011	19.5959	19.8494	19.8494	19.8997	20.6398	21.5639	21.2132	19.1311	19.1311	19.1311	12.53	19.5448	22.3159
0	27.5136	27.5136	24.1868	13.4907	11.5758	10.0995	10.0995	10.6771	10.6771	12.0416	12.0416	12.0416	12.2066	12.2066	12.2066	12.8062	12.8062	12.083	12.083	12.3693	12.8062	13.1529	13.1529	13.4907	9.69536	9.69536	11.4455	12.4097	14.3178	15.2643	15.5242	15.8114	15.8114	15.8114	15.8114	14.1421	16.7631	16.3095	16.3095	16.3095	16.7631	17.3781	17.4929	18.0278	18.1659	19.5192	20.6398	21.9317	22.6495
0	29.3428	29.3428	24.8395	17.9722	13.0384	11.4018	11.4018	11.4018	11.4018	11.4018	12.2066	12.8841	12.8841	13.4907	14.5602	15.2971	15.2971	16.5831	16.3095	13.4536	12.1244	9.05539	9.05539	9.05539	9.8995	13	13.6015	9.53939	9.48683	9.48683	7.34847	7.34847	9.53939	10.2956	10.2956	10.2956	10.8628	13.6015	14.1421	13.3041	11.0905	11.0905	11.3578	13.9642	13.4907	12.3693	12.3693	12.8841	13.4164
0	75.8749	75.8749	75.8749	85.7263	66.4003	49.4469	44.3283	42.9651	27.8029	27.8029	15.6525	15.1327	12.4499	12.9615	12.9615	14.0712	15	15	15	15.843	16.4317	17.1172	16.4317	16.4317	15.6525	15.6525	9.43398	8.48528	8.48528	9.43398	9.94987	9.94987	9.94987	9.43398	9.43398	7.07107	6.63325	6.63325	9.8995	8.66025	8.66025	7.54983	8.66025	10.0499	11.5326	12.2474	12.3288	13.0384	15.2971
0	22.4722	17.0294	16.4012	16.4012	18.4662	20.4206	20.8087	22.2036	22.2935	22.2935	22.2935	18.1659	22.3607	22.383	14.3178	14.3178	9.53939	15.7797	17.4929	24.7184	21.4009	21.4009	18.6279	16.0624	14.8661	14.8661	11.7898	9.69536	7.87401	7.87401	9.69536	14.5258	16.0624	16.1864	17.72	17.72	17.72	18.868	19.7484	19.8746	20.5183	21.587	19.9499	17.9444	16.8819	17.9444	17.8326	17.8326	19.0263
0	37.4967	23.7908	21	21	17.0294	17.0294	17.0294	13.4907	12.4097	12.4097	15.3948	16.7929	13.3417	11.5758	10.4881	10.4881	11.5758	13.0767	13.3417	14.7986	14.1774	9.27362	8.48528	8.48528	14.6969	15.3948	15.3948	14	16.1245	16.0312	16.0312	14.8997	16.1555	16.7631	16.7631	16.1555	13.4907	13.4907	16.1555	17.1464	17.1464	15.1658	15.1658	17.1464	17.5214	17.6918	17.6918	15.5563	14.2478
0	33.3017	19.5192	15.0665	15.0665	15.0665	14.0712	14.0712	15.0665	14.6969	14.6969	15.2971	15.2971	15.5885	15.5885	12.8841	12.8841	12.8841	20.1246	18.9737	18.9737	18.9737	21	21.4009	20.4695	19.2094	17.8045	17.8045	19.2094	20.4695	22.0227	22.2935	23.0217	23.0217	23.1084	21.8632	21.8632	20.445	20.445	17.1464	13.7477	12.7279	12.7279	17.2337	17.2337	17.2337	14.7309	14.7309	16.8819	16.8819
0	37.7094	26.1725	26.1725	26.1725	26.1725	28.4429	29.4958	34.0147	35.8608	33.4813	27.5862	24.779	13.8924	13.8924	13.8924	18.7883	14.3527	11.5758	11.5758	12.9615	14.1421	14.3527	17.72	17.9722	19.4165	21.6795	20.6398	20.6398	22.4944	25.9422	25.9422	25.9422	28.8791	29.1376	30.1496	33.4813	33.4813	33.4813	34.5688	35.3553	35.3553	33.121	27.6225	21.1896	16.6733	16.6733	17.7482	24.9199	24.9199
0	26.2488	26.2488	21.2368	26.2488	24.8596	21.3776	14.2127	14.2127	12.2066	12.2066	10.0995	10.0995	13.4164	14.2127	14.5602	15.748	17.5214	17.8326	17.8326	17.8326	17.4929	17.4929	17.8326	15.2643	17.9165	17.9165	17.9165	18.0555	18.2757	18.2757	18.2757	19.8242	19.8494	20.7364	21.4243	21.8403	22.0454	23.4521	23.8747	25.3574	25.7099	19.4165	16.9115	16.9115	17.2916	19.6977	19.6977	21.1896	21.1896
0	24.7588	24.7588	20.664	17.2916	16.7631	16.0624	13.9284	13.9284	12.8062	8.30662	8.30662	8.30662	9.27362	11.1803	11.4455	11.4455	11.8743	11	11	12.2066	12.8062	14.0357	14.1774	14.4222	13.9284	13.0384	13.0384	11.4891	11.4891	13.9284	5.74456	5.74456	5.74456	8.30662	8.30662	8.30662	9.69536	10.247	10.247	10.247	10.4881	11	12.1244	13.1529	15.2971	15.2971	15.5885	15.5885	14.8997
0	23.9374	19.5192	19.5192	19.5192	18.0555	11.8743	11.8743	12.6886	14.0357	15.0665	15.0665	15.5242	15.5242	14.2127	14.2127	11.4018	11.4018	11.4018	11.3578	9	9	11.4455	11.6619	11.6619	11.6619	11.6619	11.7473	11.7473	9.43398	9.43398	9.43398	11.3578	11.7473	11.8743	12.0416	12.0416	12.0416	12.083	12.083	12.2066	13.1529	13.1909	13.9284	14	14	14	14.9666	14.9666	14.9666
0	18.2209	18.2209	16.3095	16.3095	16.3095	16.3095	16.4012	16.6733	17.2916	18	19.8242	20.7123	20.7123	20.7123	20.3224	21.1187	21.7715	22.2036	22.2261	21.4709	20.8327	16.5831	16.5831	17.6068	16.7332	16.7332	18.4391	20.664	20.664	22.4054	20.6155	20.6155	19.6469	21.2603	21.2603	21.2603	20.0499	19.3391	14.3178	14.3178	14.3178	15.2643	15.843	12.5698	12.5698	12.5698	12.5698	14.0712	17.1464
0	18.2757	18.0278	18.0278	18.0278	15.1658	13.0767	10.8167	10.8167	10.8167	10.7703	11.0454	13.1909	13.1529	13.1529	13.3041	16.3095	16.4317	17.1464	17.4356	17.2337	16.6132	12.3693	12.3693	10.2956	10.2956	10.2956	12.8062	9.64365	9.64365	14.8661	14.8997	15.0665	15.1327	15.1327	15.4272	11.0905	7.81025	7.81025	7.81025	7.81025	8.3666	9.43398	10	10.3923	11.4018	11.7047	12	9.21954	9.21954
0	14.1774	14.1774	14.1774	10.4881	10.4881	10.4881	12.4499	12.4499	12.4499	13.784	14.2829	9	8.60233	8.60233	9	9.69536	9.69536	9.48683	5.91608	5.91608	10.4881	11.5326	11.0905	11.0905	9.05539	9.05539	11	11.0905	11.7047	10.3923	10.3923	8.3666	9.48683	11.7898	11.0905	10.247	8.544	8.544	9.69536	10.198	9.27362	9.27362	9.8995	9.8995	9.8995	9.8995	10.8628	11.0905	11.0905
0	10.8167	10.8167	10.8167	11.0905	11.0905	10	11.225	11.4455	10.7703	10.7703	11.0905	11.0905	11.5758	11.5758	11.5758	10.4881	9	9	7.34847	9.43398	9.48683	10.4881	11.7047	11.7047	11.7047	11.8743	11.8743	9.43398	9.43398	9.53939	9.53939	9.53939	9.21954	9.21954	9.8995	10.0499	10.6771	11.4455	11.5758	11.8743	12.2474	12.3693	12.3693	12.6886	11.6619	11.6619	12.6886	12.7279	13.0384
0	92.0109	46.0869	35.6371	30.2324	28.8791	22.0227	15.8114	15.8114	20.0499	16.2481	12.0416	12.0416	13.4536	18.1384	16.7332	16.7332	16.7332	17.72	15.7797	15.1658	10.3441	10.3441	10.3441	11.5326	9.48683	9.48683	11.6619	11.6619	12.2066	13.0384	12.3693	10.6771	10.6771	10.6771	10.7238	10.8167	10.8167	10.3441	10.3441	11.1803	11.1803	11.1803	11.225	11.225	11.8743	12.083	12.3693	13.1529	12.083
0	13.7477	10.247	9.21954	9.11043	9.11043	9	8.544	8.12404	8.12404	6.40312	6.16441	6.16441	6.40312	7	8.06226	6.78233	4.58258	4.24264	4.24264	4.24264	4.58258	4.58258	4.58258	4.58258	4.24264	3.74166	3.74166	3.60555	3.74166	3.74166	3.74166	3.74166	4.12311	4.24264	4.3589	4.47214	4.47214	4.24264	3.31662	3.31662	3.31662	3.74166	4.12311	4.58258	3.74166	3.4641	3	2.82843	2.82843
0	61.0328	30.5287	23.0434	23.0434	20.6398	12.2066	12.2066	10.8628	10.8628	12.3288	13.6015	13.0767	13.6015	15.0333	15.0333	11.3578	9.69536	9.69536	11.3578	11.3578	11.3578	9.16515	11.3578	11.3578	11.3578	11.9164	11.9164	12.2066	13.0767	13.3791	13.3791	14	14.0357	14.0712	12.3693	11.7047	11.7047	12.3693	13	12.3693	12.3693	12.3693	9.43398	9.43398	9.79796	10.6301	11.225	10.7703	9.05539
0	32.573	25.7099	25.7099	19.105	15.3948	14.3178	19.9249	15.3623	10.0499	10.0499	10.0499	26.7582	29.1719	30	19.6723	19.6723	13.4536	13.4536	13.9284	15.2971	15.2971	12.53	11.7473	15	16.7631	16.7631	12.4499	12.4499	12.53	12.53	13.7477	10.6771	10.6771	11.3578	14.3527	14.3527	15.7797	15.5242	15.5242	17.1172	17.72	17.9444	18.412	19.2094	19.7231	19.7231	19.8242	19.3391	19.3391
0	13.6748	10.198	10.198	13.6748	14.0357	14.5258	14.7309	17.6635	17.9165	18.1384	18.1384	18.1384	18.1659	19.2354	19.2614	16.7631	15.8114	15.8114	16.3095	14.8661	14.8661	15.6205	13.4164	13.4164	15.0665	16.3095	17.2337	17.3494	17.4642	17.4642	18.412	14.5258	14.5258	18.868	19.1311	19.3907	19.5192	19.5192	18.2757	16.9115	16.9115	13.0767	21.3073	22.7156	22.7596	23.0217	23.622	24.8797	24.8797
0	24.0624	18.7083	16.6433	16.6433	16.0312	15.4272	15.4272	18.4391	19.4165	19.2094	13.4536	13.4536	12.7671	13.7477	13.7477	15.6844	15.6844	16.3095	17.2627	17.2627	17.2627	20.3961	20.3961	21.1187	15.843	15.843	15.843	15.843	15.9374	15.9374	17.0587	17.0587	20.7123	20.7364	21.2603	22.0907	22.0907	22.0907	22.4944	17.3781	17.3781	16.0312	17.3781	19.4422	22.0454	22.1133	22.4944	16.4317	16.4317
0	21.1187	14.3527	14.3527	15.5563	17.3781	18.4662	15.748	10.6771	10.6771	10.6771	12.4097	8.12404	8.12404	6.40312	6.40312	7.07107	7.34847	6.16441	5.74456	10.247	12.083	12.083	12.3693	14.4914	10.198	8.18535	8.18535	10.4881	11.4455	11.6619	12.6886	12.6886	12.6886	12.6886	13.1529	14.6969	14.8997	15.748	15.748	16.0935	16.1555	16.1555	16.0312	16.0312	14.6969	14.6969	15.7797	15.7797	15.7797
0	17.6918	12.083	12.083	17.9722	19.6723	19.9249	22.9783	21.5639	31.1288	32.4654	27.3861	27.3861	16.1555	16.1555	15.3297	15.3297	18.2483	19.1311	23.7487	25.4755	25.807	25.807	23.2164	18.7083	26.1151	27.3861	30.8869	33.7935	34.5398	35.0714	35.0714	31.209	23.8537	23.8537	25.5147	23.3238	17.4642	11.4891	11.4891	11.4891	11.4891	12.1244	14.0357	15	16.4012	17.2916	17.2916	17.6068	17.6068
0	17.4642	15.0665	15.0665	19.6214	20.8567	20.8567	19.2094	19.2094	23.4094	23.4521	23.9583	23.9583	25.4165	25.4165	23.8956	23.3452	23.8956	24.5153	24.7184	20.9284	20.9284	23.8537	24.779	25.9422	25.9808	26.2488	27.313	27.313	27.5318	27.5318	27.5318	27.5318	28.3019	28.3019	29.5466	29.5466	29.8161	29.8329	29.8329	29.8329	29.8998	29.9833	30.3645	30.3645	26.3818	26.3818	25.1595	30.8545	25.2389
0	40.0625	31.6386	26.9444	22.4944	22.1585	21.9545	21.6564	17.0294	17.0294	17.72	20.6155	21.6564	21.9545	23.8537	26.9444	28.6007	30.1662	30.1662	21.3073	21.3073	22.5832	22.5832	30.2324	30.545	33.121	36.1939	36.4006	38.6394	39.2301	29.8329	29.5635	29.5635	29.5635	30.4795	32.7567	41.8808	42.2611	42.2611	42.1782	34.0734	34.0734	34.0734	29.4279	27.2947	27.2213	34.2491	36.9324	29.2233	26.4764
0	40.0625	31.6386	26.9444	22.4944	22.1585	21.9545	21.6564	17.0294	17.0294	17.72	20.6155	21.6564	21.9545	23.8537	26.9444	28.6007	30.1662	30.1662	21.3073	21.3073	22.5832	22.5832	30.2324	30.545	33.121	36.1939	36.4006	38.6394	39.2301	29.8329	29.5635	29.5635	29.5635	30.4795	32.7567	41.8808	42.2611	42.2611	42.1782	34.0734	34.0734	34.0734	29.4279	27.2947	27.2213	34.2491	36.9324	29.2233	26.4764
0	58.3524	58.3524	58.3524	43.1277	33.2566	33.2566	40.2244	45.1885	49.051	52.7352	52.7352	54.0093	55.1453	58.4294	55.8838	55.2359	54.6535	54.6535	55.1906	55.1906	58.4294	58.8218	59.2199	61.5224	68.7968	53.301	48.4252	34.2637	34.2637	33.0151	33.0151	31.6386	31.6386	40.9145	45.31	45.9239	52.259	66.2873	63.4823	32.5269	19.2354	19.2354	15.6205	24.4949	34.7563	27.3861	22.8254	18.7083	22.8254
0	65.3452	41.7373	31.6702	31.6702	33.541	22.8692	21.1187	19.7231	15.0333	16.4317	16.4317	19.7231	19.7231	20.3224	20.3224	17.4929	15.5242	15.5242	15.5242	15.5242	17.9444	20.4939	22.1359	21.1187	17.088	17.088	18.1384	21.1187	21.9545	14.4568	9.8995	9.8995	14.3527	20.4206	23.0868	23.7908	24.3721	24.7184	24.7588	25.4951	25.5147	25.5539	25.5539	25.5539	26.0384	26.7208	26.7769	26.7769	24.0416
0	17.3781	17.3781	17.3781	18.412	22.2036	21.6795	21.6795	14.0357	14.0357	14.0357	14.0357	14.7648	18.7883	21.7945	22.1359	22.1359	25.8844	27.9643	27.9643	27.9643	23.4521	23.4521	28	28.0357	29.0861	29.1719	32.7719	32.7872	30.3315	30.3315	28.2312	24.2281	24.2281	20.4695	17.2627	17.2627	33.0757	33.3467	33.8378	34.0147	35.3977	35.4683	36.524	37.0675	39	44.587	45.0999	45.4753	46.9148
0	32.5115	16.0312	15.2643	15	15.2643	8.24621	8.24621	8.24621	8.24621	7.68115	7.68115	8.77496	9.43398	9	8.83176	7.81025	6.78233	7.81025	8.12404	8.544	8.544	8.544	8.06226	8.06226	8.66025	9.53939	9.53939	9.53939	10	10.4403	11.225	11.225	10.7238	10.7238	9.69536	9.48683	8.48528	8.48528	8.48528	7.61577	10.0499	10.0499	10.0499	10.7703	11	11.4455	13.0384	13.0767	13.0767
0	78.3964	78.3964	78.3964	57.1839	57.1839	32.665	32.665	28.0891	27.5862	25.5734	19.8494	11.7473	11.7473	15.2971	17.2337	25.9615	25.9615	22.383	22.383	26.096	26.6458	27.4955	27.4955	27.4955	21.6102	21.6102	27.5681	26.6271	26.6271	27.9106	28.3019	29.1719	37.5366	38.0263	49.7393	49.7393	49.7393	37.3765	37.3765	37.3765	32.3883	32.3883	41.5933	52.2398	56.0892	79.511	43.9773	32.3265	28.5832
0	37.4433	37.4433	27.7669	27.4955	24.5967	33.5857	33.5857	29.2916	29.2916	34.176	34.5688	35.0714	33.2415	32.3265	21.9317	21.9317	19.2094	14.6969	14.1421	13.1909	9.8995	9.8995	8.06226	8.06226	8.544	9	11.4018	12.6886	12.8841	10.6301	9.11043	9.11043	9.8995	10.0499	10.0499	10.2956	10.2956	10.6771	11.1803	11.1803	11.7473	12.4499	13.1529	13.3417	13.4164	14.3178	14.4568	14.6287	15.5563
0	37.6298	37.6298	35.2846	35.2846	37.6298	31.1609	30.0666	40.8289	30.6105	24.2281	18.0555	18.0555	18.0555	19.6469	23.1517	24.779	25.671	28.178	22.8254	15.6844	15.6844	15.6844	22.891	27.9643	30.8707	31.1609	31.3209	32.573	32.573	34.2345	35.9166	36.1801	36.2491	42.3438	27.9285	27.9285	21.4243	15.0665	14.8661	14.8661	16.3401	20.4695	25.4165	25.4165	25.4165	26.7021	26.7021	26.7021	26.8514
0	54.5252	54.5252	31.686	31.686	29.4279	30.4959	18.0555	18.0555	11.8322	18.0555	20.6155	25.3772	25.3772	15.7797	15.7797	12.6886	15.3948	14.6969	14.6969	14.6969	15.3948	20.1246	20.3224	21.1896	21.1896	17.2916	15.5242	15.5242	15.5242	11.5326	11.5326	12.1244	12.8452	15.9374	15.9374	15.9374	19.3391	20.6882	21.5639	21.7256	22.0227	22.4499	21.2368	17.0587	17.0587	21.2368	22.4944	22.7596	23.2594
0	21.4476	21.4476	21.4476	22.1811	16.8819	16.8819	16.8819	16.8819	16.1555	16.1555	22.5167	20.9045	20.9045	17.4642	15.0997	17.7482	17.7482	17.7482	19.2354	21.7256	21.7256	21.7256	22.4054	16.3401	16.3401	25.9615	26.7021	28.0891	30.6105	31.5278	26.2488	22.6936	22.6936	22.6936	24.2693	31.6544	31.8748	31.686	24.4949	24.4949	24.4949	28.8097	33.5559	35.4683	29.8831	29.8831	29.7658	28.9137	26.3818
0	19.7231	15.4272	15.4272	19.7231	22.6495	22.8473	28.0891	19.2354	19.2354	15.8114	16.1555	19.2354	19.3391	22.5832	22.6936	24.2693	25.4755	25.4755	25.4755	24.3516	21.7486	24.3516	24.3721	24.5967	26.7769	28.4605	32.2645	33.4813	36.0278	40.9634	40.9634	40.9634	43.4626	43.8292	44.1135	44.3396	48.9387	53.5444	53.9073	16.6733	13.7477	13.7477	12.8452	16.6733	13.5647	13.2665	13.5647	19.0526	21.2132
0	99.4485	99.4485	49.1325	33.3017	32.45	32.45	28.0891	28.0891	21.4009	21.4009	22.2261	26.8514	28.0891	27.9285	27.9285	28.5657	28.5657	28.5657	36.3731	38.1314	25.5734	25.5734	23.6008	23.0651	23.0651	22.1133	22.1133	23.6008	27.3679	27.4408	29.5973	32.3883	32.1248	32.1248	32.1248	32.7109	33.2566	25.9615	25.6125	22.2935	22.2935	25.6125	34.2637	34.2637	34.2637	35.0143	28.3196	28.3196	28.3196
0	20.8327	20.8327	14.2829	14.2829	11.0454	11.0454	14.5602	14.6287	11.5326	11.5326	17.72	11.225	11.225	11.225	12.8062	20.8327	21	21.1896	21.1896	18.9737	17.72	18.9737	13.6015	9.43398	9.43398	13.6015	13.6015	13.6382	12.8841	12.8841	12.3693	18.1659	18.1659	18.1659	16.0312	16.0312	18.1934	18.1934	18.1934	18.9737	19.0263	19.6214	20.347	21.2368	12.3288	12.3288	12.3288	9.8995	9.8995
0	23.4307	21.1187	19.7231	19.7231	16.1555	16.1555	18.7083	18.7083	19.4165	15.3297	15.3297	21.2132	22.3607	23.1733	23.7908	23.7908	24.9199	25.5147	25.5147	25.5147	25.9615	25.9615	25.9615	26.1916	24.3311	22.3159	21	21	21	22.561	22.561	16.1555	16.1555	17.0294	17.3494	17.3494	17.3494	17.3494	19.8242	19.799	19.799	19.8242	22.7376	24.5357	8.77496	8.77496	8.77496	11.7047	15.2643
0	24.1039	21.9317	21.9317	21.8403	21.8403	21.8403	21.8403	19.8997	19.8997	18.9209	15.8114	15.8114	15.8114	18.4932	18.9209	15.748	12.2474	11.4891	11.4891	11.4891	12.2474	13.1529	10.0499	10.0499	8.60233	10.9545	11	11.4455	11.5758	13.0767	10.3923	10.3923	10.3923	10.8167	11.1803	12.8062	12.8062	13.1909	13.1909	11.225	13.1909	13.3041	13.3791	13.3791	13.3791	14	14	14.8661	14.8997
0	22.0907	22.0907	22.0907	25.1595	25.1595	23.8328	23.8328	23.4094	23.4094	23.622	25.9422	24.0416	23.8956	23.8956	24.1868	25.9422	28.7576	29.3087	30.7409	34.0147	38.0657	38.0657	39.3065	40.939	41.8091	41.8091	35.4542	33.9117	37.6431	74.3909	74.7596	40.4228	40.4228	40.4228
0	29.0172	18.3303	18.3303	25.671	25.671	16.0624	16.0624	16.0624	18.1108	26.6271	26.6271	27.2764	27.2764	22.1585	22.1585	22.4054	22.4054	24.779	24.779	22.0454	16.9706	16.9706	21.8632	21.9545	15.0997	15.0997	15.0997	15.2971	16.7631	16.5227	14.3527	12.7279	12.7279	12.9615	12.8452	12.8452	12.6886	11.7047	11.7047	12.8452	12.8452	14.4568	15.2643	16.6733	16.7631	17.1172	17.1172	17.7482	18.0278
0	37.8153	36.7151	26.096	26.096	25.9615	25.1595	25.9615	25.9615	25.7294	23.0868	16.7631	16.7631	16.7631	16.7631	16.5831	16.5831	15.0665	16.7631	19.0526	23.0434	24.9199	25.0799	27.5318	27.5318	27.5318	31.9531	32.9393	33.4963	34.2053	36.5103	36.5103	36.5103	36.5103	36.7151	38.0132	38.0132	38.0132	33.6601	38.3797	24.3721	20.6398	20.6398	20.0998	18.3576	18.3576	18.3576	20.6398	20.6398	19.0263
0	12.4097	7.34847	7.34847	9.69536	8.83176	8.83176	9.21954	9.21954	9.21954	8.18535	9.53939	9.53939	9.64365	7.87401	7.87401	6.48074	9.64365	9.94987	9.94987	10	8.83176	8.83176	8.83176	10.198	10.2956	8.60233	6.78233	5.83095	6.78233	7.07107	7.81025	7.81025	7.81025	9.53939	9.64365	9.64365	10.3923	10.4881	9.69536	9.69536	9.27362	8.30662	8.77496	8.77496	8.77496	9.11043	9.11043	7.68115	7.54983
0	15.843	15.2971	9.64365	4.58258	4.58258	4.58258	8.30662	9.48683	11.0454	11.7898	11.8322	11.8322	11.8322	11.4018	11.4018	11.4018	10.8628	9	10.8628	11.8322	12.0416	12.2066	12.083	12.083	13.1149	13.6015	15.0665	14.1774	11.1803	11.1803	10.6301	9.27362	9.27362	10.6301	8.60233	8.60233	11.1803	11.225	11.225	11.5326	11.5758	11.5758	12.083	12.083	12.083	12.083	12.083	11.225	13.9284
0	27.9464	26.2488	22.7156	21.6564	19.105	19.105	19.105	19.105	19.3132	18.1384	18.1384	11.7898	11.7898	9.05539	9.05539	11.7898	12.0416	12.0416	12.2066	12.4097	12.8452	16.7631	16.7631	16.0624	14.1774	14.1774	16.7631	17.0294	17	16.4924	16.4924	16.7929	16.8819	15.3623	15.3623	11.5758	9.48683	9.48683	10.247	11.3578	10.7703	10.7703	11.4455	13.6015	14.2127	14.4568	14.4568	15.3623	12.3288
0	36.0416	29.8831	20.0749	12.8062	12.8062	19.8997	24.7386	26.2488	28.4429	21.1187	20.7123	20.7123	20.7123	21.1187	21.1187	23.4094	26.0192	26.0192	26.0192	24.1039	26.5707	26.9258	28.9828	29.5466	31.3847	32.078	34.322	34.8425	39.1024	40.2368	43.5431	45.3542	52.7826	58.8388	61.1392	67.2533
0	22.8473	13.9284	13.2665	13.2665	13.2665	19.105	19.105	19.105	23.388	23.388	23.388	23.388	23.7908	20.4695	19.5192	16.7929	20.1494	20.1494	20.1494	22.1585	24.4336	24.8395	25.318	26.096	26.4764	27.8568	23.9374	23.9374	22.561	19.105	19.105	26.0192	26.9444	25.8844	25.8844	25.8844	28.4781	28.4781	20.445	20.445	20.445	28.0357	29.0172	29.3087	29.5466	30.4795	29.6816	29.6816	29.6816
0	18.0278	16.4317	16.4317	16.4317	16.4317	15.3623	20.2731	17.7482	14.3527	11.8322	11.7898	11.0454	11.0454	11.0454	11.225	11.8322	12.083	11.8743	11.8743	12.3693	12.6491	10.0499	10.0499	9.64365	11.1803	10.6301	10.6301	10.6301	10.4881	10.7703	12.1244	12.2066	12.2066	12.6886	12.6886	12.6886	13.0767	10.0499	10.0499	10.0499	10.3923	12.083	11.7473	11.7473	11.225	11.225	11.0905	10.8167	10.8167
0	30.545	30.545	30.545	30.5614	27.7489	21.6564	17.6068	17.6068	19.9499	21.3776	23.1084	23.1084	23.1084	19.7484	18.8149	18.8149	14.7986	13.9284	7.68115	7.68115	7.07107	7.07107	14.7986	16.4012	17.3494	17.3494	18.7883	19.4165	20.025	21	21.2603	21.2603	21.4243	15.843	8.06226	8.06226	13.1909	16.2788	20.2485	22.6495	22.6495	22.6495	17.1464	23.3238	23.3238	24.0416	24.0416	24.0416	24.0416
0	144.253	24.2281	17.9722	14.8661	14.2478	11.8743	11.8743	14.8661	12.8062	12.8062	12.8062	12.8062	15.2315	15.2315	13.6382	11.0905	11.0905	11.0905	10.0995	11.0905	5.74456	5	4.12311	5	5.09902	6.78233	6.9282	6.9282	6.9282	6.40312	6.40312	7.14143	7.14143	7.68115	8.30662	8.3666	8.60233	7.48331	5.19615	5.19615	4.47214	5.91608	6.16441	6.48074	6.48074	6.63325	4.12311	3.74166	3.74166
0	12.9615	10.8628	6.48074	6.48074	9.27362	10.4403	11.6619	11.7473	11.7473	11.7473	12.9615	12.6886	12.6886	12.2066	12.083	10.3441	12.083	13.6748	14.0712	13.6015	13.6015	14.5258	12.4499	12.4499	11.4018	9.21954	9.21954	9.05539	9.21954	11.225	12.4499	13.6382	13.6382	14.5602	14.1774	14.1774	11.5758	14.5945	14.7986	17	17.2627	17.3781	17.4642	17.4642	16.7631	15	15	15.0333	15.4272
0	53.2916	29.1719	29.1719	29.1719	27.313	31.7648	38.2884	34.2637	32.6956	32.6956	32.6956	38.2884	38.3014	39.8623	32.7719	28.4429	28.4429	25.9422	25.7294	25.9422	26.0768	31.3209	31.3209	36.0694	40.2616	40.2616	31.5278	31.5278	31.4484	31.4484	30.0998	41.2432	36.2491	23.2594	23.2594	36.2491	36.2491	36.2491	31.6386	20.2731	20.2731	20.2731	18.2483	17.3205	17.3205	21.9545	21.4709	21.4709	22.1359
0	14.3527	11.225	9.43398	9.43398	9	9.43398	9.43398	9.43398	11.225	11.4891	7.87401	7.87401	6.16441	6.63325	7.87401	8.30662	8.48528	8.48528	8.06226	10.3441	10.4403	10.6771	10.6771	10.7238	11.5326	11.9164	9.16515	9.16515	8.60233	8.60233	8.60233	7.28011	7.14143	7.14143	9.64365	9.69536	11.4455	11.8322	11.5758	7.87401	7.87401	11.4455	11.4455	11.3578	10.3923	11.7898	11.8322	8.3666	8.3666
0	82.2982	67.72	60.05	49	49	25.1992	25.1992	23.4307	24.1247	28.3549	32	19.8997	19.8997	15.843	15.843	15.3948	11.7898	10.8628	8.83176	8.83176	10.8628	11.7898	7	7	7	7	9.16515	9.94987	11.9164	12.2066	12.3288	12.3288	14.1421	14.1421	15.2643	15.748	15.748	15.748	15.748	16.0624	16.3095	17.2916	17.5499	17.5499	17.5499	17.5499	17.5499	18.4662	18.4932
0	21.2132	17.3781	17.3781	18.4932	12.4097	10.0995	10.0995	9.43398	9.11043	9.43398	9.53939	9.21954	9.21954	9.53939	10.2956	10.2956	10.2956	9.48683	9.21954	6.48074	6.48074	9.16515	9.79796	10.6771	10.6771	11.225	11.5758	11.6619	11.3578	12.1655	13.9284	13.9284	14.1421	14.1421	14.1421	10.6771	10.6771	10.0499	9.27362	12.2474	11.9164	11.9164	11.9164	10.6771	12.8062	11.225	11.225	11.225	12.53
0	20.1494	20.1494	20.1494	20.1494	20.1494	16.1555	21.7256	21.7256	20.9762	20.9762	10.2956	10.2956	10.2956	12.2474	13.1909	17.5784	17.5784	17.5784	14.8661	14.8661	12.5698	12.5698	12.5698	15.0665	18.1108	19.2094	21.7945	23.1733	23.4947	23.7276	24.0416	24.5357	25.318	26.096	28.1069	30.8869	32.9393	33.3017	34.6699	26.1916	18.2209	18.2209	15.5242	15.5242	15.5242	15.5242	14.8661	14.8661	19
0	51.0882	34.0881	29.7993	25.671	25.671	26.0192	27.6225	23.2809	23.2809	23.2809	23.2809	27.7489	27.8209	27.8209	20.347	20.347	17.2047	23.1517	26.4953	28.8791	27.313	23.1084	21.5639	23.4307	28.9137	31.0644	31.3847	30.6105	30.1496	25.8263	22.0454	22.0454	25.02	25.632	28.2489	31.9687	32.5423	32.5423	32.5423	32.665	33.3167	33.3916	34.2345	34.3802	35.7911	37.1483	38.0263	40.4351	41.0609
0	54.4977	54.4977	44.3734	25.0998	25.0998	23.0434	23.0434	21.1896	21.4243	23.0434	23.0434	23.3666	25.1595	23.2164	23.2164	26.7208	27.8568	28.8097	28.8097	29.8831	31.4006	33.7491	33.7491	33.7491	36.1525	37.6563	33.9117	33.9117	34.5543	41.2432	41.2432	43.795	44.3734	48.0312	50.8429	17.0294	17.0294	17.0294	34.1467	37.2827	50.2195	52.0961	57.8014	57.8014	57.8014
0	21.1187	19.8242	17.4929	15.1658	15.1658	15.5242	17.4642	19.2354	17.8885	16.4012	15.748	9	9	11.5758	12.5698	12.5698	12.5698	10.4881	10.4881	10.4881	11.7047	11.7047	13.1529	15.8114	17.8885	17.9165	14.9666	14.9666	17.9165	19.8242	20.025	20.0749	20.6155	21.9089	21.9089	21.9089	22.2261	22.2935	22.6274	23.0217	23.7908	23.8537	24.5967	25.3969	25.3969	26.8701	29.1204	29.5804	29.6816
0	21.6102	21.6102	21.6102	21.1187	21.1187	23.0651	23.2809	26.7955	27.9464	20.347	20.347	20.347	20.347	20.347	23.8537	23.8537	20.1246	19.7484	19.5192	19.5192	19.5192	19.7484	20.1246	14.1421	10.7703	10.7703	13.6382	22.8035	22.8035	22.1585	22.1585	22.8035	24.6779	24.6779	26.8328	27	27.6767	25.7294	25.7294	26.1343	27.7849	28.2843	25.2587	25.2587	16.5831	16.5831	16.5831	19.2614	19.7231
0	18.0555	17.2337	15.1327	15.4272	15.4272	15.5885	15.9374	15.9374	14.9666	17.2337	17.2337	17.2337	17.4929	11.6619	11.6619	11.6619	13.3041	13.3041	13.3041	13.9284	14.1774	14.1774	14.8997	16.1245	16.8226	17.0294	17.0294	17.9444	17.9444	17.9444	16.0624	16.7929	16.7929	13.0767	13.0767	13.0767	15.5885	16.6132	16.3095	16.3095	18.0278	18.0555	18.4662	18.5742	18.5742	19.0263	19.105	20.0998	20.0998
0	24.7386	18.0555	13.0767	12.3693	12.3693	12.8841	16.2788	18.0555	16.6733	14.0357	14.0357	14.3527	15.3948	15.3948	17.4642	18.6815	18.9737	20.8327	21.2132	21.2132	22.2261	23.0434	25.9615	26.5895	26.5895	26.9444	26.9444	26.9444	22.6716	22.6716	17.72	17.72	23.7697	24.3926	27.6225	28.6007	29.0172	29.2916	30.2159	30.2159	30.2159	30.7896	31.3369	32.4962	33	33.4813	33.4813	33.4813	39.9249
0	11.225	8.77496	8.77496	9.27362	9.27362	9.27362	9.27362	6.32456	9.43398	7.34847	6.63325	5.74456	6	6.7082	6.7082	7.2111	7.2111	7.2111	7.34847	8.12404	7.34847	7.34847	7.34847	7.54983	7.68115	7.87401	8.48528	8.48528	7	6.40312	6.40312	7	7	6	6	7.48331	7.48331	7.54983	8.48528	8.60233	9	9	9	9.05539	9.05539	9.27362	9.27362	9.43398	9.43398
0	28.8444	28.8444	28.1425	28.1425	27.7669	28.8444	30.1496	31.273	32.6343	26.6458	21.6102	21.6102	21.6102	25.02	25.02	22.2261	20.3224	20.3224	23.7908	24.1039	24.1039	24.1039	25.4165	29.6311	29.6311	29.6311	30.2985	30.2985	32.7109	24.8395	22.0907	20.6398	22.1133	22.1133	17.4929	17.4929	19.0788	19.2354	19.2354	18.2757	15.7797	12.4499	18.2757	17.72	17.72	20.4695	20.4695	17.72	17.72
0	52.259	18.5472	18.5472	16.4012	14.3527	8.60233	5.65685	5.65685	15.3948	9.8995	9.8995	7.14143	6.7082	6.7082	9.64365	9.69536	9.69536	9.69536	10.4881	11.3137	11.3137	11.7898	7.87401	7.87401	9.64365	12.2066	12.6886	13.1529	13.5647	13.5647	13.5647	13.6015	13.6015	13.6015	13.784	13.784	13.784	15.748	16.0312	16.0312	16.0312	14.7648	14.7648	16.2788	16.3707	18.2757	14.6969	14.6969	13.8924
0	42.0238	35.6651	21.9545	19.5192	19.1311	19.1311	19.4422	19.4422	18.0555	19.5192	20.9284	21.4709	22.2935	20.3961	20.3961	23.2809	23.3452	20.5183	19.7484	17	17	19.7484	20.8567	22.2036	25.7099	28.6705	29.2233	27.313	27.1662	14.7648	20.6155	18.6815	18.6815	22.561	26.7021	26.7021	28.6182	28.6182	29.3428	29.8831	31.305	31.7962	33.3916	33.3916	34.9857	34.4529	34.4529	34.4529	35.0143
0	9.94987	9.94987	9.94987	10.7703	12.8062	16.5227	16.5227	15.7797	15.2971	13.3417	13.3417	7.34847	6.7082	6.7082	7.34847	11.5758	11.5758	11.5758	10.4881	8.12404	7.14143	7.14143	9	8.30662	8.30662	9.53939	9.53939	9.8995	10.3441	10.4881	10.8628	11.5758	11.7898	12.3288	9.84886	8.7178	8.7178	10.4881	10.4881	10.4881	12.2066	12.3288	12.3288	12.7279	12.8062	13	13	13.5647	14.0357
0	43.6463	35.5246	35.5246	35.5246	24.1868	24.1868	31.0805	32.5883	32.5883	33.5559	25.318	25.318	37.8153	37.8153	36.9053	36.9053	35.7911	37.8153	63.1902	73.4098	39.37	31.5595	23.6008	23.6008	23.6008	25.3377	29.2746	31.0644	33.6006	33.6006	35.2846	41.5812	31.305	21.9317	20.0998	17.0294	17.0294	20.3224	25.5734	27.3861	29.4788	31.8748	39.5348	39.5348	27.4408	25.632	26.2488	46.8402	64.9153
0	48.4665	32.3883	32.3883	38.2753	41.821	40.0999	30.5941	28.7054	23.7697	16.7631	16.7631	14.8997	17.2337	19.4679	24.1039	24.1039	27.5136	27.5136	27.5136	28.5832	28.5832	28.7054	23.1517	23.1517	29.7993	31.241	31.241	31.241	34.0734	35.609	27.9464	24.6171	19.7231	19.7231	16.3095	16.3095	14.8997	15.5242	16.1245	17.0294	17.0294	12.083	12.083	14.8661	18.0555	19.0526	19.2614	20.3961	19.7484
0	50.8331	28.5132	19.7231	19.7231	18.9737	11.225	9.69536	7	7.14143	14.3178	15.2643	15.3623	19.7231	21.5639	21.7715	22.1359	23.8537	24.3721	25.4755	25.4755	25.4755	21.5639	21.5639	19.8997	20.1246	20.1246	18.8149	21.5639	21.7715	22.0907	22.0907	22.0907	25.2587	25.4755	22.561	22.383	24.2899	24.4336	26.4008	26.4386	26.5707	26.7582	26.7582	26.7769	29.2916	28.4429	16.9115	16.9115	16.9115
0	90.9065	42.9535	30.3645	26.8514	26.8514	24.2074	24.2074	27.8209	28.3019	28.3019	23.9583	23.9583	23.9583	29.3428	30.282	27.3679	22.561	22.561	22.561	27.3679	23.8537	21.3542	21.3542	23.3452	25.9615	28	32.7719	31.0161	21.8403	21.8403	21.8403	21.8403	17.4642	12.8062	12.8062	22.7156	20.8087	20.3961	20.3961	13.7477	11.5326	11.5326	11.5326	13.7477	20.8087	18.6815	18.6815	17.4642	21.4709
0	12.6886	11.1803	10.8628	11.1803	11.5758	11.5758	9	9	7.81025	5.19615	5.19615	4.47214	6.32456	6.7082	6.48074	5.91608	5.19615	5.09902	5.09902	5.74456	5.91608	5.91608	6	4.24264	4.24264	3.74166	3.16228	3.16228	3.74166	3.74166	3	3	4.12311	3.74166	3.74166	3.74166	3.16228	3.16228	2.82843	2.82843	2.82843	2.82843	3.60555	3.60555	3.4641	3.4641	3.74166	3.74166	3.31662
0	21.7715	21.7715	21.7715	22.2261	15.1658	15.1658	15.1658	22.2261	22.6716	23.4307	23.4307	23.9374	24.1247	24.2693	24.3516	19.8746	14.6969	14.4568	10.0499	10.0499	10.0499	10.0499	10.0499	11.8743	13.9642	10.8167	9.16515	9.16515	10.0499	10.8167	13	13.3791	14.6969	14.6969	14.8997	15.1327	15.1327	16.7631	17.0294	16.9115	16.9115	13.9284	11.225	11.225	12.1244	13.784	14	14.3178	11.4455
0	41.3763	41.3763	32.4191	24.7386	24.7386	35.1852	35.1852	35.1852	38.223	31	31	26.7208	15.843	15.843	15	14.0357	10.4403	14.2829	17.4642	18.868	21.8403	22.0907	26.0192	26.0192	26.0192	27.8209	28.0891	24.4336	24.4336	24.4336	27.3679	27.3679	27.3679	30.4959	30.692	30.8869	27	22.6495	22.6495	27	27	20.8806	22.5832	22.7156	24.0416	24.5967	31.4006	33.4963	33.6303
0	41.0244	26.7021	26.7021	25.3969	26.7021	30.2159	31.9687	31.9687	31.9687	27.3679	27.3679	27.3679	27.3679	28.3901	27.0924	27.0924	28.3901	28.7228	28.7228	34.3802	34.3802	27.3679	24.5561	35.0143	37.1618	37.3898	40.6448	40.6448	41.0244	41.5331	44.5197	44.5197	44.6766	36.7151	36.7151	34	30.7409	30.7409	28.9137	19.7231	19.7231	19.7231	19.7231	19.8746	21	19.0263	19.0263	18.7883	15.8114
0	44.0681	37.8682	32.6497	32.6497	37.8682	38.6523	36.9053	36.9053	36.9053	36.9053	36.9053	35.6791	35.6791	37.8814	38.4708	44.0681	46.5403	46.5403	25.671	25.671	20.1246	18.4932	18.4932	18.8414	20.1246	20.1246	19.2614	19.2614	18.1384	18.1384	18.5472	19.2094	19.2614	20.025	20.199	20.4939	17.8045	17.6635	12.3693	17.2916	15.1658	15.1658	19.8494	20.6398	19.0526	19.0526	20.6398	22.5832	22.5832
0	25.0799	25.0799	23.3666	23.3666	25.2587	27.6225	27.6225	27.6225	26.2679	26.2679	24.6171	24.6171	24.6171	22.1585	22.1585	25.2389	27.4955	18.4662	18.0278	18.0278	18.4662	16.7929	12.3693	12.3693	12.3693	13.7477	13.4164	13.4164	13.9284	12.3288	12.3288	12.3288	12.4499	12.4499	13.9642	13.7477	15.6525	15.6525	15.906	16.7929	16.7929	16.7929	17.2337	17.8326	17.8326	18.1384	18.1659	18.4662	17.9165
0	21.6102	19.2094	17.4356	12.1244	12.1244	12.1244	12.8841	12.8841	13.0384	19.2094	21.6102	18.7883	18.7883	18.7883	20.9045	20.3224	11.4455	9	9	11.4455	14.3527	14.7309	15.2971	16.0624	17.1464	17.8045	14.5945	14.5945	14.5945	16.4012	18.2209	18.6011	20.199	20.2731	20.9045	21.1896	22.6495	20.6155	17.2047	17.2047	18.0555	21.3073	21.3073	22.2935	22.7596	23.0217	24.2693	24.4131	24.6779
0	16.1555	13.3041	13.3041	12.7671	16.1555	16.1555	13.1529	9.05539	9.05539	9.05539	9.05539	10.7238	12.2066	11.7473	8.66025	8.66025	8.66025	13.1529	13.3041	13.6382	12.083	12.083	10.7238	11.0454	12.083	13.6382	13.7477	13.7477	13.784	14.1421	14.6969	14.7648	14.8661	15.3948	15.8114	15.843	15.843	15.843	12.4097	16.2481	16.2481	15.4272	15.4272	15.4272	12.8841	12.8841	12.8841	16.4317	14.5602
0	28.7924	22.4722	22.4722	22.4722	19.5192	16.0312	15.0665	13.6748	13.4536	12.0416	11.0454	11.0454	11.0454	11.3578	14.3178	15.0333	15.6205	15.6205	16.7631	16.8226	15.4272	15.4272	17.5784	16.5831	15.9374	16.5831	16.5831	17.6918	19.5448	18.412	15.5885	15.5885	15.1658	15.0665	12.6886	12.6886	7.81025	13	13	11.8743	11.8743	13	13.3791	13.3791	13.0767	13.0767	13.0767	13.7477	13.7477
0	27.4773	20.6155	20.6155	20.6155	20.9284	23.4307	11.1803	8.3666	8.3666	11	14.3527	15.5885	12.4499	15.7797	15.9374	16.4012	18	21.4009	21.7715	21.9545	18.8149	16.1555	16.1555	16.7631	17.3781	17.3781	17.3781	17.72	17.72	13.9284	13.9284	16.4317	16.4317	17.2047	17.2047	18.6011	20.2237	16.4317	16.4317	15.7797	14.0357	13.3791	13.3791	15.7797	15.7797	14.5602	11.5758	11.1803	9.84886
0	24.5357	18.4932	18.4932	24.5357	20.025	20.025	20.7123	24.4336	24.8395	25.02	24.1039	24.1039	24.1039	24.1039	25.9422	26.1916	26.1916	20.9284	20.2731	26.7208	27.0924	27.0924	27.0924	26.2488	26.2488	26.2488	26.2488	24.0208	27.1662	27.1662	18.9737	18.9737	18.2209	20.199	18	18	18	18.3303	22.2935	22.8473	22.7596	22.7596	22.4054	15	15	15	16.3095	12.5698	11.3137
0	15.3948	15.3948	15.3948	16.3095	11.0454	11.0454	11.0454	12.3288	12.5698	9.43398	9.27362	9.43398	11.7473	13.0384	13.3417	13.3791	13.3791	11	11	11.4455	12.083	12.083	12.8841	12.8841	10.7703	10.7703	10.7703	13.4907	13.7477	13.7477	12.0416	11.7473	10.8167	11.0905	12.0416	12.0416	12.0416	12.083	12.083	12	12	11.1803	12.2474	12.4097	12.8841	12.3693	12.3693	12.3288	11.0454
0	11	9.53939	9.53939	9.48683	10.247	8.66025	8.66025	8.3666	8.3666	8.18535	5.47723	5.47723	7.34847	8.48528	9.38083	9.69536	10.198	9.94987	9.94987	9.94987	7.2111	7.2111	7.2111	7.28011	8.06226	10.0499	10.0499	10.0499	10.198	10.3441	10.4403	10.7238	10.7238	10.7238	10.7238	9.27362	9.27362	9.11043	9.11043	9.11043	9.11043	8.24621	10.0499	10.3923	10.4881	10.7238	10.7238	10.7703	10.7703
0	24.3721	24.3721	24.3721	24.9199	24.9199	25.3772	23.3452	22.6495	22.6495	23.3452	23.9583	25.4558	25.4558	26.2679	26.7769	26.7769	27.074	27.074	27.7489	27.7669	28.6007	29.3939	31.0805	33.9706	34.9428	35.2278	37.1349	38.0526	38.1707	43.1741	47.4342	44.5533	39.9375	39.9375	33.7491	44.1588	47.7703	18.4932	15.0997	12.1244	15.1658	17.5499	17.5499	17.5499	19.1311	20.199	23.4521	26.5518	26.5518
0	45.1664	45.1664	34.0734	34.0734	26.3439	26.3439	26.3439	21.4243	21.4243	18.412	16.3095	18.412	22.5832	24.7588	28.7228	30.0167	30.0167	19.5192	19.5192	19.5192	14.7648	14.7648	22.0454	23.8537	23.8537	17.8885	17.8885	17.8885	17.2916	17.2916	22.3607	22.5832	21.2132	21.2132	22.5832	22.5832	23.7908	23.7908	25.04	25.807	29.0689	23.8537	21.2838	21.2838	30.8221	31.3688	31.8434	31.9531	18.1659
0	45.0888	35.5668	30.2324	30.2324	33.4813	30.8221	26.6271	26.6271	33.0303	34.3657	34.3657	28.4429	25.3772	28.4429	34.3802	28.6182	28.6182	34.5543	35.0143	27.3679	27.3679	35.2846	35.5106	35.6651	36.2491	36.7967	28.6356	28.6356	28.3549	33.4813	33.4813	35.4119	35.4119	35.7491	35.7491	34.7563	32.3883	29.1204	29.1204	37.2156	37.3363	31	31	27.9106	27.9106	30.8221	35.242	29.4279	29.4279
0	26.2488	16.9706	16.9706	16.9706	16.8226	13.9284	13.1149	13.1149	13.9284	14.2478	14.8661	16.8226	16.9115	16.9115	16.9706	17.7482	16.1555	16.1555	18.0278	18.4662	18.4662	20.3224	20.5426	20.6398	21.6564	22.0454	22.8692	23.0217	23.4521	26.3059	26.5895	21.7945	21.7945	21.7945	21.7945	21.7945	23.7697	28.6007	29.4788	29.4788	29.6985	31.3209	34.3657	28.7576	28.4605	28.4605	27.3679	29.0172	23.5372
0	36.4692	36.4692	36.4692	38.4057	27.313	27.313	27.313	26.2679	21.9089	19.6723	18.2757	17	17	17	16.1555	16.1555	20.0499	20.2485	21.1896	21.2838	22.1133	23.4307	23.622	24.0416	24.0416	26.2488	20.4939	14.5258	13.6015	13.6015	14.5258	15	12.8841	12.8841	10.8167	10.8167	12.8841	15.0665	15.0665	16.0624	16.0624	15.4272	14.3178	14.3527	13	13	15.4272	16.4012	16.4012
0	57.5326	41.2795	26.9258	26.9258	19.105	22.7596	19.6469	19.6469	19.6469	19.8494	19.8494	16.3095	16.3095	15.3623	24.8395	26.2488	28.0179	19.5192	18.9209	18.9209	18.9209	19.3132	19.8746	20.8087	25.7099	20.4695	17.72	13.3417	13.3417	18.3576	19.0263	20.4695	24.7184	27.1846	29.2746	29.8161	30.348	30.8221	31.9531	32.0312	37.027	37.054	37.1753	37.1753	37.1753	25.7099	24.0416	24.0416	24.0416
0	33.3467	33.3467	33.3467	36.8375	33.6749	33.6749	22	22	22	28.4605	28.7228	15.0665	15.0665	14.2829	12.8452	12.8452	14.4568	14.6969	16.4012	17.5784	19.4422	21.6564	19.8746	12.083	11.7047	10.6771	16.7631	16.7631	16.7631	12.8452	12.3288	12.3288	11.4455	11.4455	12.8452	11.7473	11.7473	12.083	13.784	13.784	13.0767	11.8743	13.0767	14.8997	15	15.2315	16.7929	17.4929	17.9165
0	27.9106	27.9106	26.7208	26.7208	23.516	23.516	24.779	24.779	23.1733	26.7208	27.9106	28.7576	22.9129	22.9129	22.9129	24.779	28.3725	28.3725	28.3725	28.3725	28.3725	29.0689	30.0832	30.0998	30.7409	30.9516	31.1929	31.1929	29.9333	30.8221	26.1916	22.891	22.891	23.622	25.9615	29	29	29	27.037	30.0333	30.8221	31.0161	31.0161	31.6702	32.3419	32.6497	27.6043	27.6043	27.6043
0	25.7294	24.1247	24.1247	24.1247	24.0416	24.0416	21.9545	21.9545	21.9545	17.9444	17.9444	18.1384	18.1384	19.4422	19.4422	19.4422	21.9545	16.7332	16.2788	15.1658	14.7648	13.6015	13.6015	16.2788	17.3205	19.2094	19.3391	19.5192	14.7648	14.7648	14.7648	14.8661	16.6132	15.3623	13.4907	12.3693	13.4907	13.9284	15.3623	15.3623	10.3923	10.3923	13.6382	13.9284	13.9284	14	16.3095	19.8746	19.9499
0	18.9737	16.5227	14.2478	14.2478	16.5529	16.3095	14.7986	13.9642	13.9642	13.9642	18.0278	18.0278	13.8924	13.8924	13.8924	13.8924	15.5563	17.2627	18.0278	18.7617	18.9737	12.6491	12.6491	12.6491	11.5758	12.6491	14.2829	18.2209	19.5448	19.5448	19.8746	18.1384	18.1384	18.8944	20.2731	20.3224	13.4536	9.84886	9.84886	10.8167	12.4499	12.4499	11.8743	11.8743	11.4455	12.1244	12.4499	13.9642	15
0	26.7395	19.4422	19.4422	14.0712	14.0712	12.4097	12.9615	14	14.5258	13.7477	13.7477	13.7477	14.5258	15.6844	15.7797	15.906	14.4568	14.4568	14.0357	15.1658	12.8452	12.8452	11.0905	12.3693	12.6886	13.0767	13.1529	12.6491	9.43398	9.43398	10.0499	12.083	12.6491	13.0767	13.784	14.3178	14.3178	14.3178	12.3693	13.6382	15.1658	15.9374	16.6132	16.6433	16.7631	17.1172	17.2627	17.2916	17.4929
0	24.7588	13.3417	13.3417	13.3417	20.8327	27.3313	29.4109	29.4109	24.0416	24.0416	24.0416	30.0333	30.0333	30.7896	30.7896	31.4006	22.4722	22.4722	22.4722	10.6301	10.6301	9.48683	10.8628	12.083	11.5758	9.27362	9.27362	9.64365	9.48683	7.81025	7.81025	7.81025	7.87401	7.87401	7.87401	6.08276	6.08276	8.30662	6.40312	5.74456	5.74456	6.40312	6.7082	7	7.61577	7.68115	8.30662	8.544	8.60233
0	22.2261	22.2261	20.6398	20.6398	19.3132	17.5784	17.5784	21.7715	23.1084	19.6723	19.6723	15.5563	15.5563	22.0227	24.3516	18.0278	17	17	18.0278	18.1934	18.1934	18.1934	19.9499	20.4695	20.4695	17.6918	17.0587	17.0587	17.0587	17.2916	17.2916	17.6918	15.5885	15.5885	15.5885	15	12.8841	12.0416	12.0416	12.8841	18	18.412	19.0526	19.105	19.105	20.0998	20.7123	17.5214	17.5214
0	13.2665	10.2956	10.2956	13.2665	10.0499	10.0499	10.0499	10.0499	8.83176	8.83176	9.11043	8.30662	8.30662	9.11043	9.11043	8.77496	7.54983	7.54983	9.11043	9.48683	7.14143	6	5.38516	7.14143	9.48683	9.94987	10.247	9.48683	7.87401	7.61577	5.83095	9.48683	9.48683	10.0499	9.38083	9.38083	9.38083	9.27362	9.27362	9.38083	10.0499	10.2956	10.6301	10.6771	9.8995	7.68115	7.68115	8.06226	7.87401
0	11.4455	6.48074	6.16441	5.65685	5.65685	5.74456	4.58258	7.34847	7.54983	7.54983	5	5	5.09902	4.58258	4.58258	5.09902	5.19615	5.19615	5.38516	5.74456	5.74456	5.91608	6.16441	6.32456	7.34847	7.34847	7.34847	7.68115	7.68115	7.68115	7.54983	7.61577	7.81025	7.81025	7.87401	8.30662	8.30662	8.30662	8.30662	8.83176	9	9	7.54983	7.54983	8.3666	8.3666	8.24621	8.24621	8.3666
0	26.3059	18.3848	18.3848	17.6635	17.6635	14.7648	11.1803	7.87401	7.87401	9.43398	8.18535	8.18535	10.0499	8.48528	8.48528	7.34847	5.91608	7.34847	7.34847	7	7	7.61577	7.61577	7.81025	7.81025	8.12404	8.12404	7.34847	7	7.34847	7.68115	8.60233	8.60233	8.60233	8.60233	8.66025	8.66025	8.66025	8.66025	8.77496	8.77496	9	9	9	7.34847	7.34847	8.83176	9.21954	8.77496
0	18.7083	12.1244	11.8743	11.8743	11.4455	8	6.78233	6.78233	5.47723	5.47723	7	8	8.60233	7.54983	4.47214	4.47214	4.47214	5.09902	5.09902	5.38516	6	6	5.74456	5.38516	5.74456	5.09902	5.09902	6.08276	6.48074	6.48074	6.55744	5.09902	5.09902	5.09902	5.91608	5.65685	5.65685	6.78233	6.9282	6.9282	6.7082	6.7082	7.07107	6.63325	6.63325	7.34847	7.34847	7.87401	7.87401
0	13.7477	11.0454	7.28011	7.28011	7.28011	7	7.28011	7.81025	7.81025	7.81025	8.12404	7.68115	6.16441	5.91608	6.16441	7.07107	7.28011	7.68115	7.68115	8.30662	8.48528	8.48528	8.30662	8.30662	8.30662	8.30662	8.544	8.544	8.544	9.27362	9.94987	10.247	7.68115	5.47723	5.47723	5.47723	8.12404	8.12404	8.12404	6.40312	6.40312	6.40312	6.40312	6.16441	6.16441	8.24621	8.60233	10	10
0	13.7477	8.24621	8.24621	6.7082	6.7082	10.0499	12.53	14.6969	12.8452	11.5758	11.5758	11.225	12	12	12.7279	11.4455	11.4455	11.4455	10.0499	12.0416	13.6015	13.6015	14.4568	15.3623	15.3623	15.3623	15.6205	15.6525	16.1245	16.3095	16.3707	8.12404	8.12404	8.12404	8.12404	16.3707	15.906	14.1421	13.6748	12.3693	10.4881	9.05539	8.94427	8.94427	8.24621	8.30662	9.27362	8.544	8.544
0	9.94987	9.64365	9.64365	9.64365	9.94987	10.0499	11.225	10.6301	10.247	10.4881	10.4881	10.6301	10.6771	9.64365	8.66025	8.66025	10.2956	11.3578	10.0499	8.60233	8.60233	8.60233	8.60233	10.0499	10.0499	10.0499	10.0499	8.30662	9.48683	10.0499	8.544	8.544	11.0905	7.61577	7.61577	7.61577	10.4403	11.225	11.3578	11.4891	11.5758	11.5758	9.48683	8.48528	12.3693	12.3693	12.083	12.083	12.4499
0	16.5227	16.5227	16.5227	14.7309	11.7898	11.7473	11.7473	11.7898	11.7898	12.4499	12.53	13.3417	13.6382	14.7648	11.7047	10.3923	8.77496	8.77496	10.3923	10.6301	9.64365	7.07107	7.07107	7.61577	7.61577	7.68115	8.12404	9	9.21954	9.69536	9.8995	9.8995	10.8167	10.8167	11.225	11.225	10.0499	10.0499	10.0499	10.198	10.198	10.198	10.198	10.4403	10.4403	10.3923	7.81025	7.81025	5.09902
0	26.3439	22.8035	19.3907	19.3907	19.3907	19.7231	18.412	18.412	18.412	19.2094	20.1246	21.587	21.9773	21.9773	22.0907	20.4695	20.3224	19.4422	18.9209	16.3095	12.8841	12.8841	10.4881	10.4881	13.1149	13.1529	18.3303	10.4881	10.4881	10.4881	11.4455	11.4455	16.4317	16.4317	13.1529	11.3578	11.3578	11.3578	13.1529	13.3791	13.6015	13.0384	13.0384	13.1529	13.1529	13.6748	13.7477	14.5258	14.5258
0	6.7082	6.40312	6.40312	6.08276	5.47723	5.38516	4.24264	4.47214	5.38516	5.47723	2.82843	2.82843	2.44949	2.82843	5.38516	5.47723	6	6.08276	6.40312	6.40312	6.48074	6.55744	6.55744	6.16441	6.16441	6.63325	6.40312	6.40312	6.63325	6.63325	6.7082	6.7082	6.7082	6.16441	5.38516	5.38516	5.74456	5.47723	5.47723	5.38516	5.74456	5.47723	5.47723	5.91608	6.55744	6.16441	6.16441	5.47723	5.47723
0	33.3617	31.6386	23.0434	23.0434	23.0434	22.3383	17.3781	10.247	10.247	24.2074	14.0357	11.225	7.81025	5.38516	5.38516	6	6.32456	6.78233	7.14143	7.54983	7.81025	7.87401	8.48528	8.48528	8.77496	9	9	9.27362	10.7238	10.7238	11.0454	11.0454	11.0454	11.225	11.4455	12.8062	12.8062	13.1149	9.21954	9.21954	7.68115	9.21954	9.11043	9.11043	9.11043	9.11043	10.247	9.94987	8.48528
0	11.3578	9.8995	9.8995	10.198	10.198	10.4881	10.8167	10.8167	10.8628	8.60233	8.60233	8.60233	11.3578	11.3578	9.8995	7.14143	7.14143	7.14143	7.81025	7.87401	8.06226	8.06226	7.68115	7.68115	6.40312	6.78233	7.28011	9.16515	9.84886	9.94987	9.94987	9.94987	9.38083	9.38083	8.12404	8.12404	9.53939	9.64365	9.69536	7.14143	6.7082	6.7082	7.68115	7.68115	7.34847	6.48074	6.78233	7.14143	7.14143
0	11.0905	11.0905	10.6301	10.6301	10.6301	10.6301	10.8628	8.24621	8.24621	8.24621	8.3666	11.1803	12.53	12.53	12.53	10.2956	12.6886	12.6886	12.6886	8.60233	8.544	8.12404	7.14143	7.14143	8.3666	6.7082	6.7082	6.7082	7.54983	7.87401	7.87401	7.87401	8.3666	8.3666	8.544	8.60233	9.48683	9.8995	9.8995	9.8995	10.4403	10.8167	11.4455	12.4499	12.6886	12.6886	12.8062	12.9615	13.1909
0	16.7332	16.2481	16.2481	15.1658	15.1658	15.1658	11.5758	11.5758	12.3693	12.3693	14.5945	16.0624	16.4012	16.4012	16.6733	13.1909	13.1909	16.6733	17.1464	12.8841	12.8841	12.6886	13.1909	15.3948	14.2478	13.7477	7.61577	7.61577	7.07107	6.48074	17.1464	17.2337	15.1327	11.9164	11.8743	11.7473	11.7473	11.6619	11.6619	13.0384	13.1909	13.4536	11.5326	11.5326	12.2066	13.1529	14.3527	14.3527	14.3527
0	19.2094	19.2094	19.2094	16.2481	16.2481	16.2481	16.0935	13.1529	13.1529	11.4455	11.4455	13.8924	14.5945	14.7648	14.7648	13.7477	11.1803	8.77496	8.77496	11.1803	11.1803	11.1803	10.7703	10.7703	10.7238	7.87401	7.87401	8.3666	9.16515	10.4881	11.225	11.9164	13.784	13.784	13.6382	13.6382	13.6382	14.0712	14.0712	14.0712	14.0712	14.2829	14.2829	14.5258	14.8661	14.8661	13.7477	10.8167	10.4403
0	20.5913	14.4222	14.4222	14.4222	14.4222	12.5698	9.84886	9.84886	10.198	10.198	7.28011	7.28011	7.28011	8.544	8.77496	8.77496	8.77496	8.77496	9.43398	9.43398	10.2956	9.27362	9.27362	9.27362	10.4881	10.4881	9.79796	9.79796	10.0499	10.8628	11	11.1803	11.1803	11.3137	11.3578	11.4891	11.7473	11.8743	12.2474	12.3693	12.5698	13.0384	13.1529	10.4403	10.4403	10.4403	10.4403	10.0499	10.0499
0	18.7883	17.7482	10.2956	10.2956	8.7178	7	4.58258	4.58258	5.09902	5.09902	5.09902	7.14143	7.48331	6.7082	6.7082	6.78233	6.78233	8.12404	8.12404	8.12404	8.66025	8.66025	9.48683	9.8995	9.8995	10.0499	10.0499	8.60233	8.60233	9.64365	9.64365	9.94987	8.60233	7.48331	7.48331	10.247	10.4881	10.4881	8.544	8.30662	8.30662	9.53939	10.6301	9.69536	9.69536	9.69536	10.6301	8.94427	8.94427
0	12.7671	12.7671	12.0416	12.0416	12.8841	13.1529	11.0454	5.74456	5.74456	8.12404	8.24621	9.48683	9.94987	10.4403	13.4164	13.4164	13.4164	11.0454	11.0454	8.12404	8.12404	8.12404	8.7178	7	7	7	7.81025	7.81025	7.81025	8.06226	8.06226	7.87401	7.87401	7.87401	7.48331	7.48331	7.87401	7.87401	7.87401	7.34847	4.58258	4.58258	4.12311	7.34847	7.68115	5.38516	5.38516	5.38516	5.47723
0	31.9531	27.8029	18.2483	18.2483	16.7332	16.7332	16.3095	16.3095	16.3095	13.6382	13.6382	14.4568	14.4568	14.7986	14.9666	15.2643	15.4272	15.0333	15.5563	15.7797	16.7332	16.7631	13.0384	12.083	12.083	12.4499	12.4499	13.4536	8.30662	5.47723	5.47723	6.7082	7.81025	12.3693	13.6015	12.3693	12.3693	12.083	12.083	12.083	13.6382	13.6382	13.6382	13.9284	13.9284	13.9642	14.4568	14.5602	12.2066
0	79.6869	18.4932	13.8924	13.8924	9.8995	9.21954	9.16515	9.21954	9.8995	11.7473	13.0384	13.4907	11.1803	9.48683	9.48683	8.30662	8.30662	8.77496	6.7082	6.7082	6.7082	8.06226	8.24621	9.11043	9.16515	9.11043	7.87401	6.48074	6.48074	6.48074	8.18535	8.06226	7.28011	7.14143	7.14143	7.14143	7.14143	7.14143	7.61577	7.61577	7.61577	7.34847	6.16441	6.16441	6.16441	6.16441	6.16441	6.16441	7.07107
0	72.4983	36.2767	20.2485	20.2485	16.1864	17.2337	17.3205	11.7473	10	10	11.0454	11.5758	8.60233	8.60233	8.3666	8.3666	8.77496	8.12404	8.12404	7.2111	9.16515	9.64365	9.64365	9.64365	10.6771	9	9	9.53939	9	7	7	7	7	6.48074	6.48074	7.14143	7.61577	6.7082	6.7082	7.68115	8.24621	8.30662	8.30662	8.30662	8.06226	8.3666	10.0499	10.247	10.247
0	17.1464	13.0384	11.0454	11.0454	9.8995	8.24621	7.48331	7.48331	7.68115	7.68115	7.68115	7.68115	7.68115	6.40312	6.40312	7.48331	8.12404	8.12404	8.12404	7.87401	7.87401	7.28011	7.28011	5.47723	6.78233	6.55744	4.12311	3.4641	3.4641	4.58258	6.55744	7.28011	7.28011	7.28011	7.34847	7.34847	6.08276	5.83095	6.08276	6.16441	6.40312	6.55744	6.55744	5.83095	5.83095	5.91608	5.91608	5	5
0	9.48683	6.7082	5.38516	5.38516	6.7082	6.7082	6.16441	5.19615	6.16441	6.40312	6.40312	6.40312	7.14143	7.54983	7.54983	8.30662	9.05539	9.05539	9.05539	9.21954	7.54983	7.54983	7.34847	7.28011	7.28011	5.09902	5.09902	5.09902	5.38516	7.14143	8.12404	8.66025	9.38083	10.198	10.198	10.198	9.43398	9.48683	9.48683	7.81025	6.78233	6.78233	10.198	7.2111	7.2111	7.2111	5.74456	7.81025	7.81025
0	16.0312	16.0312	16.0312	10.8628	8.77496	8.77496	7.68115	7.68115	7.14143	7.14143	8.30662	8.544	8.544	8.544	9.11043	8.12404	9.27362	9.27362	9.27362	9.27362	9.43398	9.43398	10.0499	10.2956	8.3666	8.3666	8.3666	8.48528	6.63325	6.63325	6.7082	6.7082	7.07107	7.48331	7.28011	7.28011	6.08276	6.08276	7.07107	7.14143	7.28011	7.48331	7.81025	7.81025	7.81025	7	7	7.14143	7.81025
0	11.0454	11.0454	10.3441	10.3441	11.0454	12.083	12.083	8.30662	7.81025	7.81025	12.6886	13.0767	13.1529	12.5698	11.4455	9.38083	9.38083	9.79796	10.3441	10.2956	8.30662	8.30662	7.14143	6.7082	6.7082	7.14143	7.87401	8.24621	8.24621	7.34847	7.34847	4.24264	4.24264	4.24264	4.3589	5	6.08276	6.16441	6.7082	7	5.38516	5.38516	5.38516	6.40312	6.40312	7.34847	7.81025	6.16441	6.16441
0	14.4568	10.6771	10.6771	9.8995	9.8995	14.3527	14.3527	12.1244	10.6771	10.6771	11.0454	11.3578	12.1244	12.1244	11.5758	10.4881	9.48683	9.48683	9.21954	8.12404	8.12404	8.12404	8.12404	8.66025	8.7178	8.83176	8.48528	8.48528	8.48528	9.43398	9.11043	5.47723	5.19615	5.19615	5.47723	7.61577	6.7082	5.74456	4.58258	7.34847	7.28011	7.28011	7.28011	7.48331	7.68115	8.06226	8.06226	7.61577	6.55744
0	27.3679	27.3679	24.8596	24.8596	24.8596	27.2947	27.2947	27.3679	29.4958	29.6985	30.7246	29.4618	27.037	22.2261	22.1359	22.1359	25.0799	26.4197	21.5639	19.0263	19.0263	19.0263	21.4009	20.9045	20.9045	20.9045	21	21.1896	21.5639	21.9089	22.7376	22.7376	22.5167	20.0998	13.4536	13.4536	15.2971	15.2971	13.1909	13.1909	14.5258	16.7631	17.72	17.72	14.6287	14.6287	14.6287	13.3417	13.3417
0	18.6279	18.6279	18.6279	20.2485	20.8567	24.4949	24.4949	24.4949	27.4408	27.4408	28.9482	28.9482	28.9482	29.2916	31.0161	33.4216	33.7935	32.45	31.1448	27.8568	27.8568	28.2489	19.5192	19.5192	31.289	32.45	33.8526	31.0161	31.0161	20.1246	14.1774	14.1774	14.1774	14.1774	16.7631	17.4642	20.2485	21.7945	15.748	15.1658	14.1774	13.0767	13.0767	15.3297	15.3297	15.3297	19.7484	22.2261	28.1603
0	11.4891	11.4891	11.4891	11.4891	10.0995	10.0995	9.69536	10.0995	11.4455	11.4455	7.68115	5.83095	5.83095	5.83095	5.83095	9	9.16515	10.0499	10.0499	9	9	9.21954	9.21954	9.21954	9.48683	9.48683	5	5	5	5.19615	7.87401	8.06226	8	8	7.28011	7.28011	7.48331	8	8	8.60233	8.66025	8.66025	9.11043	9.48683	9.48683	9.64365	10.0499	10.0499	10.0499
0	36.9594	31.4484	24.3721	24.3721	24.3721	22.8692	22.8692	17.1464	17.1464	13.7477	13.7477	13.7477	12.53	10.198	10.198	10.198	10.8167	10.8167	11.225	12.53	11.9164	11.9164	12.0416	12.8062	14.3527	14.4914	14.6969	15	15	15	13.1529	12.083	8.60233	12.083	12.4097	15.6205	14.0712	14.0712	12.3288	11.7047	11.5326	11.5326	11.7047	11.7473	11.7898	11.7898	9.8995	9.64365	9.64365
0	14.6969	14.6969	14.0357	14.6969	16.4012	16.9115	15.1658	15.0333	15.0333	15.0333	15.1658	15.1658	15.2971	15.5563	16.5529	16.0312	16.0312	13.6015	12.2474	12.2474	12.2474	14.5258	14.5258	17.4642	17.4642	17.4642	17.72	10.6301	7	5.65685	5.65685	11.5758	9.27362	9.21954	8.06226	8.06226	9.21954	9.21954	9.27362	9.27362	10	10.0995	10.198	10.247	10.0499	7.81025	7.54983	7.54983	7.54983
0	22.383	8.3666	7.14143	7.14143	7.81025	7.81025	8.06226	8.06226	8.3666	8.3666	8.3666	9.69536	9.69536	10.0499	10.2956	10.6771	10.8167	10.198	9.64365	7.81025	7.81025	7	8.18535	9.43398	9.43398	9.27362	9.27362	9.43398	9.48683	9.64365	5.83095	5.83095	5.83095	7.28011	7.87401	7.87401	7.07107	6.40312	4.58258	4.58258	4.58258	5.19615	5.19615	5.19615	5.38516	5.91608	6.40312	6.40312	6.48074
0	29.4788	20.6398	14.5602	14.5602	12.5698	9	9	9	7.87401	7.87401	8.94427	9	9.38083	9.43398	8.94427	8.24621	7.07107	7.54983	10.247	10.3441	10.4881	9.69536	9.69536	9.69536	9.69536	9.8995	10.4881	10.4881	10.4881	10.4881	10.6301	11.0454	10.8167	8.77496	7.87401	7.07107	7.07107	8.30662	9.48683	9.8995	9.8995	10.198	10.4403	11.0905	11.3578	11.3578	11.3578	10.4881	10.4881
0	13.3791	12.2474	12.2474	13	15.0665	14.7648	10.8167	10.6301	9.48683	10.6301	12.083	12.083	12	12	12.083	13.6015	13.7477	13.9284	13.9284	13.9284	13.4536	13.4536	14.5945	14.7309	12.1244	8.30662	8.30662	10.3923	10.4881	11.7047	14.7648	15.3948	15.3948	15.3948	15.3948	15.3948	15.5563	16.1864	16.3707	15.1327	15.1327	16.3707	16.6733	16.7929	17.0294	17.088	17.2337	17.2337	17.4929
0	17.3781	14.8661	14.8661	14.3178	17.1464	16.6733	16.6733	12.2066	16.1555	17.4642	17.6068	16.0312	15.9374	12.3693	12.2474	11.7047	11.7047	13.1909	14.4914	14.4914	15.9374	15	15	16.0624	16.7631	15.6205	15.6205	15.1327	15.1327	15.6525	17.6068	17.7482	15.0997	15.0997	15.0997	13.6748	12.4097	12.4097	12.4097	13.0384	13.6015	16.4924	17.7482	17.7482	17.9165	18	18.0555	18.0555	17.2916
0	33.541	22.0454	16.5831	16.5831	17.5784	17.5784	13.6015	11.4018	10.4881	9.27362	13.4536	12.2066	11.4891	11.4891	12.2066	14.0712	12.8841	12.8841	11.6619	10.4881	10.4881	10.4881	10.8167	11.0454	12.4097	12.53	12.7279	13.3791	11.4455	7.54983	6.7082	6.7082	7.54983	7.07107	5.83095	5.83095	9.79796	9.8995	9.94987	9.94987	13.4536	13.9284	14.0357	14.1774	14.2127	13.784	13.784	12.9615	9.84886
0	25.7876	24.3721	23.3666	23.3666	24.2899	24.9199	23.1948	15.5242	15.5242	16.6433	16.6433	16.5831	16.5831	20.8327	20.9284	20.9284	16.0935	22.8473	11.1803	11.1803	11.1803	11.1803	12.8062	12.8062	18.7883	22.2935	19.4165	11.3137	11.3137	11.3137	11.7047	12.8841	13.3791	14.4568	14.4568	14.8997	14.7309	12.3288	9.69536	8.544	8.544	8.7178	13.2665	13.2665	10.3441	10.3441	11.4018	11.4018	11.7898
0	22.0454	19.5192	16.6733	13.9284	10.7238	10.6771	10.6771	10.7238	12.2474	13.1529	13.1529	13.3041	13.3041	13.4164	13.4164	13.4164	13	13	12.8452	10.4881	9.43398	9.43398	5.47723	5.38516	5.38516	10.0499	8.77496	8.77496	7.07107	7.07107	8.12404	8.12404	9.48683	10.4403	10.4403	9.69536	9.69536	8.48528	8.48528	8.48528	10.0499	10.0995	10.0995	10.0995	10.0995	10.0995	9.27362	10.0995	9.48683
0	16.8819	16.4317	16.4317	16.4317	14.1421	14.1421	6.48074	4.89898	4.58258	4.89898	6.40312	6.63325	6.7082	6.7082	6.7082	7.68115	8.60233	8.60233	8.60233	6.48074	7.54983	8.60233	9.84886	10	10.198	8.60233	8.30662	8.30662	8.60233	9.43398	9.64365	10.0499	10.247	10.247	8.77496	8.24621	8.3666	8.77496	9.05539	9.94987	8.24621	8.24621	8.60233	8.60233	9	9	9.16515	9.16515	9.16515
0	13.784	13.784	13.784	13.4907	11.3578	11.225	11.225	11.225	10.8167	12.8062	12.8062	12.5698	10.247	8.544	7.07107	7.07107	5.91608	8.544	8.544	7.48331	9.48683	9.8995	7.87401	6.16441	6.16441	7.87401	8.12404	8.12404	8.12404	8.24621	8.30662	8.60233	8.60233	8.60233	8.60233	9.21954	7.28011	7.28011	7.28011	6.16441	6.16441	6.40312	7.34847	7.34847	7.34847	5.91608	5.91608	7.54983	7.54983
0	9.8995	9.8995	9.8995	9.94987	11.3578	12.0416	12.2474	12.3693	12.3693	12.3693	12.3693	12.3693	10.7703	9.8995	12.6886	11.4455	8	8	8	8.24621	11.3578	12.2066	12.6886	12.8452	12.8452	12.1244	12.1244	12.1244	12.1244	12.3693	12.8841	13	13.0767	13.3417	13.4536	13.4536	13.4907	13.4907	13.6748	14.0357	14.0357	14.0357	14.0357	14.1774	14.1774	13.3041	13.3041	14.0357	14.3178
0	46.5081	36.1109	26.9444	26.9444	21.7486	18.2483	18.2483	17.5499	17.0294	11.7898	11.7898	10.198	10.198	10.198	10.198	8.24621	8.24621	8.544	7.28011	7.28011	8.60233	9.38083	10.198	9.94987	8.66025	8.66025	8.66025	8.66025	9.84886	9.8995	9.8995	10.0499	10.2956	9.69536	9.69536	11.3137	11.8743	12.0416	12.3693	11.5326	10.4403	8.30662	8.30662	10.247	10.247	9	9	10.3923	11.4455
0	46.1411	26.1151	26.1151	26.1151	26.1151	28.3725	28.3725	28.3725	28.3725	20.4206	20.4206	28.6007	28.6705	28.6705	28.8617	17.5499	17.5499	17.5499	21.6564	21.6564	14.8997	14.8997	17.0587	19.7484	20.3224	17.0587	17.0587	17.0587	17.4929	19.8997	22.8254	23.3666	23.4307	23.7697	19.2614	18.3576	18.3576	24.2281	24.3721	24.5357	24.779	24.779	24.779	24.8395	25.1595	25.1595	22.6716	21.4709	22.6716
0	15.2971	15.2971	15.2971	19.1311	24.779	24.8193	21.1187	19.0263	14.5945	13.3791	13.3791	13.3791	18.9209	19.0263	19.0263	19.6469	18.1384	16.0935	16.0935	18.2757	18.9209	18.9209	20.0499	21.0476	17.3494	13.4907	13.4907	13.6748	19.7231	19.7231	19.7231	19.9249	22.0227	23.0217	23.5584	24.2074	23.0434	19.6977	19.6977	19.6977	20.8327	24.4949	24.5357	20.1494	20.1494	21.5639	22.0454	23.1948	23.1948
0	41.1947	40.0999	32.619	24.5153	24.5153	24.5153	35.4965	35.7351	36.524	36.524	32.3883	24.2693	24.2693	32.3883	35.4401	36.3593	36.4829	36.4829	36.4829	36.8917	37.855	38.6005	36.8782	27.3861	27.3861	24.9399	27.3861	29.0345	29.0345	25.4951	25.4951	25.6125	31.0322	31.3847	33.0606	35.9166	38.3797	31.4643	29.7489	29.7489	26.2488	23.3666	23.3666	23.8328	22.6716	22.6716	27.2213	29.2746	29.2746
0	23.3452	20.664	20.664	17.3494	17.3494	16.7631	10.0499	10.0499	13.3791	15.5885	15.5885	13.9642	13.9642	13.9642	16.3707	16.4317	16.9115	15.9374	15.9374	17	17.5784	17.72	18.7083	18.7883	18.4932	18.4932	17	17	19.0263	18.6279	16.4317	11.3578	11.3578	12.2066	12.2066	10.4881	10.4881	9.43398	9.43398	9.64365	8.83176	10.247	11.225	11.225	11.225	11	11	14.3527	11.8743
0	26.0384	25.6515	15.1658	11.1803	9.48683	9.48683	9.8995	9.27362	8.30662	8.30662	8.30662	8.30662	8.30662	9.64365	8.77496	7.14143	7.14143	8.12404	8.06226	8.06226	8.06226	8.94427	9.11043	8.77496	8.77496	7.48331	9.27362	9.43398	9.69536	10	10.0995	10.2956	10.198	9.27362	9.27362	10.0499	10.198	10.198	10.3923	10.8628	10.8628	10.8628	10.8628	6.78233	6.78233	8.60233	11.0905	11.4018	11.4018
0	8.83176	8.83176	8.83176	8.77496	8.77496	9.8995	10.3923	10.3923	10.0499	10.0499	8.77496	8.77496	9.11043	9.38083	9.38083	8.12404	8.12404	8.30662	6.9282	6.9282	7.07107	6.16441	6.16441	6.16441	7.07107	7.14143	7.14143	7.54983	7.54983	7.68115	7.34847	7.34847	7.81025	8.06226	8.60233	8.60233	9	8.30662	8.30662	6.40312	6.16441	5	5.38516	5.74456	6.16441	6.7082	4.47214	4.47214	4.47214
0	11.7473	11.225	11.225	11.225	9.21954	9.21954	6.7082	6.7082	8.12404	9.69536	10.8167	7.2111	5.19615	5.19615	5.74456	5.83095	6.16441	6.40312	7	7.34847	7.34847	7.34847	7.81025	7.81025	7.48331	7.48331	7.87401	5.38516	5.38516	5.38516	5.83095	5.83095	5.83095	5.91608	6.08276	6.08276	6.40312	6.40312	6.48074	6.78233	6.78233	7.48331	7.87401	7.87401	8.06226	8.06226	8.06226	8.06226	7.81025
0	22.4054	21.1896	16.5227	19.2094	17.4929	17.4929	17.4929	13.7477	13.7477	13.1909	13.1909	11.0454	13.1529	13.1529	14.2127	14.2127	14.8661	16.5831	17.72	13.9642	14.3178	13	13	13	17.8045	18.9737	19.8242	20.5183	17.1464	12.6886	10.7238	15.3948	16.1245	16.3095	19.3132	19.3132	18.4932	18.4932	14.2478	20.2237	21.1187	12.4499	12.4499	9.11043	12.6886	18.7083	18.5472	12.2474	12.2474
0	14.0712	11.5758	11.5758	11.5758	11.5758	10.4881	9	7.2111	7.2111	10.4881	9.53939	7.07107	7.07107	7.34847	9.53939	9.53939	9.43398	9.43398	9.69536	10.0499	10.7703	11.1803	11.7047	11.8743	12.083	12.2066	12.2474	11.1803	10.198	10.198	11.1803	11.1803	11.3578	10.4403	10.4403	10.4881	10.4881	11.0905	11.3578	11.5758	11.5758	12.3288	12.6886	12.6886	12.6886	11.8743	12.6886	12.7279	13.0384
0	35.3553	33.9706	33.8969	30.2159	26.5518	25.1595	25.1595	27.8209	26.7955	26.7955	26.7955	27.2764	27.2764	27	22.4054	25.02	25.02	27	26.9258	26.9258	25.807	24.5967	20.6155	20.6155	20.6155	26.9258	26.9258	30.2159	30.282	30.5941	31.4484	32.0156	32.4037	27.2213	18.1108	18.1108	19.1311	25.02	24.7588	24.7588	22.4944	22.7376	25.0799	25.0799	25.0799	25.7682	20.445	20.445	20.445
0	42.8369	42.8369	30.2324	25.318	25.318	25.318	23.6854	13.6015	13.6015	13.6015	21.5639	21.5639	21.1896	19.4422	19.4422	20.0499	20.0749	18.8414	17.1464	17.1464	18.8414	21.5639	24.5967	24.9199	27.6767	27.8568	29.5973	29.5973	25.318	29.5973	30.2324	30.9354	30.9354	29.6816	25.02	25.02	26.9444	26.9444	25.671	23.1733	30.0167	30.7571	29.4788	20.5913	21.7486	21.4709	21.4709	21.4709	21.4709
0	20.6155	20.6155	20.6155	20.6155	22.8254	22.9783	22.9783	25.1992	25.1992	25.1992	28.4605	28.9137	19.0263	16.2481	16.2481	15.1658	19.0263	19.8494	12.8062	10.7703	10.7238	10.7703	15.0665	15.0665	15.0665	16.9706	17.2916	18.0555	19.2094	20.3224	21.0476	20.8327	20.8327	20.8327	21.5407	22.2261	22.2261	21.7945	21.7945	22.1585	25.6515	22.9129	22.9129	16.4317	22.9129	25.0799	25.0799	25.0799	27.7669
0	16.5529	16.5529	15.843	13.3041	13.3041	16.5529	22.0454	22.1585	17.5214	14.3527	11.3578	11.3578	11.4018	13.1909	11.3578	11.1803	11.1803	11.3578	11.3578	11.3578	12.2474	11.7473	10.247	10.247	11.7473	11.7473	13.4907	15.2643	15.7797	16.4317	16.9115	17.2627	17.72	17.9165	18.4662	18.4932	16.1555	10.6771	10	6.7082	9.38083	10	13.1149	13.1149	11.8322	11.8322	14.3178	19.3132	18.7083
0	64.6916	45	34.7707	20.2485	14.6969	14.6969	17.6635	20.2731	20.7123	20.9762	20.9762	20.9045	16.4317	16.4317	18.0278	15.3948	15.3948	15.3948	14.5945	14.5945	16.0624	12.3693	12.3693	12.3693	12.3288	10.0499	8.12404	8.12404	10.198	12.2066	12.8452	13	13.1909	14.2478	15.1658	16.8819	17.2337	17.2337	16.3095	10.6301	10.6301	10.6301	10.2956	14.5258	14.6287	14.7309	11.7898	11.7898	13.0767
0	49.3964	49.3964	43.0581	32.8177	27.8029	27.8029	22.2261	20.199	19.9499	17.2047	19.9499	20.199	20.2485	20.2485	20.2485	22.2261	20.2237	18.0555	20.2237	20.8806	22.5167	22.5167	23.7487	24.7184	19.2094	19.2094	19.2094	15.7797	15.7797	15.6525	16.4317	16.4317	15.9374	15.9374	16.9115	18.1384	18.1384	17.5784	17.5784	18.1384	15.2643	14.6287	14.6287	14.6287	14.1421	13.9284	13.9284	14.3527	15.0333
0	15	15	15	14.4914	13.6382	13.6382	14.4914	14.4914	14.4914	14.4914	14.3527	9.43398	9.43398	9.43398	10.247	10.247	10.2956	9.05539	9.05539	9.69536	10.198	11.1803	8.48528	8.48528	8.48528	8.48528	6.7082	6.7082	7.68115	7.81025	8.12404	8.3666	8.60233	8.66025	8.66025	8.66025	8.77496	8.77496	8.77496	8.77496	9	9.43398	9.48683	9.79796	9.84886	10.0995	10.6301	10.6771	8.06226
0	17.4642	14.3527	8.12404	8.12404	8.12404	8.60233	10.0499	10.8167	14.5602	13.6015	13.1529	12.7279	12.7279	13.0767	13.0767	9.84886	8.06226	7.2111	7.2111	7.28011	8.06226	9	9.16515	9.38083	10.6301	10.6301	10.0995	10.0995	9.43398	10.8628	11.3578	11.3578	11.5326	9.94987	9.94987	9.48683	10.3923	10.4403	10.7703	10.7703	10.7703	11.5758	11.7047	11.7898	10.6771	10.6771	11.8322	11.8322	11.8322
0	17.7482	13.0767	13.0767	9.8995	9.8995	14.4568	17.1172	17.72	15.8114	14.2478	14.2478	13.1529	13.1529	13.1529	8.66025	13.4907	13.4907	8.94427	8.94427	8.77496	12.4097	13.3417	13.3417	13.3417	13.6015	13.7477	10.3923	10.3923	10.3923	9.69536	9.69536	9.69536	10.8167	10.9545	10.9545	10.9545	12.3693	12.4097	12.5698	13.6015	14.2478	14.4568	14.6969	14.8997	15.0333	15.0997	15.2971	13.6015	13.6015
0	43.4166	16.8819	16.8819	16.8819	18.868	18.7883	12.2474	12.2474	12.2474	18.7883	18.7883	16.2481	16.2481	12.0416	10.2956	10.2956	10.2956	10.0995	9.69536	9.69536	10.0499	10.0995	10.2956	10.2956	10.7703	11.4455	11.4455	11.5758	11.5758	11.3578	11.3578	11.3578	11	10.3441	10.3441	10.3441	9.69536	9.69536	9.05539	9.05539	7.81025	7.81025	9.48683	8.60233	8.60233	8.3666	9.94987	10.4403	11.1803
0	21.8403	21.8403	21.8403	22.4054	21.1896	20.6155	19.9499	18.7883	17.4642	15.9374	15.9374	16.7631	16.7631	16.7631	17.1172	18.7883	18.6279	12.7279	12.7279	12.7279	13.1529	12.5698	12.5698	12.5698	12.5698	12.3693	13.1909	8.544	8.544	7.14143	9.05539	9.05539	7.48331	7.48331	10.0499	10.0499	11.4455	12	11.225	9.43398	9.43398	9.43398	8.12404	8.12404	10.247	9.79796	7.87401	7.87401	7.87401
0	37.6962	29.3598	24.3721	21.6795	19.6723	17.4642	15.4272	15.1658	15.1658	13.9284	13.9284	13.9284	13.4907	13.4907	14.0712	14.0712	15.1658	13.3417	13.3417	15.3623	15.5242	15.6525	15.6525	15.6525	14.0357	14.0357	9.11043	7.48331	7.2111	7.2111	7.2111	7.48331	7.48331	8.60233	7.28011	7.28011	6.78233	8.77496	9.64365	9.79796	9.8995	10.4403	11.0454	11.0454	11.7473	12.083	12.2066	12.2066	12.2066
0	31.273	23.2594	20.9045	20.9045	22.1585	23.2594	31.273	29.5804	29.5804	31.273	24.8596	24.8596	22.891	22.561	22.561	23.0217	26.3818	27.2764	27.2764	27.2764	24.6779	22.2261	22.2261	18.1384	18.1384	17.9444	18.1384	19.8746	22.4944	20.1246	14.4568	14.4568	14.4568	14.1774	14.1774	17.72	18.2483	19.3391	19.9249	20.025	24.2281	24.779	25.5147	25.5539	25.9808	25.9808	26.4764	26.9072	27.2213
0	23.2809	19.7484	18.8149	18.8149	18.8149	19.7484	22.0454	22.0454	20.6155	19.3391	15.8114	18.0555	16.8819	16.8819	14.0712	14.0712	14.8661	15.1327	14.7648	14.7648	15.1327	15.5242	15.9374	18	18.0555	18.2483	18.3848	18.6815	19.105	20.6155	20.7123	22.1359	22.3607	23.0217	23.5372	23.6008	24.1661	24.1661	24.1661	24.779	26.0192	27.1662	27.2029	27.6767	28.4605	29.8496	29.8496	23.0217	23.0217
0	19.799	16.6733	14.7986	14.7986	18.8414	19.105	19.3391	19.3391	14.8661	14.8661	18.412	18.412	16.0312	16.0312	14.1774	14.1774	19.2094	10.6301	8.24621	7.87401	7.87401	8.24621	12.4499	13.9284	16.7929	16.9115	18.3848	16.1245	16.1245	16.1245	15.9374	15.9374	16.7631	16.0312	10.8167	10.8167	17.088	17.3781	14.3178	11.0454	11.0454	14.3178	18.4932	18.7883	18.7883	18.7883	19.0263	19.5192	16.6733
0	10.3923	9.48683	9.48683	9.16515	9.16515	7.14143	7.14143	7.14143	9.16515	7.28011	9.27362	7.34847	7.34847	7.34847	7.48331	11.1803	11.1803	9.48683	9.48683	7.81025	7.81025	7.81025	9.11043	9.11043	6.48074	6.48074	7.28011	8.30662	8.60233	8.60233	9.11043	10.0499	10.6301	10.8167	10.8628	6.08276	6.08276	6.08276	6.48074	8.60233	8.60233	8.60233	8.60233	8.7178	9.05539	9.21954	9.94987	10.0499	9.16515
0	24.6171	16.8819	10.8167	10.8167	10.8167	11.7473	11.7473	12.4097	12.4097	10.0499	13.0384	15	9	6.08276	6.08276	9.8995	7.28011	7.28011	7.28011	7.28011	7.28011	7.48331	7.48331	8.94427	9.11043	9.11043	9.43398	10.0499	10.247	10.247	10.7703	11.1803	12.1244	12.2066	12.3693	12.3693	12.3693	8.7178	8.7178	10.4881	13.6015	13.9642	14.7648	15	15	15	15.3948	15.843	16.2481
0	26.0192	25.7099	25.7099	25.9615	22.561	22.561	19.3132	19.3132	19.3132	19.5192	20.3224	20.3224	20.0499	15.5242	15.5242	19.105	16.8819	14.4914	13.4536	13.4536	14.4914	16.9115	18.6011	19.2094	19.2094	19.2094	18	18	20.0998	16.4924	16.4924	20.2485	22.1585	22.2935	23.8537	16	16	16	20.8806	22.2261	19.2354	19.2354	19.2354	22.8254	22.9129	21.0238	21.0238	17.0587	23.8747
0	38.2753	26.4197	21.9545	26.6458	34.4384	38.2753	49.93	50.2892	50.2892	50.2892	49.1732	39.4462	39.4462	44.6542	45.3872	49.0714	55.5068	57.1577	56.4712	50.892	38.6005	46.0543	52.6688	58.6089	58.6089	58.6089	55.4977	45.0555	43.3359	62.9047	64.4127	67.5574	66.9627	44.1248	20.4939	16.6132	16.6132	19.2094	23.5372	24.5967	11.1803	11.1803	11.1803	12.8452	14.8661	20.3224	20.1494	20.1494	18.3303
0	65.4981	39.6106	37.4967	36.0278	36.0278	36.0278	36.1939	39.6106	41.0609	41.8688	39.7115	31.9531	31.9531	31.9531	43.1856	44.1135	49.0204	49.051	60.4483	60.4483	59.0169	59.0169	60.4483	60.5723	46.0869	28.9137	28.9137	41.5812	44.1475	44.1475	46.7547	49.6588	49.6588	45.6289	45.6289	46.2385	43.6119	43.6119	40.5093	33.6006	33.6006	36.5103	39.6106	39.6106	38.2753	39.6106	47.085	42.6732	42.6732
0	44.699	25.5539	25.5539	25.5539	26.0768	26.0768	35.8469	35.8469	36.7287	37.2827	37.2827	38.4448	33.8969	32.4037	29.0689	29.3428	29.3428	29.3428	22.7156	20.6882	20.6882	22.7156	28.6007	22.1585	22.1585	17.6635	22.8254	30.545	34.0734	37.1618	39.5727	41.0974	44.3283	29.95	29.95	29.95	33.0151	33.4813	40.0375	49.8397	50.7247	50.9411	51.2445	52.2781	53.4883	54.0925	56.3383	73.7631
0	27.3861	27.3861	27.3861	27.6586	30.1496	24.5561	18.1934	18.1934	18.1934	20.8087	21.6102	21.4709	21.4709	22.2036	22.2036	25.1595	26.4197	26.4197	27.5318	27.5318	27.5318	28.4605	28.4605	29.5466	30.5614	30.7734	30.8869	31.4006	32.6956	34.1467	34.176	34.176	34.176	34.8999	34.8999	34.7994	34.7994	36.524	38.4057	38.4057	34.7707	27.3861	25.1992	22.891	22.891	22.891	19.6723	19.6723	22.6495
0	85.1058	58.3181	42.1663	42.1663	30.4138	42.1663	44.3283	44.7884	44.7884	34.7275	31.6386	32.0312	42.4735	42.4735	47.0532	49.7192	49.7192	59.8164	36.9324	36.9324	25.2587	34.0881	34.0881	34.0881	32.2025	32.2025	33.9706	33.6601	36.9324	30.2324	30.2324	22.1359	22.1359	22.1359	23.5797	28.2312	28.3196	31.4484	32.8634	32.8634	32.8634	33.0757	34.7707	34.7707	34.7707	26.2488	20.1246	20.1246	26.2488
0	15.1658	15.1658	15.1658	18.3576	18.4391	19.3391	20.2237	19.2354	19.1311	16.2481	16.2481	13.1909	8.12404	8.12404	13.4164	15.7797	17.1464	17.2916	17.4642	17.4642	17.4642	17.4642	17.4642	17.4642	14.8661	14.8661	14.8661	14.8661	14.8661	18.3848	19.4165	14.8661	13.4536	13.4536	13.4536	13.6382	14.4914	14.4914	14.4914	17.4929	17.4929	18.4662	19.0263	19.8494	20.2731	20.6398	21	21.6333	22.1133
0	23.1948	23.1948	21	21	21	17.4929	23.2809	23.4307	21.6795	19.3391	19.3391	19.3391	19.4422	19.4422	16.7631	16.7631	15.5563	15.5563	16.7929	16.9115	17	16.4012	16.4012	15.2643	15.748	15.748	15.748	15.843	17.2337	18.2757	9.84886	9.84886	9.84886	9.84886	10.6771	11.4455	14.8997	15.6525	14.0712	14.0712	14.0712	15.1327	17.9165	17.9165	17.9165	18.1934	18.7083	19.0263	19.2354
0	32.619	29.7993	27.6767	31.3847	31.3847	24.8193	24.8193	17.6068	17.6068	17.6068	18.7883	18.7883	18.412	14.7309	14.7309	14.5258	14.7309	11.0454	11.0454	11.0454	11.0454	13.4536	12.083	12.083	11.9164	8.83176	7.34847	7.34847	7.87401	12.083	12.9615	12.9615	12.9615	12.6886	12.083	12.083	12.083	11	12.083	8.60233	7.48331	7.48331	7.34847	7.34847	7.34847	6.16441	4.47214	3.16228	2.82843
0	33.541	33.541	24.2693	22.561	21.4009	22.561	19.9499	15.8114	15.8114	13.9284	13	13.9284	14.6969	14.6969	15.2971	15.2971	15.2971	19.9499	19.9499	20.1246	21.4942	21.095	19.8746	19.8746	21.095	21.7486	22.2036	23.4307	24.5357	24.5357	25.02	25.807	26.5518	24.4131	24.4131	19.1311	19.1311	16.4012	19.6469	20.3961	20.3961	23.2809	21.2838	15.6525	15.6525	14.3178	14.3178	15.2971	15.6525
0	67.587	30.2655	30.2655	20.2237	22.9129	22.9129	29.2233	29.6985	29.8831	26.2488	26.2488	26.2488	26.2488	27.0185	27.037	27.074	28.4781	28.4781	28.4781	29.0861	29.1719	29.1719	29.8831	31.8277	31.9218	28.6531	32.8634	33.9853	34.0734	34.3366	34.3366	37.0135	37.0135	37.0135	38.7427	40.7554	40.7554	40.7554	38.9487	40.8044	41.0122	41.0122	41.3884	41.497	44.1135	44.1135	44.1135	44.5533	45.793
0	19	19	17.4929	16.4012	16.4012	17.4929	17.4929	16.7631	17.8885	19.6723	20.0998	15.7797	12.2066	12.2066	12.2066	10.8628	10.8628	11.4455	12	13.1529	14.3178	14.3527	15.7797	16.1555	16.7332	16.7332	17.1464	19.4422	19.4422	20.025	21.1187	21.6564	21.6564	21.6564	21.9545	17.0294	17.0294	18.1384	19.0263	20.6398	20.6398	21.9773	22.0227	22.0227	22.0227	22.1133	23.1517	23.8537	25.2587
0	30.5941	30.5941	19.3391	23.7697	23.7697	17.9165	17.9165	19.8746	14.8661	14.8661	14.8661	20.9284	22.3159	22.3159	23.2164	23.7276	23.7276	23.7276	23.7276	24.6779	25.5539	26.0768	26.8328	27.0924	27.0924	28.2489	28.6007	28.1069	18.868	18.0278	18.0278	25.3969	25.3969	25.3969	29.9333	28.178	28.178	19.0526	19.0526	30.5941	30.282	30.282	30.282	31.1769	31.3369	32.1714	33.2566	33.8674	33.8674
0	17.1464	14.0712	12.1244	10.6771	10.8628	11.5758	11.5758	14.8661	15.1327	10.0499	10.0499	11.5758	15.3948	16.1245	13.3417	13.3417	13.3417	13.3791	15	15	15.0333	15.0333	11.7898	11.7898	11.7898	12.3693	13	14.2127	11.0454	11.0454	9.43398	9.43398	9.43398	11.3578	10.7703	7.34847	7.34847	8.60233	9.79796	10.247	10.4881	10.6301	9.53939	9.53939	9.48683	9.48683	9.53939	10.0499	10.0499
0	36.6197	26.0192	26.0192	26.2488	29.2746	20.025	11.8743	11.8743	20.7123	23.6854	24.9199	21.5407	21.0238	20.7846	16.7929	16.7929	20.1246	17.8326	17.8326	17.8326	17.3494	17.3494	17.3494	16.6132	16.8226	17.3494	17.4642	18.9737	18.2757	18.2757	21.0238	22.0454	22.2261	22.2261	19.2614	18.5472	19.2614	20.1246	20.1246	20.1246	17.2337	22.4054	23.7908	20.6882	20.6882	26.4008	27.313	27.4408	29.6816
0	19.8494	12.8452	12.8452	11.3137	11.3137	9.27362	9.27362	9.27362	9.27362	9.27362	9.48683	12.7671	13.3791	13.3791	13.3791	13.3791	13.4536	13.6382	13.9642	13.4907	13.4907	14.0357	14.0357	14.1774	14.6969	14	11.0454	11.0454	14	14.4568	14.4914	13.0384	11.9164	11.5758	11.225	7.28011	7.28011	6.7082	6.32456	6.32456	7.28011	11.9164	12.2066	13.1529	13.6382	14.4568	14.7648	14.1421	14.1421
0	49.0204	42.6732	42.6732	41.8091	41.3038	41.3038	41.3038	41.3038	43.8862	43.8862	44.1248	47.3709	47.9375	45.7056	45.7056	46.7547	46.7547	37.921	26.096	26.096	30.5614	30.5614	30.6268	29.0861	29.0861	29.0861	29.4958	34.5543	34.8425	35.2846	24.3516	24.3516	25.0799	25.0799	28.3901	28.3901	30.0666	30.692	30.8058	31.1448	36.4555	36.9324	37.6962	35.7071	35.7071	38.4318	47.613	50.9902	57.4543
0	60.4483	58.3524	58.3524	54.7083	60.4483	31.273	31.273	31.273	32.078	18.9209	18.9209	18.9209	18	16.1864	18	20.445	22.383	22.7596	37.3229	37.3229	25.2587	16.5227	16.5227	25.2587	25.2587	25.0799	25.2587	30.1496	32.7109	32.7719	34.7707	38.4187	39.2556	39.2556	32.8938	30.4302	30.4302	31.0161	40.7554	43.0116	43.7493	37.855	20.7846	20.7846	20.7846	20.7846	20.7846	17.5784	16.4924
0	41.5933	29.6985	29.6985	32.0156	23.8747	21.3776	21.3776	21.3776	17	17	11.4455	11.4455	10.9545	10.9545	11.1803	16.5831	17.2337	17.2337	18.4662	19.2094	19.6469	18.3848	11.3578	11.3578	9.8995	9.8995	10.4881	10.4881	10.4881	10.4881	11.3578	12.2474	12.3693	12.2474	10.0499	10.0499	12.5698	12.6886	13.0767	17.0294	17.0294	17.0294	18.0278	18.0278	18.1384	18.1384	18.0278	17.72	12.5698
0	31.1609	28.8791	25.0998	25.0998	17.4929	17.4929	17.4929	28.8791	28.4253	28.4253	24.7184	28.9482	29.5296	29.6816	31.0483	31.1609	31.4484	31.4484	31.4484	32.1559	39.2173	39.598	43.7493	29.3598	29.3598	43.6119	38.4838	38.4838	22.561	30.5614	41.7373	42.0595	42.0595	42.7551	42.7551	47.9687	43.6578	37.3497	37.3497	43.2897	31.8904	18.9737	18.9737	18.2757	18.0278	18.0278	18.2757	21.1896	23.7276
0	50.7346	38.3275	38.3275	38.3275	39.064	40.7308	28.1069	18.0278	18.0278	16.3095	16.3095	20.4695	17.2627	17.2627	17.4929	18.0555	18.4662	13.4536	13.4536	14.3178	16.5529	16.8819	16.8819	12.2066	11.8322	12.2066	10.0499	10.0499	9.48683	10.0499	10.0499	10.0499	10.6301	10.6301	10.6301	10.6301	11.5758	11.5758	9.94987	9.94987	11.8743	13.3041	14.8661	15.3948	16.0312	17.4929	17.4929	18.412	18.4662
0	23.0217	23.0217	16.0935	16.0935	16.0935	15.1658	15.1658	14.4568	14.4568	15.1658	17.2916	17.8045	17.8045	19.5192	20.6398	20.6398	16.0624	13.1909	13.1909	16.4012	19.8746	20.7364	20.7364	17.72	17.72	18.6815	18.6815	18.6815	20.9045	21.095	21.8403	21.8403	20.025	20.025	22.2261	22.2935	22.2935	18.4932	17.72	17.72	17.4642	17.4642	17.72	20.2485	20.347	22.5832	22.5832	22.5832	20.445
0	39.8623	28.3373	28.3373	21.2132	21.2132	18.412	18.412	19.105	19.3391	19.3391	19.3391	22.1133	24.454	22.6936	22.6936	27.8029	27.8029	24.5357	24.5357	22.2935	22.891	31.4484	31.4484	31.5436	32.1559	32.9848	28.2312	25.0799	25.0799	25.0799	28.2312	31.8277	33.9706	23.7065	17.2337	17.2337	19.3391	24.779	26.8887	23.3666	23.3666	24.9199	25.7876	27.5136	29.3598	29.3598	21.4243	32.7719	33.1662
0	14.4568	14.4568	14.4568	15.748	17.3494	16.6132	16.6132	17	18.5742	11.5758	11.5758	8.7178	18.4662	20.6882	20.6882	21.2132	21.2368	21.7715	21.7715	22.1133	22.1133	22.2036	22.6936	22.8254	23.1084	23.1733	23.3666	23.3666	22.1133	24.4949	24.4949	25.318	25.318	25.318	24.1247	17.088	16.6132	16.6132	15.2643	19.6469	19.8746	19.8746	12.6886	12.6886	12.6886	12.6886	19.0788	19.2873	21.5639
0	16.2788	16.2481	15.6844	16.2481	16.2788	19.4165	17.72	10.8167	10.8167	13.0767	14.2127	15.4272	15.3948	15.3948	15.3948	15.4272	15.843	17.5784	17.6068	17.6068	15.6844	14.5602	14.5602	18.0555	18.0555	18.1108	18.2483	18.7617	18.0278	18.0278	18.868	18.8944	15.843	15.843	16.5831	16.5831	17	19.0788	17.0587	17.0587	19.105	19.3391	19.3391	19.3391	19.4165	19.4679	19.4679	19.4679	19.4679
0	21.1896	21.1896	21.1896	21.1896	21.1896	23.1517	19.0526	19.0526	16.2481	16.2481	18.8149	19.0526	19.0526	22.9129	20.7364	20.025	12.4097	12.4097	15.6205	15.6844	17.5214	17.4642	17.4642	14.5602	14.5602	14.4568	12.8452	15.843	18.1384	18.4662	18.4662	18.7083	18.7083	19.2354	20.025	20.2731	15.5563	15.5563	16.4012	20.0998	21.7715	21.7945	23	20.8327	20.8327	20.6155	24.9199	24.9199	24.9399
0	27.8209	24.9199	24.9199	16.8226	16.8226	16.8226	6.9282	6.9282	6.9282	9.53939	12.4499	18.2209	18.2209	18.2209	19.2354	19.2354	13.4164	13.4164	12.4097	17.4929	21.8403	15.7797	15.7797	15.7797	15.9374	16.0624	18.8414	11.8322	11.8322	11.8322	11.7898	12.1244	12.53	15.9374	17.3494	17.3494	19.0526	17.9165	17.9165	19.5192	20.1494	22.1811	22.6716	22.6716	22.6716	23.3238	23.6008	24.2899	24.7184
0	24.0416	21.7256	21.2603	15.6844	13.6382	12.4499	12.4499	12.4499	12.4499	13.6382	13.7477	13.9284	13.9284	14.2829	15.843	16.1245	15.6844	12.6886	12.6886	16.1245	16.6733	15.0665	13.4536	13.4536	15.0665	17.8045	18.1384	16.4012	16.4012	18.2209	18.868	19.7484	19.8997	19.8997	18.1384	16.7631	19.9499	20.6155	20.6398	20.7123	17.5784	17.5784	17.5784	18.3576	18.3576	20.4695	20.4695	20.5183	20.8327
0	29.8329	22.2935	21.587	22.2935	20.7123	19.0788	16.1555	16.1555	19.0788	18.8149	16.1555	16.1555	18.0278	19.6214	12.4097	12.4097	12.4097	12.4499	12.8841	14.5258	16.3095	13.4164	12.3693	12.3693	13.4164	13.4164	13.4164	14.1421	14.1421	14.1421	14.1421	14.1421	14.4914	15.7797	16.5529	16.6733	16.7929	16.7929	16.4317	16.4317	16.7631	16.7631	16.5529	16.5529	16.5529	16.5529	15.6844	16.2788	18.1108
0	10.6301	8.77496	8.77496	9.05539	9.05539	10.8167	9.48683	9.48683	9.48683	9.27362	7.87401	7.87401	8.544	9.69536	9.94987	10.0499	9.38083	9.38083	10.0499	10.4881	10.6301	11.225	11.5326	11.5326	11.225	8.7178	8.7178	8.83176	9.27362	9.8995	12.0416	12.0416	12.083	12.2066	12.5698	12.5698	12.5698	12.4499	10.2956	9.84886	6.78233	6.78233	9.84886	12.6886	13.0767	13.1529	13.1909	13.3791	13.6015
0	25.5147	25.5147	20.347	20.347	20.347	20.347	25.1794	11.7047	11.7047	11.7047	13.1529	15.6844	15.8114	19.799	22.8254	23.0651	22.0454	22.0454	23.0868	23.0868	23.0868	25.4755	23.1733	18.7883	18.7883	18.7883	15.843	15.843	18.7883	21.587	20.445	14.4914	14.4914	18.6011	21.6102	24.2899	24.5561	25.9615	28.2312	28.7228	29.6816	30.2324	30.2324	32.078	32.619	32.6343	32.6343	32.665	32.665
0	24.454	19.0263	18.4662	17.72	19.2614	20.3224	21.0238	21.0238	18.2483	18.2483	21.4709	21.6795	21.7715	22.6716	23.1084	20.025	17.2337	17.2337	14.2127	17.2337	19.1311	19.1311	20.7846	20.9045	22.8254	20.347	20.347	20.347	23.1084	23.3666	16.0312	14.6969	11.225	12.8841	16.0312	16.0935	17.4929	18.1384	18.6815	18.868	20.0499	20.4695	21.2132	22.1133	23.4307	23.516	23.516	20.8327	18.6011
0	37.9868	37.9868	37.9868	37.9868	37.9868	34.322	38.4057	42.3438	43.4281	44.6542	45.0555	18.4662	18.4662	18.4662	21.6564	22.7376	22.7376	17.8885	17.8885	23.3666	24.9399	24.0832	24.0832	24.0832	25.5734	27.3313	27.8747	27.8747	28	28.0179	28.0179	29.4279	30.7409	31.8434	32.218	32.45	33.9706	35.8469	36.2767	46.7547	51.788
0	19.8746	16.4317	11.1803	11.1803	12.4097	12.6886	12.6886	13.0767	13.9284	13.9284	12.4499	12.4499	12.4499	12.8841	12.8841	13.9284	14.4568	14.5945	14.6969	14.7309	14.7309	13.9284	14.7309	15.0333	15.0997	8.30662	8.06226	8.06226	9.11043	10.6771	10.9545	11	8.83176	8.83176	10.4403	11.4455	11.4455	11.4455	12.0416	12.2066	12.6886	14.0712	14.2478	14.2478	14.2478	14.3527	14.0357	14.0357	14.6969
0	19.9499	19.9499	17.8326	17.2337	14.8661	14.8661	14.8661	14.4568	14.4568	14.5945	14.5945	14.5945	16.4317	16.4317	16.4317	15.5885	15.5885	13.7477	13.7477	16.5529	16.7929	16.7929	16.0624	10.4881	16.0624	16.8819	16.9115	16.9115	16.9115	16.9115	17.1172	17.2337	17.2627	17.5214	17.6635	17.1172	17.1172	17.72	17.72	17.72	17.9722	18.1108	18.1384	19.0263	18.5472	18.5472	19.0526	19.8242	19.8997
0	25.671	25.5147	21.9545	21.8403	21.8403	21.9545	19.9499	14.0712	12.083	12.083	14.4568	15.2315	18.0555	18.0555	18.0555	19	20.8806	21	21.095	20.9045	20.9045	21.1896	9.27362	9.27362	7.48331	8.06226	17.9444	18.8414	19.0263	19.0263	21.1896	18.9737	11.4018	11.4018	11.1803	11.1803	11.1803	15.2643	16.5831	18.6815	18.868	19.105	20.0749	14.7309	11.7473	10.0499	20.1494	18.868	18.868
0	10.8628	10.8628	10.8628	13.6382	14.4568	10.4881	8.60233	8.60233	8.60233	10.4403	11.4891	11.4891	12.3693	12.3693	14.4914	14.5258	14.5602	14.6969	15.2971	15.2971	15.2971	13.0767	11.7473	11.6619	11	10.4881	9.43398	9.43398	9.43398	10.0499	10.3441	10.4881	10.4881	11.6619	11.6619	11.6619	12.083	12.3288	11.225	11.225	12.9615	12.9615	15.1327	15.1658	15.6525	15.843	17.1172	17.2047	17.2047
0	15.3623	13.6015	12.1244	12.1244	12.1244	11.225	10.6771	13.1909	14.3527	14.3527	14.3527	14.4568	14.4568	14.4568	12.7279	12.6491	12.6491	11.225	13.4536	14.0357	14	12.2474	12.2474	10.6301	12.8841	12.8841	11.7047	11.7047	12.6886	13.9284	13.9284	13.9284	14.9666	15.3623	17.0294	17.2337	17.4929	17.9165	20.0499	20.2731	20.9045	21.1187	21.4243	22.6936	22.6936	22.6936	22.7156	27.4591	28.9137
0	27.313	17.72	15.5563	15.5563	15.5563	17.72	23.2164	27.4955	22.9347	22.9347	20.1246	22.9347	24.0624	27.7489	19.3391	19.3391	24.9199	25.04	26.1151	29.0861	24.1039	24.1039	27.9285	27.9285	28.6531	30.0333	32.3883	37.0675	37.5366	37.8021	37.9737	37.9737	40.025	40.7063	40.8901	42.5911	43.9431	44.5084	44.5646	45.4973	45.4973	45.7821	40.6202	39.2173	28.3549	28.3549	14.4568	14.4568	14.4568
0	153.339	52.5357	33.5112	33.5112	33.5112	39.4588	39.4588	23.1948	23.1948	53.9351	48.5798	31.0161	19.6469	13.3791	9.27362	8.66025	9.27362	12.1244	12.2066	12.083	8.60233	8.60233	9.05539	9.8995	11.0454	11.0454	11.9164	12.2066	8.30662	8.30662	8.30662	7.81025	8.544	9.11043	12.2474	11.5758	11.5758	13.1529	13.1529	13.1529	15.7797	15.7797	15.7797	16.0935	16.1864	16.1864	16.2788	16.2788	16.3095
0	67	35.7911	21.0476	21.0476	20.7364	20.7364	23.1084	24.1868	24.5967	26.8887	26.8887	26.8887	23.7697	19.8242	15.6844	15.6844	15.6844	16.0624	17.1172	17.8045	19	16.5529	16.5529	19.7484	20.0499	20.0499	19.8494	21.4942	22.0227	22.0227	19.8494	19.8494	22.0227	22.1133	22.1133	24.0416	25.318	26.5707	21.6333	21.6333	26.5707	26.8887	30.5941	32.3883	35.3695	35.7911	35.6931	35.6931	30.8707
0	20.8087	20.8087	20.8087	20.8087	20.8087	22.7596	22.7596	22.9129	23.3666	18.412	18.412	12.7279	20.6155	21.0476	21.1896	20.199	20.199	20.8567	16.7929	16.7929	22.7596	24.5357	25.3377	18.4932	18.4932	23.7276	25.5734	25.5734	25.5734	26.7208	26.9258	27.2213	27.3679	27.3679	26.7955	26.7955	23.1948	12.1244	12.1244	17.72	17.5499	17.5499	16.9115	16.9115	17.5784	18.6011	19.0263	19.2873	19.2873
0	39.3319	23.9374	23.9374	23.9374	22.6716	23.9374	21	21	21.1896	21.1896	20.8327	20.8327	20.8327	16.1555	16.1555	16.5529	19.1311	19.1311	20.3224	16.5529	14.8997	13.4907	13.6382	18.2209	21.0238	21.1187	22.2261	22.383	23.1733	23.9374	24.6982	23.6643	23.6643	23.6643	24.1039	25.1992	25.1992	27.9285	29.0345	31.4484	26.6833	26.6833	32.0936	33.9706	34.1906	32.0312	32.0312	30.5614	30.5614
0	3.16228	3.16228	3.16228	4.12311	4.89898	5.38516	6	7.2111	7.2111	6.55744	6.55744	7.34847	7.34847	7.34847	7.48331	8.30662	8.30662	5.74456	5.74456	4.58258	4.58258	5.38516	6.55744	6.32456	5.38516	5.38516	5.38516	4.12311	4.12311	3.74166	5.38516	5.47723	5.09902	5.09902	5.38516	5.38516	5.74456	6	6	6	6	6.16441	6.40312	6.48074	6.55744	6.55744	5.91608	5.91608	5.91608
0	41.8688	27.4773	27.4773	7.68115	4.47214	4.47214	7.68115	9.48683	16.4317	17.4642	19.3391	17.4929	14.5258	12.7671	12.7671	13.3791	13.3791	13.3791	15.2315	15.2315	12.6886	15.748	17.0294	17.3205	17.3205	12.3288	12.083	12.083	14.5945	16.3095	14.6969	14.6969	16.4012	16.4317	17.6635	18.0278	18.5472	18.5472	18.2483	18.2483	17.5499	17.5499	15.7797	14.2478	14.2478	15.7797	16.8819	16.8819	16.8819
0	20.4695	13.1529	13	12.6886	13	13	13	14.3527	16.2481	14.3527	14.3527	15.0665	13.6015	13.6015	16.3095	16.3095	17.0587	17.7482	18.0555	19.2614	19.2614	20.4695	21.4243	22.2036	22.383	22.7596	22.7596	22.7596	22.7596	22.8254	23.622	23.622	23.7276	23.9583	25	25.4951	25.4951	18.8149	17.8326	17.8326	18.0278	18.8149	18.8149	14.0357	14.0357	14.0712	14.0712	14.9666	14.9666
0	22.7596	22.1585	22.1585	22.7376	23.3666	21.6564	21.6564	20.9045	15.843	15.843	15.843	15.843	16.3095	18.1659	20.347	21.1896	21.2368	21.6564	21.6564	22.891	24.6982	24.6982	24.6982	23.9374	22.8473	22.8473	22.8473	21.6795	19.7231	19.2614	19.7231	19.7231	21.4709	21.6333	21.6333	13.9284	13.9284	13.9284	14	14	13.6382	12.8452	12.8452	13.6382	11.1803	11.1803	13.6382	13.7477	13.7477
0	22.7596	22.1585	22.1585	22.7376	23.3666	21.6564	21.6564	20.9045	15.843	15.843	15.843	15.843	16.3095	18.1659	20.347	21.1896	21.2368	21.6564	21.6564	22.891	24.6982	24.6982	24.6982	23.9374	22.8473	22.8473	22.8473	21.6795	19.7231	19.2614	19.7231	19.7231	21.4709	21.6333	21.6333	13.9284	13.9284	13.9284	14	14	13.6382	12.8452	12.8452	13.6382	11.1803	11.1803	13.6382	13.7477	13.7477
0	15.843	15.1658	12.7279	10.7238	10.7238	12.2474	15.1658	15.843	15.2643	15.2643	17.9722	19.2354	12.8841	11.5758	10.8167	11.5758	11.5758	16.8819	17.5784	19.3907	19.8494	20.2485	20.2485	18.5742	17.1464	20.3224	20.3224	19.0263	14.8661	5.38516	5.38516	5.38516	12.4499	12.53	8.544	8.544	7.54983	12.53	14.4568	15.2971	18.5472	20.7123	20.7123	18.4932	16.1555	16.1555	12.6886	16.2788	13.7477
0	88.1022	51.2835	51.2835	45.1331	52.4404	53.7401	58.6089	42.0595	34.7275	27.0924	27	27	23.1084	21.4009	19.2094	17.9165	17.5499	14.8997	13.0384	13.0384	14.0712	14.1774	13.6015	13.1529	12.3693	12.3693	14.4568	14.4568	12.5698	12.5698	13.6382	13.6382	14.4914	15.2971	13.3417	11.3578	11.3578	13.3417	16.7631	15.5885	13.0384	13.0384	12.083	9.38083	8.3666	7.81025	7.14143	8.7178	8.7178
0	33.9559	22.4944	22.4944	18.8149	18.8149	22.4054	22.6936	29.1376	29.1376	29.1376	34.5688	36.3593	38.6005	39.8623	40.025	39.6737	35.4401	34.7994	31.8904	37.3497	37.3497	37.3497	40.8534	30.249	28.3901	23.622	26.8701	26.8701	30.8869	30.8869	30.8869	31.0644	31.1769	32.6497	32.6497	34.0588	30.8221	30.8221	35.3977	35.3977	29.5466	26.4953	18.6815	15.843	15.843	15.843	19.4422	18.868	18.868
0	40.3113	39.2556	34.3657	31.1288	31.1288	32.9393	39.2556	40.1995	36.0694	36.0694	34.4384	34.4384	39.6106	29.9833	25.1794	21.8403	21.8403	28.8097	28.8097	28.8097	27.6043	27.6043	26.2679	26.2679	22.6936	22.6936	24.5967	24.5967	25.7099	26.3439	26.3439	29.6816	30.4302	31.8434	33.5112	35.2278	35.3553	35.3977	35.3977	35.5106	35.5106	37.6962	18.5742	18.4932	18.4932	18.5742	26.6458	26.6458	26.6458
0	31.257	22.8254	19.3132	19.3132	22.383	29.2916	31.257	35.1141	33.2566	33.2566	33.2566	29.4788	27.5318	21.4709	16.0312	16.0312	17.8326	23.3666	23.3666	23.3666	27.8747	33.9117	34.1174	35.1852	36.7423	37.7757	43.6578	43.6578	43.6578	38.223	44.1475	62.7853	71.3372	81.5659	47.5079	42.9302	37.7624	37.7624	15.9374	15.9374	15.9374	16.0312	43.7493	29.0172	25.3772	25.3772	29.0172	29.0861	32.909
0	63.671	30.5941	29.1719	21.9545	21.4009	17.9722	21.4009	22.5167	22.6495	20.445	16.6433	16.6433	15.6205	15.6205	27.3861	21.095	21.095	21.095	28.5132	24.1868	24.1868	24.1868	24.1868	23.0217	23.0217	23.7487	23.7487	27.3313	26.6833	28.9137	29.8496	20.3224	20.3224	20.3224	20.6398	21.1896	21.1896	27.7489	32.4037	23.4307	23.4307	18.6279	15.6525	15.6525	20.0998	21.1896	22.1133	29.2746	30.2324
0	14.1774	14.1774	14.1774	21.7945	20.4695	20.4695	21.4709	23.8747	25.7876	27.8029	32.8177	34.1174	29.0689	29.0689	29.0689	32.8177	32.8177	32.8177	33.6155	34.4964	35.9583	36.9053	37.229	36.1939	36.1939	37.9078	40.6079	40.6079	40.6079	41.4005	41.4005	43.8292	43.8292	49.7695	52.1536	52.3641	55.0364	55.7943	58.9661	64.5833	70.6329	41.4488	35.8608	35.8608	48.5489
0	25.4165	21.2368	21.2368	25.4165	22.5832	19.3132	19.3132	19.3132	20.347	23.2164	27.8568	28.178	28.3373	31.4006	25.1992	25.1992	25.1992	28.2312	31	31.7017	32.6497	32.7719	38.9615	40.1123	41.1218	39.0512	39.0512	39.0512	42.7785	43.0929	43.4856	37.55	37.55	37.55	37.55	40.9512	43.8292	48.1871	29.0861	29.0861	29.0861	30.4302	32.078	35.171	35.3412	37.4967	40.3237	42.2137	42.4971
0	12.7279	12.7279	11.0454	11.0454	11.0454	10	9.48683	9.48683	10	10	11.225	11.225	12.5698	11.1803	7.68115	7.68115	8.60233	11.0454	12.3693	12.5698	13.1529	13.9284	14.2829	15.1327	15.1327	15.1327	10.8167	10.4881	13.8924	15.2971	15.748	16.1245	16.1555	15.7797	12.3693	12.3693	11.225	8.30662	8.30662	12.3288	13.4907	15.0997	16.2481	16.7929	18.2209	13.1529	7.28011	7.28011	6.78233
0	53.9815	36.6197	27.7489	27.7489	26.4764	18.1384	18.1384	18.1384	18.1384	18.1384	13.3417	18.8149	21.1896	21.1896	23.3452	22.2261	22.2261	22.2261	22.2261	20.2731	19	16.4924	16.4924	18.6815	19.799	20.2731	21.6795	21.6795	21.6795	16.7929	12.083	9.8995	8.60233	15.3948	16.6433	16.7929	14.3178	13.8924	13.8924	16.1245	12.2066	12.2066	13.6015	13.6015	14.7648	14.7648	12.8062	12.8062	10.8167
0	21.1187	20.2731	20.2731	21.1187	15.6844	11.7473	10.4881	10.4881	11.3578	11.3578	9.8995	9.8995	13.3791	13.6382	13.784	14.2127	14.3527	14.3527	15.6844	15.843	16.0312	16.5529	16.6733	14.3527	14.3527	14.3527	13.9642	13.9642	13.5647	13.6748	11.3578	11.3578	11.3578	11.3578	13.2665	15.906	17.1172	17.1172	17.1172	17.1172	18.5472	19.2094	19.2094	17.8326	15.6844	15.0665	15.0665	15.6844	16.9706
0	60.3158	41.6053	35.0571	32.4037	28.0357	32.4037	40.0125	40.0125	40.0125	32.3419	41.3401	44.0341	49.0408	49.0408	49.0408	65.5668	108.333	60.4483	36.7015	36.7015	36.7015	54.9636	54.9636	81.9146	68.6877	54.6809	34.9428	29.4109	24.3721	24.3721	24.3721	24.3721	23.7487	27.074	27.4408	27.4408	27.7489	29.2916	30.133	30.133	30.7409	32.2645	31.1288	31.1288	31.1288	32.5269	33.4813	33.4813	40.0999
0	15.2971	11	11	11.225	11.225	11.225	8.60233	8.48528	8.24621	6.7082	6.40312	6.7082	6.7082	5.74456	5.74456	5.09902	5.09902	4.24264	4.24264	6.78233	7.07107	7.28011	7.28011	7.34847	7.34847	7.34847	7.34847	7.34847	7.68115	7.81025	7.68115	7.34847	7.34847	7.54983	6	5.47723	5.47723	6.40312	7.54983	7.54983	7.2111	7.2111	4.47214	4.47214	4.47214	5.09902	5.09902	4.58258	4.58258
0	37.1349	29.6985	28.931	28.8617	28.3901	24.3721	22.4944	22.4944	21.4009	21.4009	21.7256	21.7256	20.8087	23.0651	23.388	23.7276	23.6008	23.6008	23.7697	24.2899	24.3721	25.9808	19.9499	19.9499	19.9499	21.6333	22.0907	22.4499	20.8567	20.8567	20.8567	23.1517	14.0357	13.6015	13.6015	13.6015	18.412	18.412	16.5831	16.5831	21.6333	21.6333	20.3961	19.2094	18	18.5742	19.2094	20.3961	20.7123
0	25.6515	23.7908	23.7908	22.2036	19.2614	16.5227	19.2614	21.8632	23.1517	25.6515	25.6515	31	33.4365	30.9516	27.4773	24.7386	27.4773	26.8514	26.8514	26.8514	26.8514	27.9643	28.8617	28.8617	30.9516	30.9516	33.3766	25.807	25.807	25.807	25.807	28.3019	29.4788	23.3238	19.5192	18.7883	19.5192	23.2809	23.3238	24.779	21.9545	14.8997	13.3791	12.2474	12.2474	13.3791	13.4907	12.6886	12.6886
0	40.1622	29.7321	29.7321	34.0588	35	27.2029	25.5539	25.5539	21.7715	19.8242	12.2474	12.2474	12.2474	13.3791	13.4164	16.7929	16.8819	16.8819	17.4642	19.7231	19.8242	20.2237	20.3224	20.3224	14.1774	14.1774	16.7631	16.7631	16.7631	18.3576	17.6068	17.6068	17.6068	17.6068	17.8326	17.9165	15.9374	15.9374	13.1909	11.6619	11.6619	15.9374	15.9374	16.0624	16.7631	15.3623	15.3623	17.4642	18.3848
0	33.4365	23.2594	20.445	19.7231	19.7231	22.0454	22.0454	22.2935	22.2935	23.0868	22.3159	22.3159	17.0587	17.0587	17.72	17.72	17.9444	20.5426	23.2594	25.7682	25.7682	25.5343	25.5343	26.1534	27.7308	17.2047	17.2047	11.225	11.225	11.225	11.6619	12.8062	12.8062	12.7279	11.4455	11.4455	11.7473	12.0416	12.0416	11.4891	9.79796	10.8628	10.8628	10.8628	12.8062	12.6491	12.083	11.0454	11.0454
0	21.2368	21.2368	21.2368	21.2368	23.7908	25.5734	25.5734	34.7275	34.7275	34.3657	34.3657	34.3657	34.3657	30.1993	35.8329	35.9026	39.5727	43.8748	46.4435	47.8957	47.8957	47.8957	49.2849	49.1732	35.8329	30.2324	30.2324	36.1248	39.6358	49.8999	50.6063	110.928	38.0657	38.0657	36.4006	36.4006	35.0571	35.6931	35.6931	31.4643	31.4643	34.0294	25.318	16.3095	16.3095	20.0499	20.0499	20.0499	21.7486
0	19.799	17.4642	15.2971	15.2971	16.2788	16.2788	17.2916	17.2916	17.3205	17.4642	17.7482	17.7482	17.7482	17.8885	17.8885	17.8885	17.8885	17.9165	18.0555	18.1108	18.5472	19.3391	19.799	19.799	19.799	20.025	20.025	20.1494	20.1494	20.1494	20.3224	20.1494	19.1311	17.8326	17.8326	15.5885	17.8326	17.9165	17.9165	13.6382	13.6382	11.7047	11.7047	14.1774	18.2209	18.2209	18.2209	19.0263	19.6469
0	22.8254	19.4165	19.4165	19.4165	17.5784	17.5784	17.5784	18.2757	19.6723	20.445	21	18.1384	18.1384	19.5448	20.7846	18.1934	16.5529	16.5529	13.8924	9	9	11.0454	11.0454	11.0454	12.2066	9.8995	9.8995	9.16515	9.16515	9.8995	12.083	12.083	12.083	9.64365	9.64365	13.0767	13.0767	12.083	12.083	13.8924	14.0357	12.7279	12.7279	10.6771	8.60233	8.60233	12.2066	12.6886	11.0454
0	39.064	39.064	28.8617	24.1039	24.1039	22.3159	21.4709	21.4709	22.3159	23.4947	23.3666	20.445	20.445	20.445	21.7715	23.9374	24.3516	27.0924	24.3721	21.3776	15.2971	13.6015	13.6015	12.2474	12.2474	13.7477	14.6287	14.6287	14.8997	14.8997	15.3297	16.8819	18.1934	19.2614	19.799	20.6155	20.6155	27.7489	27.7489	27.7489	22.9783	15.2971	22.3383	22.3383	27.8029	28.5132	28.7924	30.4795	31.8277
0	23.6854	19.105	19.105	23.6854	27.6767	31.5753	31.0322	30.7409	28	28	28.1957	28.6356	35.1852	38.4187	33.4365	30.1496	25.2389	25.2389	26.0768	28.3725	18.7883	18.7883	18.7883	21.3073	21.3073	22.1133	22.2261	22.6936	28.9482	29.2233	29.2233	29.2233	31.6386	31.7648	34.2053	34.2637	34.2637	28.8097	28.8097	29.4958	35.2846	35.6931	35.6931	31.7805	35.6931	31.4006	31.4006	36.1939	36.5513
0	14.8997	12.3288	12.3288	14.2478	14.3527	15.843	16.5227	16.6733	16.9115	16.9115	16.7332	11.5758	11.5758	15.3623	15.6525	15.6525	15.8114	16.7332	16.7929	16.7929	18	18.4662	16.0312	14.7309	14.7309	14.7309	16.0312	15.6844	15.6844	15.7797	14.4914	14.4914	15.2643	12.3693	12.3693	9.43398	9.43398	10.0499	10.4881	10.4403	9.21954	9.16515	9.16515	9.21954	7.48331	7.07107	6.40312	7.07107	7.34847
0	32.1403	32.1403	29.8329	29.8329	27.3313	27.3313	23.5584	23.5584	27.3313	23.1517	21.8403	26.3439	15.6844	15.6844	15.6844	20.6155	23.1948	24.5967	23.6854	22.4054	22.4054	22.4054	19.3391	19.3391	19.3391	15.3623	13	20.6398	22.383	27.3313	27.3313	24.1247	24.1247	24.1247	24.1247	24.1247	20.5426	20.5426	18.4662	18.4662	18.5742	18.0555	21.4942	21.4942	21.4942	22.6936	22.6936	20.6882	20.6882
1	18.0555	18.0555	18.0555	21	21	21.2838	22.561	17.088	12.3693	7.48331	7.48331	9.16515	10.247	10.247	10.198	11.0454	11.3578	11.3578	10.8628	10.8628	10.8628	13.3041	7.87401	7.87401	7.87401	9	9	9.16515	9.16515	9.16515	8.3666	8.3666	9.27362	10.7703	10.8167	11.225	9	9	10.0995	10.0995	12.3288	12.2474	12.2474	12.1655	10.198	12.3288	12.7279	13.1909	13.4164
1	13.9284	11.4891	11.4891	13.9284	15.0665	15.2971	13.1529	12.083	7.81025	7.81025	8.12404	8.12404	8.12404	9.79796	9.79796	9.79796	10.3923	10.3923	10.3923	10.3923	10.6301	10.6301	9.8995	9.8995	9.8995	9.21954	8.77496	8.77496	10.6771	10.6771	11.225	11.225	12.4097	11.9164	11.3578	10.0499	10.0499	10.0499	9.43398	9.43398	9.43398	10.0499	9	5.74456	5.74456	5.91608	5.91608	7.81025	9.48683
1	11.225	11	9.43398	9.43398	7.07107	7.07107	9.27362	9.69536	9.27362	6.48074	6.48074	7.07107	7.48331	7.81025	6.40312	6.40312	8.12404	8.7178	8.83176	8.60233	8.60233	8.60233	8.66025	7.87401	6.16441	6.16441	6.16441	6.32456	7.87401	8.30662	8.30662	8.7178	8.7178	8.7178	6.9282	6.9282	7.07107	7.34847	7.34847	8.12404	8.12404	8.544	8.83176	8.24621	8.24621	8.12404	6.78233	7.68115	7.81025
1	28.4253	23.622	18.7083	16.9115	16.2788	15.5563	12.8841	12.8841	12.8841	10.6301	11.225	11.225	12.0416	11	11	12.0416	9	9	8.94427	9	9	9.64365	12.2474	12.8841	13.7477	15.5885	16.0624	16.0624	16.1555	16.4317	16.7631	16.7631	16.7631	16.9115	17.5499	17.5499	17.5499	16.6733	13.9284	16.7631	16.1555	13.9284	13.7477	13.9284	18.0555	18.0555	14.4568	18.1384	18.8149
1	14.2478	14.2478	11.1803	9.69536	9.48683	9.69536	10.6771	13.3791	14.4568	15.3297	15.4272	13.6382	13.6382	13.7477	11.5326	11.5326	11.5326	11.5326	11.5326	11.5326	15.0997	15.5563	15.5563	15.5563	16.1555	16.6132	17	17	11.8743	11.8743	11.0454	11.0454	10.8167	9.43398	9.43398	3.74166	3.74166	3.74166	8.24621	10.198	10.3441	10.198	6.7082	5.74456	5.74456	5.74456	5.74456	7.34847	7.34847
1	13.6382	13.6382	13.6382	13.8924	15	15	13.7477	12.083	12.083	13.0384	12.2066	12.2066	11.1803	13.8924	14.8997	14.8997	17.1172	17.1172	17.3494	17.4929	17.4929	16.6132	15.0333	16.3095	16.3095	16.6132	17.4642	17.8326	18.0555	18.1384	13.0767	13.0767	12.4097	12.4097	13.0767	13.0767	13.6015	15.748	15.6525	13.9284	11.5758	13.9284	15.1327	15.2971	15.2971	16.2788	18.9209	19.6469	19.8242
1	25.0799	25.0799	23.6854	23.6854	25.2587	18.7883	18.7883	18.7883	19.9499	20.1494	20.1494	20.2237	20.5426	20.5426	20.8806	20.347	20.347	20.347	14.8997	14.8997	19.4165	19.2614	19.2614	19.2614	20.5426	21.6564	23.1733	23.4307	24.7386	25.3772	25.8263	26.7955	26.7955	23.7908	17.1172	17.1172	23.8747	25.632	25.632	26.7021	27.037	27.037	27.1662	27.1662	27.4773	27.6225	27.6767	27.6767	24.9199
1	32.0156	26.0384	25.7682	25.7682	27.8029	38	30.5941	30.5941	30.5941	30.5941	32.0312	30.2324	30.2324	32.3728	32.3728	37.1214	37.1214	37.1214	38.6782	39.0512	39.0512	33.3766	33.3766	39.6737	39.2683	39.2683	39.6737	39.6737	39.6737	40.2492	41.4488	41.5933	38.2099	38.2099	42.1545	36.4692	32.0156	32.0156	24.8193	24.8193	24.8193	24.8193	22.2261	27.8927	27.8927	28.8617	30.4959	39.064	39.6737
1	8.60233	8.60233	7.61577	9	10.0995	10.4881	8.77496	6.7082	6.7082	6.7082	7.54983	8.77496	9	9	7.34847	5.38516	5.38516	5.83095	6.16441	6.16441	6.16441	6.16441	7.54983	7.54983	6.78233	6.78233	7.54983	7.68115	5.19615	4.47214	4.47214	7.68115	7.68115	7.68115	7	7	8.12404	8.18535	8.18535	7.81025	7.81025	8.24621	8.24621	8.24621	7.87401	7.87401	6.40312	6.40312	6.40312
1	31.6544	22.0907	21.4476	19.5448	17.72	17.6918	17.6918	15.1327	15.1327	17.2916	17.6918	21.4476	21.4476	21.4476	21.8632	22.0907	14	14	14	16.0935	22.8692	23.5372	23.5372	13.1909	13.1909	13.1909	21.6795	22.4944	24.1039	24.2693	25.1595	25.8844	24.9199	24.9199	25.1794	26.7021	27.0924	27.1662	27.1662	27.1662	27.7849	30.282	31.686	34.0734	34.1906	31.1448	31.1448	19.5192	19.5192
1	56.4092	34.2199	23.3666	20.347	20.347	20.347	20.347	21.4009	21.4243	26.7769	11.6619	11.6619	11.6619	11.9164	11.5758	11.5758	12.7279	12.8841	13.4907	13.4907	13.4907	14	14.0712	14.0712	14.1774	11.4455	11.4455	11.4455	11.8743	12.6886	11.7898	11.7898	9.64365	9	9	9	9	9.48683	9.64365	9.21954	11	12.3288	12.6886	11.4018	11.4018	11.4018	10.198	11.1803	12.8841
1	11.1803	11.1803	11.1803	11.5758	13.3041	13.6015	15.3948	15.3948	12.9615	11.4455	10.6301	8.60233	8.60233	11.4455	10.8167	10.4881	10.4881	10.198	9.27362	9.27362	8.06226	10.247	10.4881	7.48331	7.48331	7.48331	7.81025	7.81025	8.60233	8.60233	8.60233	8.544	8.94427	9.43398	9.43398	9.43398	9.43398	9.69536	9.84886	9.8995	10.4881	10.6301	8.18535	8.06226	6.7082	6.32456	6.32456	6.40312	8.18535
1	32.7567	32.7567	32.7567	25.9615	25.9615	18.0555	19.799	26.7769	27.6043	27.037	27.037	27.037	25.7294	25.2389	21.6333	21.2368	21.2368	22.8254	25.2389	25.2389	17.8326	17.8326	17.8326	27.6043	27.6586	30.6268	30.7896	31.9531	31.9531	32.0936	32.0936	32.0936	32.3883	32.9393	33.1361	33.1361	35.3977	35.6371	36.4966	31.1448	30.4302	22.9129	17.9722	17.9722	17.9722	19.5448	20.025	20.025	20.025
1	40.939	37.4566	21.1187	18.5472	16.8819	16.4317	16.4317	16.4317	13.7477	13.7477	13.7477	11.4455	11.4455	11.5758	11.5758	9.8995	9.8995	11.4891	11.5758	12.6491	13.1529	13.4536	13.4536	13.4907	13.7477	14.1421	14.1421	15	16.6733	22.1133	23.0217	23.5797	23.5797	23.5797	23.9583	24.1661	24.2899	19.9499	19.9499	18.0278	18.0278	18.6815	22.2261	24.779	25.0998	25.1595	25.1595	24.0416	24.0416
1	42.3438	39	25.0998	25.0998	23.622	23.622	26.9815	25.1992	18.8149	17.2916	17.2916	16.0624	16.0624	16.0624	16.0624	16.6733	17.2627	12.6886	12.6886	10.6301	10.6301	14.6969	16.0312	16.0935	14.8661	14.8661	11.7047	14.8661	14.8661	14.8661	16.4012	16.6733	16.0312	14.4568	13.4164	13.0384	13.0384	13.0384	13.3041	13.3041	14.0712	14.0712	14.4568	14.4568	17.0294	17.0294	17.1464	17.1464	17.1464
1	27.4955	26.0192	24.1247	26.0192	27.9464	27.9464	24.1247	16.5529	13.0384	13.0384	23	21	21	20.5426	17.4929	17.4929	17.4929	18.1384	15.6844	15.6844	18.0555	16.4924	11.7047	11.7047	11.7047	10	11.0454	11.9164	14.1421	14.7648	16.9706	17.2047	17.2047	13.1149	13.1149	14.8661	14.8661	14.8997	7.81025	7.81025	7.14143	15.5242	18.0555	18.1384	19.3391	19.6723	19.799	8.544	8.544
1	111.418	106.489	95.6347	106.489	89.8944	86.977	76.909	76.909	73.1163	58.8303	54.5711	49.8999	49.8999	54.5711	55.4346	69.1881	73.171	57.28	45.9783	45.9783	72.3049	72.3049	72.3049	75.8551	77.5242	77.4726	77.4726	80.7775	80.9815	86.1278	86.977	87.1206	71.1758	71.1758	71.1758	86.7986	86.7986	86.7986	89.8944	89.9111	77.4145	77.4145	89.9222	90.1887	90.1887	78.8036	78.8036	95.3153	102.611
1	13.7477	12.083	12.083	12.083	12.083	12.4499	12.4499	12.4499	12.4499	12.7279	12.8452	10.7703	8.77496	8.77496	8.77496	8.77496	9.11043	9.48683	9.27362	9.27362	9.27362	10.7703	11.0454	11.4455	11.8322	13.3417	13.3791	12.8452	12.083	12.083	12.8062	11.7473	11.7473	13.6015	13.7477	13.7477	14.0357	14.7986	14.5945	14.5945	11.0454	11.0454	11.0454	11.0454	12.8841	13.6382	14.5258	14.8997	14.9666
1	30.4795	16.1555	13.7477	13.7477	13.7477	9.69536	14.4568	14.4568	14.1774	14.1774	15.5563	15.5563	12.2474	7.81025	7.81025	5.47723	5.47723	6.7082	7.87401	7.87401	8.48528	8.48528	8.77496	8.77496	8.77496	8.83176	7.81025	5.83095	5.83095	7	7.54983	7.54983	9.43398	9.21954	9.21954	8.60233	9.43398	8.12404	5.74456	5.74456	9.8995	8.77496	7.68115	7.68115	8.12404	8.12404	7.07107	6.78233	6.78233
1	147.167	94.7945	94.7945	27.037	18.7883	18.2483	23.0217	23.5584	25.4558	27.6225	30.0167	24.4336	20.7123	20.7123	20.7123	14.3178	14.1774	11.7047	12.083	12.53	12.8841	12.8841	12.8841	13.6382	14.3527	12.9615	12.9615	10.6771	10.6771	14.4568	18.4932	19.0263	19.8242	17	17	16.0624	10.4881	7.87401	7.87401	8.3666	8.06226	8.06226	8.544	8.544	8.66025	10.4403	11.4455	11.5758	11.5758
1	41.7852	30.8869	29.0172	30.8869	36.3593	37.2156	37.9868	53.4509	58.3524	85.7555	41.9643	41.9643	35.5246	35.5246	40.694	42.1663	42.5323	42.5323	42.5323	42.0238	25.5734	25.5734	25.5734	32.2645	32.2645	40.1746	40.9634	44.1135	44.8107	54.0185	56.7539	56.7803	67.9043	87.3441	104.508	128.273	133.903	85.4049	30.0832	21.6333	20.2485	20.2485	21.6333	25.4755	24.454	21.3542	19.7231	14.4222	12.7279
1	45.793	38.3797	25.5343	18.6011	17.72	17.72	18.6011	23.0434	19.4165	19.4165	19.6723	19.7231	21.4942	21.4942	21.9773	14.6287	12.4499	12.4499	15.2971	16.0935	16.0935	14.6969	14.6969	16.0935	16.7929	19.8746	22.6936	23.0434	23.0434	23.8537	20.8327	20.8327	18.6279	20.6398	20.6398	20.8327	24.779	25.04	25.3772	26.7208	27.1477	27.3679	28.2489	30.6105	30.9516	32.0936	32.7872	34.2929	34.2929
1	57.8705	57.8705	57.8705	53.4603	53.4603	57.6194	56.116	56.116	57.6194	45.6399	40.7554	33.9706	33.9706	28.3901	28.3901	31.0322	34.4964	39.5727	40.5586	37.4299	37.4299	40.5586	43.2204	46.4112	49.6588	47.2017	32.1403	32.1403	32.1403	48.1456	50.2892	53.2353	55.2268	55.9821	57.3934	57.3934	58.3438	60.8769	66.1891	68.6659	70.7531	95.1788	115.767	87.1665	61.2127	35.7911	35.7911	72.0347	76.4395
1	33.8526	20.0499	19.6723	16.1864	13.9284	13.9284	17.0294	17.9722	17.9722	17.9722	18.0278	18.1108	18.1108	18.5742	19.5192	19.5192	19.5192	18.6815	16.8226	14.0357	14.0357	14.0357	17.72	18.1934	18.4662	18.6815	16.3707	14.8661	13.1529	11.7047	11.7047	18.6011	18.7617	16.4317	16.4317	16.4317	17	21.4709	15	10.6301	10.6301	17.5784	22	22.9129	23.0868	23.7487	24.5967	24.779	24.8797
1	62.2736	44.699	44.699	56.1605	56.1605	57.7408	59.9833	60.5558	58.0086	58.0086	58.0086	61.7414	61.7414	61.7414	61.7576	62.2736	62.2736	62.8172	62.8172	46.6583	46.6583	44.4072	42.2019	57.2101	58.6345	58.6345	57.3149	52.3832	53.4977	57.3149	63.1189	63.9609	64.1015	64.7302	57.2276	57.2276	45.9021	45.9021	47.7703	53.9073	61.6441	61.6441	61.6441	48.1144	63.3246	65.3758	65.3758	64.846	65.3758
1	11.7473	11.7473	10.9545	7.48331	7.48331	7.48331	7.81025	8.24621	8.60233	7.14143	7.14143	8.12404	9.43398	9.8995	10.3923	11.1803	11.7047	11.7473	12.1244	10.8628	10.8628	12.1244	12.1244	12.1244	12.3288	12.3693	12.083	12.083	11.8743	12.083	9.8995	9.8995	7.68115	7.68115	12.083	10.6771	7.2111	7.2111	7.87401	9.05539	9.53939	10.0995	10.4881	10.4881	9.69536	9.69536	9.48683	9.48683	10.0995
1	29.6816	23.7276	18.4932	11.4455	11.4455	11.4455	12.8841	18.3576	18.4932	20.5183	20.7123	15.7797	15.7797	15.7797	15.7797	14.0357	13.5647	13.5647	13.4907	13.4907	12.53	12.53	11.6619	14.0357	14.1774	14.1774	13.3417	12.6886	12.0416	12.2066	12.6886	12.6886	13.0767	14.3527	14.6287	14.8997	14.8997	14.8661	12.8841	9.48683	8.60233	8.60233	7.54983	6.7082	5.38516	6.55744	6.7082	6.63325	7.07107
1	19.3132	15.9374	15.9374	18.7083	17.4642	17.4642	16.0935	16.0935	16.2788	10.8167	10.2956	9.48683	9.16515	9.16515	9.48683	9.27362	9.27362	9.27362	9.64365	9.64365	9.8995	9.8995	12.2066	12.3693	12.3693	10.8628	10.8167	10.6301	10.8167	10.8167	10.4881	9.27362	9.27362	10.0995	10.4881	10.7703	10.8628	11.3578	12.083	12.2474	12.7279	12.7279	12.8062	10.6301	10.247	9.64365	9.64365	9.64365	9.64365
1	20.1494	13.3041	13.3041	13.3041	13.4536	13.8924	12.0416	12.0416	11.7898	11.7898	12.3288	12.3288	11.4018	11.4018	11.4018	11.7898	11.7898	7.81025	7.81025	5.83095	5.83095	9.38083	10.3441	9.53939	7.68115	7.14143	7.14143	7.68115	8.66025	8.66025	7.87401	7.48331	6.78233	7.48331	8.77496	8.77496	7.54983	7.54983	7.54983	8.06226	8.06226	8.77496	6.7082	6.63325	6	8.77496	8.83176	8.83176	8.83176
1	10.6771	10.6771	10.6771	10.6771	8.30662	8.30662	10.0499	10.0499	9.84886	9.84886	10.0499	10.0499	9.69536	9.69536	9.69536	9.69536	10.4403	10.9545	11.0905	11.1803	11.225	11.4455	11.4455	11.4455	11.4455	11.225	11.225	11.8743	11.9164	12.4097	12.4097	10.6771	10.6771	10.6771	12.3288	12.3288	12.2066	11.7898	11.7898	12.3693	12.4097	13.1529	13.1529	13.1529	13.1529	13.1909	13.1909	13.1909	13.2665
1	14.0357	14.0357	14.0357	16.3095	16.3095	16.3095	17.4929	14.2478	13.4164	13.1529	11.225	10.8628	11.225	11.225	11.225	11.225	11.4018	12.083	12.083	12.083	11.7898	7.68115	7.68115	7.68115	7.68115	7.28011	5.91608	5.09902	5.09902	7.28011	8.77496	9.05539	8.77496	8.77496	7.07107	7.07107	7.07107	7.28011	5.74456	5.74456	6.16441	6.16441	7.81025	7.81025	6.55744	6.48074	5.09902	6.48074	7.87401
1	6.32456	6.32456	6.32456	6.32456	7	7	7	7.54983	7.81025	7.87401	7.61577	7.2111	7.61577	7.61577	7	7.61577	7.61577	6.32456	5.83095	4.47214	4.47214	5.47723	5.83095	5.38516	5.38516	7	7.2111	7.68115	7.34847	7.34847	7	7	7	6.40312	6.40312	7.34847	6.16441	6.16441	6.16441	6.16441	6.78233	7.2111	7.28011	7.68115	7.68115	7.81025	7.87401	7.87401	7.81025
1	25.318	21.5407	18.7883	17.1464	17.1464	17.1464	18.7883	19.6469	21.5407	19.3391	12.2066	11.5758	11.5758	12.083	11.0454	12.8062	12.8062	12.6886	12.6886	12.8062	13.0384	13.2665	13.5647	13.8924	14.4568	13.0384	13.0384	10.6771	10.4403	10.4403	10.7703	8.3666	8.3666	5.47723	5.47723	7.87401	9.16515	11.0454	11.0454	11.0454	11.0454	10	8.83176	8.83176	9.21954	9.21954	9.21954	9.21954	6
1	17.4929	12.4499	12.4499	13.3417	13.3417	16.3095	14.0357	14.0357	14.0357	16.8819	13.8924	13.8924	16.8819	17.2916	17.3494	10.0499	10.0499	7.81025	9.11043	10.0499	9.48683	9.48683	9.43398	9.48683	10.247	9.43398	9.43398	10.3441	10.3441	10.3441	7.81025	7.81025	7.54983	7.81025	10.247	10.3441	10.4881	10.4881	10.6301	10.8628	10.9545	10.9545	10.7238	9.53939	8.3666	8.3666	10.6301	10.6301	10.8167
1	9.05539	6.7082	6.7082	14.3527	14.3527	14.3527	12.5698	11.3137	11.3137	8.60233	10.6771	10.6771	12.5698	12.8062	12.8062	13.0767	14.4222	14.4222	14.1421	12.7279	12.7279	12.7279	12.7279	10.2956	10.2956	12.2474	14.0357	14.4568	14.4568	14.7648	14.8997	15.1658	15.1658	15.1658	15.1658	14.6969	14.6969	13.6382	13.1909	11	11.1803	12.2066	13.1909	14.1774	14.2829	15.2643	15.2643	15.2643	13.0384
1	13.6382	13.6382	13.6382	10.6301	10.6301	10.6301	10.6301	6.63325	6.63325	10.4881	10.8628	10.8628	11.3578	11.3578	12.2066	12.2474	10.4881	8.12404	8.12404	8.30662	9.43398	12.1244	8.06226	6.40312	6.40312	8.06226	8.06226	8.06226	8.94427	11.225	11.4891	12.2474	9.8995	9.8995	12.083	12.6886	12.8841	12.8841	12.8841	13.0384	13.0384	13.1529	13.1529	13.1529	13.1529	13.1909	13.4536	13.6015	13.7477
1	17.2916	12.6886	12.2474	12.53	11.8322	11.8322	11.8322	12.2474	12.3693	12.3693	12.3693	8.06226	8.06226	8.06226	8.06226	8.06226	8.12404	8.12404	9.94987	10.2956	10.0995	7.81025	7	6.16441	6.16441	6.40312	6.32456	5.91608	5.91608	7	7.28011	7.28011	6.7082	6	6	7.48331	7.68115	7.81025	7.87401	6.7082	6.7082	5.09902	5.09902	4.58258	4.58258	4.58258	5.19615	5.38516	5.47723
1	14.4914	12.2474	10.7703	10.7703	10.7703	10.7703	10.247	10.247	11.7047	9.11043	7.28011	7.28011	7.28011	8.06226	9.11043	9.16515	9.48683	10.0995	10.3923	8.06226	5.91608	4.3589	4.3589	7	7	5.47723	5.47723	4.24264	4.24264	4.12311	6.40312	6.55744	7	6.78233	6.78233	7	7.34847	7.48331	7.68115	7.68115	7.81025	8	8.06226	7.28011	7.28011	8.06226	8.30662	8.30662	8.12404
1	14.2478	10.198	10.198	14.7986	14.5945	14.5945	13.1529	13.1529	11.225	10.198	10.198	10.198	10.4881	10.6301	10.6301	10.6301	10.6301	12.3693	9.53939	9.53939	9.69536	13.6382	14.4568	13	9.8995	9.8995	12.0416	14.8661	13.6382	13.6382	13.6382	13.4907	13.4907	13.784	13.784	14.8661	14.8661	14.4568	14.1421	14.1421	14.4568	14.4568	14.6287	14.8661	14.2478	14.2478	14.8661	14.8997	15.3948
1	23.1948	23.1948	20.1246	15.6525	13.5647	13.5647	12.1244	12.1244	11.5326	10.4881	10.4881	10.4881	9.84886	9.84886	10.3441	10.4881	11.4455	11.4455	11.5758	13.7477	13.7477	12.2066	10.4881	10.4881	11.7047	13.3791	15.2971	12.4499	11.0454	11.0454	15.3948	13.0384	13.0384	9.48683	8.83176	8.83176	13.0384	15.6525	15.6844	15.8114	15.906	15.906	16.2788	16.2788	16.3095	16.4012	17.2337	18.0555	18.0555
1	38.3275	38.3275	38.3275	41.5452	44.3959	44.3959	41.1582	41.1582	45.4973	45.5741	45.7602	47.6445	48.0521	51.4393	54.1572	54.2033	31.8748	20.5183	19.8746	18.1659	19.8746	20.9045	23.2164	25.02	25.5539	26.0192	26.4197	29.2233	29.2233	31.209	32.5883	33.0757	33.0757	26.1534	20.2731	20.2731	20.2731	16.5831	14.7986	13.7477	13.7477	14.4914	14.7986	19.1311	19.5448	19.6723	19.6723	20.1494	20.199
1	38.3406	23.2164	17.8326	17.3781	14.7648	13.6015	13.6015	9.27362	9.27362	9.27362	10.4881	11	11.0454	11.0454	12.4499	11.7047	9.8995	9.8995	10.6301	11.1803	11.225	11.1803	11.1803	9.11043	9.11043	11.225	10.6301	10.6301	9.48683	7.87401	7.87401	9.8995	10.4881	9.43398	9.43398	9.43398	9.43398	10	11.225	11.7898	12.0416	11.8322	11.8322	10.8628	10.8628	10.8628	10.8628	10.4881	10.4881
1	68.6222	68.6222	58.2495	68.6222	76.2627	80.2558	81.7374	77.3111	56.7186	51.6624	51.6624	42.0595	42.0595	48.3632	48.3632	48.3632	44.6878	31.8904	38.6005	41.9881	44.6878	46.7654	50.04	55.3986	59.1608	46.1844	46.1844	46.6798	62.8092	65.0308	81.9146	81.9329	83.6959	83.8153	92.5905	96.5505	98.4175	96.7781	96.7781	99.6494	109.973	118.693	127.785	139.671	141.453	111.131	111.131	94.451	94.451
1	69.4766	69.4766	57.3934	42.1663	21.6333	19.7231	19.7231	21.6333	22.561	22.561	20.2731	20.2731	18.8149	14.3178	12.6886	8.06226	7.81025	7.81025	8.18535	12.083	11.1803	11.1803	11.1803	11.3578	11.3578	11.3578	11.3578	11.4455	12.2474	11.8322	11.8322	12.3288	12.3288	12.3288	11.7898	11.7898	12.4499	12.53	10.198	10.198	8.60233	12.083	12.083	12.083	12.53	12.6886	13.3791	13.8564	13.9284
1	7.34847	7.34847	7.34847	8.3666	10.0499	10.0499	10.0499	10.247	10.247	10.247	10.2956	10.6301	8.60233	8.60233	10.6301	10.6771	10.6771	11.3578	11.8322	10.4881	9.05539	9.05539	7.81025	6.63325	6.63325	6.16441	8.60233	9.48683	10.247	12.4499	12.083	11.5326	11.5326	11.0454	11.0454	11.8322	12.083	12.53	12.6886	12.6886	12.8062	12.8062	12.8062	13.0384	13.0767	13.0767	13.0767	13.0767	13.1909
1	45.9674	38.4838	22.2261	22.2261	19.7231	15.5885	15.5885	14.4568	14.4568	14.4568	15.5885	15.5885	18.0555	21.4243	21.4243	21.4243	20.347	20.347	20.8327	21.9545	21.9545	18.6279	18.1108	18.1108	18.2757	18.2757	18.2757	21.4709	22.8254	23.1084	23.4307	24.0832	24.2281	23.0217	23.0217	25.9808	25.8844	25.8844	27.2213	27.2947	27.8927	28.4605	28.4605	28.6007	28.6007	28.4956	28.4956	28.8617	29.1376
1	9.21954	9.21954	9.21954	10.8167	10.8167	11.0454	11.0454	10.6771	11.0454	9.53939	9.53939	9.53939	10.0995	9.69536	8.77496	8.77496	9.69536	12.3288	13.9284	14.1774	14.1774	14.1774	14.1774	14.2478	14.2829	14.2829	11.7473	9.05539	6.16441	6.16441	7.07107	7.07107	8.48528	8.48528	9.16515	9.53939	8.3666	8.3666	9.53939	10.7238	11.0454	11.0454	11.1803	11.5758	10.6301	9.38083	9.38083	9.05539	7.54983
1	28.3901	28.3901	26.096	26.096	26.096	25.0799	25.0799	26.4764	27.4408	28.3901	28.3901	39.975	42.0238	42.0238	55.9464	65.7875	33.0454	33.0454	33.0454	35.4119	42.8019	35.6371	35.6371	33.2566	33.2566	33.2566	30.6757	38.1707	38.7943	42.6263	46.076	46.5725	49.6588	66.4981	66.9776	64.5755	64.5755	64.5755	70.4344	75.4917	76.5506	77.3046	77.4145	79.8185	48.8672	37.4299	21.4709	21.4709	21.4709
1	19.799	19.799	19.799	19.799	19.2094	18.7883	19.2094	19.6469	19.6469	15.6525	15.6525	14.7648	15.6525	17.0294	17.0294	20.6155	21.1896	21.7715	21.7715	21.7715	21.7715	23.1733	21.7715	21.7715	26.0384	26.0384	26.0384	28.5307	35.8608	52.5452	52.5452	52.5452	63.8905
1	26.4764	17.72	17.72	17.72	23.1733	24.0624	25.6905	25.865	21	14.2478	14.2478	14.2478	14.2478	16.0624	13.0767	9	9	7.54983	7.54983	8.48528	9.43398	11.7047	14.0357	14.3527	14.4914	14.4914	14.4914	17.0587	17.1172	17.72	17.72	15.8114	19.0788	19.105	19.6977	19.9499	20.3224	20.3961	21.4709	21.4709	21.7715	22	22	22.3383	22.3607	22.383	23.4094	22.7596	22.7596
1	43.1856	41.4849	28.7576	27.6043	23.8537	22.4944	22.4944	22.0454	16.4317	14.3178	14.3178	14.1774	23.6854	22.561	22.561	22.561	23.3666	19	19	19	21.0476	23.0434	23.3666	23.8537	23.516	19.799	23.516	24.4131	26.4386	27.3679	27.6043	28.2312	16.9115	15.3948	13.6015	11.7473	11.7047	9.8995	9.8995	9.8995	9.8995	12.1244	13.6015	15.8114	16.4924	16.9115	17.2916	17.5214	17.8326
1	37.229	27.9106	20.7123	15.8114	15.8114	14.8661	17.7482	18.6815	16.2788	16.2788	16.2788	16.0312	16.0312	15.3623	13.6382	13.6382	16.2788	16.6733	18.868	18.8944	19.0263	16.5529	16.5529	16.5529	19.0788	20.4206	20.6155	20.6155	20.6155	20.7123	20.8806	21.4009	21.4243	21.5639	21.7715	23.2164	23.3452	23.6008	23.6008	20.025	18.4662	16.2788	18.4662	19.8242	23.8328	23.8956	20.664	19.3907	16.2788
1	43.382	37.8682	28.178	28.178	18.6011	16.6733	14.0712	19.0263	18	15.0665	14.3527	15.0665	15.0665	10.6301	10.6301	11.8743	11.8743	11.8743	11.4455	11.7047	10.8628	10.8628	11	9.21954	9.21954	11.7047	11.7047	11.7047	10.6771	10.6771	10.6771	12.2066	13.0384	13.3791	14.6287	14.7986	15.6525	7.07107	7.07107	6.48074	6.7082	7	7.87401	8.60233	8.60233	8.60233	8.60233	9	9.21954
1	45.7165	18.0278	18.0278	12.8062	12.8062	14	11.4018	11.225	11.225	11.225	9	7	7	6.16441	6.16441	6.7082	6.7082	6.7082	6	5.09902	4.47214	4.47214	5.09902	5.38516	5.65685	7.07107	7.2111	7.81025	7.81025	5.74456	4.3589	4.3589	5.91608	6.78233	7	7	7.14143	7.14143	5.09902	5.09902	4.47214	4.69042	5.09902	5.83095	7.07107	6.40312	6.40312	6.40312	6.16441
1	10.2956	10.2956	10.2956	10.4881	11.5758	12.8062	13.6382	13.9284	14.5258	15.7797	9.48683	9.48683	9.48683	8.544	9.27362	9.48683	9.05539	9.05539	10.4881	11.0905	9.21954	9.21954	8.12404	9.43398	10.198	11.1803	11.3578	11.3578	10.7238	10.7238	11.4891	11.7047	11.7898	11.7898	11.7898	12.083	12.083	12.083	12.083	12.1244	12.8062	12.8062	12.8062	13.1909	13.3791	13.6382	13.6748	14.3527	14.3527
1	22.383	21.9317	19.105	17.72	9.21954	7.87401	7.87401	9.21954	5.83095	5.83095	5.83095	5.83095	5.83095	5.74456	6.40312	6	5.19615	5.19615	5.19615	5.19615	5.38516	5.38516	5.74456	5.74456	5.83095	4.47214	4.47214	4.47214	4.69042	4.69042	4.69042	4.69042	3.74166	5.09902	5.09902	5.09902	5.09902	5.83095	5.83095	5.83095	6.16441	6.16441	6.40312	6.40312	6	5.38516	6.40312	6.16441	6
1	26.2488	17.9722	15.1658	15.1658	16.1555	14.8997	10.4881	7.87401	7.87401	7	6.78233	7	6.7082	6.7082	7.68115	9.21954	9.21954	9.21954	9.21954	9.8995	9.8995	11	11	10.8167	10.0499	10.8167	11.4455	11.4455	11.7473	12.6886	12.6886	12.6886	12.6886	13.1909	8.60233	8.60233	8.60233	8.30662	8.30662	8.30662	8.60233	8.60233	8.60233	9.84886	9.27362	8.30662	8.30662	8.30662	7.28011
1	35.5246	34.4238	34.4238	27.9464	25.2587	21.6102	18.1659	15.843	15.843	15.843	18.4662	20.9045	17	12.4097	12.4097	17	17.4642	22.4944	22.383	22.383	17.8326	14.2829	12.4097	12.4097	12.4097	15.6844	16.1555	16.1555	17.4929	18.0555	18.2483	18.868	19.4165	17.0587	17.0587	20.5183	20.5183	20.6155	21.7945	19.6723	19.6723	22.9347	23.7697	23.7697	26.096	27.9464	20.2237	20.2237	18.1384
1	19.8494	17.9165	17.2337	17.2337	16.4317	14.8661	16.4317	19.8494	19.8494	19.9499	19.9499	20.2485	21.0476	22.4722	18.868	18.868	14.2127	9.79796	9	9	15	15.2315	18.0278	18.8149	18.868	21.0238	21.6795	22.2261	22.2261	22.2261	22.9347	23.3452	23.3452	24.5357	25.02	25.7876	26.096	32.0312	15.0665	15.0665	15.0665	14.8997	14.2829	14.2829	14.6969	15.5563	15.5563	15.5563	15.6205
1	41.0488	41.0488	30.7409	26.4764	26.4764	26.4197	17.1172	17.1172	19.7231	21.0476	21.0476	21.0476	21.9317	25.318	18.4662	18.4662	19.5192	16.6733	16.6733	19.6977	23.8328	24.4336	24.7184	25.4558	26.4197	27.4591	28.3901	29.7321	31	19.5192	18.4932	18.0278	18.0278	18.4932	19.0263	19.6469	22.9347	22.9347	23.8537	24.2487	24.2487	24.9199	24.9199	26.1916	28.0179	30.692	29.4449	29.4449	25.318
1	59.0931	45.4973	26.7769	19.6214	19.6214	19.6214	19.6214	19.799	20	20.6155	20.7364	23.9374	20.4939	20.4939	20.4939	20.8087	15.843	15.843	15.5242	15.7797	15.843	16.5529	22.7376	22.7376	23.4307	23.8537	24.0208	24.3721	26.2488	26.5707	26.8701	27.4773	27.7308	27.7308	27.7308	20.8567	29.3428	30.2985	30.2985	30.2985	30.2985	31.7017	29	33.121	33.2566	35.6931	35.7491	35.7491	31.686
1	15.2315	11.0454	11.0454	14.4568	15.2315	15.2315	15.2315	11.8322	9.48683	9.38083	9	7.54983	7.54983	7.54983	7.07107	7.14143	7.28011	7.54983	8.3666	7.87401	6.32456	5.83095	5.38516	8.60233	8.60233	7.81025	6.40312	8.66025	8.3666	8.3666	7.34847	7.34847	7.34847	6.40312	5.83095	5.83095	4.58258	4.58258	4.58258	6.40312	8.3666	9.38083	9.43398	8.83176	8.83176	8.83176	8.83176	9.43398	9.53939
1	23.3666	16.7631	13.6015	13.6015	13.6015	13.6015	14.0712	12.9615	11.8743	11.7473	10.6301	11.8743	11.8743	10.7703	10.7703	11.7047	12.0416	10.4881	10.0499	9.48683	9.48683	10.198	10.198	10.198	10.4881	10.4881	10.7238	12.1655	12.2066	11.7473	11.7473	9	9	10.198	10.198	8.83176	7.14143	7.14143	7.14143	9.43398	8.544	5.38516	4.69042	4.69042	5.38516	5.38516	5.83095	8.06226	8.06226
1	40.9145	30.4959	30.4138	29.7153	29.7153	29.7153	29.7153	32.9545	28.4605	28.4605	28.4605	28.4605	32.5883	33.7194	33.7194	40.5709	43.3244	43.3244	43.3244	46.4543	50.8035	52.0481	52.9245	56.1516	56.6039	78.5239	40.7185	27.8568	12.8841	12.8841	12.8841	11.7898	13.3417	13.3791	10.6301	10.6301	10.0499	10.198	8.544	8.544	6.63325	5.83095	5.83095	9.48683	9.84886	10.6301	10.8167	11.0454	11.0454
1	35.3553	35.3553	27.037	27.037	27.037	21.4009	28.2489	25.1992	20.7364	20.7364	20.025	16.0312	16.0312	16.0312	17.2337	14.3527	14.3527	15.2971	16.9706	16.9706	13.0384	12.8062	12.8062	12.8062	15.748	17.3494	17.3781	11.7473	11.7473	11.7473	18.0555	18.3848	18.6815	19	13.3417	13.3417	12.2066	11.5326	20.347	20.7364	20.9284	21.4709	21.4709	17.72	21.6333	21.6333	21.9545	23.1084	23.622
1	28.4781	22.0907	20.2731	15.2315	15.2315	18.6815	18.6815	18.6815	19	16.5529	11.8322	11.8322	12.3288	13.1909	14.4568	8.12404	8.12404	7.87401	7.28011	7.28011	9.94987	12.7279	15.3948	16.1555	15.843	14.6287	14.6287	15.843	16.2788	16.3401	16.8819	7.48331	7.48331	7.28011	7.87401	9.69536	10.4403	11.3578	11.5758	13.3791	13.7477	13.7477	13.7477	12.8452	11.7898	12.2066	12.2474	11.5758	9.05539
1	12.083	12.083	11.8743	11.7047	11.7047	11.7047	12.083	13.5647	13.5647	12.083	11.4018	11.4018	13.3417	13.5647	13.5647	12.2066	12.2066	12.2066	12.083	10.4881	10.4881	12.8452	12.8452	12.8452	13.6382	11.1803	9.94987	9.94987	13.9284	14.1774	14.8661	14.8661	14.8661	15.4272	15.4272	15.4272	14.6969	14.6969	13.9642	14.6969	15.6205	15.7797	15.7797	13.4164	13.4164	15.9374	16.2788	16.7631	16.4317
1	24.7386	21.2132	20.3224	19.6469	19.2354	19.6469	19.7231	19.9499	19.9499	20.025	22.561	25.1595	25.1595	25.4951	26.1916	20.0998	19.1311	19.1311	19.1311	19.4422	19.4422	19.4422	15.2643	15.2643	15.2643	15.2643	16.0624	16.0624	13.1909	13.1909	9.8995	9.8995	11.7898	9.43398	9.43398	9.43398	10.0499	8.30662	8.30662	13.1529	14.3527	14.4568	14.6287	14.6287	13.4164	13.4164	16.2788	16.3401	17.0294
1	10.8628	8.77496	7.87401	7.34847	6.08276	6.08276	6.08276	5.38516	3.74166	3.74166	4.3589	4.3589	4.58258	3.74166	3.74166	4.12311	4.58258	4.58258	4.58258	3.60555	3.60555	3.31662	3.31662	3.31662	3.31662	3	3	3	3	2.82843	2.82843	2.44949	2.23607	2	2	2.23607	2.23607	3	3	3.16228	3.16228	3.31662	3.4641	3.60555	3.60555	3.74166	3.74166	4	3.16228
1	24.1247	21.3776	19.0263	14.5258	14.5258	11.7047	11.7047	10.0499	10.0499	13.6382	14.5945	16.4012	17.0294	18.4662	17	17	16.4317	17.0587	17.0587	14.7309	13.6015	14.7309	14.7309	14.7986	14.7986	14.8661	14.8661	15.3297	15.1658	9.8995	9.8995	9.8995	13.3791	13.3791	15.1658	15.3297	12.8841	12.083	12.083	12.8841	13.4536	13.9284	16.0624	16.2788	16.2788	16.2788	17.5784	13.7477	11.4455
1	20.2237	16.7631	16.7631	23.0217	23.0217	23.0217	17.0294	14.3178	14.3178	17.0294	20.5183	23	24.8596	25.1794	26.2488	20.5183	19.105	13.784	13.784	20.5183	26.5707	27.1477	27.4773	27.4773	23.3452	22.9129	22.9129	17.72	12.8841	12.8841	25.2389	25.2389	25.2389	27.8747	26.4197	26.4197	27.8747	28.4605	28.4781	19.2614	19.2614	19.2614	21.9317	23.8747	26.1534	28.6007	28.6007	28.6007	28.7054
1	13.7477	12.2066	12.2066	12.2066	7.48331	7.48331	7.48331	7.48331	7.34847	7.34847	7.54983	7.54983	8.60233	8.60233	9.21954	9.27362	9.27362	8.60233	5	5	5	4.58258	6.08276	7.28011	8.12404	8.12404	8.48528	8.48528	8.60233	8.60233	7.2111	7.2111	6.78233	6.78233	7.2111	6.16441	7.2111	7.2111	6.7082	6.7082	6.7082	6.7082	6.7082	6.55744	7.28011	7.28011	5.65685	5.65685	5.09902
1	7.07107	6.7082	6.40312	4.47214	4.47214	5.09902	5.47723	5.47723	5.47723	6.40312	5.83095	5.83095	6.40312	6.40312	6.08276	6.08276	6.08276	6.08276	5.83095	4.58258	4.58258	4.24264	4.24264	4.24264	4.12311	4.47214	5.19615	5.47723	5.38516	5.38516	5.74456	5.83095	5.91608	6.08276	6.16441	6.16441	6.16441	6.16441	6.16441	6.16441	5.38516	5.38516	5.38516	6.32456	6.40312	6.40312	6.40312	4.89898	4.69042
1	24.6577	20.2485	15.5885	15.5885	15.5885	16.0312	14.7986	11.5326	11.3578	9.94987	8.60233	8.60233	10.4881	10.4881	10.0499	10.0499	9.16515	8.60233	8.06226	8.06226	8.06226	8.60233	10	10.0499	10.4881	10.8167	11	8.60233	8.60233	9.48683	9	9	9	6.7082	6.7082	8.60233	8.60233	9.27362	9.38083	9.64365	9.64365	9.64365	9.69536	9.69536	9.79796	9.79796	9.48683	10.247	10.2956
1	50.3686	27.2764	27.2764	18.868	18.868	22.6495	24.9199	29.4109	34.7707	35.1852	36.8103	37.229	41.497	41.497	57.1402	38.5357	26.0192	26.0192	16.0312	16.0312	14.5258	14.5258	14.5258	16.1245	16.1245	16.7929	16.7929	16.7929	16.7929	18.5742	19.4422	20.3961	24.779	24.779	24.779	25.9615	25.9615	25.2587	21.1187	21.1187	24.0624	27.3679	27.3861	28.6531	25	24.4131	24.4131	28.0891	30.0998
1	22.8254	22.8254	22.8254	22.8254	21	16.6132	16.6132	16.5227	16.0312	16.0312	13.9642	13.9642	13.9642	17.1464	17.1464	15.6205	15.2971	14.4568	10.4403	10.247	12.083	12.7671	12.7671	12.7671	13.6015	15.2971	15.3948	15.3948	16.2788	16.0312	12.4097	9.43398	9.43398	10.198	10.4881	13.3417	14.3527	15.3948	17.0294	14.8997	12.2474	12.2474	17.3494	17.3494	16.1864	13.8924	12.8452	13.4536	12.4499
1	19.4422	19.4422	16.2481	16.2481	17.0587	19.4422	18.5472	18.5472	16.0312	16.0312	16.0312	12.3288	12.3288	12.3288	12.083	12.083	12.083	12.083	12.3288	14.8997	14.9666	15.6525	15.6844	15.6844	17.2337	13.9642	13.1909	12.2474	13.1529	11.4455	11.4018	10.6301	10.0499	8.66025	9	11.225	11.4455	13.1909	14.3527	14.6969	14.5945	14.5945	14.5945	11.0454	11.0454	12.083	12.4097	14.3527	14.7986
1	49.93	49.93	45.793	23.7065	16.1245	14.8661	14.8661	15.3623	15.3623	15.2971	15.2971	15.3623	14.7648	14.7648	22.5832	23.1948	23.3666	24.9199	31.9687	37.0675	25.2587	25.2587	25.2587	29.8998	33.9706	30.4795	30.4795	30.4795	40.5709	43.7493	45.6508	36.524	32.0156	27.5318	24.3721	24.3721	24.1247	24.1247	27.1477	28.9482	20.0499	19.0788	15.9374	11.1803	11.0905	9.8995	11.0905	15.2643	15.2643
1	67.3647	67.3647	67.3647	67.8602	78.1089	65.123	44.3283	16.4012	16.4012	13.6015	13.6015	13.7477	13.4164	13.4164	6.55744	5.09902	5.09902	4.89898	6.55744	9.27362	9	9	6	9.21954	9.94987	10.4881	11	11	11	8.77496	8.77496	11.225	11.4455	11.5326	9.27362	9.27362	9.43398	9.48683	10.0499	10.4881	10.0499	9.43398	9.21954	9.27362	9.48683	10.0499	7.87401	6.16441	6.16441
1	21.1187	21.1187	12.5698	11.5758	11.5758	9.69536	11.4018	10.247	10.247	10.2956	10.2956	10.8167	11.1803	9.43398	9.43398	8.544	5.91608	5.91608	7.87401	8.60233	8.77496	8.83176	9.05539	8.60233	8.48528	8.48528	8.77496	8.77496	8.77496	8.77496	9.11043	9.84886	9.94987	9.94987	9.94987	10.4881	10.4403	10.4403	10.4403	9.8995	10.6301	11.0454	10.247	10.247	10.3441	11.3578	11.3578	11.3578	8.12404
1	11	11	11	12.7279	12.6886	13.7477	14.0712	14.0712	14.0712	14.1774	14.3527	15.2315	15.2315	15.5885	15.906	16.1864	15.843	15.843	12.8452	12.8452	14.0357	13.1529	12.5698	12.5698	15.2643	15.2971	14.1774	14.1774	13.4907	13.4907	13.9284	13.9284	13.3417	13.3417	13.4536	13.5647	14.6287	11.1803	11.1803	7.87401	12.5698	13.7477	15.6525	13.9642	13.9642	13.8924	13.0384	13.0384	12.6491
1	8.48528	8.48528	8.48528	10.2956	6.40312	6.40312	5.38516	5.09902	4.58258	4.58258	4.58258	5.19615	5.19615	5.19615	5.19615	5.19615	4.24264	4.24264	4.12311	4.12311	4.3589	4.58258	4.89898	5.19615	5.38516	5.47723	5.65685	5.65685	5.65685	5.74456	5.65685	5.65685	5.47723	5.65685	5.47723	5.38516	5.38516	5.38516	5.47723	5.47723	5.47723	5.47723	5.83095	5.83095	5.83095	5.38516	5.91608	4.12311	4.12311
1	13.6015	13.5647	12.3288	11.7473	11.4891	11.4891	12.3288	12.4097	13.5647	9.05539	9	9	9.05539	9.05539	10.3441	11.7473	13	13	13.3417	11.7473	13.3417	13.6015	9.94987	9.69536	9.69536	9.94987	9.8995	9.94987	10.0499	10.0499	9.21954	11.8743	12.1244	12.7279	12.8452	12.8452	12.8841	9.05539	9.05539	9.05539	11.4455	12.083	12.083	9.69536	9.69536	12.2066	12.2474	12.2474	12.2474
1	10.3923	10.3923	10.3923	10.3923	10.247	10.247	9.48683	9.48683	7.34847	7.34847	5.74456	5.74456	5.74456	4.89898	4.89898	3.60555	3.16228	3.16228	4	4.58258	4.58258	4.58258	5.09902	5.47723	4.58258	4.58258	4.58258	4.58258	4.58258	4.58258	5.47723	5.47723	5.83095	5.83095	5.83095	5.83095	6.08276	6.16441	6.32456	5.09902	5.09902	6.40312	4	3.74166	3.74166	4.12311	5	4.58258	4.58258
1	10.4403	10.4403	10.4403	9.8995	8.48528	8.48528	9.8995	11.1803	12	9.94987	9.94987	12.4499	11.0454	9.8995	9.8995	9.8995	11.0454	11.3578	11.5758	11.7473	11.7473	11.7473	11.0905	12.53	12.9615	11.0454	10.4881	10.4881	11.0454	11.5326	11.5326	11.5326	13	13.1529	13.1529	11.8743	11.8743	12.2066	13.1529	13.6015	13.9284	13.9284	13.9284	14	14	14.2127	10.8628	8.12404	8.12404
1	83.8153	49.98	43.0581	19.0263	19.0263	17.0294	15.843	15.4272	14.4914	14.4914	15.1658	15.1658	15.3948	15.843	15.843	17.1464	17.2337	19.5448	17.6068	16.7631	16.7631	17.2916	17.6068	17.72	17.72	12.7279	11.3578	7.81025	6.40312	6.40312	12.53	12.53	10.247	10.0995	9	7.34847	7.34847	7.34847	9.84886	10.0995	10.3441	8.60233	8.06226	8.06226	8.06226	9.21954	11.0454	11.1803	11.5758
1	27.1477	19.1311	18.0278	18.0278	19.1311	18.7083	16.2788	16.2788	16.0312	12.3693	12.3693	12.0416	12.0416	12.0416	11.6619	9.43398	9.43398	9.43398	10.6301	10.6301	7.28011	7.07107	7.07107	7.07107	6.63325	6.63325	7.14143	7.28011	7.68115	7.87401	8.12404	9.11043	9.43398	9.43398	9.43398	9.43398	9.43398	7.14143	7.14143	9.48683	9.53939	9.53939	10.7238	11.225	11.225	11.4891	11.4891	11.4891	11.7047
1	46.0217	39.6737	33.2265	33.2265	31.5595	26.7395	23.7697	22.8692	20.8327	20.8327	23.7697	12.4097	12.4097	12.4097	23.388	25.3969	29.4788	36.9865	38.923	38.923	37.855	39.0512	39.2173	24.6982	24.6982	24.6982	24.6982	33.0757	33.121	31.7805	31.7805	31.7805	34.9857	35.8329	32.9393	32.9393	27.8747	11.4018	10.7703	10.7703	10.7703	9.11043	9.11043	10.7703	10.6771	10.3441	8.83176	8.83176	10.4881
1	25.5734	25.5734	20.7123	20.7123	20.7123	16.0935	15.1327	15.1327	15.1327	15.1658	15.906	15.2643	11.5758	9.27362	11.5758	13.4164	13.7477	15.4272	15.906	16.4012	17.8326	18.5472	19.1311	19.2614	17.2916	13.0384	9.27362	9.27362	10.9545	14.3527	15.5563	15.5885	15.4272	12.6886	12.6886	12.8062	14.1774	12.8062	12.8062	12.8062	13.1529	12.7279	12.53	12.53	12.7279	10.7238	10.7238	10.7238	13.3417
1	47.3075	32.45	27.2397	25.7099	21.0238	18.4662	17.4929	17.4929	18.4662	13.6015	13.6015	13.6015	13.0767	13.0767	12.6886	12.6886	12.53	12.083	12.083	8.60233	8.60233	8.544	8.544	7.48331	7.48331	7.61577	7.61577	6.40312	6.40312	8.12404	8.94427	9.38083	9.43398	7.14143	7.14143	6	5.74456	7.87401	8.3666	8.77496	9	10	10	10	10.0499	8.30662	8.30662	8.30662	8.30662
1	27.5136	27.5136	22.1585	16.7929	14.5258	13.3417	14.5258	15	18.0555	18.412	22.1585	22.8473	18.1384	18.1384	18.2757	18.2757	14.4568	14.4568	17.5784	17.8326	17.8326	17.8045	17.8045	17.8045	17.8045	17.8326	18.1659	18.4662	15	9.43398	9.43398	9.43398	13.5647	14.1774	14.7648	15.1658	17.9165	19.2094	19.3391	19.4422	20.0499	20.347	20.4695	20.2731	20.2731	20.2485	19.8746	17.6068	19.8746
1	26.0192	26.0192	26.0192	26.4953	26.4953	27.8568	29.2746	29.2746	29.4788	31.7017	25.1992	18.2483	18.2483	17.6068	19.7484	21.4709	21.9317	24	24.6171	12.4097	12.4097	12.4097	14.3527	17.5784	17.5784	17.6068	19.7231	21	21	21	21.4942	19.3907	19.3907	20.1494	20.6155	23.5584	23.7276	24.3721	26.9444	24.7386	16.7929	15.6844	15.6844	16.1245	16.7631	15.3623	12.7279	11.7473	8.544
1	17.72	17.72	16.3401	14.2127	14.2127	16.3401	16.5227	16.5529	16.7631	17.9722	18.4932	18.7083	20.6155	20.6398	22.8254	21.095	20.4695	20.1246	19.6214	11.4455	11.4455	20.4695	21.9545	22.3159	13.6382	12.6886	10.9545	8.30662	8.30662	9.27362	12.6886	12.9615	13.6382	13.4164	13.4164	15.2971	15.2971	14.4914	14.4914	14.4914	15.6525	11.6619	11.6619	11.5758	11.5758	12.0416	16.3095	17	17
1	27.9464	17.0587	17.0587	14.8661	14.2127	13.6015	12.5698	12.5698	11.7473	13.6015	11.7047	11.7047	11.7047	11.7047	11.7047	11.7047	11.7047	11.8743	11.8743	11.7898	9	8.3666	9	9	10	10.0499	11.7473	9.69536	7.28011	7.28011	7.28011	7.07107	7.28011	7.34847	7.68115	7.07107	7.07107	6.7082	7.07107	8.544	8.60233	8.60233	8.77496	9	9	9	9.27362	9.43398	9.69536
1	18.0278	18.0278	18.0278	18.412	13.8924	13.1529	12.3693	10.0499	9.69536	8.30662	8.30662	8.30662	9.48683	7.07107	7.07107	9.48683	9.8995	9.8995	10.4403	10.9545	10.7703	10.7703	10.0499	10.0499	10.0499	12.083	9.94987	9.94987	9.94987	12.083	12.2474	12.2474	12.3288	12.4097	9.64365	9.64365	9.64365	7	6.78233	6.40312	5.91608	5.91608	6.7082	6.78233	7	7	9.64365	9.64365	9.8995
1	29.7153	9.64365	9.64365	9.64365	10.8628	14.8997	12.7279	12.0416	11.1803	12.1244	13.1529	15.748	13.9284	13.9284	13.9284	13.9284	14.0712	14.0712	15.843	16.6733	16.7929	16.9706	16.9706	15	15	14.0357	11.3578	11.3578	15.1658	16.3707	18	15.843	15.843	15.6205	15.843	18.0278	18.2757	18.3848	18.3848	16.4012	16.4012	16.4012	16.4012	18.8149	10.247	8.06226	8.06226	9.27362	16.1555
1	93.755	79.4292	77.8781	77.8781	79.4292	99.4485	105	72.8629	45.1885	45.1885	45.1885	57.8705	58.112	58.112	51.8652	45.3982	40.0125	40.0125	43.852	43.852	48.0625	47.3814	44.5646	44.5646	42.5793	46.4004	41.821	41.821	40.8534	36.7423	23.4307	23.4307	32.8938	33.2716	24.2074	24.2074	20.6155	22.4944	24.2074	25.9808	27	32.9545	32.9545	32.9545	32.1248	33.2716	19.105	19.105	32.3419
1	44.7325	40.9145	40.9145	39.9625	33.1813	33.1813	28.3549	28.3549	33.1813	42.0238	43.4626	43.8634	44.7325	44.7325	44.7325	44.5533	45.4533	45.4533	40.5586	37.8682	35.1283	36.9324	38.5357	38.5357	40.3237	42	42.3084	42.3084	42.4617	42.4617	42.4617	49.051	50.2892	52.5071	30.5941	17.0294	14.8661	11.225	11.225	13.6748	13.1149	13.1149	17.9444	18.0555	18.5742	19	19.0788	19.0526	19.0526
1	25.1794	25.1794	15.4272	14	14	15.4272	13.3791	15.4272	10.0499	10.0499	10.0499	10.0499	12.083	14.7309	14.7309	14.7309	13.4536	14.0712	13.1149	13.1149	8	8	8	9.38083	9.38083	9.38083	9.38083	9.84886	10.0499	11.0454	11.1803	12.083	12.083	12.083	12.083	11.0454	12.2066	12.6886	12.6886	13	13.1909	14.0712	14.3527	15.1658	13.9284	11.3578	11.3578	11.3578	12.4097
1	33.2415	31.7175	31.7175	31.7175	32.2645	33.2415	36.5103	20.1246	20.1246	14.3527	14.3527	12.8841	22.1133	20.2485	20.2485	20.2485	20.2485	24.1039	25.7099	25.7099	31.3847	34.1174	34.1174	34.1174	34.4964	37.3363	35.623	30.4302	29.5466	29.5466	30.4302	19.9499	17.9444	17.9444	16.8819	14.0357	14.0357	12.8062	16.1555	16.4317	15.3948	15.3948	15.0333	15.0333	11.225	11.8743	14.0712	14.0712	15.3948
1	17.6068	17.6068	17.1464	14.4914	10.6771	10.247	10.247	10.247	10.6301	8.83176	8.12404	8.06226	7.87401	7.07107	7.87401	7.87401	8.83176	10.6771	10.8167	11	11	8.77496	8.77496	11	11.0454	8.60233	5	5	7.34847	7.81025	9.11043	9.11043	11.0454	11.0454	11.0905	11.6619	11.7473	12.7279	11.8743	11	11	11	11	12.0416	12.3693	12.3693	11.0454	11.0454	11.4455
1	10.2956	8.18535	7.28011	4.58258	4.58258	4.58258	5.91608	7.28011	7.28011	7.54983	7.54983	7.54983	8.12404	8.12404	7.81025	7.81025	7.81025	8.77496	9.27362	9.27362	7.81025	8.12404	8.12404	7.14143	7.14143	9.27362	9.27362	9.43398	9.43398	9.43398	7.34847	7.34847	8.83176	9.53939	10.0499	10.198	10.2956	10.3441	10.8628	10.8628	11.0454	11.0454	11.225	11.5758	11.6619	11.6619	11.8743	12.083	12.4499
1	9.64365	6.32456	6.32456	7.14143	7.87401	7.68115	7.68115	8.06226	9.64365	10.0995	10.6301	10.8167	10.9545	10.9545	7.81025	7.81025	6.40312	11.3578	12.2066	12.6886	12.6886	12.6886	13.3417	11.4891	10.4881	10.4881	11.4891	12.083	12.5698	11.3578	10.2956	8.60233	8.60233	10.2956	13.1529	13.4164	13.6015	12.4499	12.4499	12.2066	10.8167	12.2066	12.53	13.9284	14.0712	14.0712	14.0712	14.0712	14.3527
1	13	11.3578	11.3578	10.6771	10.6771	8.06226	8.06226	8.06226	8.06226	8.06226	8.06226	8.48528	10.2956	10.2956	10.2956	10.2956	10.3441	10.2956	8.30662	8.30662	8.30662	7.87401	7.87401	7.87401	7.87401	10.2956	10.6771	10.6771	10.7238	10.9545	9.05539	9.05539	9.05539	9.69536	9.69536	11.4455	11.4455	11.4455	11.4891	10.3441	10.3441	10.3441	10.4403	10.8628	11.6619	11.7473	11.7473	11.7473	9.48683
1	21.4709	18.3303	13.9284	13.3791	13.3791	14.7309	16.5529	14.1774	14.1774	14.0712	15.9374	16.5529	16.5529	16.5529	16.6132	14.7648	14.7648	14.7648	16.7929	17.0587	17.1172	17.1172	13.9284	13.9284	13.9284	17.0294	17.9165	18.2209	18.8149	19.1311	17.6068	17.6068	19.3132	19.3132	19.3132	19.5192	20.8087	21.0238	19.6214	19.6214	21.4942	21.7945	22.8254	23.3666	21.3073	21.3073	23.8537	24.2693	24.3516
1	39.5727	37.2693	34.4964	23.2594	19	18.5742	18.5742	14.6969	12.2066	12.0416	14.0357	16.0935	17.2047	18.5742	19.105	19.105	15.9374	15.0665	15.0665	16.7631	15.9374	15.9374	15.9374	17.2047	16.4012	11.7473	11.7473	19.4422	19.5448	19.799	18.9209	12.2066	12.2066	15.5563	12.5698	10	10	9.8995	10	12.2066	11.3578	10.6301	9.27362	9.27362	10.0499	5.83095	5.83095	5.83095	9
1	27.3861	23.0434	23.0434	23.0434	20.2485	17.1172	13.9642	13.9642	12.2066	12.2066	14.0712	14.0712	14.0712	12.53	14.0357	10.2956	10.2956	10.2956	11.6619	11.6619	10.0499	9.79796	10.0499	12.0416	12.2066	12.2474	13.1909	13.1909	9.43398	8.94427	8.94427	9.43398	13.3417	13.3791	13.5647	13.3417	13.3417	13.3417	11.7473	11.7473	11.3578	9.16515	8.12404	7.68115	6.48074	8.12404	9.69536	10.6301	10.8167
1	63.1427	29.8496	20.2731	20.2731	20.2731	25.318	24.2074	24.2074	23.0434	23.0434	19.5448	17.72	17.72	17.72	18.8149	16.1245	16.0312	16.0312	11.0454	11.0454	11.0454	11.0454	11.1803	11.225	13.0767	13.9642	13.9642	14.0357	10.0499	8.60233	8.60233	10.0499	13.2665	14.1421	11.7047	11.7047	11.7047	11.7047	14.1421	14.3527	14.3527	14.5258	14.5258	15.0665	15.1327	12.7279	11.3578	11.3578	11.3578
1	215.527	203.806	68.9638	57.0351	57.0351	60.2993	50.636	50.636	51.8941	43.589	18	18	18	18.9209	22	41.3038	50.448	51.8941	53.0848	58.0172	64.3817	131.214	84.7408	41.7852	41.4729	41.4729	41.7852	19.3391	10.6301	10.6301	12.3693	14.4568	14.4568	17.1464	20.6398	18.1384	16.3401	14	14	14.9666	16.3401	16.3401	16.8819	17.2337	21.9545	22.6716	22.6716	22.6716	22.8473
1	21.7715	21.7715	21.7715	21.7715	25.807	25.807	31.4484	19.2873	18.6279	16.0624	13.4907	13.0767	9.69536	7.28011	4.47214	4.47214	6.40312	6.40312	6.40312	6.7082	8.77496	9.27362	9.27362	9.27362	9.43398	9.11043	5.09902	5.09902	5.09902	6.78233	7.14143	5.74456	4.69042	4.58258	4.12311	5	5	5	5.83095	6.7082	6.16441	6.16441	6.16441	6.48074	6.55744	6.55744	6.55744	6.7082	7
1	24.4336	21.7945	19.8242	12.0416	11.6619	11.6619	18.6279	20.8567	21.5407	20.9284	20.9284	20.9284	20.9284	20.9762	22.2935	23.4521	27.5318	25.4755	16.8819	15.0997	14.2478	12.5698	12.5698	12.5698	12.3693	12.3693	14.2478	15.0997	15.0997	13.9642	12.3693	15.3623	15.3623	14.0712	14.0712	15.3623	16.3401	16.3401	16.6433	14.5945	11.4891	11.4891	12.0416	10.8167	9.64365	8.06226	10.8167	10.4403	10.4403
1	62.0322	48.3425	46.0217	42.4382	45.3431	45.3431	45.3431	41.3884	41.3884	34.8855	29.3598	26.5518	25.9422	21.5639	21.5639	21.5639	15.9374	12.53	12.53	13.9284	13.4536	11.3578	11.3578	11.3578	10.6301	9.38083	9.38083	9.27362	8.30662	8.30662	8.24621	8.24621	9	9.43398	9.43398	9.48683	5.83095	5.83095	5.83095	5.09902	5.09902	5.09902	5.09902	5.09902	5.09902	5.74456	6	4.3589	4.3589
1	23.5372	20.2731	15.1658	15.1658	15.1658	11.9164	18.1384	14.5602	14.5602	14.2478	12.53	12.53	12.53	12.53	13.9284	15.3948	15.7797	20.2731	20.7123	14.1421	14.1421	14.1421	14.8661	16.5529	16.7929	17.72	19.8242	19.8242	19	19	19.3391	19.8997	20.199	20.5183	20.5183	17.5499	17.5499	17.5499	17.5499	14.8661	14.8661	14.8661	17.7482	17.7482	17.2337	14.3527	14.7309	17.6068	17.6068
1	15.8114	11.1803	11.1803	8.7178	8.7178	8.60233	8.30662	8.30662	8.60233	8.7178	8.7178	10.3441	10.6301	10.6301	10.4881	10.4881	10.4881	6.40312	6.40312	6.32456	6.32456	6.40312	6.78233	6.78233	8.3666	8.94427	8.30662	8.30662	8.30662	8.30662	8.94427	8.60233	8.60233	9.43398	9.48683	6.7082	6.7082	6.32456	6.32456	6.7082	8.06226	8.18535	8.30662	8.544	8.544	8.06226	7.87401	8.06226	8.18535
1	13.6015	13.6015	13.6015	13.6015	10.2956	10.2956	9.11043	9.11043	10.0499	10.8628	10.8628	11.3578	12.8062	11.3578	7.14143	7.14143	7.87401	8.3666	9.16515	9.8995	9.8995	9.38083	8.60233	10.6771	10.8628	11.4018	11.4018	11.4018	11.5758	13	13	13	11.225	13.6015	13.9284	14.8997	15.0665	15.0665	14.2127	14.0357	14.0357	14.2127	15.2315	15.2971	14.7648	14.7648	14.7648	11.0905	11.0905
1	9	9	7.81025	7.81025	9	9.27362	6.7082	6.7082	5.19615	10.198	10.6301	13.3041	13.3041	13.0384	8.77496	8.77496	8.77496	11.7473	13.0767	13.3791	11.3578	9.94987	9.94987	9.94987	9.94987	11	11	10.9545	10.9545	11	12.2066	12.3693	12.8452	13.6748	13.8924	13.9642	13.9642	14.0712	14.3527	14.4568	14.4914	14.7648	12.7279	12.7279	13.2665	14.6969	14.8997	14.9666	15
1	19.5192	13.3417	13.3417	19.5192	14.4568	12.7279	12.7279	14.4568	15.2971	12.6886	10.2956	8.30662	6.40312	7.48331	12.2066	12.2474	12.6886	13.4164	13.1909	12.083	11.7473	11.7473	11.8743	7.2111	6.40312	5.91608	5.91608	6.40312	7	6.78233	6.16441	5.83095	5.83095	6.08276	6.08276	6.08276	6.55744	7	7	6.63325	5.74456	5.74456	6.40312	6.7082	6.40312	5	5	6.40312	6.40312
1	7	7	6.78233	6.78233	8.60233	9.69536	11	11.1803	11.225	11.225	11.225	11.5758	11.4455	10.8167	10.8167	10	9.8995	9.8995	10	10.2956	9.16515	9.16515	9.16515	9.16515	11.1803	11.1803	10.8628	10.7238	10.8628	11	8.30662	7.54983	7.54983	7.54983	8.77496	10.8167	9.48683	8.77496	8.77496	8.24621	8.24621	9.11043	9.53939	10.8628	10.8628	10.0499	10.0499	7.54983	6.78233
1	25.4558	25.4558	17.0294	17.0294	14.0357	14.0357	12.6886	12.6886	14.0357	14.0357	13	14.0712	12.2474	12.2474	10.247	13.1529	13.3417	13.3417	11.1803	9.48683	10.247	10.0499	6.7082	6.7082	6.7082	6.63325	7.68115	8.12404	8.3666	9.53939	9.53939	9.48683	9.48683	9.48683	9.11043	9.11043	10.0499	10.0499	10.198	10.247	10.7703	10.8167	10.8167	11.7047	11.8743	9.64365	9.64365	9.64365	10.3441
1	60.8769	60.8769	34.2929	34.2929	34.2929	33.8674	33.8674	35.9305	39.0512	48.2597	49.7695	51.9038	56.8331	58.6003	60.8769	62.7136	62.7136	62.7136	62.7615	60.5145	60.5145	52.1344	52.1344	52.1344	53.6377	53.6377	55.0273	55.3534	55.3986	58.8643	60.1831	60.5145	61.2127	59.808	65.0231	65.0231	54.4151	54.4151	66.0984	65.5591	65.5591	66.1287	66.1287	66.1287	66.1287	67.0224	68.913	70.5195	70.5691
1	19.3391	11.5758	11.5758	11.5758	12.53	18.4932	18.0555	17.2337	17.2337	18.0555	20.6155	21.4709	21.6333	18.412	12.4097	12.4097	12.4097	10.0995	10.0995	10.0995	15.5242	15.5242	17.0294	16.3095	16.3095	18.5472	19.5192	20.0998	22.1359	23.1948	23.2809	23.3666	23.0217	23.0217	24.454	20.6155	18.4932	18.4932	19.3391	20.2237	20.6155	19.105	16.6433	14.4914	14.4914	16.6433	16.6733	18.6815	21.8632
1	19.0526	19.0526	19.0526	18.7083	18.7083	18.7083	19.2094	19.3132	19.3391	17.9444	10.3923	10.3923	11.7047	12.5698	14.7986	16.1555	17.4929	16.5227	16.5227	11.3578	8.77496	8.77496	17.1464	18.1108	18.1108	18.1108	16.8819	16.1245	16.1245	16.8819	16.9706	16.9706	17.5499	18.868	15.5242	12.53	12.53	12.7279	13.6015	15.5242	16.0312	16.0312	17.2337	18.2483	18.2483	18.2483	19.6977	19.7231	19.8242
1	56.921	39.064	39.064	56.921	43.909	29.0861	29.0861	8.30662	8.30662	8.30662	13.1909	14.8661	14.8661	17.2916	17.6068	20.3224	22.1585	20.6155	20.6155	20.6155	22.1585	21	21	17.3205	16.7631	14.0712	21.7256	21.7256	21.7256	20.9284	21.7486	14.1774	14.1774	18.3303	18.7083	22.1133	21.7486	19.3391	18.0278	18.0278	18.0278	19.2094	19.2094	15.5242	12.5698	10.6771	10.6771	14.1421	15.5242
1	15.6525	15.1327	12.7279	12.7279	12.7279	12.7279	13.7477	13.7477	11	10.0995	10.0995	10.0995	10.3441	10.3441	10.3441	9.21954	11	10.6301	10.6301	10.6301	11.225	11.5758	8.60233	8.60233	8.60233	8.544	9.16515	9.16515	7	8.30662	9.43398	9.43398	9.43398	5.91608	5.91608	5.38516	5.38516	5.91608	5.91608	6.55744	7.14143	5.83095	4.58258	4.58258	4.24264	4.24264	4.58258	4.89898	5.09902
1	23.622	20.9762	20.9762	20.1246	20.1246	21.2132	18.2483	18.2483	17.4642	17.0587	16.7631	16.7631	16.0312	16.4012	16.4012	16.7631	17	16.1555	15.0997	15.0997	15.5242	15.5242	16.2481	14.5258	9.94987	8.7178	8.30662	7.48331	7.07107	7.07107	7.68115	8.66025	8.7178	9	9	9	9	9.8995	8.60233	8.60233	8.60233	8.60233	9.43398	9.43398	9.43398	8.48528	8.48528	7.87401	7.87401
1	11.0454	10.8167	10.8167	10.8167	11.0454	12.7279	8.24621	7.07107	7.07107	8.06226	8.06226	9.79796	10.247	10.8167	12.2066	12.6886	11.4455	11.4455	8.66025	11.4455	13.4536	12.083	8.60233	8.60233	7.28011	13.9284	14.1774	14.1774	15.5242	14.8997	11.4455	11.4455	13.1909	14.1774	15.2971	16.0312	16.0312	16.0312	12.1244	16.5831	15.6844	15.6844	14.8661	13.1529	13.1529	13.3791	13.3791	13.9284	17.5784
1	52.192	23.7276	19.105	14.5945	15.9374	15.9374	21.1896	19.2614	19.2614	19.2614	20.2731	20.9045	21.2838	21.2838	15.5242	11.5758	11.5758	12.3693	12.3693	14.4914	16.0312	15.0665	15.0665	14.3527	14.3527	15.0665	18.4932	19.0263	20.2485	20.6155	22.4944	23.2164	23.5372	24.3721	24.3721	12.083	11.0454	11.0454	23.7908	24.454	25.318	25.6515	27.3496	27.7489	30.6431	30.6431	30.2985	30.0167	30.2985
1	21.7715	20.2485	20.2485	20.2485	17.2916	15.6525	15.6525	15.5563	15.5563	15.6525	16	16	8.30662	8.30662	8.30662	8.30662	8.544	9.94987	10.3923	10.7238	12	12.8841	14.7309	15.2971	15.843	15.843	15.0333	15.843	15.906	16.0935	16.0935	14.3527	12.6886	11.9164	11.9164	8.3666	10.0499	10.0499	10.0499	11.8743	12.2474	14.1774	14.1774	14.3527	14.6969	14.6969	14.6969	15.2643	16.1555
1	32.7872	26.7955	23.0434	20.4695	14.5945	14.5945	12.8452	16.8819	16.8819	17.4356	18	18	18.1384	18.1384	18.1384	18.1384	17.4929	14.7309	14.7309	15.5563	15.6525	16.4012	17.2337	17.2337	13.3791	13.3791	18.7083	18.7083	15.1658	15.1658	13.0384	13.0384	13.9284	12.2066	12.2066	11.1803	11.1803	10.4881	9.8995	9.8995	11.7047	12.2066	12.2066	12.2474	12.4097	12.2066	9.27362	9.27362	9.27362
1	21.1896	21.1187	20.7364	20.6155	11.4455	8.77496	8.77496	18.2757	20.6155	20.7364	21.1187	21.4009	24.6171	19.9499	18.6011	18.6011	18.6011	22.6495	18.4391	22.6495	25.3969	26.6833	25.807	25.807	27.2213	27.3861	26.8328	20.3961	20.3961	20.3961	25.632	25.632	21.6333	21.6333	18.5742	18.5742	18.4662	21.7715	22.6495	24.2487	23.7487	23.7487	20.5426	20.5426	20.5426	23.4307	25.4165	23.5372	23.5372
1	46.5725	46.5725	32.4191	32.4191	32.4191	23.2809	14.9666	12.3288	12.2066	12.2066	12.3288	12.3288	12.53	13.0384	13.6382	13.4536	13.4536	13.9284	13.9284	11.5326	11.5326	14.0357	14.1774	13.3791	13	12.3693	12.3693	13	13.0767	13.4907	9.84886	9.11043	9.11043	9.84886	10.7703	10.7703	10.7703	11.7473	11.7473	11.7473	13	13.6015	13.7477	13.7477	11.225	13.9284	14.4914	14.5602	14.9666
1	31.4166	18.5472	18.5472	23.516	29.4449	29.8496	31.4166	31.9061	32.2025	33.3467	33.3467	33.3467	17.2916	17.2916	17.2916	17.3494	15.1658	9.27362	9.27362	10.0995	16.0312	16.1245	16.4924	16.4924	18.4932	20.1246	20.1246	20.025	20.3961	20.3961	21.7256	20.6155	20.6155	20.6155	20.6155	20.6155	22.1133	22.7596	24.3721	24.5561	24.5967	19.8494	19.8494	16.0312	16.0312	12.7279	12.7279	12.0416	10.0499
1	35.805	21.7256	19.0526	19.0526	21.4709	29.1719	29.1719	28.0713	21.4709	18.2757	18.2757	14.2478	17.2916	17.2916	17.2916	19.1311	19.1311	19.1311	19.3391	19.6469	17.0294	17.0294	18.4662	19.7484	19.9499	20.4206	20.4939	20.4939	20.9045	21.5639	22.8254	22.8254	23.0434	23.0434	24.3516	26.5518	27.0185	27.4773	29	29.1719	26.0384	26.0384	23.8747	29.6142	24.1247	24.1247	21.2368	33.1813	34.4529
1	27.7669	27.7669	23.3452	23.3452	22.2261	22.2261	27.7669	28.4429	30.5941	30.5941	30.4302	29.3087	29.3087	30.5941	33.2566	33.5261	31.5911	26.4764	31.5911	31.5911	32.28	36.0694	36.0694	36.3456	25.4165	25.4165	25.4165	24.1039	24.1039	24.1039	24.1039	25.4951	28.2312	30	26.6271	26.6271	26.6271	23.0217	26.8701	28.8617	29.6985	29.6985	29.6985	32.3419	28.5832	28.5832	28.5832	32.4191	32.45
1	28.0357	26.9444	18.7083	18.7083	18.7083	21.0238	23.7276	23.7276	20.6882	14.7309	14.7309	14.6969	18.0278	18.0555	19	17.72	16.1555	16.1555	16.9115	19.8242	21.9545	21.9545	21.9545	21.9545	22.0454	22.2261	22.3383	23.3452	25.318	21	21	21	22.4944	25.807	26.1916	26.4764	26.4764	24.9199	24.6779	24.9199	26.9444	27.2029	29.1548	29.6311	17.1464	17.1464	17.1464	30.545	30.6268
1	12.0416	11.0454	11.0454	11.0454	12.0416	10.8628	10.8628	11.1803	12.2474	11.3578	11.3578	12.2474	12.4499	14.8997	15.5242	15.5242	16.0935	16.4317	17.72	18.4662	18.0555	12.3288	12.3288	16.0312	16.0312	10.3441	10	10	9.64365	9.64365	9	9	9.64365	9.94987	10.198	10.198	8.30662	5.65685	10.247	10.247	10.247	10.3441	11.0905	11.225	11.4455	11.5326	11.7898	11.7898	11.9164
1	40.9268	28.931	26.7208	26.7208	25.02	17.2337	17.2337	17.2337	17.4929	21.1896	21.1896	20.6155	20.6155	19.2094	18.2483	15.0665	15.0665	15	21.1187	21.1187	21.1187	21.4243	23.0868	25.8844	26.6271	26.7208	21.9545	21.9545	27.4773	28.0891	25.4165	25.4165	25.4165	26.1151	26.1151	19.3391	16.6733	14.3527	13.3417	15.0997	19.9499	20.4939	22.7596	23.2164	23.2809	25.807	11.4891	11.4891	8.30662
1	46.7012	46.7012	30.282	27.6586	24.779	24.779	27.6586	27.6586	18.0555	18.0555	16.4012	13.4907	13.4907	12.8062	13.4907	14.3527	16.9115	18.2209	18.2209	16.4012	16.4012	14.4914	14.4914	14.4914	14.4914	16.4012	16.8819	17.1172	17.72	17.72	15.2971	13.7477	15.2971	15.2971	15.748	15.9374	15.9374	12.9615	12.9615	12.9615	12.9615	13.4164	11.9164	11.9164	11.5326	12.8452	13.3041	13.3041	13.7477
1	39.0512	27.9285	22.4499	20.9045	18.3303	20.5913	20.5913	17.2916	17.2916	17.3781	16.6733	16.6733	16.6733	11.8743	6.7082	6.7082	6.7082	9.43398	9.94987	12.083	7.68115	6.48074	6.48074	7.68115	7.68115	7.68115	8.12404	8.12404	8.77496	9.38083	9.27362	9.27362	8.12404	9.27362	7.54983	7.54983	7.54983	7.54983	6.48074	5.91608	8.24621	9.43398	9.48683	9.69536	9.8995	9.94987	6.48074	6.48074	6.08276
1	24.2281	23.0434	19.7484	12	12	11.4018	11.4018	11.4018	11.4018	9.11043	9.11043	9.11043	10.198	10.198	11.4455	12.2474	12.4499	12.5698	13.7477	13.7477	12.8062	12.8062	13.8924	13.9642	15.3623	16.1864	15.3623	15.3623	15.3623	16.3095	16.6733	17.2047	17.5214	18.7083	20.3224	21.095	21.095	21.095	19.7484	19.5448	19.5448	23.3452	24.1039	23.6008	22.3159	22.3159	17.7482	17.5784	17.5784
1	19.0526	17.1464	14.8661	14.8661	14.8661	15.8114	16.7631	16.7631	16.7631	16.9115	17	17	17.2337	17.2337	18.1934	18.2209	18.4662	18.4662	18.4662	18.4932	18.5472	18.6815	18.7083	19.0526	19.5192	15.2971	15.2971	15.2971	16.7631	16.7631	19.5192	18.7883	18.7883	19.7484	19.7484	19.7484	18.5742	19.799	20.5183	20.5183	22.0454	17.6068	17.6068	20.1246	20.3224	22.7596	22.7596	22.7596	23.7276
1	14.3527	14.3527	14.3527	16.9115	16.9115	16.9115	20.4695	18.4662	17.4929	17.4929	17.4929	18.1659	15.8114	17.9444	18.4932	19.9499	19.9499	16.9115	20.8087	21	21	21	21.3073	21.3073	23.3452	16.1555	14.6969	13.3041	23.9374	26.7021	28.3196	28.4429	29.5973	31.7805	33.2566	33.7194	33.541	23.8328	23.8328	32.1559	36.3593	34.7563	23.7697	23.7697	14.1421	12.0416	10.6771	12.0416	12.8452
1	27.6767	17.8045	12.6886	12.6886	12.6886	15.2315	15.2315	15.2315	15.3623	15.3623	16.0935	14.7986	13.1529	12.083	12.083	9.69536	12.0416	12.3693	12.3693	11	11	9.43398	7.2111	7.2111	8.12404	9.43398	13.1529	13.1529	13.4536	14.3527	12.7671	12.7671	12.7671	14.4568	16.0624	14.1774	14.1774	12.3288	12.3288	14.4568	14.4568	14.1421	14.1421	16.0935	16.5227	16.7631	17.2916	18.0555	18.2209
1	42.3556	40.939	15.5885	15.5885	15.1327	15.5885	19.4679	20.025	20.025	14.8997	14.8997	16.4317	20.2731	20.3224	20.3224	25.1595	27.0924	27.0924	25.5734	21.4709	21.4709	22.2261	25.5734	21.9545	21.9545	23.8537	22.4944	12.8452	12.8452	11.4891	11.4891	11.4891	11.4891	12.8062	15.2643	15.843	13.3791	13.3791	13.3791	16.4317	16.7631	16.7631	16.7631	16.7631	16.7631	16.7929	13.7477	13.1529	13.1529
1	14.4222	10.9545	10.9545	10.3923	10.3923	12.4097	14.4222	14.4568	15.0333	16.9115	9.21954	9.21954	6.40312	6.40312	7.34847	10.6301	12.3693	14.3527	18.0555	20.3224	17.6068	15.748	17.6068	16.1555	21.4942	14.4914	10.4881	10.4881	10.4881	11.4455	14.4914	15.6205	15.6205	15.1658	15.1658	17.3205	17.9165	17.9165	18.0278	19.0263	19.3391	19.3391	17.72	15	10.4403	5.91608	5.91608	11.3578	15
1	46.2385	23.7276	19.9249	18.1384	18.1384	18.1384	17.2047	17.2047	19.7231	14.0357	14.0357	14.0357	10.6301	10.6301	9.05539	12.0416	13.0767	15.1327	15.2971	15.6525	17.4929	17.4929	15.6844	15.6844	15.6844	17.72	18.0555	18.6011	18.6011	18.6279	18.6279	18.6815	19.5192	21.4009	22.3159	19.6723	13.7477	12.9615	12.9615	12.9615	10.4881	10.0499	6.7082	6.7082	9.27362	10.0499	10.247	9.84886	9.43398
1	29.0517	29.0517	26.0192	26.0192	21.1896	28.6182	25.4165	25.4165	25.4165	27.074	24.3721	24.3721	24.3721	21.4709	21.4709	21.9317	19.7484	15	15	9.16515	9.16515	8.24621	8.24621	8.94427	7.81025	7.81025	9.16515	9.43398	9.27362	9.27362	9.27362	9.43398	9.43398	9.43398	9.43398	9.48683	9.84886	9.84886	9.84886	9.8995	10.4881	10.7703	6.63325	4.69042	4.58258	4.69042	4.69042	5.74456	5.91608
1	26.533	15.4272	10.8167	10.8167	10.8167	13.3417	12.7279	12.7279	15.4272	15.4272	15.4272	15.843	13.9284	13.9284	15.8114	22.1133	22.6495	22.6495	22.6495	25.3772	25.3969	28.931	25.0599	25.0599	25.0599	24.0416	26.7955	29.9833	31.3369	32.0156	32.3883	33.6155	33.6155	33.121	24.5967	20.6398	20.6398	22.8473	11.7047	9.84886	8.60233	8.60233	8.24621	9.11043	9.11043	9.11043	9.48683	9.48683	10.3441
1	34.7994	34.0147	26.4953	26.4953	24.4131	24.4131	24.4131	21.7256	21.7256	23.6854	23.6854	23.6854	22.4054	22.4054	21.2368	21.2368	20.4695	24	21.4942	21.4942	21.4942	22.4944	21.6102	18.7083	18.7083	18.7083	18.7083	19.8746	19.8746	21	21	21.0476	15.9374	15.7797	15.7797	19.3907	21.2132	21.3776	22.1359	22.1359	22.383	22.383	22.383	22.8254	22.8254	23.1948	23.4947	23.5372	21.1187
1	8.12404	8.12404	7.87401	7.87401	8.12404	8.12404	6.40312	6.40312	6.40312	7.28011	7.34847	6	8.12404	8.06226	8.06226	8.30662	8.24621	8.12404	7.81025	6.40312	7.61577	7.61577	5.91608	5.91608	7.48331	7.54983	7.54983	7.81025	7.81025	7.81025	7.28011	7.87401	7.61577	7.48331	7.07107	6.55744	6.08276	6.48074	6.48074	6.48074	6.48074	7.28011	7.28011	7.87401	8.12404	8.12404	8.24621	8.24621	8.30662
1	30.6757	22.4944	17.5784	17.5784	22.9783	30.8058	34.6121	34.6121	34.6121	35.0571	38.4708	27.7669	27.7669	22.6495	27.7669	39.1024	39.1024	39.1024	42.0238	42.1663	43.5775	45.0222	45.7275	48.0312	48.0312	44.9222	35.7351	30.1164	26.5518	21.3542	21.3542	24.2074	27.8209	34.0734	36.5513	38.7943	39.6737	34.6987	28.9482	22	22	22	22	21.4009	20.8327	20.3224	20.3224	21.4009	23.8537
1	92.887	59.607	40.6571	31.686	24.2899	18.6011	14.0712	14.0712	16.1555	17.6068	17.9165	18.5742	14.4568	14.4568	14.4568	11.4891	11.4891	11.4891	13.0767	13.7477	14.8997	14.6969	12.3288	12.3288	13.4164	15.6844	15.7797	15.8114	15.8114	16.1555	16.1555	11.225	11.225	10.198	10.198	10.2956	10.2956	10.7703	10.7703	10.8167	10.9545	11.0905	11.0905	11.0905	11.225	12.2066	12.2474	12.6886	12.3693
1	35.7911	21.1187	21.1187	24.9399	21.7715	21.7715	15.2971	15.2971	18.6815	19.9499	19.9499	21.0238	24.9399	22.7596	22.2935	17.7482	17.7482	22.7596	18.5742	15.0665	14.1421	15.0665	25.9808	26.1343	28.0179	28.6705	29.1548	29.4449	23.2594	23.2594	23.0217	30.5614	30.5614	30.0998	28.7576	28.6705	28.6705	30.8221	29.2575	22.7596	22.6716	18.7883	14.7309	15.5563	15.5563	10.247	11.5758	13.4907	13.4907
1	47.1805	47.1805	29.3087	29.3087	47.0425	47.1805	49.8096	55.7225	55.7225	47.0106	38.923	38.923	37.7492	37.7492	37.7492	42.391	45.288	46.7547	46.7547	46.7547	46.7547	50.4777	50.4777	50.9215	50.9215	57.3149	58.0086	53.6097	53.6097	58.7282	58.7282	40.5093	40.5093	40.5093	45.0999	46.1952	46.1952	46.1952	46.1952	39.128	38.8458	37.0945	34.6554	34.6554	34.1467	34.1467	39	39.7492	44.0341
1	19.6723	19.4422	12.1655	10.0499	9.21954	16.8819	16.0624	12.9615	10.0499	10.0499	11.1803	11.6619	12.083	14.4222	13.8564	13.8564	10.6771	10.6771	10.6771	11.225	11.225	13.0767	13.0767	11.4018	9	9	9	9	9	9	9.84886	10.0499	10.0499	9.21954	9.21954	8.60233	8.60233	9.48683	9.94987	10.0995	10.6771	11.0454	11.4018	11.7047	11.7047	11.7047	12.6886	12.9615	13.6015
1	17.5784	17.5784	15.9374	17.5784	20.4695	19.3391	15.6205	12.6886	13.784	13.784	13.784	13.784	13.9284	11.5758	10.4881	9	9	9	9	9.43398	9.48683	9.48683	9.11043	9.11043	8.77496	8.12404	8.12404	10.0995	10.4881	12.2066	13.9284	13.9284	15.0665	15.0997	14.1774	10.3441	8.3666	8.3666	10.6771	12.5698	12.7279	12.7279	12.7279	13.4907	14.1774	15.1658	15.5242	15.5242	15.5242
1	16.4012	16.4012	16.4012	25.5147	25.5147	18	18	14.5258	13.9284	13.9284	12.3288	12.3288	12.5698	12.5698	11.3578	11.3578	11.3578	9.16515	11.7047	11.7473	13.9284	13.9284	14.8997	12.9615	12.9615	12.4499	12.6491	10.9545	10.6301	10.2956	10.2956	10.6301	10.9545	11.5326	12	14.5258	14.5258	15.843	16.5529	16.7631	16.8226	16.8819	16.8819	16.8819	13.6015	13.6015	13.6015	13.6015	14.4568
1	18.3848	18.3848	18.3848	17.8326	17.8326	17.8045	25.04	22.4054	15.7797	15.7797	11.8322	10.7238	10.7238	14.5945	14.5945	14.5945	14.5945	15.1327	15.3623	15.3623	15.3623	15.5885	12.083	12.083	12.9615	12.9615	13.4907	13.6015	13.6015	13.5647	13.5647	15.7797	15.9374	15.9374	15.6525	15.6525	16.3095	16.4317	16.7631	16.7929	15.6205	15.6205	12.083	12.083	15.6844	16.7929	13.2665	11.1803	11.1803
1	10.247	6.48074	6.48074	8.77496	7.34847	7.34847	7.34847	6.78233	6.78233	9.94987	10.0499	10.0499	10.0499	10.0499	10.0499	10.0499	7.54983	7.54983	10.247	11.1803	11.8322	12.2066	12.5698	12.8452	10.4881	10.4881	12.8062	12.8062	12.8452	13.0384	13.0767	13.3417	12.8841	12.8841	14.0712	14.1774	14.3527	13.0384	14.3527	13.7477	13.7477	15.0997	15.1658	15.2315	15.748	15.7797	15.7797	15.7797	16.2788
1	13.4536	13.0767	11.0454	11.0454	10.3923	10.3923	8.30662	8.12404	9.21954	10.3441	10.3441	10.6771	12.4097	12.8062	12.8062	12.8062	13.0767	13.2665	13.3417	13.0384	13.0384	13.0384	10.0499	8.83176	7.81025	8.83176	9.21954	9.27362	10.0499	10.0499	11.7898	13.4164	12.53	11.4018	11.4018	12.53	13.4164	13.4536	13	13	12.8841	11.5758	11.5758	12.8841	13.7477	13.7477	13.7477	12.3288	12.3288
1	27.5318	24.5357	12.6886	11.8743	11.0454	11.0454	11.0454	11.0454	11.4891	10.8167	11.7898	8.24621	8.12404	8.12404	8.66025	8.66025	7.68115	8.66025	9.05539	9.43398	9.84886	9.84886	7.34847	7.34847	7.34847	7.81025	11.8743	12.2474	12.5698	10.0499	7.81025	7.81025	7.81025	7.87401	7.87401	6.7082	6.7082	4.3589	4.3589	5	5.19615	5.38516	5.38516	5.83095	5.83095	6.40312	6.08276	4.12311	4.12311
1	19.4165	19.4165	17.2916	17.2916	17.2916	17.2916	15.7797	17.5784	14.6969	14.6969	12.2066	12.2066	11.225	11.225	11.225	12.4499	10.8167	9.84886	9.84886	9.84886	9.84886	9.53939	9.53939	9.53939	8.60233	11	10.8167	10.8167	10.8167	11.4455	11.225	11.225	11.225	11.4455	11.5758	11.0905	11.0905	9.8995	11.0905	11.0905	11.8743	11.8743	9.21954	5.74456	5.74456	12.7671	13	13.2665	13.4536
1	33.6749	30.3809	18.3576	18.0555	18.0555	16.1245	13.6015	13.6015	11.7898	11.7898	9.27362	9.05539	9.27362	10.6771	14.8661	14.8661	14.8661	15.0997	13.3417	13.3417	8.83176	7.54983	7.54983	8.66025	8.83176	9.43398	11.3578	11.4455	9.8995	9.43398	8.77496	9.43398	11.4018	11.4455	10.0499	9.48683	9.43398	8.30662	8.30662	8.12404	9.43398	9.48683	10.4403	11.4455	11.9164	12.0416	9.27362	9.27362	10.6771
1	22.7156	18.6815	17.4642	12.7279	12.7279	14.4568	15.8114	16.1555	15.1327	15.1327	14.1774	14.1774	14.1774	14.7986	13.6382	13.0767	13.0767	13.4536	13.6382	13.6382	14.7986	14.8661	14.8661	14.8997	15.2643	15.2643	15.3948	15.3948	15.3948	14.2478	14.0357	13.1909	13.1909	13.1909	15.5885	15.6844	15.8114	15.8114	16.1864	16.1864	13.6382	10.6771	10.6771	8.12404	8.12404	8.66025	10.6301	10.7703	13.1909
1	22.4054	20.8327	15.6205	15.6205	13.3417	14.7648	14.7986	14.3527	14.3527	14.3527	14.3527	15.1658	15.6844	15.8114	15.8114	15.8114	17.4929	14.8997	14.8997	15.0997	17.2047	17.2047	17.2047	17.4929	17.7482	17.9165	14.8661	14.8661	17.9444	18.6011	18.6011	18.6011	17.5784	17.5784	18.7083	18.868	19.0526	19.0526	16.1864	16.1864	18.4932	16.5831	16.5831	16.5831	17.0294	17.6918	18.4932	19.1311	19.9499
1	28.178	22.9783	22.9783	20.0499	17.1172	17.1172	14.1774	14.1774	14.1774	14.3527	16.0312	16.3095	16.3095	16.3095	17.0294	18.2757	18.7883	18.7883	19.8746	20.2731	21.8403	22.0227	24.1661	15.2643	15.2643	15.2643	12.3693	15.2643	15.2643	17.2916	17.2916	20.8327	23.8956	24.779	25.4755	25.4951	21.1187	21.1187	21.1187	18.3576	18.3576	18.3576	18.3576	18.3848	17.5784	13.9284	13.9284	16.1555	18.2483
1	34.0147	34.0147	21	9.79796	9.79796	8.06226	14.5945	15.3948	15.3948	12.6886	12.083	12.1244	12.1244	12.6886	10.4403	8.06226	10.4403	10.7703	10.7703	10.7703	11.0905	8.544	8.544	9.11043	9	9	9	9.27362	11.0905	11.1803	11.225	8.60233	7.81025	7.14143	7.81025	7.2111	7.2111	8.30662	8.30662	8.30662	7.68115	7.68115	8.60233	8.77496	8.94427	8.94427	9.11043	9.8995	10.0499
1	11.4018	9.43398	9.43398	8.24621	9.43398	9.64365	9.94987	9.94987	9.94987	9.94987	10.0499	10.4881	10.8628	11.1803	11.4018	12.1655	12.6886	13.1909	13.3791	13.4536	14.2127	13.6382	13.6382	13.6382	14.0357	14.3178	14.3178	14.3527	14.7309	14.8997	16.1555	16.5529	11.7047	10.7703	8.06226	7.28011	8.06226	8.12404	10.247	11.7047	12.3288	14.3178	14.3178	15.9374	15.2643	15.1658	15.1658	15.2315	16.6132
1	10.4403	10.4403	10.4403	11.7047	9.11043	9	9	8.77496	8.544	8.77496	7.81025	4.89898	4.89898	4.69042	7.48331	8.60233	9	5.83095	7	7	7	9.79796	9.94987	9.94987	9.94987	9.94987	9.94987	10.0499	10.0499	10.0499	10.198	10.198	10.198	7.2111	7.2111	7	7.28011	8.12404	8.12404	8.30662	8.544	8.60233	9.27362	8.24621	8.24621	8.24621	7.81025	8.66025	9.48683
1	94.7312	43.6692	29.1376	23.4307	23.4307	24.779	24.9199	24.9199	23.4307	25.02	29.1376	31.0322	33.5559	35.0714	31.9061	28.9137	22.0227	31.3688	34.7131	34.7275	34.7275	32.8329	32.8329	30.7409	30.7571	30.7571	33.1813	33.1813	37.5899	43.909	44.1475	18.0555	18.0555	18.0555	18.0555	18.5742	18.5742	18.7617	18.7617	17.8045	15.1658	15.1658	16.7631	16.7631	17.8045	18.4662	14.0712	14.0712	10.7703
1	47.8853	27.2397	22.1585	21.4009	22.1585	19.8746	19.8746	19.1311	19.8746	22.0227	30.1662	32.6343	33.6303	28.3019	28.3019	28.3019	26.7769	26.7769	28.4781	28.3901	26.5707	23.5372	25.5734	25.5734	26.5707	27.8209	27.8209	27.8209	27.5862	27.8209	28.0357	28.0357	23.8537	23.8537	24.3721	28.3901	28.8791	29.4788	30.4138	33.0757	28.0891	28.0891	22.8254	24.6171	33.121	33.1512	33.3766	29.2233	12.083
1	23.0434	21.4709	21.4709	19.4165	19.4165	17.4642	17.4642	19.4165	19.9499	19.4422	18.6279	16.3095	16.3095	12.3693	9.79796	16.3095	15.6525	15.6525	17.4929	18.0555	19.0788	19.4422	19.8242	20.8087	20.8087	21.4009	22.8254	23.0434	23.1517	23.1517	23.8537	23.8537	14.5258	14.5258	14.5258	14.5258	12.8452	12.8452	14.5258	14.8661	14.4914	14.2478	14.2478	14.4914	11.1803	11.1803	15.6525	15.6525	15.843
1	14.5945	14.5945	11.4018	11.4018	10.4403	6.40312	6.40312	6.55744	7	7.48331	7.48331	8.06226	8.12404	8.3666	8.60233	8.66025	10.6771	10.6771	10.0499	10.8167	10.8628	11.0454	11.0905	11.1803	11.225	11.7473	11.8743	11.225	11.225	10.4881	10.4403	10.4403	13.4907	13.5647	13.0767	12.6886	8.7178	12.6886	13.9284	13.9284	14.5602	14.5945	15.1327	15.3948	15.6525	16.0312	16.1864	16.2481	16.2481
1	42.45	35.6791	33.3617	22.1585	22.1585	20.0998	22.1585	21.2603	21.2603	21.4009	20.8087	22.8254	22.8254	22.8254	23.5372	24.0416	23.3666	18.4932	18.4932	18.4932	19.4679	19.5192	19.7231	19.7231	20.347	13.0384	13.0384	18.868	18.868	12.53	8.60233	8.60233	10.4403	13.1529	14.6287	13.4907	13.4907	13.6015	14.6287	18.2483	19	19.3907	18.7083	15	15	14.2127	12.3288	12.3288	12.9615
1	259.742	46.1519	46.1519	42.9069	35.805	32.7109	21.8632	21.8632	30.4302	30.3315	27.074	27.074	30.3315	32.7719	39.128	27.5318	19.7484	19.7484	19.7484	27.0924	27.5136	35.8608	53.1601	61.8789	61.8789	36.4829	35.0999	25.318	25.318	20.445	19.5448	19.5448	19.5448	21.1896	21.1896	19.5192	17.0294	18.3848	22.0454	22.1585	28.3901	29.5296	30.3645	24.0416	24.0416	26.0384	35.5668	35.9026
1	53.7587	44.0681	43.6921	33.6452	29.9666	23.3452	23.3452	23.3452	23.7276	31.686	29.5804	28.0357	19.4679	19.4679	18.0555	16.6433	16.6433	16.6433	17.5499	17.5499	18.3848	18.3848	18.3848	18.3848	19.4679	20.3961	20.5426	20.5426	16.2481	14.8661	9.94987	9.69536	8.30662	9.69536	12.083	13.1529	15.2643	16.2481	17.3494	18.0555	19.105	19.8242	20.1246	17.5784	17.5784	17.5784	17.5784	17.1464	10.6771
1	41.3159	25.4755	23.4094	23.4094	23.4094	23.4094	24.4336	18.1384	18.1384	18.1384	18.1384	16.1555	18.8414	18.8944	19.7484	23.5372	23.5372	23.5372	23.6008	24.1868	24.1868	15.5563	15.5563	14.8997	14.8997	10.2956	15.8114	16.8819	16.8819	15.0333	11.8743	16.9706	17.8045	17.9165	18.412	23.0434	23.3452	23.7487	24.1868	24.7184	17.4642	17.4642	17.4642	17.4642	20.0499	24.0624	24.7184	24.8797	25.02
1	68.4763	32.7719	32.7719	29.8831	32.7719	35.6371	39.1535	41.2068	35.9722	28.9137	19.7231	19.7231	19.7231	24.7588	32.8938	32.8938	34.2199	97.3704	97.3704	97.3704	188.364	53.1601	37.6431	37.6431	37.1753	26.0192	26.0192	26.7769	36.1525	42.45	44.0227	53.7494	56.8331	132.786	40.3733	27.2213	24.9199	23.3238	24.9199	24.3516	24.3516	24.3516	24.3516	21.6564	21.6564	21.6564	20.445	20.445	22.5167
1	39.6737	28.5132	25.2389	21.4243	22.4944	17.1172	17.1172	11.1803	11.1803	15.748	16.1864	16.7631	10.6771	9	9	12.1244	13.7477	15.1658	18.868	18.868	14.8661	14.8661	19.2354	19.4165	19.4679	21.1896	21.1896	22.2935	17.8885	17.8885	17.8885	17.5784	21.6795	22.9347	23.2594	24.1661	19.8242	19.8242	19.0526	16.2788	16.2788	16.5227	16.5227	19.0526	19.0526	21.1896	21.1896	21.1896	21.4709
1	27.1846	19.4422	19.4422	21.0476	20.6398	16.0624	16.0624	15.6205	15.6205	16.0312	15.6525	15.4272	9.69536	9.69536	16.0312	16.0935	16.3095	16.7631	18.8149	19	23.8537	24.9199	24.9199	24.9199	24.9199	29.4109	29.4109	29.4109	30.9354	45.4863	18.7083	18.7083	14.5945	14.5945	12.7279	12.7279	14	14.9666	12.53	12.53	14.2127	14.5258	15.4272	19.105	23.9583	22.1133	21.9545	21.9545	22.1133
1	24.5153	22.2935	22.2935	29.4788	38.3406	40.5709	19.6723	19.6723	18.6011	18.6011	22.0454	22.4499	23.6008	21.095	21.095	15.4272	19.105	20.8806	22.0454	31.1127	31.8277	33.1813	33.5112	36.0694	22.6716	19.2094	17.0587	17.0587	18.412	19.2094	19.4165	12.0416	11.4455	10.0995	10.0995	13.0384	17.2916	19.0526	20.8806	21.2132	22.3607	23.8537	24.1868	24.1868	36.1248	36.2353	45.5302	47.1381	48.3115
1	11.0454	9.8995	9.43398	9.43398	9.16515	9.16515	9.27362	9.27362	8.60233	8.60233	9.43398	9.43398	9.43398	9.69536	10.6771	10.8628	11.0454	11.225	11.3578	11.3578	9.64365	9.64365	8.77496	9.43398	9.43398	10.0499	11.1803	12.083	12.4097	12.6886	12.8452	12.8452	12.8452	13.4164	13.4164	12.8062	13.4536	12.7279	11.7898	11.1803	12.6886	12.7279	13.4907	13.6748	14.1774	14.7986	14.7986	14.7986	10.0499
1	15.906	13.9642	13.9284	14.9666	14.9666	14.9666	20.1494	20.4695	18.8149	18.8149	15.9374	15.9374	14.7648	14.7648	14.7648	11.225	10.8628	9.69536	9.69536	9.69536	10.8628	11.1803	11.7047	12.2474	12.3693	12.8062	15.8114	16.1555	16.1864	16.1864	16.1864	16.3095	17.1464	17.2337	17.4929	18.4932	19.3132	20.2485	20.2485	20.9045	21.3776	22.5167	24.0416	24.8797	24.8797	24.8797	25.1396	26.6271	26.6271
1	22.6495	22.6495	22.6495	21.6564	21.6564	21.6564	21.6564	21.6564	22.6716	22.6716	22.6716	22.9347	23.2594	19.4422	19.4422	24.8998	17.9722	17.9722	14.1774	14.1774	13.6015	13.9284	23.0434	23.0434	23.6008	25.1396	25.1396	25.1396	25.1595	25.1595	25.1595	20.2485	20.2485	24.2074	18.0278	18.0278	18.0278	22.9129	22.561	16.7929	16.7929	16.7929	18.7083	19.1311	19.6469	18.1934	17.5784	16.8226	16.8226
1	23.1948	19.9499	19.0263	19.0263	19.0263	19.9249	21.2132	21.4709	21.4709	22.2935	23.388	21.1896	19	19	21.1896	24.7184	25.318	32.1559	37.55	38.4187	38.6005	38.6005	38.6005	39.2556	39.2556	39.2556	39.9625	39.9625	40.1995	23.2594	21.0476	21.0476	21.0476	21.1187	19.3391	19.3391	19.4422	22.6936	25.865	26.1343	26.2679	24.8596	23.2594	21.3073	21.3073	24.8596	18.4662	18.4662	18.4662
1	37.7094	26.8701	25.3377	25.0799	25.3377	24.5967	19.2354	19.2354	23.8537	23.8537	15.4272	15.4272	15.4272	18.4662	18.4662	16.0624	10.7703	10.7703	10.7703	12.53	15.1658	15.6525	16.6733	19.0263	23.7908	25.7876	25.7876	25.5734	28.6531	30.6268	31.8904	32.619	34.8999	34.8999	34.8999	30.4302	34.9857	35.4683	36.8917	38.6005	40.2989	40.4228	41.9166	24.5357	23.0434	15.8114	26.3439	27.0924	28.0891
1	40.4104	39.6358	26.8328	26.8328	19.9249	16.9115	16.5529	16.5529	17.4929	24.3721	26.4197	28.6531	29.0172	24.0832	24.0832	15.6844	8.77496	8.77496	11.0454	11.4455	11.4455	13.0384	13.7477	16.7631	17	17.5784	16.0935	16.0935	17.9444	17.9444	17.9444	18.868	18.868	18.868	19.9249	22.2935	25.0998	30.5614	31.209	31.686	32.1559	35.0143	35.7351	39.2173	40.4104	42.2493	42.2493	35.9026	34.4238
1	22.2261	17.4929	17.4929	19.7484	22.2036	22.2261	22.4722	28.3901	28.3901	28.3901	25.5734	23.3666	22.8254	22.8254	22.8254	23.3666	23.3666	29.4279	29.4279	29.4279	21.9545	21.9545	24.1247	19.2354	17.5784	16.5529	16.5529	17.0294	17.5784	18.0278	19.8746	21.4709	21.9545	22.561	22.561	24.4131	24.9199	24.9199	26.3059	26.7769	24.5153	24.5153	24.5153	26.2488	27.313	27.313	28.5132	28.8617	29.5804
1	16.5529	16.5529	14.3527	14.3527	10.8628	10.8628	13.6015	9.43398	9.43398	8.83176	9.43398	10.0499	11.9164	11.9164	11.9164	11	11	11	12.083	13.3417	14.4222	14.7986	15.1658	15.2643	16.5529	15.6525	15.6525	16.5227	15.9374	13.0767	11.4455	8.7178	9	11.4455	13.0767	13.0767	13.0767	13.0767	12.2474	12.2474	13.7477	14.2478	14.8997	15.4272	15.9374	10.247	7.07107	7.07107	7.07107
1	22.8254	18.2209	18.2209	22.8254	23.5372	23.5372	17.5784	17.5784	17.5784	17.5784	12.5698	12.5698	12.5698	11.7898	12.5698	12.2066	9.53939	9.53939	10.7703	10.7703	12.2066	11.5758	11.5758	12.8062	10.0499	5.91608	5.91608	5.91608	6	6.40312	7.28011	7.28011	7.28011	8.12404	11.225	11.3578	8.60233	6.48074	6.48074	6.16441	6.78233	7.14143	7.48331	8.12404	8.24621	9.48683	9.64365	9.43398	9.43398
1	21.4709	18.412	12.53	12.53	13.6382	13.6382	15.3948	15.748	15.748	16.2481	16.3095	16.5831	22.0454	25.0799	25.0799	21.8403	21.8403	19.9499	25.2389	26.1343	25.4558	24.4949	24.4949	19.3391	17	17	17	19.5192	20.6398	20.6398	20.6398	16.3095	20.0998	20.7123	23	24.4949	26.1343	14.3527	14.3527	14.3527	19.5448	20.1494	21.2603	22.0454	23.4094	23.4094	15.5885	15.5885	15.5885
1	50.1797	50.1797	25.671	23.0434	23.0434	23.0434	14.2829	14.2829	20.347	24.4131	23.4307	18	13.3791	13.3791	17.5499	15.2971	11.0905	11.0905	11.1803	10.3441	10.3441	12.083	13.3041	13.9642	13.9642	13	13	13.7477	13.7477	9.11043	9.11043	9.11043	8.06226	8.06226	8.06226	9.84886	10.4881	10.4881	10.4403	9.69536	8.48528	8.48528	10.4881	10.7238	13.1909	13.9284	14.2127	10.8167	10.8167
1	16.0312	14.4222	14.4222	16.0312	16.0312	14.6287	14.6287	16.0624	14.1774	14.1774	16.7332	17.1172	15.6844	15.6844	15.748	14.2829	14.2829	13.7477	13.7477	13.7477	13.7477	13.7477	15.0333	15.2643	16.3095	18.6279	18.2483	15.1658	15.1658	15.1658	15.1658	17.0587	18.0278	18.6815	14.8661	14.8661	13.6015	15.0333	15.2643	18.9209	20.0499	20.6398	21.1187	21.2132	20.9284	20.2485	20.2485	21.6795	21.6795
1	30.2324	24.9199	17.5214	16.7631	16.7631	18.7883	20.5913	23.9583	23.9583	23.9583	21.7715	23.5372	23.6854	23.6854	23.6854	22.561	19.1311	17.4929	17.4929	14.4568	14.0712	13.7477	13.7477	13.7477	14.4568	15.2643	15.7797	19.1311	20.025	20.025	20.199	23.4307	24.2693	25.1794	25.671	25.865	26.8701	9.43398	8.77496	8.77496	9.43398	14.4568	17.5784	18.7883	18.7083	15.4272	15	15	14.7648
1	25.7876	25.7876	16.2788	15	14.9666	14.6287	14.6287	15	15	15	15.1658	15.1658	15.1658	15.1658	15.1658	19.5448	20.5426	20.7364	22.383	12.4499	12.4499	10.198	7.28011	7.28011	7.28011	13.0767	15.843	16.3095	16.3095	16.4924	17.3781	17.3781	17.3781	17.4929	17.8045	18	20.4939	22.3159	22.561	25.7876	25.865	26.096	28.6705	17.2916	12.8452	12.8452	17.3494	29	29.0172
1	31.289	31.289	31.289	42.2374	45.6289	50.2494	45.7165	44.6094	44.6094	44.0681	28.4429	23.8537	23.8328	23.8328	24.0208	17.0294	15.3623	13.1909	13.1909	13.1909	12.8841	12.8841	12.2066	12.2066	13.1909	12.3288	12.3288	12.3288	13.7477	13.9642	14.7648	14.7648	15.5563	15.5885	15.5885	14.4568	14.4568	13.7477	15.4272	15.4272	15.748	16.1245	16.1245	16.1245	16.1555	16.1555	16.1555	16.1555	14
1	20.0499	15.1658	15.1658	15.5242	17.2916	17.2916	17.8045	14.7648	12.083	12.083	12.8841	10.8628	10.8628	10.8628	10.8628	11.1803	12.4097	12.6491	12.9615	13.1909	13.9284	13.9284	14.6969	16.0312	17	17.1464	14.5945	8.66025	7.07107	7.07107	11.3578	11.3578	10.198	10.198	9.11043	8.60233	7.54983	7.07107	6.9282	6.9282	7.07107	7.54983	7.54983	7.87401	8.60233	9.8995	10.247	8.30662	8
1	22.561	22.4499	22.4499	20.9762	16.9115	13.7477	13.7477	13.0767	12.4499	10.8167	10.8167	11.225	12.8062	14.8997	14.9666	14.9666	15.1658	15.1658	15.1658	14.7648	14.7648	14.7986	15.0997	17.2337	18.0555	18.0555	18.0555	18.3576	18.868	19.105	20	20.025	19.6469	19.6469	19.6469	19.3391	16.4924	16.4924	16.4012	18.3303	19.6469	15.5563	12.4097	12.4097	9.8995	14.0712	15.5563	16.7631	19.105
1	54.7357	45.8912	41.7373	41.7373	41.7373	41.7373	36.7151	39.5727	39.0512	26.7208	23.2594	21.6564	12.083	8.77496	8.77496	8.77496	9.38083	10.198	10.6301	13.5647	10.8167	10.8167	11.225	14.3527	15.0665	15.0665	15.1658	16.4012	15.906	15.906	15.906	13.3041	14.0712	16.6733	17.2337	15.8114	15.8114	15.5242	17.2916	17.2916	17.1464	17.1464	17.1464	17.4929	14.8997	12.5698	12.5698	12.5698	14.8997
1	18.2757	18.2757	18.1934	18.1934	18.1934	21.4942	22.0454	23.2164	24.9199	24.3721	21.9545	21.9545	26.096	19.0263	19.0263	13.4536	13.4536	13.4536	17.2916	19.3391	19.3391	19.3391	21.5639	22.561	23.0217	23.0868	23.5372	25.9615	25.632	26.6458	32.5269	33.4813	37.4967	38.2099	39.4588	42.4617	24.3721	15.2971	15.2971	15.2971	16.0312	19.4165	14.1421	12.53	12.53	12.0416	10.8167	10.8167	12.0416
1	26.9258	26.9258	24.3721	14.8997	13.8924	13.6015	13.6382	13.4907	13.4907	11.6619	11.6619	10.4881	11.7047	8.06226	8.06226	6.7082	8.94427	8.94427	9.11043	9.21954	10.0995	10.6771	11.0454	11.7047	11.8322	11.8322	11.8322	12.0416	12.083	12.083	10.8167	11.7473	12.3693	12.6886	11.5326	9.27362	9.27362	10.4881	10.6771	8.06226	7.87401	6.48074	6.40312	6.40312	7.28011	7.87401	9.27362	11.0905	11.3578
1	26.5895	26.3249	22.0454	20.3224	17.9165	17.9165	17.9165	17.9165	16.3095	17.9722	20.3224	19.8242	13.3791	12.7279	10.3441	10.3441	10.3441	9.79796	12.7279	13.9642	14.5258	15.1327	17.8326	18.0278	19.1311	22.0454	19.7231	19.7231	14.5945	14.2478	14.2478	18.8149	21.1896	21.4009	21.4009	22.1359	22.383	22.4944	21.4709	15.1327	14.3527	15.1327	16.7929	12.2066	12.2066	18.9737	20.1494	22.5167	24.2074
1	17.6918	13.7477	11.7473	11.7473	11.225	12.3693	12.3693	12.53	10.6771	9.64365	8.3666	9.27362	9.27362	8.18535	8.18535	8.18535	9.43398	9.43398	9.8995	10.198	10.4881	11.1803	11.0454	10.4881	9.27362	9.27362	9.21954	9.11043	9.11043	9.11043	7.34847	7.34847	7.34847	7.68115	8.3666	8.94427	8.94427	9	9	8.60233	8.60233	8.83176	9.16515	9.43398	9.64365	9.94987	9.94987	9.94987	10.247
1	37.0675	32.6343	26.6458	26.6458	22.5167	19.8494	18.1934	15.748	15.748	18.1934	17.9444	15	15	20.6398	20.8327	25.1992	25.6905	21.4942	13.9284	12.2474	12.2474	12.2474	19.0263	19.6723	19.6723	19.2354	19.2354	19.6723	16.0624	14.3527	14.3527	16.0624	18.5742	20.9045	19.0526	19.0526	19.0526	21.1187	22.3159	22.561	22.561	22.6716	22.6716	24.8193	26.1916	26.4764	26.5895	26.8701	26.8701
1	27.7489	25.5734	25.5734	25.5734	24.3516	23.4521	27.7489	27.7489	27.7489	28.1425	21.9089	18.7083	18.7083	19.105	21.9089	24.5967	24.1039	24.1039	24.5967	26.7208	29.4279	30.2324	28.6531	28.6531	30.6594	31.209	36.9324	37.1349	37.7624	37.7624	37.7624	42.0714	40.4475	39.4081	31.9061	31.4643	31.9061	31.9687	31.9687	31.9531	30.3645	33.4813	33.6155	43.2319	43.3244	44.3396	45.3982	46.1519	49.5883
1	9.27362	9.27362	9	9.27362	9.69536	9.69536	9.69536	9.16515	9.69536	9.8995	10.6301	11.5758	11.5758	11.5758	11.8322	11.8322	11.8743	11.8743	11.6619	8.06226	11.9164	12.0416	12.083	12.4097	12.9615	12.9615	12.9615	13.0767	13.3791	13.3791	13.6015	13.7477	12.8062	12.8062	11.4018	12.8062	14.2478	14.4568	14.4914	14.8661	15.0665	13.2665	12.53	11.1803	11.1803	11.3578	11.3578	12.083	11.4455
1	29.3087	26.4197	24.2899	17.7482	14.4568	14.4568	11.4455	11.4455	9.84886	9.84886	9.84886	9.48683	9.48683	8.30662	8.30662	9.16515	9.16515	9.16515	9.48683	9	9	9.48683	9.94987	10.0499	10.0499	9.48683	9.48683	10.3923	10.4881	9	8.30662	8.94427	8.30662	8.30662	9	9.48683	9.84886	8.60233	6.32456	6.32456	6.32456	8.24621	8.24621	8.24621	9.84886	9.8995	9.8995	10.0995	10.2956
1	60.8687	38.7169	38.7169	38.7169	38.7169	29.8496	29.8496	29.8496	27.7489	27.7489	27.0924	26.7021	24.3926	21.9545	21.9545	19.4165	19.4165	19.4165	17.4929	16.4012	13.9284	10.0499	10.0499	13.3041	13.9284	16.4012	16.4012	14.4568	13.2665	13.2665	13.2665	13.2665	14.4568	15.6205	15.6205	15.6205	16.9115	16.9115	17.0294	10.8167	10.8167	10.8167	11.1803	10.3441	10.3441	12.083	10.0499	10.0499	12.6886
1	41.1582	39	30.5287	19.7231	17.4642	17.4642	17.4642	15.5563	15.5563	18.412	18.6815	18.6815	14.7309	14.7309	18.7083	19.7231	19.7231	19.7231	20.0499	20.8567	20.6398	20.6398	20.8087	20.8087	20.8087	20.8087	21.6333	21.6333	21.7715	24.2899	20.2485	13.9284	13.9284	13.9284	13.9284	15.0665	19.0263	14.1774	14.1774	14.1774	17.7482	18.4932	20.2485	20.2485	23.7487	23.7487	23.7487	24.9199	26.7955
1	45.4643	28.6705	20.3224	12.5698	12.5698	24.0416	24.0416	18.868	18.868	11.1803	11.1803	10.6301	10.6301	9.48683	13.0767	13.0767	26.8328	29.8329	29.0689	17.4929	17.4929	17.4929	22.4722	29.6816	29.6816	29.6816	30.9354	31.257	44.6542	44.6542	35.242	28.8617	43.7379	49.295	22.0454	21.8403	19.3907	17.8885	17.8885	22.0454	13.4536	13.4536	13.4536	16.6132	16.6132	16.6132	16.7631	16.8226	17.7482
1	37.1349	18.4932	18.4932	16.7631	16.7631	16.7631	17.4642	19.2354	19.2614	17.3494	14.7986	13.4164	9.8995	9.64365	9.64365	11.4891	13.1909	11.225	9.53939	8.60233	8.544	9.69536	10.4881	10.4881	10.4881	10.4881	8.77496	6.32456	6.16441	8.77496	8.77496	8.06226	8.06226	8.48528	8.77496	9.69536	10.2956	9.27362	9.27362	7.14143	7.14143	8.30662	9.69536	10.2956	10.2956	10.4881	10.198	10.198	9.27362
1	32.2955	32.2955	25.0799	25.0799	25.0799	30.4959	22.3607	22.3607	13.5647	13.5647	13.5647	17.0587	13.4907	6.7082	6.7082	5.38516	8.48528	9	13.4907	13.4907	14.5602	14.7648	14.7648	14.7648	14.8661	15.7797	15.2643	9.21954	9.21954	9.21954	10.247	10.247	11.5758	12.3693	10.247	10.247	10.247	10.4403	10.6301	10.6301	10.7703	11.4455	11.4455	13.5647	14.3527	13.1529	13.1529	13.1529	14.4568
1	31.4006	31.4006	31.4006	31.4006	29.5635	19.9499	17.7482	16.7332	14.9666	14.9666	15.5242	15.5242	20.6155	16.6433	15.2971	10.4881	9	9	10.4881	10.247	10.0499	9.16515	8.24621	8.24621	7.81025	7.81025	8.77496	8.06226	8.06226	8.06226	8.77496	7.2111	8.94427	10.247	10.247	10.0995	10.2956	10.4881	10.6301	10.6771	11.225	11	8.12404	8.12404	6.7082	6.7082	7.14143	9.43398	9.43398
1	7.81025	7.81025	5.91608	5	5	5	5.38516	5.38516	6.48074	7.07107	7.07107	7.28011	7.28011	7.54983	7.81025	7.81025	7.81025	6.7082	5.91608	5.91608	8.12404	8.30662	8.30662	8.544	8.60233	8.60233	8.77496	8.83176	8.7178	8.3666	8.3666	8.06226	8.06226	8.7178	8.83176	8.06226	8.06226	6.7082	8.06226	7.28011	7.28011	8.60233	7.07107	7.07107	6.16441	7.07107	7.34847	8.12404	8.77496
1	52.4881	47.592	38.8458	46.3357	37.7492	24.8998	21.2603	19	15.6525	15.6525	17.6635	16.7631	14.5945	14.5945	14.5945	14.5945	13.3791	13.3791	15.6844	15.6844	16.2481	16.7631	17.1464	17.2627	17.2627	17.2627	17.9444	14.5258	18.1384	18.412	17.1464	17.0587	10.6771	12.4097	12.4097	13.0767	13.0767	11.5758	11.5758	12.6886	13.6015	12.53	12.53	13.9284	14.1774	13.0767	13.0767	14.3178	14.4568
1	21.1187	19.2354	13.8924	14.7648	16.0312	17.0587	17.0587	17.0587	17.6635	21.4009	22.2935	22.2935	22.2935	22.2935	22.383	17.5784	16.8226	16.8226	16.1555	11.4455	9.94987	8.30662	9.94987	9.8995	9.8995	9.8995	9.8995	9.27362	11.3578	11.3578	11.4455	11.4455	11.4455	11.4455	11.5758	10.0499	9.69536	10.0499	10.0499	11.7047	11.7047	11.5326	11.5326	11.7047	11.8743	12.083	12.2066	12.2066	12.4097
1	44.587	16.1245	16.1245	15.5563	15.5563	11.5758	11.5758	11.5758	15.6525	16.5529	17.2337	17.2337	17.5784	18.1108	18.1108	18.1108	18.1659	15.2643	15.2643	17.1172	17.9165	18.1659	19.0263	19.6214	19.6469	19.9249	22.2935	23.0217	24.0208	26.9072	28.6182	34.1028	34.2929	34.2929	34.2929	32.665	32.665	34.6843	36.2491	36.2491	39.3192	44.4635	44.5084	44.6542	48.2701	27.8927	13.4536	9.8995	9.8995
1	19.6469	17.72	12.0416	12.0416	9.27362	9.27362	9	8.60233	8.60233	6.40312	6.40312	6.78233	8.24621	8.30662	8.30662	8.30662	10.0499	6.7082	6.7082	6.40312	6.16441	6.16441	6.40312	6.40312	6.7082	6.7082	7.07107	7.07107	7.28011	7.34847	7.68115	7.81025	8.18535	8.24621	8.30662	8.30662	8.30662	8.60233	8.77496	9.21954	9.69536	9.69536	9.8995	10.198	10.2956	10.3441	10.8167	8.06226	7.48331
1	15.0665	15.0665	14.8661	15.0665	15.0665	9.84886	8.66025	8.66025	9.84886	10.4403	10.4403	10.4403	10.0995	10.0995	10.8167	12.3288	13.1529	13.6015	14.8661	15.2643	16.1555	18.7883	19.5192	19.5192	20.347	21.2132	21.4709	23.6854	16.4317	12.4499	11.8743	11.8743	9.84886	9.84886	9.84886	8.66025	8.66025	7.87401	7.87401	8.18535	8.83176	8.83176	9	9.43398	9.84886	9.11043	9.11043	9.11043	9.43398
1	22.6495	21.6333	11.3578	7.87401	7.87401	11.9164	14.7309	14.7309	16.6733	20.025	21.6333	22.2935	13.8924	13.8924	13.8924	15.6525	18.4932	22.1133	23.1084	23.7487	12.4097	12.4097	12.4097	21.1896	21.1896	21.9317	24.5357	25.632	25.7876	21.3776	21.3776	21.3776	22.383	22.383	26.4386	26.0384	26.0384	23.1517	21.5639	25.3969	26.2488	26.8514	26.8514	26.8514	26.8514	27.3679	21.9317	21.9317	19
1	15.0665	12.2066	12.2066	12.1244	13.4907	16.8226	16.8226	14.0357	14.0357	17.0294	17.0294	17.0294	17.4929	17.4929	19.1311	18.868	18.868	15.6844	15.6844	16.5529	17.1464	17.1464	17.2916	19.3391	18.6011	18.6011	19.5192	18.0278	14.4568	14.4568	14.4568	16.4012	15.1658	11.3578	11.3578	11.3578	11.3578	10.8167	10.247	10.247	10.247	10.247	10.247	11.0905	10.9545	10.9545	11.0905	8.24621	5.47723
1	19.8746	19.8746	19.8746	19.8746	19.8746	20.2485	20.8327	21.4009	21.4009	18.3576	18.3576	18.3576	18.1384	12.2066	12.2066	12.2066	14.7309	16.8819	16.8819	16.6433	16.8819	19.0263	19.0263	19.0263	19.4422	21.4009	22.2261	22.2261	19.7484	18.4932	17.7482	20.347	23.7908	23.7908	24.2281	24.7588	25.1794	25.5734	22.4944	21.4243	21.4243	21.7715	26.4386	26.6458	28.1069	28.1069	28.1069	28.1957	28.3373
1	26.1916	25.5539	20.4206	20.4206	17.9165	17.9165	24.2281	25.4165	25.4165	25.5539	25.5539	25.5539	25.6515	25.6515	25.6515	27.6586	27.6586	31.496	31.7648	31.0161	25.0799	21.7945	21.7945	19.7231	19.2354	19.2354	19.2354	19.7231	20.0998	20.0998	20.199	21.7945	22.561	20.6882	20.6882	12.6886	12.2066	12.2066	20.1494	20.1494	17.7482	16.6132	16.6132	17.4929	17.4929	17.4929	17.4642	17.4642	16.9115
1	34.2929	28.1425	28.1425	28.1425	27.7489	27.7489	17.72	15.5885	13.4536	15.5885	16.7332	16.7332	14.6287	18.0278	21	20.5426	20.5426	20.5426	22.2261	22.4499	23.9374	24.5967	24.0624	24.0624	24.0624	22.7596	21.8403	25.02	25.2587	20.1494	20.1494	20.1494	25.3377	26.0192	29.4109	30.8707	27.3679	24.2899	22.6936	22.6936	24.0624	24.0624	24.8193	25.6515	24.9199	24.9199	26.1916	27.8209	27.8209
1	74.5319	49.7594	48.1041	45.9239	48.1041	43.0116	36.7423	33.7343	36.7423	35.4824	35.0143	32.2025	32.0156	26.9258	26.9258	29.6985	30.4302	31.4484	32.0156	29.189	29.189	30.2985	32.8938	34.2491	35.4824	37.0675	37.0675	31.4006	28.9137	26.9444	24.9199	27.7308	32.4037	32.4037	24.779	24.779	27.2947	27.2947	29.2746	29.2746	29.2746	34.7707	35.2278	35.2278	35.2278	36	36	23.4307	23.4307
1	34.322	27.8209	27.8209	26.0192	22.8254	22.8254	24.3721	25.8844	27.7669	28.0535	28.0535	29.3598	29.2916	29.2916	21.0238	20.9284	20.9284	30.1496	32.9545	34.0294	34.322	35.1141	35.8329	26.4764	26.4764	38.2884	38.4318	38.9487	38.9487	39.8246	39.8246	41.6413	46.9681	45.4643	45.4643	48.3011	45.9347	43.5086	43.5086	45.9347	48.8774	55.4617	55.4617	55.4617	66.5958	69.2315	59.439	44.3396	44.3396
1	82.7768	55.8211	55.8211	59.7829	41	29.0172	29.0172	29.0172	29.8329	31.0644	28.8791	28.8791	28.8791	28.9137	29.2746	29.2746	28.3019	26.6458	26.6458	26.4764	21.4709	12.8452	12.8452	10.8167	10.8167	10.8167	11	15.3297	16.6733	19.799	19.799	14.4914	14.4914	14.7309	16.6733	21.4709	23.0434	10.3441	10.3441	10.3441	12.4097	14.0712	14.0712	14.4222	12.7279	11.0454	11.0454	11.1803	11.1803
1	30.8058	30.8058	30.8058	18.0555	12.083	12.083	9.79796	12.8452	14.1774	14.1774	14.3527	15.3623	15.3623	16.5529	16.5529	16.6433	16.6433	16.6433	18.868	19.8494	21.4009	21.4009	17.9722	17.2916	17.9722	17.9722	17.9722	13.784	20.025	20.025	20.025	16.7631	16.5831	16.5831	17.6068	18.8149	21.6564	21.6564	20.9045	17.2627	17.2627	17.2627	22.1359	22.6716	22.6716	23.3452	23.7908	23.7908	23.8747
1	12.0416	12.0416	12.0416	14.8997	15.3948	15.5885	15.6844	15.0333	15.6844	15.843	21.8403	21.6333	21.6333	21.6333	21.6333	21.6333	22.6936	24.9199	25.4165	25.4165	25.4165	22.4944	22.4944	26.6083	26.7021	26.7021	28.0179	31.4166	15.843	15.843	15.843	20.3224	25.807	28.7402	28.7402	29.6142	31.209	31.209	32.2645	32.2645	32.665	32.665	32.665	32.9393	33.0303	28.0535	28.0535	32.2955	31.8434
1	22.0907	20.1494	20.1494	20.1494	22.6936	22.6936	21.2603	21.1187	21.1187	20.3224	21.2603	24.6982	23.7697	18.4662	15.6525	8.60233	6.78233	5.38516	8.06226	8.06226	8.06226	8.30662	8.30662	8.60233	9.11043	9.11043	9.43398	11.7898	10.4881	7.14143	7.14143	7.14143	9.48683	9.53939	9.53939	9	9	10.247	10.247	10.247	11.1803	11.225	11.8322	12.2066	12.3288	12.4097	12.5698	13.1529	11.1803
1	52.5642	42.2966	33.6749	22.6936	19.2094	19.2094	19.2094	22.5832	22.6936	24.5967	22.1133	22.1133	24.6779	26.8328	29.0861	31.9687	31.9687	31.9687	24.6779	24.1661	24.1661	20.025	12.8841	12.8452	10.6771	10.6771	10.6771	12.083	12.8841	14.0357	14.0357	13.4907	14.0357	14.1774	14.1774	14.1774	10.9545	13.6015	13.6015	13.4907	13.6748	14.3527	15.1327	13.1529	11.3578	11.3578	12.1655	15.3297	16.0935
1	23.0651	19.4422	19.4422	22.8254	23.1517	23.8537	29.6816	29.6816	25.9422	22.5832	20.2237	25.7099	31.0644	33.7491	33.9706	33.9706	33.9706	34.5398	45.618	45.618	45.618	39.3319	48.2804	48.2804	48.2804	52.6213	54.9363	112.29	112.29	91.2579	34.9285	31.7805	24.5561	24.5561	25.2587	25.2587	32.0624	27.0924	27.0924	30.0998	39.2556	43.7035	44.9667	34.8281	34.8281	33.1059	33.1059	40.7676	28.4781
1	15.0665	15.0665	14.4914	15.0665	15.0665	15.0665	12.8062	12.8062	15.0665	16.6132	13.0767	13.0767	13.0767	13.0767	12.6886	9	9	9.48683	9.48683	9.48683	9.69536	11.1803	11.1803	11.1803	11.7473	13.6015	16.2481	17.4642	20	22.0907	22.3607	22.3607	15.3297	15.3297	28.8097	28.8097	28.8097	33.9117	34.1467	34.1467	35.4542	40.025	28.4605	23.3666	19.105	19.105	19.105	26.5707	28.2312
1	42.1189	28.5307	28.5307	29.8831	29.8831	28.8964	28.8964	42.1189	34.0588	34.0588	30.1496	30.1496	36.0278	36.0278	36.0278	36.0278	36.8375	36.8375	34.3802	33.3017	34.3802	40.1622	41.2916	42.638	45.1996	46.5081	46.5081	41.0609	41.0609	40.1248	45.5851	39.128	30.4302	30.4302	37.9868	38.1707	30.692	30.2324	29.2062	30.2324	30.2324	30.2324	29.1376	26.2298	23.5584	23.5584	18.2757	18.2757	25.1992
1	49.4975	47.8121	34.0734	23.2809	23.2809	27.313	19.8494	16.8226	13.0767	26.8887	26.8887	26.8887	22.0454	22.0454	22.0454	21.3776	21.3776	21.3776	21.6795	24.2074	29.5296	31.7962	32.8634	32.8634	34.1906	34.3657	37.4967	38.923	40.2989	40.6448	42.5911	44.3283	29.4449	29.3428	23.4307	23.4307	29.2233	29.3428	29.4449	29.4449	29.4618	29.4618	31.3209	31.3209	31.3209	31.5753	31.4006	30.6268	19.2354
1	34.9571	34.5543	34.5543	30.6757	30.6757	23.0868	21.1187	21.1187	18.412	18.412	20.4695	20.4695	20.4695	18.8944	18.8944	17.7482	15.6205	17.7482	17.7482	17.7482	16.5831	13.0384	12.1244	14.5258	19.3391	21.1187	21.8403	18.6279	18.6279	21.9317	22.2261	22.2261	18.4662	18.4662	18.6279	21	21.7715	22.2261	22.561	16.5529	16.5529	17.2916	19.3391	20.3224	20.3224	20.3224	21.2368	18.0555	18.0555
1	57.6281	57.6281	46.9574	37.2156	27.5862	27.5862	28.8097	30.348	30.5614	27.6043	30.3809	26.7021	26.7021	26.7021	21.6333	21.6333	27.4773	18.4932	18.4932	18.1659	17.7482	18.1659	18.1659	18.9737	18.412	18.412	24.2693	29.0172	32.3883	35.242	35.242	35.242	35.242	37.3765	38.2753	33.2716	33.2716	28.4429	26.6458	25.4951	26.6458	26.6458	16.0312	16.0312	18.1384	23.7276	24.779	24.779	24.779
1	23.7908	15.2971	15.2971	15.5242	14.4568	14.4568	14.4568	14.7309	16.0312	16.4317	16.7929	16.9115	17.2916	17.2916	17.2916	17.5499	19.6469	20.3961	22.0227	27.0924	27.7489	20.347	20.347	26.0192	27.7669	27.7669	28.0179	28.0179	48.3735	49.558	50.3686	39.4588	39.4588	39.4588	41.6413	44.1475	45.3542	45.4423	41.3038	38.6394	22.2261	15.4272	13.5647	13.4907	19.4165	22.5832	29.1548	25.5539	23.2164
1	40.9145	25.2587	25.2587	25.2587	20.347	20.347	18.0278	20.347	21.8403	24.1039	19.7484	19.7484	24.5561	20.199	20.199	20.199	20.6155	19.1311	18.6815	18.6815	21.4709	23.4307	25.4165	28.6356	22.6495	22.6495	22.6495	18.1384	16.6132	17.3494	29.2916	29.2916	29.2916	21.5639	21.5639	20.347	22.2935	25.4165	28.1603	30.0333	30.4959	30.4959	30.4959	32.1248	32.1248	32.1248	28.9137	32.4037	33.1059
1	31.4006	27.3679	25.02	25.02	25.02	24.1039	23.1084	21.4243	23.1084	25.0998	25.0998	26.2488	27.3679	17.2047	17.2047	14.3527	14.3527	17.4642	18.0555	18.0555	18.0555	18.4662	23.2809	28.3019	29.4449	24.4131	24.4131	24.4131	25.5147	25.5147	24.2899	24.2899	21.9317	20.025	20.025	20.5426	24.2899	24.2899	30.0167	30.0167	31.4006	32.8938	33	34.5254	36.6879	36.6879	36.6879	25.5147	37.229
1	37.3765	32.1403	27.3313	19.6469	19.6469	19.6469	19.6469	20.4206	22.8035	24.3721	24.3311	24.3311	24.3721	26.9444	27.3313	27.4955	25.2389	25	25	25.671	29.6985	30.8707	30.8707	27.5318	26.2488	27.5318	27.6767	31.0161	31.7648	31.7648	31.7648	32.1403	32.1403	32.6343	32.8329	33.121	34.2929	23.6854	15.1658	11.4018	11.4018	11.4018	14.4568	15.0997	15.5242	16.3095	11.5758	9.11043	9.11043
1	25.865	20.6398	20.0998	20.0998	25.865	25.865	15	15	21.3542	24.2899	30.9354	34	34.2491	34.322	29.7658	22.7376	22.7376	22.7376	20.5183	26.7208	26.7208	29.7658	34.322	34.7131	34.7131	35.3977	38.5876	38.5876	39.3192	39.3192	39.3192	36.6197	40.5093	40.7554	40.7554	43.5201	45.6946	43.4626	43.4626	34.7131	34.7131	26.3818	28.0535	28.0535	28.0535	29.95	29.95	30.6431	30.8221
1	32.1559	24.2487	16.6132	16.6132	16.6132	27.9106	28.4605	34.9428	35.7491	35.7491	36.4006	24.2487	20.6398	20.6398	19.7484	19.2354	15.0665	13.8564	13.8564	15.0665	15.2643	15.2643	11.1803	15.748	17.1464	17.5784	17.5784	14.8997	14.8997	12.7279	12.7279	17.6635	18.0555	18.0555	18.0555	15	18.0555	18.7883	20.1494	20.6398	9.53939	9.53939	9.53939	9.48683	9.48683	10.247	10.4881	12.7279	12.8841
1	27.037	27.037	18.8149	16.5831	14.0357	14.0357	9.94987	14	13.6015	13.4164	13.4164	13.6015	14.7986	14.7986	10.3441	10.3441	10.3441	11.4455	11.4455	11.4455	11	11	11	11.1803	12.2474	12.2474	13.3791	13.7477	14.5602	15.1658	16.4924	16.4924	16.5831	17.72	17.72	16.0312	12.083	12.083	13.0767	16.0312	10.0499	10.0499	10.0499	10.0499	9.43398	10.2956	12.8841	13.3791	14.3178
1	26.8514	26.8514	26.8514	26.4386	26.4386	29.5635	30.282	31.8434	31.8434	31.8434	29.4449	29.4449	30.7409	30.7409	34.0588	24.6779	24.6779	24.6779	27.8927	35.4965	37.027	39.4462	32.7109	32.7109	37.4566	40.7185	41.0974	41.0974	37.108	39.6737	39.6737	39.6737	39.6737	43.2897	43.6005	45.5192	48.2597	48.5489	48.5489	44.4522	42.1189	44.4522	32.9545	32.9545	32.8786	39.4715	39.4715	38.923	38.923
1	19.2614	19.2614	16.1555	16.1555	16.7631	16.7631	19.2614	19.7484	20.1494	20.1494	21.0476	21.0476	21.1896	21.4243	21.6564	23.622	26.1725	21	21	9.64365	9.64365	9.64365	11.0905	13.3791	17.72	19.4422	21.3073	22.2036	20.1246	20.1246	18.7083	18.7083	16.8819	20.8327	23.0217	19.5448	19.5448	15.5563	19.1311	19.1311	22.8254	22.6936	19.7231	19.7231	22.6936	22.1585	19.799	17.8045	17.8045
1	18	14.8661	13.6382	12.8452	13.6382	10.6301	7.54983	7.34847	7.54983	15.8114	16.1245	17.5214	18.0278	18.5472	19.7231	20.9284	20.9284	20.9284	17.0587	12.6886	12.6886	11.1803	10.4403	10.4403	11.1803	13.6015	14.3527	15.6525	15.843	16.3095	17.72	13.1529	9.48683	9.48683	9.48683	17.2916	18.4662	20.1246	20.1494	20.1494	20.1494	20.4695	21.1187	21.1187	21.1896	21.1896	21.5407	18.3848	18.3848
1	54.3599	39.8623	34.1906	34.1906	28.4429	28.4429	23.3452	23.3452	14.7986	14.3527	14.3527	14.7986	15.6525	16.1555	16.1555	26.5707	26.6458	26.6458	22.8692	18.0555	18.0555	14.2478	14.2478	23.5372	25.5734	27.0924	21.4709	18.8149	17.2627	17.2627	17.2627	16.5831	16.5831	18.412	18.8149	20.2731	22.561	19.5192	16.0624	16.0624	15.2643	15.2643	17.9165	20.2731	22.2935	22.2935	22.2935	22.9347	23.2809
1	11.7047	11.7047	11.7047	13.8924	16.4012	16.4012	16.4012	14.2127	14.2127	14.2127	16.2481	16.2481	17.6918	17.72	17.7482	17.9165	19.2614	19.3391	19.4422	19.4422	19.4422	19.4422	22.891	23.2809	23.622	24.1868	24.2899	22.7376	19.8746	13.6015	11.8743	11.8743	11.8743	13.6015	13.7477	14.4568	16.4317	16.5227	16.6433	17.3781	17.3781	17.3205	13.784	13.784	17.2047	17.8326	13.2665	13.2665	15.4272
1	35.7911	35.7911	22.0454	22.0454	20.6155	20.6155	20.6155	20.6155	22.0454	20.0499	18.9209	20.6398	22.1811	23.1084	23.6643	25.7294	28.2312	31.6386	31.8277	28.3901	28.3901	28.3901	28.1069	28.1069	28.1069	32.2645	26.9444	26.9444	26.9444	27.3313	24.3516	17.5784	11.8743	11.8743	17.5784	15.843	15.843	15.843	17.2916	17.2916	17.8045	20.5183	23.4307	21.2132	20.1246	15.1658	15.1658	18.4662	18.4662
1	44.9555	44.9555	44.1475	57.5065	83.666	67.5944	67.5944	228.502	45.4973	45.4973	30.7409	30.7409	16.1864	14.8661	13.4164	14.4914	18.1384	18.6279	25.7294	28.6531	25.0998	23.5372	23.5372	24.0624	30.4959	30.4959	30.7409	30.7409	30.9354	31.0161	23.8747	23.8747	23.8747	27.037	32.078	32.2025	34.2929	34.7275	38.3797	46.0435	46.4866	49.295	52.5452	52.5452	52.5452	38.3927	56.0803
1	39.37	31.5278	31.4484	31.4484	31.5278	28.3373	24.3926	24.3926	24.3926	26.5707	27.6767	24.1868	14.8997	14.8997	14.8997	14.8997	14.8997	14.3178	11.7473	11.7473	11.7473	12.1244	12.3693	13.6382	13.6382	14.0712	14.4568	14.8661	15.1327	15.2971	15.2971	15.3948	16.0312	11.225	11.225	11.225	16.3095	18.4662	19.105	21.9089	21.2603	13.0767	10.3441	9.94987	9.94987	9.8995	10.198	10.3441	12.083
1	39.8623	38.4187	35.2987	35.2987	35.8608	36.9594	30.2324	19.9499	19.7231	18.2483	18.2483	18.2483	17.6918	19.1311	19.1311	21.6102	22.0454	22.0454	16.7631	16.7631	12.2066	19.2094	24.779	23.3452	23.3452	26.8701	26.9444	27.3313	30.6105	30.6105	35.8329	36.7423	37.0675	39.6485	25.7682	25.3969	24.6779	20.8327	27.3313	27.3313	27.3313	24.454	25	30.3645	31.0644	38.0132	39.8121	40.3361	40.3361
1	26.5518	18.6815	18.6815	18.6815	17.9165	18.6815	20.1494	18.0555	15.8114	14.3527	12.8841	11.5758	11.5758	12.8062	12.8062	12.8841	12.8841	12.8841	15.6205	16.0312	16.1555	16.4012	16.4012	17.6635	17.7482	11.3137	11.3137	10.0499	9.8995	13.0384	14.1774	14.1774	14.1774	14.6287	14.8661	15.2315	15.8114	18.0555	18.0555	17.7482	17.1172	17.7482	18.2757	17.4642	17.4642	18.3576	18.0278	18.0278	19.0263
1	46.9148	27.7489	27.7489	14.8997	13.0384	13.0384	14.4568	13.7477	13.1909	13.7477	12.3693	12.3693	12.3693	12.3693	13.9642	14.8661	14.8997	14.8997	16.1555	15.6844	16.3401	17	17	17	17.6068	18.412	18.1934	16.1555	13.4536	11.9164	11.9164	13.6015	16.1555	18.1934	19	18.9209	18.9209	19.2094	16.5529	15.9374	15.9374	15.9374	13.4536	13.4536	12.7279	13.4536	14.4568	14.4568	14.7986
1	29.5804	16.1555	15.0665	12.5698	12.5698	12.5698	12.5698	13.9284	15.6844	15.7797	14.9666	13.0384	13.0384	14.9666	11.7047	11.7047	13.9284	13.9284	12.3693	12.3693	13.1909	13.4907	13.4907	13.784	12.0416	12.0416	12.8062	12.3288	12.3288	13.0384	13.0384	13.784	14.8661	17.2337	17.72	17.72	18.0278	18.4662	18.7883	20.8327	17.5499	17.5499	16.4012	15.6844	16.4012	15.2971	15.2971	14.9666	12.0416
1	34.8999	19.8746	15.8114	15.1658	21.1896	21.1896	21.1896	19.1311	23.7908	23.7908	23.7908	25	23.5372	23.5372	25.632	25.632	25.632	26.4008	27.5862	27.5862	27.5862	27.7669	24.7184	23.1733	21.4009	20.9762	20.9762	20.9762	20.6882	20.6882	21.4009	21.4009	21.4009	19.4679	19.4679	19.6214	21.7715	21.7715	21.2368	19.0526	21.2368	22.2036	23.622	23.622	23.622	23.8747	25.2389	18.3303	18.3303
1	20.8327	20.8327	20.8327	21.2132	22.0227	24.7386	29.6985	24.3721	13.0384	13.0384	12.4499	15.8114	16.0935	13.3417	9.53939	8.544	8.544	8.7178	12.4097	12.5698	13.3791	13.5647	13.7477	15	15.1327	11.0454	10.0499	10.0499	10.0499	10.0499	7.68115	10.8167	12.5698	13.7477	15.5885	16.5227	16.5227	16.5227	16.5831	16.8819	17.0587	17.3205	17.5499	17.72	17.9722	18.4932	16.5227	12.5698	10.8167
1	23.1733	22.2935	10.4403	10.4403	10.4403	15	18.7083	18.7083	18.7083	16.7631	15.5885	15.5885	15.9374	19.0526	17.4929	16.6733	18.4932	22.1585	25.7876	25.7876	25.7876	27.9106	23.2594	15.1327	12.083	11.8743	9.27362	10.0995	10.0995	10.0995	10.198	15.6205	15.6525	15.8114	11.225	11.225	11.225	12.083	12.8841	14.1421	16.9115	16.9115	14.6969	13.3041	15	15	15	14.8661	16.5831
1	35.9026	16.8819	16.8819	16.8819	18.1384	18.1384	18.1384	18.1384	19.5192	20.7123	23.4307	23.4307	23.4307	15.7797	24.1868	24.1868	24.1868	24.8193	25.3772	25.3772	27.074	37.2425	37.2425	23.8537	23.8537	26.0192	33.6749	33.6749	35.2278	37.4299	37.5899	39.9124	40.5709	37.2693	26.6458	26.4386	26.6458	29.1548	33.4963	35.6931	38.3406	41.5331	33.2566	29.8329	25.7099	26.1916	33.2566	34.1906	43.3705
1	43.7035	32.8938	32.8938	34.2491	31.7175	31.7175	36.1801	20.0998	20.0998	20.0998	15	20.0998	21.4009	21.4009	22.6936	26.2869	24.6779	19.4679	19.4679	15.7797	24.2693	28.3196	35.5668	38.4057	42.2493	42.4853	45.8912	52.3163	30.0666	26.1725	20.1494	20.1494	25.8844	38.6523	39.3319	15.1327	15.1327	10.7703	15.1327	13.9284	13.9284	13.9284	13.9284	14.5945	14.5945	16.0312	16.0935	14.8997	11.4455
1	13.2665	10.2956	9.53939	9.53939	9.64365	10.3441	8.48528	8.48528	10.3441	10.3441	8.77496	8.77496	10.3441	11.7473	11.4455	11.225	11.225	8.83176	8.06226	6.9282	6.9282	6.78233	8.3666	8.66025	9	9.11043	9.11043	12.1244	12.8841	12.8841	10.6301	10.6301	12.4499	11.4455	10.9545	10.6771	12.8841	13.2665	14.4568	14.6287	15.2643	15.6525	16.3707	16.6132	16.6132	16.6132	16.7929	16.7929	16.7929
1	24.3721	24.3721	24.3721	14.6969	13.0384	11.5758	11.5758	12.6886	9.27362	9.27362	9.27362	10.6301	12.2066	12.2066	12.2066	14.6969	15.3948	18.0278	18.6815	18.6815	20.9762	21.3776	21.5639	21.7715	21.9317	23.7487	25.1396	26.1916	27	27	32.3728	27.037	24.5967	24.5967	24.5967	26.1916	29.4109	29.7489	34.8425	24.4336	24.2074	19.0263	19.0263	23.388	24.4336	24.454	24.454	27.4408	27.4408
1	16.5831	15	15	16.5831	19.7231	19.7231	17.9165	13.9642	13.6748	13.6748	13.6748	13.3791	13.3791	10.0499	10.0499	9.8995	10.0995	14.0712	14.3527	14.5945	14.5945	15	15	14.4568	14.4568	16.0312	16.3095	16.3095	16.3095	17.3494	17.6068	18.1384	17.8326	13.7477	11.5758	11	11	12.3693	12.5698	13.1529	13.3041	13.3041	13.7477	16.0935	16.1864	13.9284	13.9284	13.9284	17
1	36.1386	22.561	22.561	24.1868	23.7697	23.0868	18.4662	18.4662	19.4422	23.0868	21.4942	17.0587	17.0587	16.9115	16.9115	13.3417	14.7648	15.9374	18	13.7477	13.7477	13.7477	18.1659	18.3848	21.1187	21.1187	21.1187	21.4942	21.5639	21.5639	21.6795	21.6795	21.587	21.587	21.8632	23.0868	23.5372	23.7276	21.3776	20.025	20.025	21.3776	21.5407	22.6274	21.1187	21.1187	24.2693	24.2899	24.2899
1	34.9285	22.4054	16.6132	12.6886	9	9	13.4907	16.0312	14.2829	14.2829	13.4536	13.3417	13.4536	16.0312	16.0312	15.2643	14.4568	14.3178	15.0665	15.0665	13.4536	13.4536	13.4536	13.3041	13.3041	12.4499	12.4499	12.0416	13.4536	13.4536	13.4536	13.6748	14.1421	14.1421	14.5945	13.9284	13.9284	14.6969	14.6969	14.6969	15.3297	15.3948	15.3948	15.6844	16.0312	16.6132	17.1172	17.5214	16.5831
1	32.078	27.8568	26.4764	27.8568	27.8568	22.1133	22.1133	22.1133	23.7487	10.8167	10.8167	10.8167	11.4018	12.9615	13.0767	17.0294	18.2483	23.4307	26.0768	27.8209	29.5973	29.5973	31.4006	32.9393	32.9393	32.9393	35.7071	36.1248	36.6742
1	20.8087	18	18	27.8927	29.5804	34.6699	35.5246	36.5787	38.923	42.2374	38.2623	38.2623	44.0681	51.9038	60.208	61.1065	62.1369	63.2772	48.4665	48.4665	47.2123	50.9411	36.7831	36.7831	48.7134	53.3104	34.4964	23.3666	23.3666	23.0434	23.0434	25.7876	23.4307	13.1529	13.1529	13.1529	17.4642	20.347	21	17.72	17.72	17.72	17.0587	25.0799	28.6531	28.8097	31.3209	31.3209	31.289
1	18.412	12.0416	10.2956	10.2956	10.2956	10.4403	7	7	7	7	6.48074	6.48074	9.79796	10	10.8167	11.0454	10.7703	10.7703	11.0454	12.0416	12.083	12.2066	12.3288	12.6491	11.225	11.225	11.225	11.225	11.225	7.07107	11.7047	11.8322	11.8322	11.5758	12.083	12.3693	12.53	12.6886	12.6886	12.0416	12.0416	12.7279	13.0384	14.0712	14.4914	12.8452	12.8452	10.247	10.247
1	20.7123	14.2478	13.784	13.784	14.2478	14.3178	14.8661	15.8114	7.61577	7.61577	4.89898	5.83095	11.7047	12.2066	12.2066	12.083	12.083	17.3205	17.4642	19.2094	20.7364	21.9317	22.1359	23.6008	25.1595	25.1595	25.1595	27.4408	27.4408	28.1425	28.178	20.9045	15	14.5258	14.5258	17.8326	18	18	18	23.7697	24.7184	25.1396	8.12404	7.81025	7.81025	9.11043	9.94987	9.94987	9
1	47.3814	20.8806	14.4568	14.4568	21.4709	21.7715	23.0868	24.1039	25.7876	23.9374	23.9374	18.0278	14.1774	14.1774	15.8114	16.3095	17.5499	15.1658	15.1658	15.1658	17.5499	18.2757	19.9499	21.095	23.0217	23.2164	12.8062	12.8062	6.78233	6.78233	6.78233	10.0499	11.1803	16.5831	17.3781	17.3781	21.6102	21.8403	22.4499	14.6969	14.0357	12.3693	16.9115	17.4929	17.8326	17.8326	18.9737	19.0526	21.7256
1	18.412	12.0416	10.2956	10.2956	10.2956	10.4403	7	7	7	7	6.48074	6.48074	9.79796	10	10.8167	11.0454	10.7703	10.7703	11.0454	12.0416	12.083	12.2066	12.3288	12.6491	11.225	11.225	11.225	11.225	7.07107	7.07107	11.7047	11.8322	11.8322	11.5758	12.083	12.3693	12.53	12.6886	12.6886	12.0416	12.0416	12.7279	13.0384	14.0712	14.4914	12.8452	10.247	10.247	10.247
1	22.6716	17.4929	17.4929	18.0555	20.0499	22.6716	16.1555	9	9	9	9	9	8.30662	8.30662	9.27362	9	9	9.27362	10.0499	10.0499	9.21954	7.07107	6.40312	6.40312	4.58258	7	7.07107	7.07107	7.48331	6.48074	6.48074	6.48074	7	4.58258	4.58258	4.12311	5.09902	7.28011	7.48331	8.06226	8.06226	8.30662	8.77496	9.43398	9.48683	9.48683	9.53939	9.48683	9.48683
1	13.6382	13.6382	13.6382	14.8661	16.2481	16.4012	18.0555	20.0998	20.0998	20.0998	19.4422	18.3303	14.5602	13.6382	13.6382	14.4222	15.1658	15.9374	21.9317	23	25.632	25.632	25.632	26.4764	26.4764	17.8045	17.8045	27.3679	25.1595	19.3907	19.3907	18.412	18.412	16.2481	16.2481	16.2481	19.3907	21.9545	23.0651	21.2132	21.2132	20.9045	20.9045	21	21	21	14.0712	11.8743	11.5758
1	23.8537	23.8537	23.8537	24.6982	25.4165	18.6279	16.5529	15.5563	14.8661	11	11	11	13.9284	14.5258	9.27362	9.27362	7.54983	6.7082	8.66025	9.69536	10.247	10.3441	10.3441	10.7703	9.8995	9.8995	9.8995	9.8995	12.4097	12.4097	12.4097	11.7047	13.4536	14.5258	15.4272	14.8661	14.8661	14.8661	15.6205	15.6205	15.6205	15.6525	15.748	15.748	15.748	15.7797	15.7797	16.0935	14.9666
1	89.56	54.1295	44.5982	42.5206	50.02	54.2679	19.5192	8.30662	8.30662	8.30662	8.30662	14.3527	14.9666	16.4012	15.4272	14.7986	14.7986	13.9284	13.9284	15.4272	15.4272	16.7631	17.1172	17.9165	17.2047	17.9165	18.0278	18.0278	18.2483	17.4929	17.4929	13.4907	12.2474	17.2916	17.6068	18.3848	13.6015	13.6015	13.6015	18.8414	19.2614	19.5192	19.5192	19.5192	21.8403	22.1585	22.3159	20.8806	13.9284
1	30.9516	16.0624	12.8841	12.8841	12.8841	12.8841	13.6015	15.2971	11.6619	16.2788	16.5227	15.1658	9.94987	9.94987	8.66025	9.94987	11.6619	9.27362	5.38516	5.38516	5.38516	7.28011	9.11043	9.11043	9.38083	9.38083	10.247	10.2956	10.9545	12.083	12.083	10.4403	10.4403	10.4403	11.7047	12.2066	12.083	12.083	12.083	10.8167	10.8167	12.3288	12.2066	7.81025	7.81025	7.81025	7	9.69536	9.94987
1	42.9884	21.6795	21.6795	21.6795	22.7156	29.1719	29.1719	29.1719	27.0924	29.0689	29.0689	28.9137	28.9137	27.2213	17.2047	14.8661	14.8661	25.5147	26.0384	15.6525	15.6525	15.6525	28.6182	29.6816	30.4795	31.4006	31.4006	32.4037	33.3017	34.7707	36.6197	40.7554	40.9023	41.5933	42.8602	49.6991	53.1977	53.1977	53.5444	50.7149	47.1699	35.1568	47.1699	29.5973	29.5973	29.5973	40.4228	44.5533	44.5533
1	106.024	64.2884	49.163	36.4829	31.8277	30.4302	30.4302	37.7359	38.4187	34.3657	34.3657	34.2491	26.9444	25.7294	25.7294	28.0891	28.8097	31.273	29.5466	26.0192	26.0192	26.096	25.671	25.671	25.671	27.313	27.313	27.313	27.313	34.3657	30.4138	29.2746	20.3224	20.3224	29.2746	23.4947	17.4929	17.4929	23.8537	33.6601	38.092	39.8246	44.6878	47.392	47.927	56.3028	57.9483	57.9483	38.9487
1	27.7669	22.4944	16.7631	16.7631	15.748	14.3527	14.3527	14.3527	13.3041	13.3041	12.7279	12.7279	12.3693	12.7279	12.7671	13.0384	13.0384	13.3041	13.3041	14.6287	14.8997	16.3095	16.6733	15.3948	15.3948	16.5831	16.5831	17.5214	17.9165	17.9165	18.2757	18.2757	18.3303	18.3303	18.3303	18.7083	16.4012	16.4012	16.4317	18.7083	19.0263	17.2916	17.2916	14.7309	14.7309	15.9374	16.0312	16.0312	17.2916
1	20.347	13.6015	13.6015	13.6015	13.6015	13.6015	15.7797	15.7797	18.4391	19.7484	15.0997	15.0997	18.0278	18.0278	19.7484	20.025	20.0998	20.6155	20.6155	15.9374	20.8087	21.4942	22.4944	22.561	22.561	23.7908	24.7184	25.0998	25.0998	25.0998	25.807	25.8263	25.8263	25.8263	26.9258	26.9258	26.9258	18.2757	27.4955	28.3725	25.4165	25.4165	25.4165	28.931	25.02	25.02	25.02	30.3315	30.5941
1	33.121	33.121	18.4662	18.4662	18.4662	22.1133	21.7256	20.6398	20.6398	21	21.3542	24.4336	20.1494	17.9165	14.0712	20.1494	20.347	25.632	26.0192	26.0192	33.6155	35.0571	35.5246	32.4037	32.4037	38.6394	40.2741	45.3982	53.3385	40.1622	40.1622	28.0891	28.0891	28.0891	35.4119	28.4429	19.3907	19.3907	37.0945	38.2361	39.064	41.6893	42.8369	39.2683	39.2683	39.2683	42.8369	61.1719	35
1	38.6782	31.4643	28.0357	28.0357	28.0357	31.257	31.4643	28.8617	25.4951	22.4499	18.5742	17.72	17.72	13.9284	13.9284	16.4924	16.4924	16.4924	17.9722	20.664	21.1187	21.1187	26.4764	23.7065	21.8403	16.8819	15.2643	15.1658	19.8242	26.6458	27.0924	27.313	18.1384	18.1384	18.1384	18.1384	21.6795	27.7669	27.8747	28.0891	28.1425	28.6705	21.4009	19.3132	19.3132	16.5831	13	13	16.5831
1	26.4764	23.4307	14	12.8062	12.8062	13.0384	13.0384	13.784	13.4907	13.4907	13.1529	13.3791	13.3791	7.81025	4.47214	4.47214	5.19615	8.12404	10	10.8167	13.4907	14.0712	14.4568	14.4568	15	15.1658	15.2643	15.4272	15.4272	15.7797	15.7797	15.7797	16.5227	15.6844	8.544	8.544	8.544	9.16515	13.3791	13.3791	13.3791	14.4568	16.1245	17.6635	17.7482	18.3848	19.6214	19.9499	15.906
1	52.2111	52.2111	44.6542	44.6542	47.9375	51.9711	51.9711	54.0833	42.5441	37.027	36.0555	31.6544	31.6544	36.0555	39.2556	41.4849	36.4555	36.4555	36.4555	45.2769	46.6262	47.927	47.927	48.0104	40.0125	40.0125	36.2767	35.7351	36.2767	42.4382	46.1086	48.3011	48.3011	48.3011	46.2277	46.2277	34.2491	33.9706	33.9706	34.8425	34.8425	34.8425	43.382	43.3705	41.3401	41.3401	43.3705	43.3705	43.3705
1	23.8537	14.5602	14.5602	14.5602	12.2066	12.2066	11.5758	11.5758	11.7047	12.7671	15.3623	12.2474	12.2474	15.0665	15.0665	15.0997	15.0997	15.0997	15.0997	15.1327	15.0665	15.0665	12.2474	12.2474	12.2474	10.3923	10.3923	10.7703	11.0454	11.0454	11.0454	11.0454	11.225	11.225	9.43398	4.12311	4.12311	4.12311	9.43398	11.0454	11.4455	11.4455	11.5758	11.5758	9.69536	9.69536	9.05539	11.5758	11.5758
1	15.1658	12.8452	11	10.6301	10.0995	8.83176	8.83176	7.34847	7.34847	11	11.5326	11.5758	12.083	10.0499	6.7082	6.7082	6.7082	6.40312	6.40312	7.07107	7.54983	7.54983	7.07107	7.07107	7.14143	7.14143	8.06226	8.06226	8.06226	8.06226	7.68115	6.32456	4.69042	4.69042	5.74456	6.32456	6.32456	6.32456	4.58258	4.58258	7.54983	7.68115	8.06226	8.06226	8.544	8.544	8.60233	7.61577	7.61577
1	28.9137	23.1733	23.1733	22.1585	22.1585	22.1585	29.5635	29.8496	30.249	32.078	30.0998	24.4949	21.4709	24.4949	28.4429	32.7567	33.1361	34.9571	37.2693	37.2693	37	37.2693	38.6264	38.1314	38.1314	38.1314	38.8844	40.0125	40.4722	40.4722	42.0595	43.0581	43.0581	54.8726	99.8949
1	32.2645	32.2645	30.7409	30.7409	32.3883	35.8608	35.8469	35.8469	35.8469	35.8469	35.8469	36.0278	36.0278	36.0555	36.0694	31.6544	31.6544	30.4302	30.4302	32.9545	32.9545	32.9545	30.692	33.3017	35.9722	36.2767	20.347	20.0499	20.0499	18.4932	17.2627	13.6382	12.1244	8.544	10.247	10.247	13.0384	16.8819	17.1172	17.8326	18.4932	18.4932	18.4932	18.4932	20.0499	20.6398	23.9583	24.5153	26.0192
1	15.0665	14.7648	14.7648	17.0294	18.1384	23.7908	23.7908	23.7908	26.1916	26.7769	28.1069	29.4449	29.6311	29.8329	29.8329	29.8329	36.8103	36.8103	36.8103	42.0238	42.5323	44.6878	47.5815	57.28	42.1663	33.6155	33.6155	35.3553	33.8378	21.4243	19.3391	12.3693	12.3693	20.3224	20.6155	21.587	23.1084	26.096	26.096	26.096	26.5707	22.7156	22.7156	22.7156	22.7156	26.1343	24.8797	24.8797	23.6008
1	13.0384	12.6886	10.247	10.247	13.0384	13.6015	16.0624	16.1555	16.3095	15.7797	15	6.55744	6.55744	6.55744	6.40312	6.40312	6.16441	6.16441	9.84886	9.8995	9.8995	10.3441	10.6301	11.4891	12.2066	12.2066	12.6886	12.6886	13.1909	13.1909	14.2829	14.3527	14.4914	13.9284	13.6748	13.9284	13.9284	15.1327	15.8114	16.0312	16.0312	16.0935	15.7797	15.7797	14.7648	14.2478	9.43398	12.8452	12.8452
1	22.1133	22.1133	22.1133	30.5287	32.5423	30.0998	18.412	15.1658	14.4568	14.4568	15.1658	15.1658	17.3494	17.1172	17.1172	6.08276	6.08276	6.08276	18.1384	18.9737	18.9737	18.9737	17.9444	17.9444	21.7715	22.383	27.3313	14.0712	10.4403	10.4403	11.9164	11.9164	11.5758	9.43398	11.4455	12.2066	13.0767	16.8819	16.8819	17.2047	17.2047	14.1774	13.4907	12.3693	15.0665	16.4012	18.0555	18.1934	18.1934
1	17.1172	14.8997	13.1529	13.1529	14.8997	15.0333	15.0333	15.0333	15.1327	15.1327	15.3948	15.0665	15.0665	17.3781	11.3578	8.60233	8.60233	9.11043	9.21954	10.4881	10.4881	10.4881	10.6301	9.8995	9.11043	9.11043	10.7703	11.0905	11.0905	11.0905	10.9545	11.0905	11.4891	12.2474	12.2474	12.4499	12.1244	12.1244	12.1244	9.48683	12.53	13	13	11.3578	11.3578	10.7703	11.3578	12.3693	12.1244
1	20.0499	15.906	14.6287	14.6287	15.906	17.4929	17.6635	17.6635	18.3848	19.6469	23.2164	23.5372	18.5742	17.5499	17.5499	17.5499	17.1464	12.2066	8.544	8.544	15.1327	15.4272	17.4929	17.4929	17.8045	12.2474	12.2474	10.3441	8.77496	10.0499	15.2971	15.5885	16.6733	16.8819	18.5742	18.7083	18.9209	20.3961	20.4206	20.4206	21.4709	21.4709	23.4307	24.3516	24.3516	26.7021	27.4591	27.4591	27.5318
1	24.2899	23.6008	19.2094	19.2094	19.2094	14.7986	10.6301	10.6301	12.2474	10.6771	10.6771	9.94987	11.0454	12.3693	12.6886	13.3791	13.5647	14.1421	11.4891	11.4891	12.1655	12.3693	14.1421	15.0997	15.1327	15.3948	15.5885	15.6525	15.6844	16.4924	11.4455	9.48683	9.48683	10.0995	10.0995	10.8167	11.7473	13.7477	14.2478	12.8841	12.8841	11.4018	11.4018	11.4018	14.5945	16.2788	16.7332	15.7797	15.7797
1	38.2099	25.1992	16.4317	14.8997	12.083	12.083	12.083	12.083	13.1149	12.7279	12.4097	12.4097	9.8995	9.8995	16.0624	16.4012	16.4317	15.1658	15.1658	13	13	11.8743	10.2956	10.2956	10.2956	10.6771	10.6771	10.6771	9.8995	10.8167	10.8167	10.8167	10.8167	9.27362	9.27362	9.64365	10.4881	10.4881	10.8167	10.8167	9.8995	9.8995	10.8167	10.4881	9.79796	9.79796	9.79796	9.79796	9.79796
1	25.9615	21.9545	21.9545	22.2935	19.3391	19.3391	19.1311	19.1311	19.1311	19.8494	19.8494	19.8494	20.0499	13.7477	13.7477	13.7477	10.7703	10.7703	13	9.48683	9.27362	9.27362	9.27362	10.3441	12.4499	11.1803	10.6771	10.6771	11.1803	11.7473	8.7178	8.7178	7.81025	8.7178	11.3578	11.3578	8.77496	6.40312	6.40312	8.77496	10.6771	11.1803	9.27362	9.27362	10.4881	10.4881	10.4881	10.4881	9.79796
1	6.40312	6.40312	5.83095	7.2111	7.87401	7.61577	7.61577	7.61577	7.81025	7.07107	6.78233	6.48074	6.48074	7.07107	6.48074	6.48074	6.48074	6.7082	6.7082	6.7082	7.28011	6.40312	6.40312	8.24621	8.24621	6.78233	6.78233	8.24621	8.24621	8.06226	8.60233	8.83176	8.544	8.544	8.544	8.18535	8.544	8.60233	8.60233	8.77496	8.77496	9.05539	9.11043	8.60233	8.60233	9.11043	9.21954	9.21954	9.43398
1	10.0499	9.27362	9.11043	9.27362	9.27362	9.27362	11.225	12.3693	12.3693	13.0767	13.4164	14.3527	12.2474	10.0499	9.8995	8.18535	7.81025	7.81025	7.81025	6.48074	5.38516	5.38516	6.48074	5.47723	5.38516	5.38516	5.91608	6.16441	6.40312	6.48074	4.69042	4.69042	4.69042	6.08276	6.7082	6.7082	6.7082	7.81025	8.24621	8.30662	8.30662	8.30662	8.24621	8.06226	7.81025	7.81025	7.81025	7.87401	8.24621
1	19.0263	12.8841	12.8841	12.8452	12.8452	12.8841	12.8841	9	9	9	8.83176	10.4881	13.0384	13.4907	13.4907	13.4907	14.7986	14.7986	15.2643	16.0624	16.9115	17.6918	13.0384	12.6491	12.6491	17.6918	17.6918	14.3527	14.3527	16.7631	17.2047	17.7482	17.7482	17.7482	13.7477	16.5529	16.5529	16.5529	16.5529	17.9165	17.9165	16.6733	16.6733	16.7631	18.0555	18.1659	18.1659	18.1659	18.1659
1	33	31.209	30.4302	30.4302	30.4302	30.4302	29.0689	28.6007	26.0384	26.0384	23.8328	25.4951	25.5147	26.5895	28.6531	28.6531	28.6531	29.8831	29.8831	27.2213	23.2164	23.2164	20.8806	20.025	18.9737	18.1384	18.9737	20.7123	22.8254	27.2213	27.2213	27.2213	29.4279	31.6386	31.7175	32.3883	32.7109	32.187	32.187	32.078	32.078	31.4484	31.4484	35.0143	36.4829	30.348	30.348	30.348	34.0294
1	31.5436	22.6495	21.7945	19.2614	16.6132	16.6132	16.8819	13.0767	11.4018	11.4018	11.4455	11.4455	14.4568	14.4914	16.5529	20.1494	20.6882	20.6882	22.6495	24.0416	24.0416	22.1585	22.1585	22.1133	26.8514	28.6705	28.8097	31.0805	31.209	31.209	34.2053	20.8327	20.5183	20.5183	20.5183	21.6795	18.6815	14	14	10.0499	19.105	20.0998	22.561	24.2693	25.0998	25.0998	21.6333	19.8242	19.8242
1	16.7631	9.43398	9.43398	8.60233	10.4881	14.8661	17.72	13.0767	12.6886	10.198	10.198	13.0767	14.1774	14.8661	14.8661	14.8661	16.2481	16.6433	18.0278	19.2614	19.9499	19.9499	19.9499	22.0907	22.0907	25.1595	25.1595	25.1595	25.318	27.4955	27.3679	25.807	21.4009	25.807	27.3679	25.3772	21.0238	21.0238	27.5862	27.5862	27.5862	27.9643	29.5635	31.1609	31.4166	31.4166	32.078	35.6931	36.8103
1	35.0286	12.3693	12.3693	12.3693	12.3693	14.5258	14.5258	10.9545	10.9545	11.4455	12.3693	12.3693	12.3693	12.8841	15.5563	15.7797	19.2094	19.3391	18.2483	18.2483	18.2483	15.3623	11.8743	13.6015	13.6015	16.1555	20.445	20.7123	20.7123	20.7123	22.2261	22.4054	22.4944	19.105	19.105	18.2757	19.4422	20.2237	24.7386	33	33	34.3657	40.9145	66.4756	80.9444	198.892	41.1218	23.9583	23.9583
1	16.1555	16.1555	14.8661	16.1555	16.6433	18.2757	19.7484	12.53	12.53	11.5758	11.4455	11.225	11.225	9.27362	8.77496	8.77496	6.32456	8.06226	8.12404	8.12404	8.12404	8.24621	9.27362	9.64365	9.8995	9.8995	9.27362	6.48074	8.12404	9.27362	9.27362	9.27362	9.48683	10.198	9.94987	8.60233	8.60233	8.60233	8.60233	8.3666	5.91608	5.91608	9.43398	9.43398	9.48683	10.247	10.247	10.0499	10.0499
1	14.7309	14.7309	14.7309	16.0312	16.0312	16.4012	17.5214	15.3623	15.3623	9.48683	9.48683	15.1658	12.8841	10.4881	10.4881	10.4881	12.1244	12.1244	12.1244	10.4881	12.8841	13.7477	13.7477	13.7477	14.4914	14.6287	14.6287	9.8995	7.68115	7.48331	7.48331	10.3441	10.6301	11.6619	11.6619	11.6619	11.6619	11.9164	6.40312	6.40312	6.40312	8.30662	11.3578	11.3578	12.53	12.53	12.53	13.3791	13.6748
1	24.6982	24.6982	23.4307	16.7631	16.7631	21.6564	22.0227	16.3095	16.3095	15.843	15.6525	15.6525	15.843	15.9374	14.1774	14.1774	16.0312	13.6015	16.7631	17.6635	17.6635	14.3178	14.3178	14.5258	18.0555	8.48528	6.16441	6.16441	6.16441	8.48528	7.54983	7.2111	7	7.2111	8.06226	8.06226	8.06226	8.06226	7.54983	7.54983	8.60233	8.77496	9	9.05539	9.21954	9.21954	9.27362	9.38083	9.43398
1	9.69536	6.08276	6.08276	6.7082	6.7082	7.34847	7.61577	6.7082	6.7082	7.68115	7.07107	7.07107	8.544	8.94427	8.12404	8.12404	8.94427	8.06226	5.47723	5.47723	4.58258	6.40312	7.87401	7.87401	8.12404	9	8.24621	8.24621	8.24621	8.24621	8.24621	8.544	8.60233	9.43398	8.83176	8.83176	8.83176	8.83176	8.94427	8.06226	8.06226	8.06226	8.06226	8.60233	9.53939	6.7082	6.7082	6.32456	5.83095
1	24.0416	16.3095	16.3095	17.4929	17.72	14.7309	13.9642	13.9642	14.7309	15.0997	17.2047	15.843	9.64365	9.43398	8.7178	8.77496	9.43398	11.0454	13.0767	12.3693	8.3666	8.3666	8.3666	10.6301	8.544	8.544	8.544	9.48683	10.8628	11	11.5758	11.5758	12.2474	12.2474	10.6301	10.6301	11.225	13	15.6525	15.7797	13.9284	10.8167	10.8167	12.083	13.0767	14.1421	14.1421	12.8841	9.48683
1	5.09902	4.24264	4.24264	5.09902	6.16441	6.16441	6.16441	6.40312	6.40312	6.40312	6.16441	7.54983	7.81025	8.18535	8.24621	9	6.7082	6.7082	6.7082	9.27362	9.43398	9.64365	9.69536	10.6301	11.0905	11.1803	11.5758	11.6619	11.5326	11.5326	11.5326	11.7047	10.0499	9	8.77496	8.77496	10.0499	10.3923	10.4881	11.7473	11.7473	11.7473	11.7473	11.7473	9.21954	9.21954	11.7473	11.7473	12.0416
1	37.6962	37.6962	33.7639	33.7639	51.1762	64.2339	64.2339	51.303	38.9102	32.2645	27.5862	26.7769	27.5862	29.8161	29.8161	23.4521	33.7491	33.7491	32.6956	29.2233	23.4307	23.4307	29.2233	29.2233	29.95	33.6749	33.7491	34.9285	36.1939	38.092	45.7275	54.3875	56.8243	66.468	69.6707	14.1774	8.18535	8.18535	8.18535	8.18535	9.43398	8.3666	5.74456	5.74456	8.12404	8.60233	9.27362	9.48683	8.83176
0	75.9671	71.2952	70.5762	57.0701	57.0701	56.1516	44.9222	44.9222	44.9222	44.9222	44.9222	44.9222	44.9222	45.111	45.4423	45.4423	45.4423	45.4423	44.0114	44.0114	44.0114	44.0114	47.1699	47.1699	47.1699	45.6508	43.5546	43.5546	42.8369	42.8369	42.8369	42.8369	42.8369	45.6508	47.2123	48.0208	48.0208	49.163	49.93	51.4101	49.93	49.93	49.93	49.93	49.93	49.93	49.93	50.07	50.07
0	101.158	83.4326	83.4326	83.4326	83.4326	65.1613	65.1613	65.1613	65.1613	65.1613	65.1613	65.1613	67.1863	69.8427	69.8427	69.8427	70.0928	70.9436	72.5879	75.1332	75.1332	75.4387	70.8872	70.8872	70.8872	70.8872	70.8872	70.8872	70.8872	76.0658	76.0658	76.6029	76.6029	58.3181	58.3181	58.3181	58.3181	58.3181	57.6628	57.6628	57.6628	57.6628	57.6628	58.0086	55.1181	55.1181	55.1181	55.1181	55.1181
0	85.8254	81.6639	76.6616	76.6616	76.6616	58.4209	51.2348	49.8999	49.8999	49.8999	49.8999	45.4643	45.4643	45.4643	45.4643	45.4643	48.4562	49.8999	49.8999	50.8331	46.1628	46.1628	46.1628	46.1628	46.1628	46.1628	46.1628	48.775	49.5278	49.5278	49.5278	49.7393	50.2096	50.2096	50.7247	50.7247	44.2267	37.3497	37.3497	33.1361	28.9137	28.9137	28.9137	28.9137	28.9137	28.9137	33.1361	33.1361	31.3209
0	83.2706	71.624	71.624	63.8827	63.8827	63.0397	63.0397	58.9661	58.9661	58.9661	55.3624	55.3624	55.3624	55.3624	55.3624	55.3624	55.3624	55.3624	58.9661	58.9661	58.9661	59.3717	60.5723	60.5723	60.5723	60.5723	61.1719	62.49	62.49	63.0397	63.0397	63.0397	63.3561	63.3561	63.3561	63.3561	63.6946	63.8827	63.8827	63.8827	63.9531	56.4712	49.6085	49.6085	49.6085	49.6085	49.6085	49.6085	47.4658
0	92.6229	73.885	72.7874	72.7874	72.7874	72.2011	63.671	54.4885	47.4763	44.6878	44.6878	40.9023	40.9023	40.9023	40.9023	40.9023	42.45	42.45	38.3406	35.7911	35.7911	35.7911	34.3802	29.4958	29.4958	29.4958	29.4958	29.4958	35.7911	39.8121	40.2616	41.9166	41.9166	44.2041	44.6878	44.699	45.5192	45.7056	45.7056	38.5357	38.5357	38.5357	38.5357	38.5357	38.5357	34.7275	34.7275	34.7275	34.7275
0	50.1996	50.1996	44.1928	44.1928	40.9023	40.9023	40.9023	40.9023	40.9023	40.9023	40.9023	42.9069	42.9069	44.1928	44.1928	44.1928	44.1928	44.9889	46.594	46.6262	46.6262	46.9574	47.2652	47.2652	43.1856	43.1856	43.1856	43.1856	43.1856	43.1856	43.1856	43.1856	43.2319	41.4246	41.4246	41.4246	41.4246	39.3192	39.3192	39.3192	39.3192	39.3192	39.3192	41.4849	40.2244	40.2244	37.6032	37.6032	37.6032
0	72.2357	72.2357	72.2357	72.2357	62.0725	49.1019	49.1019	48.3839	47.5605	42.1663	39.4588	39.4588	39.4588	39.4588	40.7185	40.7185	40.7185	40.7185	40.7185	40.7185	40.7185	36.7015	36.7015	35.8608	34.0734	34.0734	34.0734	34.0734	35.8608	35.8608	35.8608	35.8608	36.7015	36.7015	36.7015	37.1214	37.6563	37.6563	37.7094	37.7094	37.027	37.027	37.027	36.0694	36.0694	36.0694	36.0694	36.0694	33.6155
0	118.334	118.334	110.82	107.005	97.3807	76.2693	74.3909	74.3909	69.9357	63.8984	63.0714	62.1048	61.0737	61.0737	51	51	51	51	51	44.1248	39.4335	34.1174	32.9393	32.9393	32.9393	32.9393	32.9393	32.9393	32.9393	32.7719	32.7719	32.7719	32.7719	32.7719	32.9393	32.9393	33.8378	34.2637	34.5832	34.5832	39.1024	39.1024	39.4335	41.2432	41.4849	41.6653	41.6653	42.0238	42.0238
0	65.4676	65.4676	58.9067	58.9067	54.2402	54.2402	54.2402	54.2402	54.2402	54.2402	54.2402	54.2402	54.2863	54.2863	54.2863	54.2863	58.0431	58.9067	58.9067	58.9067	61.9516	64.0312	64.0312	64.5678	65.4676	67.0895	67.5574	68.3667	66.0152	66.0152	66.0152	66.0152	66.0152	66.0152	66.6483	66.6483	66.6483	66.6483	66.6483	69.491	69.491	69.491	69.491	69.491	69.491	72.118	72.45	72.4638	73.3008
0	239.771	239.771	180.025	180.025	159.825	159.825	159.825	129.159	87.8749	79.0443	77.9551	69.0362	51.5558	51.5558	51.5558	51.5558	51.5558	51.5558	51.5558	51.5558	52.5547	52.5547	52.5547	52.5547	52.5547	53.2353	56.5243	66.4981	66.4981	66.4981	72.3464	72.3464	72.3464	76.7007	83.5464	84.7231	93.3649	96.1717	130.878	136.81	140.41	141.188	145.417	151.667	151.72	157.547	159.825	159.825	159.825
0	97.9132	95.3572	84.3149	84.2912	83.0963	74.552	74.552	60.4483	46.3141	36.6333	34.0734	32.7109	32.7109	24.1039	24.1039	24.1039	24.1039	24.1039	24.1039	24.0416	24.0416	24.0416	24.0416	25.6515	25.6515	26.5518	27.1293	27.1293	27.1293	22.4944	22.4944	22.4944	22.0454	20.4206	20.4206	20.4206	20.4206	20.4206	20.4206	21.7715	22.0454	22.0454	23.1517	23.1517	23.7487	25.0799	26.0192	27.5862	28.3901
0	60.1415	44.4185	44.4185	38.0263	38.0263	34.8425	31.209	29.1719	27.2213	27.2213	27.2213	27.2213	27.2213	27.2213	26.8328	26.8328	26.8328	26.8328	26.8328	26.8328	28.2312	29.1719	29.1719	29.2746	29.2746	29.9833	29.9833	30.249	30.249	30.249	33.0303	33.121	33.121	33.9117	32.7719	32.7719	32.7719	32.7719	32.7719	32.7719	32.7719	32.8177	33	33	34.0734	34.1321	36.1939	36.9324	37.8682
0	117.358	117.358	104.623	94.7681	87.7154	68.4251	68.4251	67.1193	63.6632	61.79	61.79	61.79	61.3025	54.5711	54.5711	43.4741	43.4741	43.4741	43.4741	43.4741	43.4741	43.4741	54.1572	54.5711	54.5711	54.5711	54.5711	54.9909	54.9909	55.1181	55.1181	57.3934	58.3609	59.716	60.0916	55.7943	55.7943	55.7943	55.7943	55.7943	55.7943	55.7943	55.7943	55.7943	53.8516	53.8516	53.8516	53.8516	58.66
0	45.8258	45.8258	45.8258	39.37	38.2623	38.2623	36.9459	36.9459	36.9459	36.8917	36.8917	36.8917	36.8917	36.9459	39.37	39.37	40.3609	40.3609	41.9643	42.3792	43.5546	43.5546	43.5546	43.5546	43.5546	45.3762	45.8258	45.7493	45.7493	44.587	44.587	40.6571	40.6571	40.6571	40.6571	40.6571	44.7325	45.5851	45	45	38.9487	38.8587	38.8587	38.2361	38.2361	38.1838	38.1838	38.1838	38.1838
0	70.5833	69.7209	55.1453	52.8961	52.8961	52.8961	50.6754	46.1844	46.1844	46.1844	46.1844	46.1844	46.1844	47.5605	40.3733	39.9124	39.9124	39.9124	38.0263	38.0263	38.0263	33.7491	33.7491	33.7491	33.7491	33.7491	33.7491	35.3412	36.4555	38.0263	38.0263	40.1123	40.1123	40.3733	40.3733	44.2041	44.2041	44.2041	44.2041	44.6542	44.833	45	45.4533	47.1169	47.5605	47.6865	48.1456	49.6991	50.1298
0	60.6712	56.4712	56.4712	45.9783	45.9783	45.9783	39.2173	39.2173	39.2173	34.5398	34.5398	34.5398	34.5398	34.5398	34.5398	34.5398	34.5398	35.0143	35.0143	35.0143	35.0143	35.2562	35.2562	35.2562	31.9687	31.9687	31.9687	31.9687	31.9687	28.7402	28.7402	28.7402	28.7402	27.9643	26.7769	26.1151	26.1151	26.1151	26.1151	26.1151	26.7769	26.7769	26.7769	26.7769	28.3725	28.3725	28.3725	30.133	30.133
0	81.0802	74.7596	74.7596	74.7596	73.2735	73.2735	69.8427	54.7175	47.4974	47.4974	44.0568	38.9487	34.0734	34.0734	34.0734	34.0734	33.2566	33.2566	33.2566	33.2566	31.6386	31.6386	31.6386	31.6386	31.6386	34.0734	34.4093	34.4093	34.4093	34.4093	34.4093	34.4964	36.565	36.565	36.565	36.565	36.565	35.4824	35.4824	35.4824	36.6333	36.6333	36.9324	36.9324	37.0135	37.0135	37.0135	37.0135	37.5766
0	115.43	79.1581	60.3158	45.3652	45.3652	44.4297	43.1045	37.8153	30.9516	30.9516	30.9516	30.9516	30.9516	30.9516	30.9516	30.9516	30.9516	29.3428	29.3428	29.3428	29.3428	29.3428	29.3428	29.3428	29.7489	31.257	31.257	31.257	31.257	31.257	32.218	32.2955	32.573	32.8634	34.4238	34.7275	35.8329	36.1386	36.2905	36.2905	36.2905	36.2905	36.6197	37.7757	37.8153	37.8153	38.4187	38.4187	38.4187
0	77.8524	77.026	67.4166	62.426	62.426	62.426	62.426	62.426	62.426	63.1981	63.3798	64.7688	71.8471	71.8471	66.873	66.873	66.873	66.873	66.873	66.873	66.873	66.873	69.0652	68.2422	68.2422	49.2544	47.592	47.592	47.592	47.592	47.592	47.592	47.592	47.8435	47.8435	47.8435	49.2544	49.2544	57.3149	60.1415	61.4329	63.1664	63.2614	63.2614	63.2614	63.2614	63.2614	64.4515	69.0652
0	117.524	117.524	115.195	95.1683	95.1683	81.8413	73.7835	69.2604	68.8622	68.8622	68.8622	68.8622	59.9166	59.9166	59.9166	69.2604	71.8053	72.1457	73.7835	77.0973	77.6724	77.6724	77.6724	79.3221	79.3221	79.3221	79.5362	79.5362	79.5362	80.7156	80.7156	80.7156	80.7156	77.6466	76.0592	72.6498	72.6498	72.6498	72.6498	72.6498	73.6817	73.6817	73.6817	73.6817	73.6817	74.3303	74.3303	74.3303	75.1931
0	87.761	87.761	77.5177	74.0878	74.0878	74.0878	74.0878	73.171	70.746	70.746	70.746	65.3299	65.3299	65.3299	65.3299	65.3299	65.3299	65.7419	65.7419	72.8354	72.8354	52.0096	47.8957	46.0977	38.2884	37.6563	37.3363	34.4819	34.4819	34.4819	34.4819	34.4819	34.4819	35.7351	37.0135	37.3363	38.2884	38.2884	39.1024	39.1024	39.1024	39.1024	42.8135	42.8135	42.8135	42.8135	43.8406	44.2945	47.8017
0	39.7366	39.7366	36.7423	36.7423	36.7423	36.7423	36.7423	36.7423	36.7423	37.0675	37.7757	38.3275	41.7253	41.7253	42.107	42.107	42.4028	44.7772	46.8828	48.3632	48.8876	49.93	50.7346	50.9215	51.1664	51.9038	51.9711	51.9711	52.3927	52.3927	52.3927	53	53.7587	53.7587	51.5849	51.5849	48.9183	48.9183	48.518	48.4665	48.4665	48.4665	48.2804	48.2804	48.2804	48.2804	48.2804	48.4665	48.518
0	48.7442	48.0625	40.1123	40.1123	40.1123	40.1123	40.1123	40.1123	40.1123	44.1135	46.7868	40.7554	34.9285	34.9285	34.9285	34.0734	27.3313	27.3313	27.3313	27.3313	27.3313	29.2746	29.2746	28.9482	28.9482	28.0179	26.9258	26.9258	26.9258	26.9258	26.9258	26.9258	26.9258	27	27	27	27.3679	28.0179	28.0179	28.0179	28.9482	29.2746	29.5804	29.9666	30.1496	30.4795	30.4795	30.4795	30.4795
0	95.8019	95.8019	85.5219	85.5219	76.3544	76.3544	76.3544	76.3544	76.3544	76.3544	76.8115	76.8115	76.8115	76.8115	76.8115	61.4329	61.4329	60.9344	60.0666	55.3263	52.2494	49.2138	49.2138	49.2138	49.2138	49.2138	49.2138	46.3357	46.3357	46.3357	46.3357	46.3357	52.0577	52.0577	52.0577	52.2494	52.2494	52.811	53.4696	53.768	56.1961	56.7979	57.1402	58.7282	59.2453	59.2453	59.2453	60.0083	60.0083
0	25.7876	24.5153	24.5153	24.5153	24.5153	24.5153	24.5153	24.5153	24.5153	24.5153	23.516	23.516	22.3159	22.3159	22.3159	22.3159	22.3159	22.2935	22.2935	21.095	21.095	20.0749	20.0749	20.0749	20.0749	21.095	21.095	21.9545	22.2261	22.2261	22.2935	23.4947	23.622	23.4521	23.3238	22.6936	21.4009	21.4009	21.4009	21.4009	21.4009	21.4009	21.4009	21.4009	21.4009	22.1585	22.1585	22.3607	22.6936
0	41.3038	40.3609	40.3609	40.3609	33.1813	33.1813	33.1813	33.1813	33.1813	32.4037	32.4037	32.4037	29.6985	29.6985	29.6985	29.6985	29.8161	29.8161	29.8161	26.5518	26.4764	23.622	19	19	19	19	19	18.3848	18.3848	18.3848	18.3848	18.3848	18.3848	18.4662	18.4662	18.4662	18.8149	18.8149	18.8149	18.9209	18.9209	18.9209	18.9209	18.9209	19	19.0526	19.0526	19.4422	19.4422
0	189.995	158.458	145.551	140.064	140.064	115.087	115.087	115.087	115.087	115.087	105.428	105.428	105.428	105.428	105.428	105.428	107.079	115.412	115.412	115.412	115.412	119.637	126.649	126.649	128.456	128.456	120.847	120.847	120.847	120.847	120.847	123.26	140.064	142.018	142.021	142.271	142.271	141.411	104.909	97.6985	97.6985	97.6985	97.6985	97.6985	97.6985	88.7356	88.7356	88.7356	85.6796
0	96.4883	96.4883	63.5138	50.2892	45.5192	38.7943	38.7943	38.7943	38.7943	38.7943	38.7943	38.7943	47.9479	47.9479	47.9479	48.4665	53.3667	57.1839	58.9067	77.7817	81.9878	66.5432	45.4973	45.4973	45.4973	45.4973	45.4973	45.1996	45.1996	45.1996	45.1996	48.2701	48.2701	48.2701	48.9183	48.9183	48.9183	48.9183	52.3927	54.6077	55.4346	55.4346	60.0666	61.6928	61.6928	62.7216	67.1937	81.5475	76.87
0	22.4054	20.0499	20.0499	19.8746	19.8746	19.8746	19.8746	19.2094	19.2094	19.2094	19.2094	19.2094	19.2094	19.799	19.799	19.799	19.799	20.025	20.025	20.0499	21.0476	21.3776	21.3776	19.2094	16.7631	16.0312	15.9374	15.9374	13.4907	13.4907	13.4907	13.4907	13.4907	13.4907	14.8661	14.8661	14.8661	14.8661	15.2643	15.2643	15.2643	15.3948	15.3948	15.3948	15.3948	15.3948	15.3948	15.6525	15.7797
0	37.1214	37.1214	34.1906	27	27	27	27	27	27	27.5862	30.1496	32.0156	32.619	32.0156	30.1496	30.1496	30.1496	26.4764	26.4764	26.4197	26.4197	26.4197	26.4197	26.4197	26.4197	26.4386	26.6458	26.6458	26.6458	26.6458	27.1477	27.1477	27.2029	27.037	26.7769	26.7769	26.7769	26.7769	25.8844	25.8844	25.8844	25.8844	26.0384	26.2488	26.7769	26.9815	27.037	27.2029	27.2029
0	65.0308	59.6154	43.9773	41.497	29.4618	29.4618	29.4618	29.4618	29.4618	29.4618	29.4618	29.4618	29.4618	29.9666	29.9666	29.9666	29.9666	30.8869	24.8193	24.8193	23.7276	23.7276	23.7276	23.7276	23.7276	23.7276	23.7276	24.8193	24.8193	24.8193	24.8193	25.671	25.671	25.671	25.671	25.671	25.6905	25.6905	25.6905	25.3969	25.3969	25.3969	25.9615	25.9615	25.9615	25.9615	26.1343	26.4764	27
0	45.8476	45.8476	45.8476	37.4566	37.4566	37.4566	36.0694	33.2866	33.2866	32.5883	30.6105	27.5318	25.02	25.02	24.4336	21.8403	21.8403	21.8403	21.8403	21.8403	19.2354	18.868	18.868	18.868	17.9722	17.9722	17.9722	17.9722	17.9722	17.9722	19.3391	19.3391	20.4695	20.4695	21.6795	21.6795	21.6795	21.6795	21.6795	21.7945	21.7945	21.8632	22.0227	22.1585	22.1585	22.1585	22.1585	22.1585	22.7596
0	25.6515	25.6515	25.6515	24.7386	24.7386	24.7386	24.7386	24.0416	24.0416	24.0416	24.0416	24.0416	22.383	22.383	22.2935	22.2935	22.2935	22.2935	22.2935	22.383	22.383	24.0416	24.3721	24.8395	25.0799	25.4755	25.4755	25.4755	25.4755	25.4755	25.6515	25.807	25.807	25.807	25.8263	25.8263	26.096	26.3818	26.3818	26.3818	26.3818	26.3818	26.4764	26.3439	22.2935	22.2935	22.2935	22.2935	22.2935
0	106.649	89.7218	85.773	85.773	82.2192	82.2192	82.2192	82.2192	82.2192	80.7651	67.6092	59.6154	56.7539	56.7539	56.3294	54.2402	49.0306	49.0306	46.7761	30.3645	30.3645	30.3645	28.2312	28.2312	28.2312	27.5318	27.5318	27.5318	27.5318	27.5318	27.5318	27.5318	28.2312	30.0832	30.0832	30.2159	30.2159	30.4795	30.4795	30.4795	30.4795	30.4795	30.4795	27.5862	21.5407	21.5407	21.5407	21.5407	21.5407
0	68.2495	68.2495	68.2495	68.2495	68.2495	68.2495	62.3618	62.3618	62.3618	62.3618	62.3618	62.3618	63.0872	64.3817	68.2495	68.2495	68.2495	68.2495	69.1231	69.1231	69.1231	69.1231	69.2026	69.2026	69.2026	62.5939	62.5939	62.5939	56.4358	56.4358	56.4358	56.4358	56.4358	56.4358	56.4358	56.4358	56.5509	56.5509	56.5509	55.7315	55.7315	55.7315	55.7315	55.7315	56.5509	56.5509	56.5509	60.1166	60.1166
0	73.3076	73.3076	73.3076	73.3076	73.3076	72.6911	72.6911	58.1378	58.1378	58.1378	58.1378	57.4978	57.4978	57.4978	57.4978	55.0818	55.0818	55.0818	55.0818	55.0818	55.0818	51.8652	44.2945	44.2945	44.2945	41.6053	41.6053	41.6053	41.6053	41.6053	41.6053	42.0119	42.0119	42.0119	42.0119	42.0119	42.2019	42.6263	40.7063	40.7063	40.7063	42.3084	43.6463	44.2945	43.1393	39.7492	39.4208	39.4208	37.1753
0	55.7136	52.2398	52.2398	51.3517	50.8527	50.8527	50.8527	50.8527	50.8527	51.3517	51.3517	52.2398	52.2398	52.2398	52.2398	53.2353	55.3353	56.4447	59.0169	59.0169	59.0169	59.0169	59.0169	59.9083	60.1166	61.563	61.563	61.5955	62.1048	64.4127	65.2763	66.0757	63.2218	63.2218	63.2218	63.2218	63.2218	63.2218	63.2218	66.1362	68.3008	69.0362	69.0362	67.9632	66.5582	63.7809	62.442	62.442	62.442
0	114.254	82.0244	82.0244	77.4338	77.4338	77.4338	77.4338	77.4338	77.4338	79.7245	82.0244	82.3165	82.3165	82.3165	82.3165	82.668	60.803	35.9026	30.6431	30.6431	28.9137	26.6271	26.6271	25.9422	25.9422	25.9422	25.9422	25.9422	26.8701	27.0924	30.6431	30.8869	32.4037	35.0143	36.1386	36.6333	37	37	37	37	38.7556	38.7556	38.7556	38.7556	38.7556	39.8623	50.9608	43.4626	43.4626
0	44.8107	39.4208	32.8786	32.8786	32.8786	32.8786	32.8786	32.8786	32.8786	32.8786	34.9142	31.9218	29.4279	29.4279	29.4279	29.4279	27.9464	27.1662	27.1662	27.1662	27.1662	27.1662	26.6458	26.1725	25.865	25.3772	25.3772	25.3772	25.3772	25.3772	25.7099	25.7099	25.7099	25.02	25.02	25.02	25.02	25.7099	25.865	25.865	25.865	25.865	26.6458	26.6458	26.6458	27	27.3861	27.3861	27.5318
0	34.7994	30.7246	30.7246	30.7246	29.4788	22.1359	22.1359	22.1359	22.1359	22.1359	21.8403	21.8403	21.8403	21.8403	21.8403	23.0217	23.0217	23.0217	23.0868	23.622	23.622	23.622	23.622	23.622	23.7697	23.3452	23.3452	22.891	22.891	22.891	22.891	22.891	22.891	22.891	22.891	22.891	22.891	22.891	22.891	22.891	23.3666	23.7908	23.7908	23.7908	24.0416	24.0416	24.0416	24.0416	24.0416
0	66.5282	61.7495	55.8211	55.254	51.8652	48.1768	46.8295	46.8295	42.2019	42.2019	38.6523	31.1929	31.0805	30.8707	30.8707	30.8707	28.6531	27.5862	27.5862	25.8263	24.454	24.454	24.454	24.454	24.454	24.454	24.454	26.3249	26.3249	27.5862	27.8568	28.6531	30.4138	30.8707	31.289	27.6043	27.6043	27.6043	27.6043	25.7099	21.1187	21.1187	21.1187	21.1187	21.1187	21.1187	21.1187	21.1187	22.4054
0	76.2496	76.2496	49.2037	49.2037	41.1218	41.1218	41.1218	40.4228	40.4228	40.4228	40.4228	40.4228	36.7423	36.7423	36.3456	36.3456	36.3456	33.4365	31.8277	31.8277	31.8277	31.8277	31.8277	33.4365	33.4365	33.4365	34.7275	34.7275	34.7707	34.0734	34.0734	34.0734	31.0805	31.0805	31.0805	31.0805	31.0805	31.0805	34.0734	34.0734	34.7707	36.1801	36.1801	37.2156	37.6563	37.6563	37.6563	37.6563	37.6563
0	67.4759	67.4759	67.4759	59.3633	51.7494	46.8615	39	39	39	39	36.4006	34.4384	34.4384	34.4384	34.4384	34.4384	34.4384	43.7035	48.6929	51.7494	52.8488	54.1941	54.7083	58.5491	59.3633	62.0484	63.3167	65.4294	67.7938	67.7938	67.7938	73.1232	75.8749	75.8749	75.8749	73.6071	73.6071	73.6071	73.6071	73.6071	73.6071	76.3217	76.896	79.1202	66.0681	66.0681	66.0681	51.4587	51.4587
0	59.1016	59.1016	59.1016	52.6498	52.6498	52.6498	52.6498	52.6498	52.6498	53.2165	53.2165	60.208	60.208	61.4085	61.9193	62.7136	62.7136	63.6082	68.5493	68.5493	68.5493	68.3813	68.3813	64.7534	64.7534	64.7534	64.7534	64.7534	64.7534	68.2422	68.2788	68.2788	68.2788	69.6707	71.5332	72.581	73.2188	74.7395	76.0855	75.7694	67.2756	45.6618	45.6618	42.8135	35.3412	35.3412	31.5436	31.5436	31.5436
0	44.911	44.911	44.911	44.911	44.911	44.911	44.911	44.911	44.911	45.3982	42.72	42.72	42.72	42.72	42.72	45.3982	32.4962	32.4962	32.4962	32.4962	32.4962	32.4962	32.4962	30.6757	30.6757	30.6757	30.6757	30.6757	32.2025	28.2489	28.2489	28.2489	28.2489	28.2489	28.2489	27.8029	27.8029	25.671	25.671	25.671	25.671	23.8537	23.8537	23.8537	23.8537	23.8537	23.8537	24.9399	24.9399
0	191.784	174.224	134.737	134.737	134.737	133.966	120.917	120.917	120.917	120.917	109.05	109.05	109.05	108.457	108.457	108.457	108.457	106.775	106.775	106.775	106.775	110.186	112.414	112.414	112.414	109.695	93.2148	88.5155	88.5155	88.5155	88.5155	88.5155	93.2148	93.2148	93.2148	93.2148	76.1249	76.1249	66.3777	66.3777	65.4676	49.7293	49.7293	49.7293	49.7293	49.7293	51.8941	51.8941	51.5946
0	50.892	50.892	50.892	50.892	50.892	50.892	50.892	50.892	50.892	56.542	43.8406	37.8021	37.8021	37.8021	37.8021	37.8021	37.1349	37.1349	32.0936	27.1293	27.1293	27.1293	27.1293	27.1293	27.1293	26.7582	26.7582	27.1293	27.1293	29.0861	31.1609	32.0936	32.0936	32.0936	33.1964	29.6142	29.6142	29.6142	29.6142	29.6142	29.6142	29.6142	29.8831	32.1559	32.1559	32.1559	36.524	37.6298	37.7624
0	115.758	115.758	115.758	115.758	111	106.518	106.518	106.518	106.518	106.518	106.518	106.518	109.055	115.758	115.758	120.225	104.833	83.4326	50.5272	50.5272	47.2652	47.2652	47.2652	47.2652	44.9333	44.9222	44.9222	44.9222	44.9222	44.9222	44.9222	44.9333	47.2652	50.5272	50.6754	51.5752	51.5752	51.5752	51.5752	51.5752	53.301	54.9272	55.9017	55.9375	56.2228	56.4358	56.4358	57.1752	57.1752
0	25.632	18.1384	18.1384	17.1172	17.1172	12.0416	12.0416	12.0416	12.0416	12.0416	11.1803	11.1803	11.1803	11.1803	11.1803	11.1803	11.1803	11.1803	13.0384	13.0384	13.1529	11.0454	11.0454	11.0454	11.0454	11.0454	11.0454	11.5758	12.3288	12.3288	12.083	12.083	12.083	12.083	12.083	12.3288	12.3288	12.3288	12.4097	12.6886	12.6886	12.6886	12.8841	13.1909	13.3417	13.4907	13.6015	13.6015	13.6382
0	22.3607	20.5426	20.2485	16.0312	16.0312	16.0312	16.0312	16.0312	16.0312	16.1245	16.7631	19.2094	18.7883	18.7883	18.7883	18.7883	18.7883	18.412	18.412	18.412	18.1384	18.1384	17.5214	16.3095	14.8997	12.8841	12.8841	12.8841	12.8841	12.8841	12.8841	12.8841	13.9642	13.9642	13.9642	13.9642	13.9642	13.9642	13.9642	14.5945	14.5945	14.5945	14.5945	14.9666	15.2971	15.5242	15.5885	15.6525	16.1555
0	145.441	140.064	122.523	122.523	122.523	120.88	120.88	108.688	99.227	80.7341	63.6396	37.6563	21.7715	21.2368	21.2368	18.0278	18.0278	18.0278	18.0278	18.0278	18.0278	18.0278	21.2368	21.2368	21.4942	21.7715	21.9545	22.0454	22.2935	22.2935	22.2935	22.2935	22.2935	19.0263	17.8045	17.8045	17.2627	17.2627	17.2627	17.2627	17.2627	17.2627	17.8045	17.8045	18.2757	18.3576	17.4642	17.4642	17.4642
0	13.3417	13.2665	13.0384	13.0384	12.3693	10.4881	10.4881	10.4881	10.4403	10.4403	10.4403	10.4403	8.83176	8.83176	8.83176	8.83176	8.83176	9.64365	10.247	10.247	10.247	10.4403	10.4881	10.4881	10.4881	10.8167	11.1803	11.1803	11.3578	11.5326	11.5326	11.5326	11.5326	11.5326	11.7047	11.7047	11.7047	11.5758	11.5758	9.21954	9.21954	9.21954	9.21954	9.21954	9.21954	9.21954	10.3441	10.3441	10.3441
0	53.301	53.301	33.1813	27.1846	27.1846	15.1327	15.1327	13.6748	13.6748	13.6748	13.6748	13.6748	13.6748	13.6748	13.6748	13.7477	13.8924	13.9284	14.0357	14.0357	14.0357	14.0357	14.3178	14.9666	15.1327	15.2643	15.2971	15.3948	15.6844	15.748	16.0935	14.4914	14.4914	14.4914	14.4914	14.3527	14.2829	14.2829	14.2829	14.2829	14.2829	14.3527	14	14	14	14	14	14	14.6969
0	109.298	108.282	108.282	64.195	64.195	64.195	64.195	56.116	56.116	53.619	44.3396	39.8497	39.8497	39.8497	39.8497	39.8497	39.8497	39.1663	39.1663	37.027	37.027	36.8239	36.8239	36.8239	36.8239	37.027	37.027	37.027	37.027	41.4729	42.2493	44.3396	44.5982	44.9222	45.1885	47.2758	50.4876	53.1977	61.7819	67.5944	69	74.0675	74.3371	75.6902	77.7817	77.9359	80.2496	94.2444	97.2728
0	40.3733	39.9124	32.0156	24.779	22.0454	22.0454	22.0454	22.0454	22.0454	22.0454	22.0454	22.0454	21.7256	21.1896	21.1896	21.1896	21.1896	21.1896	21.7256	21.7256	23.1084	23.1084	23.1084	23.1084	22.6716	22.6716	22.6716	22.6716	22.6716	23.1084	23.3666	23.3666	23.3666	23.3666	23.3666	23.3666	23.7908	24.779	24.779	25.0799	25.0799	25.0799	25.0799	25.0799	25.1396	25.1396	25.4558	25.6905	25.4951
0	76.3806	72.7393	72.7393	58.1808	58.1808	58.1808	58.1808	58.1808	58.1808	58.1808	58.1808	61.0819	61.0819	61.0819	61.0819	63.1664	63.1664	63.1664	63.1664	64.707	64.707	64.707	65.2687	65.6506	65.8863	65.8863	65.8863	66.7083	66.7083	67.3944	67.3944	67.3944	67.3944	67.3944	67.3944	67.6314	68.0074	68.0074	68.0074	68.0074	68.0074	68.2129	68.2129	68.2129	68.2129	68.7095	70.3136	65.3146	65.3146
0	17.5214	16.6132	16.6132	16.6132	13.2665	10.0499	10.0499	10.0499	10.0499	10.0499	10.0499	10.0499	10.0499	10.0499	10.4403	10.4403	10.7238	10.7238	10.7703	10.7703	10.7703	11.0454	11.0454	11.3578	11.3578	11.3578	11.5758	11.7473	11.7473	11.9164	11.9164	11.9164	11.9164	11.9164	10.3441	9.8995	9.8995	9.21954	9.21954	9.21954	9.21954	9.21954	9.21954	9.27362	9.69536	9.69536	9.69536	9.69536	9.8995
0	37.108	36.0555	36.0555	33.3467	33.3467	33.3467	31.496	31.496	31.496	31.496	31.496	32.6803	33.1964	33.3467	34.4674	35.0428	36.0555	36.4006	36.4006	37.9605	37.9605	38.6523	38.8587	40.025	40.5216	40.5586	41.509	46.7868	49.1019	50.4579	62.7694	80.1187	110.86	110.86	115.884	140.104
0	155.84	155.84	155.84	149.8	149.8	106.184	106.184	105.252	104.714	104.714	63.5138	33.2415	33.2415	33.2415	32.218	27.1477	27.1477	27.074	25.7682	25.7682	19.8242	19.8242	19.8242	19.8242	19.8242	18.2757	18.2757	18.0278	18.0278	18.0278	18.0278	18.2757	18.2757	18.2757	19.3391	19.3391	19.3391	20.347	20.5426	21.2368	21.2368	21.587	21.587	21.587	20.6398	20.6398	20.6398	20.6398	20.6398
0	32.665	32.665	32.665	32.665	32.665	32.0156	26.0192	26.0192	26.0192	26.0192	26.0192	26.0192	26.4386	26.9258	26.9258	26.9258	26.9258	26.9258	28.6705	28.7054	28.7054	28.7054	29.7321	30.2985	30.2985	30.4302	30.4302	31.1609	31.1609	31.1609	31.3209	32.573	32.573	32.8177	32.8177	29.189	27.8029	27.8029	27.8029	27.8029	27.8029	29.0689	29.189	29.6142	29.3087	29.3087	29.3087	29.3087	29.3087
0	23.1948	19.0263	18.7883	18.7883	17.0294	13.6382	13.6382	13.6382	13.6382	13.6382	13.6382	13.6382	13.6382	14.1421	14.1421	14.1421	11.4455	11.4455	11.4455	11.4455	11.4455	11.4455	11.4455	11.7473	12.2474	11.225	10.8167	10.8167	10.247	9.69536	9.69536	9.69536	9.69536	9.69536	9.69536	9.69536	9.69536	10.0499	10.0499	9.43398	9.43398	9.43398	9.43398	9.43398	9.43398	9.8995	9.8995	9.8995	9.94987
0	70.3278	70.3278	70.3278	70.3278	70.3278	70.3278	70.3278	70.3278	70.3278	80.0062	76.0132	76.0132	76.0132	76.0132	76.0132	76.0132	76.0132	77.1816	77.7046	77.7046	77.7046	68.5055	65.7723	65.7723	65.7723	65.7723	65.7723	65.7723	65.7723	68.5055	68.5055	68.5055	68.942	68.942	68.942	69.3109	69.3109	69.3109	70.0143	70.3278	74.3303	75.06	77.2593	77.7239	77.7239	77.7239	78.2943	78.4219	80.1561
0	234.972	234.972	94.3928	49.7695	49.7695	39.4208	39.4208	39.4208	37.6563	37.6563	37.6563	37.6563	37.6563	39.4208	39.4208	43.4626	43.7836	48.3011	51.3517	58.9067	65.9545	73.8444	81.523	87.7781	87.7781	141.669	151	294.003	385.625
0	87.1149	82.9578	72.8903	65.261	65.261	65.261	65.261	65.261	65.261	65.261	65.681	69.8642	72.7049	79.3788	82.8613	82.9578	84.534	87.1149	88.1249	95.163	109.959	51.5461	51.5461	51.5461	51.5461	51.5461	51.5461	51.5461	51.5461	51.5461	65.4294	65.4294	102.22	114.604	121.12	129.707	130.284	121.186	116.185	116.185	116.185	106.047	92.1575	92.1575	91.433	84.5458	74.3303	74.3303	74.3303
0	18.4662	15.2643	14.4568	13.3417	10.0499	9.48683	9.48683	9.05539	9	9	9	9	9	9.05539	9.05539	9.48683	9.48683	9.48683	10.0499	10.4881	10.4881	10.4881	10.4881	10.6301	10.6301	10.6771	10.8628	10.8628	11.0454	11.1803	11.1803	11.1803	11.1803	11.1803	11.1803	11.1803	11.1803	11.1803	11.1803	11.3578	11.5758	11.6619	11.6619	11.6619	11.6619	11.6619	11.3578	11.3578	11.3578
0	22.8254	22.8254	19.0263	19.0263	19.0263	17.9444	17.72	17.72	17.72	17.72	17.72	17.72	17.72	19.0263	19.0263	18	18	18	18	18	18	18.412	17.7482	17.7482	17.7482	17.7482	18.6011	18.7883	19.3132	19.4165	19.6469	19.6469	19.6469	19.7231	19.8746	20.1494	20.1494	20.1494	20.2237	20.6155	20.6155	20.7364	20.7364	20.8567	20.8567	20.9284	21.1187	21.1187	21.2603
0	34.5398	32.5423	30.8221	26.5707	26.5707	26.5707	26.3059	25.7099	25.7099	25.7099	25.7099	26.3059	26.3059	24.779	24.779	24.779	24.779	24.779	24.779	26.4386	17.6918	17.6918	14.4568	12.6886	12.6886	12.6886	12.6886	12.6886	12.6886	12.6886	12.6886	13.3791	13.3791	13.3791	13.3791	14.0357	14.4222	14.4222	14.4222	14.3527	13.0384	13.0384	13.0384	13.0384	13.0384	13.0384	13.0384	13.0384	13.4907
0	59.3717	49.2544	49.2544	49.2544	43.909	22.1359	22.1359	22.1359	20.8327	15.748	15.748	15.748	15.748	15.748	15.748	15.748	15.748	15.748	14	14	15.7797	16.2788	14.7986	12.5698	12.5698	12.5698	11.6619	11.6619	11.6619	11.6619	11.6619	11.6619	11.6619	11.6619	11.6619	11.6619	11.8322	12.083	12.083	12.083	11.5758	11.225	11.225	11.225	11.225	11.225	11.5758	11.5758	11.6619
0	36.7287	32.8634	27.2764	24.779	24.779	22.6495	22.6495	22.6495	21.4243	21.4243	21.4243	21.4243	20.6155	20.6155	20.6155	20.6155	21.0238	22.6495	22.6495	22.6495	22.6495	18.5742	18.5742	14.7309	14.7309	14.7309	14.7309	14.7309	14.7309	13.6382	13.6382	13.6382	13.6382	13.6382	13.6382	15.5563	15.6525	15.6525	15.6525	15.843	16.0935	16.5529	16.5529	16.6733	16.6733	16.6733	16.0935	16.0935	16.0935
0	61.6928	61.6928	61.6928	49.8598	49.8598	49.8598	48	48	48	48	48	48	48	52.0096	52.2111	55.5338	55.5338	55.5338	44.9555	44.9555	33.6749	33.6749	33.6749	33.6749	33.6749	33.6749	33.6749	42.9418	44.9555	44.9555	47.5289	47.9375	48.6415	55.3624	55.3624	61.0574	62.8013	67.5426	72.5603	73	73.6003	79.5362	85.7963	92.5419	93.755	100.065	103.721	103.721	103.721
0	110.607	97.6576	72.2911	72.2911	72.2911	72.2911	72.2911	72.2911	72.2911	72.2911	73.1163	73.1163	73.1163	76.2234	80.2558	80.2558	81.5475	81.5475	81.7374	81.7374	81.7374	81.7374	81.7374	81.7374	81.7374	83.2226	87.0517	88.5777	83.9524	83.9524	83.9524	83.9524	83.9524	83.9524	83.9524	84.6936	84.6936	84.6936	84.6936	84.6936	86.8159	87.647	88.5777	82.9036	82.9036	82.9036	82.9036	82.9036	82.9036
0	410.564	264.464	63.7495	63.7495	42.4971	34.7707	34.7707	33.8378	32.8024	32.4654	30.3315	27.8747	27.8747	27.8747	27.8747	27.8747	30.3315	30.3315	30.3315	30.3315	31.3847	32.1559	32.1559	32.1559	32.1559	32.1559	32.1559	32.1559	32.5423	32.9393	32.9393	32.9393	33.4365	33.4365	33.8526	33.8526	33.8526	34.1906	34.1906	34.1906	34.1906	29.0172	29.0172	29.0172	29.0172	29.0172	29.0172	29.0172	31.9218
0	31.0805	31.0322	23.1084	23.1084	22.0454	22.0454	22.0454	22.0454	22.0454	22.0227	22.0227	22.0227	22.0227	22.0454	22.2935	22.9129	24.2899	24.2899	24.2899	24.5153	24.5153	24.5153	24.5153	21.5639	21.5639	21.5639	21.5639	23.3666	23.3666	24.2693	25.3377	25.632	25.807	25.807	25.807	25.807	25.807	26.1916	26.2488	26.5518	26.5518	26.5518	26.5518	26.5518	26.5518	26.5518	26.5518	27.0924	27.1293
0	29.2746	29.2746	29.2746	29.2746	21.6564	18.2757	16.7332	16.7332	16.7332	16.7332	16.7332	15.8114	15.8114	15.748	15.748	15.748	15.748	15.748	16.5831	16.5831	16.5831	16.5831	16.5831	16.5831	16.5831	16.7332	17.1172	17.1464	17.1464	17.1464	17.1464	17.4642	18.0555	18.2483	18.2483	18.2483	18.2483	18.2483	18.2483	18.2757	18.3848	19.3132	19.4422	19.8242	19.8242	19.8242	20.3224	20.6155	20.6155
0	15.5885	14.8661	14.8661	14.8661	12.2066	12.2066	12.2066	12.2066	12.2066	12.2066	12.7279	13.1909	13.7477	13.7477	14.1421	14.1421	14.1774	14.3527	15.1327	15.5242	16.6433	16.6433	16.6433	16.6733	16.6733	16.4317	16.0312	16.0312	16.0312	16.0312	16.0312	16.4317	16.4317	16.8226	17.1464	17.3205	17.3781	17.3781	17.4642	17.5784	17.7482	17.9444	17.0587	15.4272	14.4568	12.8841	12.8841	12.8841	12.8841
0	80.7094	80.7094	58.7707	51.1664	50.1996	48.9694	40.2741	40.2741	40.2741	40.2741	33.3766	26.7955	26.096	26.096	23.7276	21.9773	21.2132	21.2132	21.2132	21.0476	21.0476	21.0476	21.0476	21.0476	21.0476	21.0476	21.2132	21.5407	21.9317	21.9317	21.9773	22.1133	22.1133	22.8035	22.8035	22.8035	22.8035	22.8692	23.7276	23.8956	25.0799	25.318	25.4755	26.3818	26.7955	26.7955	26.7955	26.7955	26.7955
0	31.4643	29.3428	29.3428	29.3428	27.4773	27.4773	27.4773	27.4773	27.4773	27.4773	27.7489	20.2731	20.2731	20.2731	20.2731	20.2731	20.2731	20.2731	20.2731	20.2731	20.8087	21.4709	21.4709	23.2809	26.1916	27.3861	27.7489	27.8568	29.0861	29.2233	29.3428	30.1496	30.1496	30.6105	30.9031	30.9031	30.9354	30.9354	30.9354	31.0322	31.0644	31.5753	33.0151	33.6749	33.6749	33.6749	33.0303	25.7099	25.7099
0	21.0238	21.0238	18.7883	15.1658	15.1658	13.3417	13.3417	13.3417	13.3417	13.3417	16.0312	17.3494	17.3494	17.4929	17.7482	18.7883	18.8414	19.2354	19.2354	19.2354	19.2354	19.2354	20.0499	20.0499	20.0499	20.0499	20.0499	20.2485	20.4695	20.4695	20.4695	21	21	21	21.0238	20.8087	20.8087	20.8087	20.8087	20.8087	20.8087	20.8087	20.8087	21.0238	21.1187	21.2368	21.6333	21.6333	21.6333
0	66.0379	44.8776	44.8776	41.4005	41.4005	33.9706	33.9706	33.0757	33.0757	33.0757	33.0757	33.0757	32.6343	28.0891	28.0891	28.0891	28.0891	33.6155	33.6155	33.9706	38.2884	40.9268	41.4005	41.4005	42.2019	42.5911	44.3959	44.3959	46.6262	49.1019	45.3542	45.3542	35.5809	32.078	32.078	32.078	32.078	32.078	32.078	29.5635	29.5635	29.5635	29.5635	29.5635	29.5635	29.5635	31.4484	31.4484	33.3617
0	33.5559	33.5559	33.5261	33.5261	28.7054	28.6356	22.4054	22.4054	22.4054	22.4054	22.4054	22.4054	21.587	20.1494	20.1494	20.1494	20.1494	20.1494	20.1494	21.587	23.2164	22.7156	22.7156	22.7156	22.7156	22.7156	22.7156	21.9545	21.9545	21.9545	21.9545	21.9545	21.9545	22.2935	22.2935	22.2935	22.2935	22.2935	22.2935	22.2935	22.561	22.3383	22.3383	21.3776	21.3776	21.3776	21.3776	21.3776	21.3776
0	42.2493	41.6893	34.4529	32.5115	32.5115	32.5115	32.5115	32.5115	32.5115	32.5115	32.8329	33.3916	33.3916	33.3916	33.3916	33.8526	34.322	34.4529	34.4529	34.7131	31	31	25.4165	25.4165	25.4165	25.4165	25.4165	25.4165	26.5707	26.5707	26.5707	26.6458	26.3059	22.7376	22.7376	22.7376	22.7376	22.7376	22.7376	22.7376	22.7376	22.7376	23.8537	24.4131	26.3059	26.3059	26.3059	26.3059	26.5707
0	66.4605	66.4605	54.4151	42.9418	36.6879	34.2345	26.7955	25.807	21.2132	21.2132	21.2132	21.2132	20.1494	20.1494	20.1494	20.1494	20.1494	20.1494	20.1494	19.3907	18.2757	17.9165	17	15.5885	15.5885	15.5885	15.5885	15.5885	15.5885	16.3095	16.3095	16.4924	16.4924	16.4924	16.4924	16.5831	16.5831	16.6132	16.6132	15.6844	15.6844	15.6844	15.6844	15.6844	15.6844	16.4317	16.6132	16.6132	16.4012
0	23.0217	23.0217	21.9317	21.9317	21.9317	21.9317	21.9317	21.9317	21.9317	22.2261	21.2838	21.2838	19.6214	19.6214	19.6214	19.6214	19.6214	19.6214	19.6214	20.9045	20.9045	20.9045	21.2838	21.6795	22.2261	22.2261	22.2261	22.2261	22.2261	22.2261	22.2261	22.2261	22.2261	22.4722	22.5167	22.5167	22.5167	22.5167	22.5167	22.5167	23.0434	18.7083	18.7083	18.7083	15.5563	15.5563	15.5563	15.5563	15.5563
0	47.5184	45.4533	45.4533	45.4533	45.4533	45.4533	45.4533	45.4533	45.4533	46.5725	46.5725	46.5725	46.5725	46.5725	47.5184	41.2795	41.2795	41.2795	41.2795	41.2795	41.2795	41.4849	41.4849	36.1248	36.1248	35.609	35.609	35.609	31.9218	31.9218	31.9218	31.9218	31.9218	34.7275	34.7275	34.7275	34.7275	34.7275	35.609	35.609	35.7351	37.855	37.855	37.855	37.855	37.855	38.9487	39.3065	39.8999
0	18.1384	18.1384	18.1384	17.9165	17.9165	17.9165	17.4642	17.4642	17.4642	17.4642	17.4642	17.4642	17.9165	17.9165	18.1384	18.1384	18.1384	18.7883	18.7883	19	17.3781	17.3781	16.2788	16.2788	16.2788	16.2788	16.2788	16.2788	16.4012	16.4012	16.4012	16.8819	16.8819	17.2627	17.3781	17.3781	17.4642	17.4929	18.1659	18.412	18.4932	17.2916	17.2916	17.2916	17.2916	17.2916	17.2916	17.2916	17.3781
0	16.0312	16.0312	16.0312	15.5563	15.5563	13.6015	13.6015	13.6015	13.6015	13.6015	15.5563	15.5563	14.1421	13.6015	12.6886	12.0416	11.5758	11.5758	11.5758	11.5326	11.5326	11.5326	10.4881	10.4881	10.4881	11.5326	11.5326	11.7047	11.7047	11.7047	10.4881	10.4881	10.4881	10.4881	10.198	10.198	10.198	10.198	10.4403	10.4403	10.4403	10.4403	10.4403	10.4403	10.4881	10.6301	10.8628	11.225	11.4455
0	20.2731	19.8746	19.8746	18.8149	16.4924	16.4924	16.4924	16.4924	16.4924	16.4924	16.6433	16.6433	16.6433	16.6433	16.6433	16.7631	16.7631	16.7631	17	17	17	17.2337	17.2916	17.72	17.72	17.72	17.72	17.72	17.5214	17.5214	17.5214	17.5214	17.5214	17.5214	17.9722	18.2757	18.2757	18.2757	18.2757	15.5885	15.5885	15.5885	15.5885	16.6132	16.6132	16.6132	17.2916	17.2337	17.2337
0	129.592	129.592	112.401	46.2709	37.8682	37.8682	26.9258	26.9258	25.0799	25.0799	22.3607	22.3607	22.3607	22.3607	22.3607	22.3607	23.7065	23.7276	25.0799	25.1992	25.1992	26.1916	26.9258	27.313	27.4408	28.0713	29.6985	29.6985	32.3883	32.7719	34.5398	34.5398	34.5398	35.5668	36.2629	36.4006	37.027	37.027	37.027	44.8442	46.8402	40.2741	34.3802	34.3802	32.078	32.078	32.078	32.078	29.9833
0	148.037	139.918	90.7469	90.7469	90.7469	90.7469	81.1788	53.9444	24.0624	24.0624	24.0624	24.0624	24.0624	24.0624	24.0624	23.9583	23.9583	23.9583	23.9583	23.9583	24.0624	24.1039	25.865	25.9615	27.5681	27.5862	27.7489	27.7489	27.7489	27.9106	28.7054	29.8496	29.8496	29.8496	30.0998	30.0998	30.8221	31	31.5278	31.5278	31.5278	31.5278	32.6343	32.6343	32.6343	32.6343	32.6343	33.121	34.1467
0	53.7029	53.7029	51.7011	51.7011	51.7011	51.7011	43.8862	43.8862	43.8862	40.5093	40.5093	40.5093	40.5093	40.5093	40.5093	40.5093	42.4382	42.4382	42.4382	42.4382	42.4382	44.7325	45.1774	45.1774	45.2659	45.2659	45.3982	42.107	42.107	42.107	42.107	42.107	45.2327	45.2327	45.2327	45.2327	45.3982	45.3982	45.4423	45.4423	45.4423	46.3573	47.0425	47.0425	47.2652	47.2652	47.634	49.4065	49.4065
0	62.8967	62.8967	54.3047	50.8035	47.3814	47.3814	44.3396	44.3396	35.0143	32.8786	31.0161	31.0161	26.1151	26.1151	25.4558	25.4558	25.4558	25.4558	25.4558	21.3542	21.3542	21.3542	19.2354	19.2354	19.2354	19.2354	19.2354	18.3303	18.3303	17.72	17.72	17.72	17.4642	17.4642	17.4642	17.4642	17.4642	17.3781	17.3781	17.3781	17.3781	17.4642	17.72	18.4932	18.6815	18.8149	18.8149	19.1311	19.4165
0	57.81	46.0869	46.0869	36.8917	36.8917	35.819	35.819	35.819	32.0624	32.0624	30.4959	29.0861	29.0861	29.0861	29.0861	29.0861	26.7208	26.7208	26.7208	26.7208	26.7208	26.1343	26.1343	26.1343	26.1343	26.4953	24.7184	24.7184	26.3818	26.4953	26.4953	26.4953	27.074	28.0891	21.1896	21.1896	21.1896	21.1896	21.1896	17.2916	17.2916	17.2916	17.2916	17.2916	17.2916	18.8149	21.4009	21.4243	21.5639
0	54.2402	33.0303	33.0303	33.0303	31.3847	31	27.2213	26.0384	26.0384	26.0192	24.4949	24.4949	24.1868	24.1868	24.1868	24.1868	24.1868	24.4949	24.4949	24.4949	23.9374	23.9374	23.0868	22.7156	22.7156	22.7156	22.7156	22.7156	22.7156	22.4944	21.4709	21.4243	20.7364	20.7364	18.4662	18.4662	18.4662	18.4662	18.4662	19.3391	20.4939	20.6398	21.4243	21.4709	21.4709	21.7715	21.9545	22.4944	22.8254
0	32.2645	30.8707	30.8707	30.8707	30.8707	30.8707	28.8617	28.8617	28	28	28	24.8395	24.8395	23.9583	23.9583	22.2261	18.8414	18.8414	18.8414	18.8414	18.8414	17.4642	17.4642	17.4642	17.3205	17.3205	17.3205	16.7929	16.7929	16.7929	16.7929	16.7929	17.0587	17.0587	17.0587	17.3205	17.3205	17.3781	16.7631	16.7631	16.7631	16.7631	16.7631	16.7631	16.7631	16.7631	17.4929	17.4929	17.4929
0	47.2123	45.9783	43.4281	43.4281	43.4281	39.2173	39.2173	38.2623	38.2623	38.2623	37.7492	37.7492	37.7492	37.7492	33	33	33	33	33	37.6829	37.6829	37.6829	38.2623	36.0278	36.0278	36.0278	35.3553	31.3847	31.3847	31.3847	31.3847	29.9833	29.9833	29.9833	28.3019	28.3019	28.3019	28.3019	28.3019	27.0924	24.3721	22.6495	22.383	22	21	18.2757	18.2757	16.4012	16.4012
0	29.4279	25.807	25.807	25.807	21	21	21	21	19.7231	19.7231	19.7231	19.7231	19.7231	19.7231	21	22.1585	22.561	22.8254	23.6854	24.0416	24.1247	24.1247	24.1247	23.1517	23.1517	21.7486	21.7486	21.7486	21.7486	21.7486	21.7486	22.3383	22.3383	22.4499	22.4499	23.1517	21.1187	21.1187	24.1247	24.1247	24.1247	24.1868	24.1868	24.3311	24.5153	24.5357	24.5357	24.5357	24.5357
0	56.9298	56.9298	56.9298	56.9298	48.4665	47.8121	34.3657	31.4006	26.4764	25.3377	25.3377	25.3377	25.3377	25.3377	25.3377	25.3377	26.4764	26.4764	25.4951	25.4951	25.4951	25.4951	25.4951	25.4951	25.4951	25.9422	25.9422	25.9422	25.9422	25.9422	26.1725	26.3059	26.4008	26.4008	26.6458	26.6458	26.6458	26.7395	26.7395	26.9444	27.7669	28.178	28.178	28.3019	28.4605	28.8617	29.0172	29.5973	29.8161
0	28.5132	26.7021	26.7021	26.7021	22.9129	21.9317	21.9317	17.9722	17.9722	17.9722	17.9722	17.9722	17.9722	17.9722	18.4662	19	20.5913	21.2132	21.2132	21.2132	21.4709	21.4709	21.8632	22.1359	19.5192	18.9737	18.9737	18.9737	16.8819	16.8819	16.8819	16.8819	16.8819	16.8819	17.2337	17.2337	17.2337	16.5529	16.5529	16.5529	16.5529	16.5529	16.5529	16.5529	17.2047	17.2047	15.843	15.843	15.843
0	77.1103	72.2496	67.2756	67.2756	67.2756	67.2756	57.6281	48.5489	48.5489	48.0521	43.0581	35.9722	35.9722	35.9722	35.9722	35.9722	35.9722	35	30.7571	30.7571	30.7571	30.7571	30.7571	30.7571	30.7571	30.7571	31.0805	32.0624	28.4956	28.2312	28.2312	25.1992	25.1992	25.1992	25.1992	25.1992	25.1992	26.2679	26.2679	26.2679	26.2679	26.2679	26.2679	26.2679	27.2213	27.313	27.4955	26.8887	26.8887
0	143.066	107.731	101.833	101.833	97.067	97.067	97.067	97.067	84.0179	84.0179	84.0179	84.1546	84.1546	84.1546	84.1546	84.1546	84.1546	92.2497	100.295	101.833	106.499	108.319	110.598	110.869	113.723	108.724	72.7599	72.7599	69.4694	52.1344	52.1344	46.7654	45.7056	43.2782	43.2782	41.0122	41.0122	41.0122	41.0122	41.0122	41.0122	41.0122	41.0122	31.8904	31.8904	31.8904	31.8904	31.8904	31.8904
0	35.3553	35.3553	35.3553	35.3553	35.3553	35.3553	35.1852	35.1852	35.1852	35.1852	35.1852	35.3553	35.3553	36.0555	36.0555	36.0555	36.0555	37.6962	37.6962	38.0132	38.0132	38.0263	38.0263	38.0263	38.3406	38.3406	38.3406	39.6485	39.9124	41.3401	41.3401	41.3401	41.3401	41.3401	41.7013	41.7013	41.7852	41.7852	41.821	41.821	41.821	41.821	41.821	39	37.4433	37.4433	37.4433	36.3593	36.3593
0	57.2538	52.8204	35.8608	35.3412	33.5261	29.1376	29.1376	29.1376	29.1376	29.1376	29.1376	29.1376	29.4958	29.6816	29.6816	29.6816	30.6268	30.6268	30.6268	30.7896	30.7896	30.7896	31.0322	30.7571	30.7571	30.7571	30.7571	30.7571	30.7571	32.249	32.4191	33.5261	37.3765	38.2753	38.4448	39.975	40.3609	40.5216	40.5216	40.5216	40.5216	40.5709	41.0122	37.054	34.1028	34.1028	32.45	30.4795	30.4138
0	24.5153	22.383	20.6155	20.6155	20.5913	20.5913	20.5913	20.5913	20.5913	20.5913	20.5913	20.5913	20.6155	21	21	21	19.3132	19.3132	18.5742	16.5529	14.7986	14.7986	14.7986	14.7986	14.7986	14.7986	14.7986	13.9284	13.9284	13.4907	13.4907	13.3041	12.6491	12.6491	12.6491	12.6491	12.6491	13.3041	13.4907	13.9284	13.4907	13.4907	13.4907	13.4907	13.6015	13.6015	13.6015	13.6015	13.7477
0	66.7608	66.7608	66.7608	55.7584	55.7584	55.7584	55.7584	54.0463	54.0463	48.6724	48.6724	45.607	43.5086	43.5086	43.5086	43.5086	43.5086	43.5086	43.5086	43.7379	55.1181	55.1181	63.1348	63.6082	66.7608	66.7608	65.7723	65.7723	50.7247	48.7545	48.7545	48.7545	48.7545	46.3357	46.3357	44.486	43.1161	43.1161	43.1161	43.1161	43.1161	42.8719	42.8719	37.6696	37.6696	37.6696	37.6696	41.4005	41.4005
0	48.2079	48.2079	48.2079	48.2079	43.0116	43.0116	41.7852	38.3797	38.3797	38.3797	38.3797	38.3797	38.3797	39.4462	40.0125	40.0125	40.0125	40.0125	40.0125	41.4849	43.3935	45.7602	45.7602	46.1519	46.2709	47.5395	47.6865	48.0937	48.0937	48.0937	48.2286	52.7731	53.2259	55.4707	55.5518	55.5518	55.5518	52.2398	30.1496	30.1496	30.1496	30.1496	30.1496	30.1496	30.1496	29.1376	27.2764	27.2764	27.2764
0	41.2795	41.2795	41.2795	41.2795	41.2795	41.2795	27.4773	27.4773	27.4773	27.4773	27.313	27.313	24.4336	24.4336	22.8254	22.1133	22.1133	22.1133	22.1133	22.8254	22.8254	22.383	22.383	19.2614	19.2614	19.2614	18.868	16.7631	16.0935	16.0935	16.0935	16.0935	16.0935	16.0935	16.0935	16.0935	16.7631	16.7631	17.0294	19.0263	22.383	22.383	22.8254	22.8254	22.8254	23.2809	23.2809	24.0208	24.1039
0	34.3366	26.0384	23.5372	23.5372	23.4307	22.8035	22.8035	22.8035	19.3391	19.3391	17.2047	17.2047	17.2047	17.2047	17.2047	17.2047	17.2047	17.2047	17.3494	17.3494	17.3494	17.3494	17.72	18.0278	18.1384	18.1384	18.1384	18.1384	18.0555	18.0555	18.0555	18.0555	18.0555	17.72	17.72	15.3623	15.3623	15.3623	15.1327	15.1327	15.1327	15.1327	15.1327	15.1327	14.8997	14.8997	14.8997	14.8997	14.8997
0	30.2324	30.2324	30.2324	30.2324	30.2324	30.2324	30.2324	27.9285	26.4764	26.4764	26.4764	26.4764	21.4009	21.4009	21.4009	21.4009	21.4009	21.4009	21.4009	22.1359	22.1359	22.1359	21.4709	21.4709	19.7231	17.3781	13.1909	13.1909	13.1909	13.1909	13.1909	13.1909	13.1909	13.1909	13.1909	13.9642	13.9642	13.9642	14.2478	14.2478	14.2478	14.2478	14.2478	14.7648	14.7986	15	15	15	15
0	63.3482	59.0424	59.0424	58.2151	51.923	51.923	51.923	51.923	51.9038	50.7247	48.6313	48.6313	48.6313	48.6313	49.6588	50.7247	50.7247	51.3128	51.3128	51.3128	52.4404	52.792	52.792	52.792	52.792	53.6004	53.6004	47.1381	46.3681	46.3681	46.3681	45.5192	45.5192	42.6497	42.6497	42.6497	45.5192	46.2385	46.2385	46.2385	44.5758	42.3438	42.3438	37.054	37.054	37.054	37.054	36.5103	36.5103
0	18.8414	18.8414	18.412	18.412	18.3848	18.3848	18.0555	18	15.1327	15.1327	15.1327	15.1327	14.0712	14.0712	14.0712	14.0712	14.0712	14.1774	14.2478	14.2478	14.3527	15.1327	15.1327	14.4568	14.4568	14.4568	14.4568	14.4568	14.4568	14.4568	14.4568	14.4568	14.4568	14.4568	14.6287	14.6287	14.6287	14.6287	13.4164	13.3791	13.3791	13.3791	13.3791	12.7671	12.7671	11.5758	11.5758	11.0454	11.0454
0	89.4986	78.3454	62.2736	60.1498	60.1498	54.3323	54.3323	54.3323	54.3323	54.3323	54.3323	52.8394	51.8941	50.1199	50.1199	44.1588	44.1588	44.1588	44.1588	44.1588	44.1588	44.1588	44.1588	45.4753	45.4753	45.4753	45.4753	45.4753	46.2493	46.5296	46.2817	46.2817	46.2817	45.4643	43.1509	43.1509	41.7852	41.7852	41.7852	41.7852	41.7852	41.7852	41.7852	41.821	41.821	42.0833	43.0116	43.0116	43.0116
0	35	35	35	35	33.6155	30.6757	30.6757	30.6757	30.6757	30.6757	30.6757	30.6757	32.7719	33.0303	33.0606	34.5832	34.5688	34.5688	34.5688	34.5688	34.5688	33.121	33.121	33.121	33.121	33.121	33.121	33.3017	33.3017	35	35	35.2987	35.3553	35.5246	36.0139	36.3731	36.3731	36.7423	36.8917	37	37.8682	38.2099	38.4448	38.8973	39.37	39.37	39.37	39.37	39.8372
0	69.5342	51.8652	43.6005	43.6005	43.6005	43.6005	40.1123	40.1123	40.1123	40.1123	37.1753	37.1753	37.1753	37.1753	37.1753	37.2827	31.9687	30.5614	30.0832	29.6142	29.6142	28.1603	28.1603	28.1603	28.1603	28.1603	28.3019	28.3019	28.3019	29.6142	29.6142	28.3196	28.3196	28.0357	28.0357	28.0357	28.0357	28.0357	28.0357	27.3679	27.3679	27.3679	27.3679	27.7489	28.3373	28.6007	29.7321	29.9666	29.9666
0	80.1686	77.6273	68.0147	60.597	57.28	39.7115	37.3765	37.3765	36.7287	35.242	35.242	30.5614	30.5614	30.5614	30.5614	30.5614	30.5614	30.5614	25.7294	25.7294	25.7294	25.7294	26.7021	30.1662	30.7409	30.7409	30.7409	31.3847	31.4166	31.4166	31.9218	32.078	29.1719	27	27	27	27	25.4755	25.4755	25.4755	25.2587	25.02	25.02	25.02	23.7487	23.7487	23.7487	23.7487	20.0499
0	23.2164	22.6495	22.6495	22.6495	22.6495	22.6495	22.1133	22.1133	22.1133	22.1133	22.1133	22.4944	21.2838	21.2838	21.2838	21.2838	21.2838	21.2838	21.2838	21.8403	21.8403	22.1585	22.1585	22.1585	22.4944	22.4944	22.4944	22.4944	22.4944	22.6495	23.0217	23.2164	19.4165	19.4165	19.4165	19.4165	19.4165	19.4165	19.4165	23.2164	21.7715	21.7715	21.7715	21.7715	23.2809	23.4307	23.4307	23.5372	23.5584
0	51.049	37.0135	22.1359	18.6011	16.2481	16.2481	14.8997	14.8997	14.8997	14.8997	14.8997	14.8997	16.2481	16.2481	16.2481	16.2481	15.3297	15.3297	15.3297	14.1774	14.1774	14.1774	14.1774	14.1774	14.1774	14.1774	16.0935	16.0935	16.0935	16.0935	16.4012	16.4012	16.5227	16.5227	16.5227	16.5227	16.5529	16.5831	16.5831	16.5831	16.5831	16.5831	16.5831	16.8226	16.8226	17.0587	17.2337	17.2337	17.2337
0	119.382	99.2673	99.2673	69.0652	69.0652	69.0652	69.0652	69.0652	62.0403	61.327	50.4083	50.4083	50.4083	50.4083	50.4083	45.4423	45.4423	45.4423	45.4423	43.0116	43.0116	40.2119	40.2119	40.2119	40.2119	37.6298	37.6298	37.6298	37.6298	40.2119	40.2119	40.4722	41.2189	41.2189	41.2432	41.2432	41.2432	41.2432	42.5676	43.0116	43.1161	43.1161	43.1161	43.1161	45.6618	48.2079	48.3115	48.3115	48.3115
0	31.0644	29.2062	28.3725	28.3725	28.3725	26.4386	26.4386	26.4386	26.4386	26.4386	23.8956	23.8956	18.8414	17.5499	17.5499	17.5499	17.5499	17.5499	17.5499	17.5499	18.8414	19.2354	19.2354	19.2354	19.5192	20.7364	20.7364	21.4243	21.9545	23.7276	23.7276	23.7487	24.2899	24.6982	24.6982	24.6982	24.6982	25.1794	25.5539	25.3969	20.4206	20.4206	20.4206	20.4206	20.4206	20.4206	20.4206	19.6723	19.3132
0	50.2494	50.2494	45.31	35.4542	34.5398	27.037	22.2261	22.2261	22.2261	22.2261	21.9545	21.9545	21.9545	21.9545	21.9545	26.3249	26.4764	26.4764	26.4764	26.4764	26.6833	27.037	27.037	27.074	27.3861	27.3861	27.5862	26.5707	25.807	25.807	25.807	25.807	25.807	25.807	25.807	23.3666	18.3576	18.3576	18.3576	18.1384	13.784	13.784	13.784	13.784	13.784	13.784	16.6733	16.7631	16.7631
0	21	19.2614	17.5499	15.5563	13.6015	13.1909	13.1909	12.083	12.083	12.083	11.3137	11.3137	9.43398	9.43398	9.43398	9.43398	9.43398	9.43398	9.43398	9.43398	10.0995	10.0995	10.0995	10.247	10.247	10.247	10.247	10.247	9.43398	8.24621	8.24621	7.81025	7.81025	7.81025	7.81025	7.81025	7.81025	7.81025	8.24621	8.30662	8.30662	8.66025	8.66025	8.66025	8.77496	8.77496	8.77496	8.77496	8.77496
0	32.3883	27.037	26.9072	24.6779	24.6779	24.6779	24.6779	24.6779	24.6779	24.6779	24.9399	24.8998	20.7364	20.7364	20.7364	20.7364	20.7364	20.7364	21.4243	22.561	22.561	24.6982	24.6982	24.6982	24.6982	24.6982	24.6982	24.6982	24.6982	24.6982	24.6982	24.8998	24.8998	24.8998	25.02	25.318	25.9808	26.1916	24.779	24.779	24.779	24.779	24.779	24.779	24.779	24.779	25.4951	24.3516	24.3516
0	90.0722	67.1267	54.7905	52.7447	52.7447	52.7447	49.366	49.366	49.366	48.7237	48.7237	45.618	45.618	45.618	45.618	45.618	45.618	45.618	45.618	45.618	43.2204	43.2204	43.2204	39.3065	36.0555	35.1852	35.1852	35.1852	35.1852	35.1852	35.1852	35.1852	36.0555	36.0555	36.0555	38.092	38.092	38.092	38.6911	39	39	39.3065	39.3065	39.3065	40.2119	40.0125	37.0675	34.4674	34.4674
0	35.3553	35.3553	33.4813	33.4813	33.4813	32.9545	32.9545	32.9545	32.9545	32.9545	31.241	31.241	31.241	30.3809	28.8791	28.8791	28.8791	28.8791	28.8791	28.9482	28	28	28	28	28	28	28.3373	28.3373	28.6705	28.6705	28.6705	27.9643	27.1477	27.1477	27.1477	27.1477	27.1477	27.1477	27.9643	26.9815	21.5639	20.8327	20.8327	20.8327	20.8327	20.8327	20.8567	20.8567	20.8567
0	41.3763	37.6431	30.692	30.0167	30.0167	29.4788	23.4521	23.4521	21.1896	21.1896	21.1896	20.664	20.664	20.664	20.664	21.1896	21.1896	21.1187	20.2485	20.2485	20.2485	20.2485	20.2485	20.2485	20.2485	20.2485	21.1187	21.1187	21.4709	21.3542	20.6398	20.6398	19.6977	19.6977	19.3391	19.3391	19.3391	19.3391	19.3391	19.3391	19.6977	17.72	17.4929	17.4929	17.4929	17.4929	17.4929	17.4929	15.5885
0	193.502	156.608	123.754	97.103	89.8944	89.8944	89.8944	88.4703	62.0161	52.5547	52.5547	52.5547	52.5547	52.5547	46.0869	46.0869	46.0869	44.0114	44.0114	44.0114	43.8292	43.8292	42.1545	42.1545	42.1545	42.1545	44.9667	46.0435	46.0435	46.0435	46.0435	46.0435	46.5296	47.1805	47.1911	47.8644	47.8957	50.05	50.05	50.05	49.051	49.051	42.6146	42.6146	42.6146	41.2432	41.1582	39.8623	39.8623
0	77.4984	66.053	63.206	49.93	43.0465	43.0465	42.0951	41.0488	32.5883	32.5883	32.5883	31.1609	31.1609	31.1609	29.7658	24.779	24.779	23.1517	23.1517	20.7123	20.7123	20.7123	20.7123	20.7123	21.2838	21.2838	21.2838	22.383	22.8473	22.8473	22.8473	22.8473	22.8473	23.1517	24.0416	24.0416	24.0416	24.0416	24.3721	24.3721	24.779	24.779	25.02	25.318	26.3439	26.3439	26.3439	26.3439	26.6458
0	50.05	43.0233	30.2655	13.1149	13.1149	13.1149	13.1149	13.1149	13.1149	13.1149	13.1149	13.1149	13.784	13.1529	13.1529	13.1529	13.1529	13.1529	13.1529	13.1529	13.7477	13.784	14.1774	14.7309	14.7309	15.2643	15.2643	15.2971	15.5563	15.6205	14.4914	14.4914	13.3791	13.3791	12.5698	12.5698	12.5698	12.5698	12.5698	12.5698	13.3791	13.3791	13.3791	13.4536	13.5647	14.0712	14.2127	14.2127	14.2127
0	37.55	37.55	34.0294	31.4006	29.0345	29.0345	29.0345	29.0345	29.0345	29.0345	29.0345	29.0345	29.2233	29.2233	29.2233	29.2233	30.5614	31.4006	32.8938	32.2955	27.3679	27.3679	27.3679	27.3679	27.3679	27.3679	27.3679	28.3019	28.3019	28.3019	28.3019	28.7228	29.0861	29.4279	29.4279	29.5466	29.8831	30.2324	30.7409	30.7409	30.7409	30.7409	31.1448	31.1448	31.209	31.4484	31.6702	31.209	31.209
0	51.3517	41.5452	39.0896	32.6956	28.7402	26.2869	25.4951	25.4951	25.4951	19.799	19.799	19.799	18.4662	17.2047	17.2047	17.2047	17.2047	17.2047	17.2047	17.6918	17.6918	16.1555	16.1555	14.2829	13.9284	13.3417	13.3417	13.3417	13.3417	12.083	12.083	12.083	12.083	12.4499	12.4499	12.4499	12.4499	12.4499	12.4499	12.8062	13.1909	13.1909	13.1909	13.1909	13.3041	13.3417	13.3417	13.7477	13.7477
0	37.2827	28.8791	28.0357	23.7065	22.3383	22.3383	20.9762	20.9762	20.9762	20.9762	20.9762	20.9762	21.2368	21.2368	21.2368	21.2368	21.2368	21.6102	21.6102	21.6102	21.7256	21.7945	20.0998	20.0998	20.0998	20.2237	20.2731	21.4243	22.0454	22.0454	22.0454	22.0454	22.1359	22.2935	22.2935	22.3383	22.3383	22.7596	23.1517	23.3238	23.3238	23.4307	23.4307	23.5584	23.5584	23.6643	23.6643	23.6643	20.0499
0	32.9848	29.0172	23.9583	23.9583	18.7883	18.7883	18.7883	18.7883	16.6433	16.6433	16.6433	16.6433	16.6433	16.6433	17.1464	20.1246	18.6279	18.6279	18.6279	18.4932	18.4932	18.4932	18.4932	18.4932	18.4932	20.1246	20.1246	21.0238	22.561	22.8473	23.1733	23.9583	23.9583	23.9583	23.9583	23.9583	23.9583	23.7908	23.7908	23.7908	23.7908	23.7908	23.9583	23.9583	24.2074	24.2074	25.4755	25.4755	26.7208
0	121.017	121.017	121.017	117.248	80.486	80.486	76.4853	76.4853	76.1249	63.8201	51.9711	51.9711	51.9711	51.9711	50.8035	48.9183	48.9183	48.9183	48.5386	48.5386	48.5386	48.5386	56.1249	56.1249	56.1249	56.1783	56.1783	68.0955	72.7942	48.8774	48.8774	48.8774	48.8774	48.8774	48.8774	47.3392	47.3392	47.3392	47.3392	47.3392	46.0869	46.0869	46.0869	46.0869	46.0869	47.3392	47.676	47.676	47.676
0	172.377	132.793	132.793	115.728	115.728	93.0967	93.0967	87.5785	87.5785	87.5785	87.5785	84.7231	83.6361	83.6361	81.8474	81.8474	81.8474	81.8474	81.8474	81.8474	82.5106	83.6361	83.6361	84.7231	84.7231	84.7231	85.1704	87.5785	87.5785	89.5935	89.5935	89.5935	90.4102	90.4102	90.5318	86.9137	84.7231	78.0128	78.0128	78.0128	72.0417	72.0417	72.0417	72.0417	78.0128	78.0128	78.0128	78.0128	86.3655
0	133.57	94.8736	94.8736	94.8736	94.8736	90.305	81.6395	79.2591	68.2569	68.2569	68.2569	68.2569	68.2569	68.2569	68.2569	79.2591	79.2591	79.2591	81.6395	88.5494	88.5494	94.8736	94.8736	94.8736	94.8736	88.1646	88.1646	88.1646	88.1646	88.1646	90.3604	83.0241	83.0241	71.617	71.617	71.617	71.617	71.617	73.8715	75.4983	75.4983	75.4983	75.4983	75.4983	77.3951	77.3951	81	84.9529	90.2774
0	108.503	93.0107	74.4312	73.2803	58.8982	58.8982	58.8982	58.8982	58.8982	58.8982	58.8982	58.8982	68.4544	68.4544	69.8785	69.8785	71.0211	73.2803	73.5187	73.7835	74.4312	74.4312	80.3181	82.0427	83.2947	84.4038	84.4038	84.4038	84.4038	84.9588	81.2034	81.2034	81.2034	81.2034	81.3204	84.9588	84.9588	85.2174	85.5219	86.2728	86.5852	86.5852	88.0965	88.0965	89.2468	89.2917	89.3085	90.0944	90.5649
0	88.8032	72.0069	66.5432	66.5432	59.8916	59.8916	50.1199	50.1199	50.1199	50.1199	50.1199	50.1199	50.1199	52.4023	52.4023	52.4023	51.7107	51.7107	51.7107	51.264	51.264	44.4635	41.821	33.2566	29.4279	29.4279	29.4279	29.4279	29.4279	29.4279	30	31.6386	32.9848	32.9848	37.1753	44.8219	45.4973	48.0208	47.2546	47.2546	40.3113	37.9605	37.9605	37.9605	31.6544	29.8329	29.8329	29.8329	29.8329
0	102.308	79.712	76.4853	75.3724	64.5678	64.5678	64.5678	64.5678	64.5678	64.5678	64.6065	66.7158	66.7158	67.5944	67.6018	67.6018	59.5315	59.5315	59.5315	59.5315	59.5315	59.5315	59.5315	59.5315	60.8194	61.9758	61.9758	61.9758	62.7853	63.5689	63.5689	63.5689	63.5689	68.2495	68.2495	68.2495	70.5195	70.5195	70.5195	70.5195	72.208	72.9794	73.7835	73.7835	73.7835	75.3724	75.3724	75.4785	76.4264
0	73.9324	73.9324	73.9324	73.9324	73.9324	73.9324	73.9324	73.9324	73.9324	76.1183	76.1183	76.1183	76.1183	76.3282	77.2399	79.6994	79.6994	79.6994	80.0812	80.7775	80.7775	80.7775	80.7775	80.7775	81.0062	81.0062	81.0062	83.4086	83.4086	83.4086	83.4086	73.7699	73.7699	73.7699	73.2735	73.2735	71.645	63.1585	63.1585	63.1585	65.123	66.1891	73.2735	76.857	78.8289	78.8289	78.8289	80.9444	80.9444
0	115.758	109.572	92.293	90.978	90.978	90.978	90.978	83.2887	83.2887	83.2887	71.1618	71.1618	71.1618	71.1618	71.1618	68.884	67.0075	67.0075	67.0075	67.0075	67.0075	67.0075	69.2676	71.0493	71.0493	71.0493	77.7303	77.7303	77.7303	78.0256	78.0256	78.0256	78.5239	78.5239	78.5239	82.1219	82.3225	82.3225	69.2098	69.2098	69.2098	69.2098	69.2098	69.2098	69.2098	75.3525	75.3525	75.3525	75.3525
0	91.1098	91.1098	91.1098	84.2496	84.2496	84.2496	84.2496	84.2496	84.2496	85.8487	89.8944	91.1098	91.1098	91.1098	92.9193	75.4983	75.4983	75.4983	70.2424	64.6297	64.6297	64.6297	64.6297	61.2699	40.9145	40.9145	40.9145	40.9145	40.9145	40.9145	40.9145	40.9145	42.8135	43.4626	46.9148	47.0425	47.0425	51.2348	54.6535	54.6535	60.4235	64.6297	64.6297	65.7039	66.1891	66.5582	66.7158	67.3869	67.3869
0	72.4224	66.9776	66.9776	51.0784	40.8044	40.8044	40.8044	34.4529	34.1321	34.1321	34.1321	34.1321	34.1321	34.4529	37.6696	37.6696	46.7868	46.7868	48.518	54.3507	65.4676	65.582	69.2026	80.7527	83.5823	87.6584	95.3467	98.4937	98.5647	99.2925	102.357	108.167	108.167	108.167	108.467	101.064	101.064	101.064	96.8814	85	85	85	85	85	85	85	85	87.046	88.9157
0	305.252	199.213	199.213	105.005	105.005	93.1075	93.1075	93.1075	93.1075	93.1075	88.0114	88.0114	78.8226	78.8226	78.8226	77.9872	76.0329	65.7343	65.7343	65.7343	65.7343	65.7343	65.7343	68.884	68.884	68.884	68.775	61.4003	59.5483	59.5483	59.5483	47.1911	47.1911	47.1911	47.1911	47.1911	47.1911	47.1911	50.3786	60.4401	60.4401	60.4401	60.696	68.884	68.1175	68.1175	68.1175	68.1175	68.884
0	87.1436	87.1436	84.9765	75.5381	66.6783	66.6783	58.9406	58.9406	58.9406	58.9406	58.9406	58.9406	61.8223	62.8013	62.8013	62.8013	62.8013	62.8013	66.6783	66.6783	66.6783	68.4763	68.4763	62.2977	61.9193	61.9193	61.9193	57.3847	57.3847	57.3847	57.3847	53.5257	53.5257	53.5257	53.5257	53.5257	57.3149	57.3149	57.3149	57.3149	57.3149	57.3847	57.4978	57.7062	61.0328	61.0328	61.6847	61.6847	61.7252
0	79.0063	77.5758	68.8186	61.0819	61.0819	61.0819	61.0819	61.0819	61.0819	61.0819	61.6604	62.466	68.8186	69.7711	41.6293	41.6293	41.6293	39.2173	39.2173	38.9102	38.9102	38.9102	38.9102	39	39	36.7015	36.7015	36.7015	36.7015	36.7015	37.3765	39.2173	41.6293	41.7133	41.7133	41.7133	41.7133	42.8369	42.8369	42.8369	42.8369	43.1045	43.1045	43.1045	43.1045	43.1045	47.2123	47.2123	47.55
0	133.78	96.6075	91.5478	91.5478	91.5478	91.5478	79.9812	79.9812	76.092	67.2756	64.6684	59.5147	59.5147	55.7136	55.7136	53.9815	53.9815	53.9815	53.9815	55.7136	56.4004	56.4004	56.4004	56.4004	56.4004	58.2151	58.2151	58.2151	58.2151	58.2151	58.6003	59.5147	59.8832	59.8832	59.8832	62.3939	62.3939	62.3939	62.3939	62.3939	64.6684	65.8559	66.0681	66.0681	66.0379	54.4151	54.4151	54.4151	54.4151
0	52.0865	52.0865	44.6094	44.6094	44.6094	44.6094	44.6094	44.6094	44.6094	44.6094	44.2719	44.2719	42.1545	42.1545	42.1545	42.1545	42.1545	42.1545	43.9545	46.3033	46.3033	46.3033	46.3033	46.3033	46.3033	46.3033	46.3033	46.6262	46.7974	46.9042	48.2183	48.2286	44.238	44.238	44.238	42.4264	42.4264	42.4264	42.4264	42.4264	43.0581	40.1622	40.1622	40.1622	40.1622	40.1622	40.1622	40.6694	43.0581
0	68.9928	64.6838	53.301	50.3686	35.5246	34.3802	33.0151	29.4279	29.4279	29.4279	29.4279	29.4279	29.4279	29.4279	29.5804	30.4302	30.4302	31.0644	31.0644	31.5595	29.6985	29.6985	29.6985	27.5862	26.7021	23.4307	23.4307	23.4307	23.4307	23.4307	23.4307	31.5595	31.5595	32.2645	32.5269	34.1467	34.1467	34.4529	35.1852	35.5246	36.4143	36.8782	38.6523	38.704	38.7556	38.7556	40.3609	40.8167	40.9023
0	232.456	201.052	173.188	112.818	112.818	110.928	104.254	104.254	90.6422	51.1957	51.1957	48.7442	47.55	44.8442	44.486	44.486	44.486	44.486	44.486	44.8442	44.8442	47.55	51.1957	51.3517	51.3517	51.3517	53.5724	55.9553	58.6771	60.2163	61.6198	68.2422	68.2422	69.6491	70.1285	74.5721	75.1532	75.2396	76.6159	78.0577	79.6555	79.6555	79.6555	79.6555	80.7527	81.1049	81.1049	84.1011	84.1011
0	85.872	85.872	74.2765	64.3894	64.3894	62.849	62.849	62.849	62.849	62.849	62.849	67.6314	73.6071	74.2765	75	83.5823	86.6083	78.2432	46.4112	46.4112	46.4112	46.4112	46.4112	46.4112	46.4112	45.0111	45.0111	45.0111	45.0111	45.0111	45.0111	43.2897	43.2897	43.2897	43.2897	45.1885	45.1885	45.1885	45.2769	45.2769	45.2769	46.2385	49.8197	52.4786	52.5642	46.422	46.422	46.422	46.422
0	73.8647	69.1086	48.6724	48.6724	48.6724	44.9667	40.9023	38.6394	38.6394	38.6394	38.6394	33.2415	28.2489	28.2489	28.2489	27.0924	27.0924	27.0924	27.0924	27.0924	27.0924	28.2489	28.2489	28.7576	28.8097	26.4764	24.0832	24.0832	20.8087	20.8087	20.8087	20.8087	20.8087	20.8087	21.3542	21.3542	21.3542	21.3542	21.8403	22.8254	22.8254	22.8254	22.6495	22.6495	22.6495	22.6495	22.6495	22.6495	22.561
0	78.4347	59.2706	56.4447	56.4447	56.4447	51.5752	51.5752	49.7695	49.7695	49.7695	42.3084	42.3084	42.3084	42.3084	42.3084	42.3084	39.4462	39.4462	39.4462	39.4462	39.4462	39.4462	39.4462	42.5911	40.0125	40.0125	40.0125	40.0125	40.0125	41.6293	42.638	43.6463	43.6463	43.6463	43.6463	43.6463	43.9318	43.9318	43.9318	44.6878	44.833	44.9222	44.9222	44.9222	44.9222	44.9222	45.2659	44.317	43.1161
0	99.3479	92.957	86.6833	86.6833	81.4002	81.4002	81.4002	81.4002	81.4002	81.4002	81.4002	81.4002	81.4002	81.4002	86.6833	96.4832	99.3479	99.3479	99.3479	101.931	102.201	104.048	109.371	110.023	110.372	110.372	111.328	114.883	114.883	110.842	104.254	104.254	104.254	104.254	103.097	88.0568	88.0568	88.0568	94.8947	94.8947	94.8947	94.8947	94.8947	94.8947	94.8947	97.3242	99.945	103.097	106.485
0	47.3498	47.3498	47.3498	47.3498	47.3498	46.4973	46.4973	43.9659	41.7732	41.7732	41.7732	41.7133	39.6989	39.6989	39.6989	39.6989	37.6298	37.6298	36.3731	36.3731	36.3731	36.3731	36.3731	36.3731	39.6989	41.7133	41.7133	41.7133	42.0238	42.5558	43.4741	44.2267	44.2267	42.5911	39.8748	39.8748	39.8748	36.2353	36.2353	36.2353	36.2353	36.2353	39.8748	39.8748	39.8748	39.8748	40.6694	40.6694	40.6694
0	99.7447	77.9295	72.45	72.45	45.5741	41.4005	39.7115	39.7115	39.7115	39.6485	39.6485	39.6485	39.6485	39.6485	39.7366	39.8999	39.9249	40.4351	40.4351	40.4351	40.4351	41.0609	41.0609	41.4849	41.4849	41.4849	41.4849	42.5793	43.0465	43.4626	45.0555	45.3982	45.3982	45.3982	45.6508	45.6508	46.0977	46.0977	46.0977	46.1844	46.1844	46.1844	46.7012	46.7868	48.2494	48.4252	49.295	49.295	49.295
0	102.142	70.7743	70.7743	60.075	50.8134	42.9535	42.9535	35.819	27.8209	25.7682	25.7682	23.5797	23.5797	23.5797	23.5797	23.5797	23.5797	25.7682	25.7682	25.7682	27.4773	28.2312	28.2312	28.6705	28.6705	28.8617	30.1496	30.1496	30.6268	30.6268	31.8434	32.3883	32.3883	32.9393	32.9393	32.9393	32.9393	32.9393	32.9393	33.2566	33.6749	33.7491	33.7491	34.322	34.5977	35	35.4401	35.819	36.5787
0	136.136	94.2444	94.2444	94.2444	94.2444	94.2444	94.2444	94.2444	94.2444	95.6086	90.1166	90.1166	90.1166	90.1166	90.1166	90.8735	91.7115	91.7115	91.7115	95.6504	83.3906	72.9246	72.9246	72.9246	72.9246	67.9485	67.9412	67.9412	61.9193	48.3115	43.7836	43.7836	27.5318	27.5318	25.318	22.2935	21.7715	21.7715	21.7715	21.1187	21.1187	21.1187	21.1187	21.7715	22.0454	22.2935	23.1517	23.4094	23.4094
0	108.826	108.826	74.6793	74.6793	74.6793	74.6458	71.6659	63.5138	63.5138	63.5138	63.5138	63.5138	63.5138	64.9153	61.6523	61.6523	61.6523	61.6523	61.6523	61.6523	61.6523	61.0328	61.0328	61.0328	61.0328	61.0328	61.0328	61.6523	62.498	62.498	62.498	62.498	63.8514	63.8514	63.8514	57.3585	57.3585	57.3585	57.3585	59.127	63.5689	64.4593	65.2227	65.284	65.7723	65.7723	65.8711	65.8711	66.1135
0	50.01	50.01	50.01	48.3632	38.0789	38.0789	38.0789	34.4238	34.4238	34.4238	34.4238	34.4238	37.55	37.55	37.55	37.55	38.0789	38.0789	33.4216	33.4216	33.4216	33.4216	33.4216	34.5688	34.5688	34.5688	35.9305	37.4166	37.4166	37.4166	37.4166	37.6563	37.6563	37.6563	38.0789	38.6523	38.6523	38.6523	38.6523	38.7427	38.7943	39.8623	41.8091	43.7493	43.7493	44.6094	44.6094	44.6094	44.6094
0	212.967	210.012	161.719	161.719	161.719	122.139	113.574	111.794	97.7855	94.6626	94.6626	94.6626	94.6626	94.6626	94.6626	94.6626	82.7164	82.7164	82.7164	75.5645	75.5645	75.5645	75.5645	62.7774	62.7774	62.7774	62.7774	62.7774	62.7774	62.7774	62.7774	63.0952	59.2115	59.2115	43.3244	43.3244	34.6843	34.6843	32.2645	26.1916	26.1916	26.1916	26.1916	23.8537	23.8537	23.8537	19.7484	19.7484	19.7484
0	64.0703	45.9239	45.9239	45.9239	45.9239	45.9239	41.509	41.509	41.509	41.509	41.509	41.509	41.509	44.2832	44.2832	41.3038	41.3038	35.1283	35.1283	35.1283	35.1283	35.1283	35.1283	35.1283	36.4829	37.1618	37.1618	37.2827	38.2884	38.4708	38.5357	40.1123	41.3038	41.6053	41.6053	42.4617	43.5775	44.0908	45.2327	45.3652	45.3652	45.7165	45.7165	45.9783	46.1086	47.0532	47.244	49.689	49.7393
0	147.963	147.963	147.963	147.963	147.963	107.49	107.49	94.6995	85.8021	85.8021	85.8021	85.8021	85.8021	85.8021	92.9785	93.2416	94.6995	94.6995	94.6995	97.2111	97.2111	97.2111	79.712	79.712	70.562	70.562	69.347	56.9737	56.9737	51.4393	51.4393	51.2348	51.2348	51.2348	51.2348	51.2348	51.2348	51.2348	51.2348	51.2348	51.2348	51.2348	51.4393	52.2398	52.2398	52.2398	52.2398	52.2398	52.7447
0	59.7411	59.7411	45.8148	45.8148	45.8148	45.8148	39.5727	38.2361	38.2361	38.2361	38.2361	38.2361	38.2361	39.5727	49.4166	56.921	57.6368	59.7411	59.7411	59.7411	59.7411	62.6578	63.0872	56.6745	49.0816	49.0816	49.0816	49.0816	49.0816	42.5441	42.5441	42.5441	42.5441	49.0816	51.7397	51.7397	58.3952	58.3952	58.3952	58.3952	58.3952	58.3952	60.3821	60.3821	60.3821	61.2372	61.2372	61.2372	62.0806
0	228.405	228.405	203.337	177.451	177.451	177.451	153.105	153.105	152.552	152.552	122.282	122.282	116.301	116.301	101.302	101.302	101.302	101.302	101.302	101.302	101.302	116.159	117.903	117.903	117.903	117.996	123.903	92.0326	73.3894	73.3894	73.3894	73.3894	71.4633	71.4633	71.4633	71.4633	71.4633	71.4633	71.4633	73.1163	73.1163	73.1163	73.1163	72.6498	72.6498	72.6498	73.1163	73.3894	73.3894
0	135.444	110.932	110.932	110.932	102.435	102.435	98.4937	98.4937	72.2565	62.9682	62.9682	62.9682	62.9682	62.9682	58.3609	58.3609	50.2892	50.2892	50.2892	50.2892	50.2892	45.3542	45.3542	45.3542	45.3542	47.8435	54.1941	56.4624	57.2887	63.3877	63.561	63.8201	64.0156	64.0156	61.79	56.3028	53.8331	53.8331	53.8331	53.8331	53.8331	53.8331	56.3028	56.3028	56.3028	58.7367	61.79	61.8789	61.9839
0	103.484	103.484	74.7262	71.9514	65.5668	63.0159	59.95	59.95	59.95	59.95	59.95	59.95	59.95	60.3821	62.9285	65.5668	65.5668	65.5668	65.5668	66.3928	67.1491	71.9514	73.2462	73.253	73.253	77.4919	79.8373	87.1894	87.1894	103.484	104.216	117.115	118.512	119.055	119.055	119.055	121.153	136.092	136.312	136.312	136.312	136.312	136.312	136.312	119.537	111.7	111.7	111.7	111.7
0	33.3017	32.8177	32.8024	32.8024	28.0713	26.6833	26.6833	26.6833	26.6833	28.0713	28.3373	28.3373	28.3373	31.1609	31.4006	32.8177	33.3017	35.9722	37.3631	41.6293	46.6583	46.9148	47.3392	48.1871	51.2055	51.5655	51.5655	52.3546	53.0471	53.0471	57.4543	58.6003	59.716	60.6712	60.6712	61.041	61.3677	67.4314	67.9117	68.6659	68.6659	68.6659	68.6659	68.6659	68.6659	68.6659	69.9786	71.1758	71.8958
0	103.552	83.5883	83.5883	83.5883	60.8441	60.8441	45.4643	44.0568	44.0568	43.6463	42.45	39.724	39.724	38.8587	36.1801	35.5246	35.5246	35.5246	35.5246	35.5246	35.8608	36.1801	36.1801	38.0789	38.8587	40.025	40.0625	40.0625	40.0625	40.7554	40.9145	40.9145	40.9145	40.9145	40.9145	39.7618	39.5221	36.0555	36.0555	36.0555	35.7911	35.7911	35.7911	35.7911	35.7911	35.7911	36.0555	36.0555	37.0135
0	82.6257	43.0581	43.0581	38.1838	27.8209	27.8209	27.8209	27.8209	27.8209	27.8209	27.8209	27.8209	27.1846	27.1846	26.9444	26.9444	26.9444	26.9444	26.9444	26.9444	28.2489	20.347	20.347	20.347	20.347	20.347	20.347	20.347	20.347	18.0555	18.0555	18.0555	18.0555	19.2094	20.347	20.7364	20.7364	20.7364	21.1896	21.1896	21.7715	21.7715	22.0227	22.0907	22.0907	22.0907	22.0907	22.0907	22.561
0	42.0833	40.2368	40.2368	40.2368	40.2368	40.2368	40.2368	40.2368	40.2368	36.1248	36.1248	36.1248	36.1248	36.1248	36.1248	31.273	31.273	31.273	31.273	31.273	34.1467	34.5832	34.5832	34.5832	32.8024	32.8024	32.8024	32.8024	32.8024	32.8024	30.6268	30.6268	30.6268	30.6268	30.6268	30.6268	32.8024	33.3916	33.3916	33.3916	33.541	33.541	33.541	33.541	33.7491	33.7491	33.7491	33.7491	34.0294
0	39.6737	38.9487	36.9324	36.9324	36.9324	36.9324	36.9324	36.9324	36.9324	37.6696	34.6987	34.6987	34.6987	33.7787	30.6431	30.6431	30.6431	30.348	30.348	30.348	30.348	30.348	30.348	30.348	30.5614	30.5614	30.5614	29.5296	29.5296	29.5296	29.5296	29.5296	29.5296	30.6431	33.1361	33.7787	33.7787	33.7787	33.7787	34.2929	34.2929	34.2929	30.6757	30.6757	30.6757	30.6757	30.6757	30.6757	30.6757
0	60.0083	60.0083	39.2556	39.2556	39.2556	33.0303	29.6816	29.6816	29.6816	29.6816	29.6816	27.7489	27.7489	26.7208	26.7208	26.4386	26.4386	26.4386	26.4386	26.4386	26.533	26.7208	26.9258	26.9258	27.7489	29.6816	29.6816	29.9833	29.9833	33.0303	33.0454	33.0454	33.5112	33.6303	33.7343	33.7343	34.5543	34.5543	34.5543	34.5543	32.4037	28.2489	28.2489	28.2489	27.9643	27.9643	24.3516	24.3516	24.3516
0	27.6767	17.7482	15.2643	15.2643	15.2643	15.2643	13.0767	13.0767	13.0767	13.0767	13.0767	13.0767	11.7047	11.5758	11.5758	11.5758	11.5758	11.5758	11.7047	11.7047	11.7047	12.3693	12.4097	12.4499	9.38083	9.38083	9.38083	9.38083	8.77496	8.77496	8.77496	8.77496	8.77496	8.94427	9.38083	9.38083	9.53939	9.53939	9.8995	9.94987	10.0499	10.247	10.247	10.247	10.6771	10.6771	10.6771	10.6771	10.6771
0	33.121	26.0384	26.0384	26.0384	26.0384	26.0384	26.0384	25.0799	25.0799	25.0799	25.0799	25.0799	26.0384	26.7769	26.7769	26.7769	26.7769	26.7769	26.7769	26.7769	26.7769	26.1343	26.1343	26.1343	26.1343	23.8747	23.7276	23.7276	23.1084	23.1084	22.5832	22.5832	22.5832	22.5832	23.1084	23.8747	24.4336	25.02	25.5734	26.5707	26.5707	26.9072	27.3679	27.3679	27.3679	27.6225	27.8927	27.8927	28.2312
0	122.756	110.15	63.2851	50.3289	42.9418	42.9418	42.9418	42.9418	42.9418	42.9418	42.9418	42.5676	42.5676	42.5676	42.5676	36.2353	31.9531	31.9531	31.0161	31.0161	25.0799	25.0799	25.0799	25.0799	25.0799	29.8329	29.8329	30.1496	31.0161	29.1719	29.1719	29.1719	29.1719	29.1719	29.1719	31.0161	31.305	31.9531	31.9531	32.8329	33.541	34.2345	34.2345	34.2345	35.1852	36.2353	36.9053	36.9053	36.2491
0	74.0473	58.1034	58.1034	58.1034	58.1034	58.1034	52.7352	52.7352	49.558	49.558	49.558	49.2443	49.2443	49.2443	49.2443	49.2443	52.2398	52.2398	52.7352	53.0943	54.7175	56.2228	56.2228	56.2228	60.3075	61.1882	61.1882	62.2013	61.1065	61.1065	54.2125	54.2125	43.7035	43.7035	43.7035	43.7035	43.7035	43.7035	43.7035	44.1928	46.1086	46.1086	46.6262	49.0408	50.319	54.0463	59.1523	59.1523	61.1065
0	33.5559	32.4037	32.4037	32.4037	32.4037	29.8831	29.8831	29.8831	26.1916	23.8747	23.8747	23.8747	23.8747	22.4944	18.2483	18.2483	18.2483	18.2483	18.2483	18.2483	18.2483	18.2483	18.4932	18.4932	18.4932	16.9115	16.9115	16.9115	16.9115	16.9115	16.9115	18.4932	18.7083	18.1384	18.1384	18.1384	19.105	19.2094	19.4165	19.4165	19.4165	19.4165	19.4165	19.6723	19.6723	19.8242	21.7715	21.7715	20.7123
0	62.426	62.426	46.1952	46.1628	36.2767	36.2767	36.2767	31	31	31	29.0689	29.0689	27.7308	24.8998	24.8998	23.1084	23.0217	23.0217	22.561	22.561	18.7083	18.7083	18.7083	18.7083	18.7083	18.7083	19.0788	17.72	17.72	17.72	17.72	17.72	19.5192	19.5192	19.5192	20	17.9165	17.9165	17.9165	17.9165	17.9165	17.9165	17.9165	17.9165	17.9722	17.9722	16.7929	16.7929	16.7929
0	17.0294	17.0294	17.0294	17.0294	15.2643	15.1658	14.7648	14.7648	14.7648	14.7648	14.7648	14.7648	13.6015	13.6015	13.6015	13.6015	13.6015	13.1529	13.1529	12.8452	12.8452	12.8452	12.8452	13.1529	13.1529	13.6015	13.6015	13.6015	13.6015	13.6015	13.6015	13.6015	13.6015	13.6015	13.6015	13.8564	13.8564	13.8564	13.9284	13.9284	13.9284	13.9284	13.9284	13.9284	13.9284	13.9284	13.4907	13.4907	13.4907
0	33.5559	32.4037	32.4037	32.4037	32.4037	29.8831	29.8831	29.8831	26.1916	23.8747	23.8747	23.8747	23.8747	22.4944	18.2483	18.2483	18.2483	18.2483	18.2483	18.2483	18.2483	18.2483	18.4932	18.4932	18.4932	16.9115	16.9115	16.9115	16.9115	16.9115	16.9115	18.4932	18.7083	18.1384	18.1384	18.1384	19.105	19.2094	19.4165	19.4165	19.4165	19.4165	19.4165	19.6723	19.6723	19.8242	21.7715	21.7715	20.7123
0	27.7489	27.7489	27.4591	26.8701	26.8701	21.4009	21.4009	21.4009	21.4009	21.4009	20.2485	20.2485	20.2485	15	15	15	15	14.6287	14.6287	14.6287	14.6287	14.6287	14.6287	15	16.4012	16.4012	16.4012	16.4012	15.6525	15.0665	14.8661	14.8661	14.8661	14.8661	14.8661	15.0665	15.0665	15.3623	15.3623	15.3623	15.3623	16.5529	16.5529	16.5529	16.5529	16.7929	16.8819	17.088	17.1172
0	41.3038	41.3038	29.0172	24.5967	19	18.5742	18.5742	16.1555	16.1555	16.1555	16.1555	16.0312	16.0312	16.0312	16.0312	16.0312	16.0312	16.0312	16.4317	16.4317	16.4317	16.4317	15.6205	15.6205	15.6205	15.6205	15.6205	16.2788	16.2788	16.2788	16.2788	16.2788	16.2788	15.6205	13.4536	13.4536	13.4536	13.4536	13.4536	13.4536	13.9284	13.9284	14.7986	14.7986	15.1327	15.1327	15.5242	15.5242	15.6205
0	43.0581	43.0581	43.0581	37.2425	19.8997	19.8997	19.8997	19.8997	19.8997	19.8997	19.799	19.799	19.799	19.799	19.799	21.7256	22.383	22.383	19.6469	19.6469	19.6469	19.6469	19.6469	19.6469	19.6469	20.6398	20.6398	20.6398	20.6398	18.7083	18.7083	18.7083	18.7083	18.1384	18.1384	18.1384	18.1384	18.1384	18.1934	19.105	19.5448	19.5448	19.5448	19.5448	19.5448	20.0499	20.6398	20.9045	21.4709
0	22.8254	22.8254	17.4642	17.4642	17.4642	17.4642	17.4642	17.4642	17.4642	17.4642	17.9722	18.2209	18.2209	18.2209	18.2209	18.412	18.412	18.1659	18.0555	18.0555	18.0555	17.1464	17.1464	17.1464	17.1464	17.1464	17.1464	17.1464	18.1659	18.1659	18.6279	19.6214	19.6214	19.6214	19.6723	19.8242	19.8242	19.8242	18.3576	18.3576	16.7929	16.7929	16.7929	16.7929	16.7929	16.5529	16.5529	16.5529	16.7929
0	38.1969	28.2312	28.2312	28.2312	28.2312	28.2312	28.2312	28.2312	28.2312	28.4605	28.4605	28.4605	31.9687	32.573	33.8378	35.0571	35.6791	35.6791	35.6791	35.6791	35.6791	35.6791	35.6791	35.6791	36.565	36.565	36.565	36.565	36.565	36.2905	36.2905	36.2905	36.2905	36.2905	36.7423	36.7831	37.6962	37.6962	37.9078	37.9078	37.9078	38.1969	38.9487	39.5727	39.8121	40.5709	40.6694	41.4488	41.9881
0	25.1992	24.2487	21.8403	16.1555	16.1555	16.1555	16.1555	15.6844	15.2971	13.6382	13.6382	13.6382	13.6382	14.5602	14.5602	14.5602	14.5602	14.5945	14.5945	14.4568	13.6015	12.4097	12.4097	9.48683	9.48683	9.48683	9.48683	9.48683	9.48683	9.48683	9.48683	9.94987	9.94987	10.0499	10.6771	10.6771	10.6771	10.7703	10.8167	10.8628	11.0454	11.0454	11.4018	11.4018	11.4018	12.083	12.083	12.083	12.083
0	120.785	116.632	96.2133	96.2133	72.8629	60.0083	56.0892	56.0892	40.8656	40.8656	34.9428	34.9428	31.3847	31.3847	25.671	25.671	24.6779	24.6779	24.6779	24.6779	24.6779	24.6779	24.6779	25.0998	22.0454	22.0454	20.347	20.347	20.347	20.347	20.347	20.347	20.347	21.6333	22.0454	22.0907	22.2261	19.6214	17.72	17.72	17.72	17.72	17.5499	17.5499	17.5499	17.5499	17.5499	17.6068	17.7482
1	111.629	91.2688	88.21	88.21	88.21	88.21	88.21	88.0568	88.0568	88.0568	88.0568	88.21	89.1628	92.7685	92.7685	95.7131	98.7117	104.403	104.403	104.403	104.403	108.711	109.078	118.427	98.8433	90.2497	90.2497	90.2497	71.0282	69.685	69.685	69.685	69.685	69.685	69.685	69.685	69.685	71.0282	53.7587	50.01	44.4635	43.3013	43.3013	40.7308	40.6448	40.6448	40.6448	40.6448	40.6448
1	127.722	127.711	127.711	127.711	117.418	117.418	117.418	117.418	117.418	127.722	133.195	138.813	138.813	138.813	144.641	94.689	68.5493	68.5493	68.5493	68.5493	68.5493	68.5493	68.5493	68.5493	68.5493	68.5493	68.5493	79.6681	85.9884	121.795	124.052	124.169	124.764	130.027	135.669	142.341	158.6	126.507	61.9516	61.9516	61.9516	61.9516	61.9516	61.9516	61.9516	61.9516	61.9516	65.307	67.4537
1	47.5079	39	39	38.0132	28.931	28.931	28.931	28.931	28.931	37	39.5221	54.1202	81.1419	114.564	138.989	138.989	212.259	223.488	206.674	169.879	138.658	130.111	130.111	130.111	130.111	130.111	130.111	138.658	153.799	169.879	187.163	206.642	211.438	213.516	191.065	180.303	180.303	180.303	180.303	153.968	106.377	74.1148	74.1148	74.1148	74.1148	68.0294	66.7608	66.7608	66.7608
1	46.7974	41.5812	41.5812	41.5812	41.5812	41.5812	41.5812	39.6106	39.6106	38.704	38.704	38.704	38.704	38.704	38.704	38.704	38.704	39.6106	39.6106	39.6106	39.9124	39.9124	39.9124	41.3521	41.3884	42.5911	42.5911	43.3359	44.9222	46.0217	47.8853	48.0521	48.0521	50.3587	50.3587	50.6458	51.5461	51.7011	53.4883	49.4368	49.4368	49.4368	49.4368	49.4368	49.4368	77.9038	81.4064	93.4077	97.509
1	169.189	159.769	149.963	149.963	134.406	134.406	126.685	57.3236	41.2189	41.2189	33.8231	33.8231	33.8231	33.8231	33.3467	33.3467	29	29	29	29	29	29.6816	31.4643	31.4643	31.4643	33.3467	33.3467	34.322	35.9583	35.9583	35.9583	35.9583	35.9583	32.619	32.619	32.619	32.619	32.619	32.6343	33.1813	33.1813	33.1813	33.1813	33.6006	34.5977	36.7423	36.8375	37.2693	37.6032
1	38.1838	31.6228	31.6228	31.6228	26.5707	26.5707	26.5707	26.5707	26.5707	26.5707	26.5707	28.8964	27.6043	23.7908	23.7908	23.7908	23.7908	23.7908	23.7908	23.7908	23.7908	26.6271	26.6271	26.6271	26.6833	26.6833	26.6833	26.9072	28.6705	28.8964	29.5804	29.5804	29.5804	29.5804	29.5804	29.5804	30.3809	30.5123	30.5123	30.5123	31.8434	30.1164	22.0454	22.0454	21.2838	21.2838	19.5192	19.105	16.3095
1	43.6692	39.9625	36.565	36.565	35.9583	35.9583	33.8526	33.8526	33.8526	33.8526	33.8526	34.1321	31.305	31.305	29.0861	29.0861	29.0861	26.7208	25.6905	22.5832	22.5832	22.5832	22.5832	22.5832	25.6905	25.6905	25.6905	26.3059	25.2587	21.6102	21.6102	21.6102	20.8806	20.4695	20.4695	19.7231	19.7231	19.6469	19.6469	19.6469	19.6469	19.6469	18.4932	18.4932	18.4932	18.4932	18.4932	18.4932	18.4932
1	96.6902	96.3016	91.9239	91.9239	62.8013	62.8013	43.8634	40.6202	39.3573	39.3573	39.3573	32.1714	32.1714	32.1714	32.1714	32.1714	37.108	37.5366	39.3573	39.8246	39.8246	40.3237	41.9881	47.1381	50.448	54.3507	40.4599	40.2616	37.0675	36.9459	35.5246	32.619	32.619	32.619	32.619	32.619	35.0143	35.0143	35.0143	35.0143	35.5246	36.9459	37.0675	39.4081	40.2616	40.6571	57	61.8142	80.5667
1	23.9374	23.1084	23.1084	23.1084	23.1084	23.1084	23.1084	23.1084	23.1084	23.4094	23.4094	23.9374	24.2074	24.2899	24.5357	26.1151	26.1151	26.1725	26.3059	26.4953	26.4953	26.4953	26.4953	26.4953	26.4953	26.7955	26.7955	28.178	28.178	28.178	28.178	29.6311	29.8998	30.545	30.545	31.3209	31.5119	31.9061	31.9061	34.8712	35.4542	36.0278	37.5366	38.4187	38.6135	38.6135	38.6523	38.7943	42.1782
1	35.1283	35.1283	26.5707	26.1534	26.1534	26.1534	25.807	25.807	25.807	25.807	25.807	25.807	26.1151	26.1534	26.5707	26.5707	26.5707	27.1477	27.1477	27.9464	35.5106	35.6651	36.0694	37.3631	37.3631	37.4566	39.6737	39.8121	40.2119	41.3038	42.5323	42.8719	44.3734	45.1885	47.0425	48.0937	48.0937	48.0937	48.9898	48.9898	48.9898	48.9898	51.8266	52.2398	54.5069	55.0364	55.0364	55.0364	56.4801
1	94.0532	93.3488	81.6701	81.6701	81.6701	81.6701	81.6701	81.6701	81.6701	82.0061	85.7613	84.8587	84.8587	75.7496	75.7496	75.7496	75.7496	75.7496	84.386	84.8587	84.8587	84.8587	88.775	89.8999	90.5649	93.3488	94.0532	99.4535	101.769	102.538	60.6712	60.6712	60.6712	60.6712	60.6712	60.6712	54.4426	54.4426	49.4571	47.7284	47.7284	47.7284	47.7284	47.7284	47.7284	51.1468	43.0233	41.6413	41.6413
1	52.0096	51.049	49.5782	49.5782	38.7556	38.7556	38.7556	38.7556	38.2884	38.2884	36.3456	36.3456	36.3456	36.4555	38.2884	38.7556	43.1161	47.592	48.8262	49.4065	49.5782	49.5782	49.8999	49.8999	49.8999	50.0899	50.0999	50.1298	50.5173	50.8134	52.0096	53.4041	53.4041	53.4041	53.4041	53.4883	53.4883	53.4883	54.6809	54.6809	54.6809	54.6809	54.6809	55.0818	55.0818	55.7943	55.7943	55.7943	52.3832
1	90.4102	82.5651	62.5859	58.2924	38.2884	38.2884	37.6962	32.9393	31.5436	31.5436	31.5436	31.5436	31.5436	31.5436	31.9687	32.8938	32.8938	32.8938	32.9393	32.9545	32.9545	32.9545	33.0757	34.5977	35.8608	37.2156	37.2156	37.6962	39.1663	41.4126	58.2924	64.9692	89.1179	90.4102	114.717	117.132	117.132	100.17	86.6314	46.076	46.076	46.076	40.8044	40.8044	38.4187	33.3916	33.3916	33.3916	33.3916
1	46.5725	41.8927	35.7491	24.1039	24.1039	24.1039	24.1039	24.1039	24.1039	24.1039	24.1039	24.1039	24.5967	24.5967	24.5967	24.5967	24.5967	25.4558	25.4558	27	27.8029	27.8029	28.3725	28.3725	28.3725	28.3725	28.3725	29.2233	30.1662	30.1662	30.1662	30.1662	30.1662	30.0998	30.0998	30.0998	30.0998	30.0998	30.4138	30.4959	30.4959	32.1559	32.1559	33.2265	33.541	33.9559	34.1906	34.5543	36.0694
1	9.8995	9.05539	9.05539	9.05539	9.05539	9.05539	9.05539	9.05539	9.05539	9	9	9	9	9	9	9	9	9	9	9.05539	9.05539	9.05539	9.05539	8.77496	8.77496	8.77496	9.43398	9.43398	9.48683	9.8995	10.0499	10.0499	10.0995	10.0995	10.198	10.198	10.198	10.198	10.247	10.247	10.2956	10.2956	10.2956	10.2956	10.4403	10.4881	10.6301	10.8167	10.8167
1	19.8746	19.8746	18.2757	18.2757	18.2757	18.2757	18.2757	18.2757	18.2757	18.2757	18.2757	18.2757	18.2757	17.6635	16.6433	15.6844	13.0384	13.0384	13.0384	13.0384	12.3288	11.1803	11.1803	11.1803	11.1803	11.1803	11.1803	10.7703	10.7703	10.7703	10.7703	10.7703	10.8167	10.8167	10.8167	10.8167	10.8167	10.8167	11.0905	10.4881	10.4881	10.4881	10.4881	10.4881	10.7238	11.4455	11.3578	11.3578	11.3578
1	15.0665	15.0665	15.0665	15.0665	15.0665	15.0665	12.8062	12.8062	12.8062	12.8062	12.8062	12.8062	12.8062	11.3578	11.3578	11.3578	11.225	11.225	11.225	11.225	11.225	11.225	11.3578	11.4455	11.7047	11.7473	12.2066	12.3693	12.3693	12.6886	12.8062	12.8062	12.8062	12.8062	12.8841	13.0767	13.6015	14.3178	14.3527	14.5945	14.4222	14.4222	14.4222	14.4222	14.4222	14.7648	14.7648	14.7648	14.9666
1	33.5857	33.5857	33.5857	33.5857	31.1448	31.1448	30.545	28.4781	28.4781	21.1187	21.1187	21.1187	21.1187	21.1187	21.1187	21.6333	27.1662	28.4781	28.5657	28.7228	28.7228	28.7228	28.7228	28.7228	28.7228	29.95	30.9354	30.9354	30.9354	29.5804	29.5804	29.5804	29.5804	29.5804	29.5804	29.5804	29.9833	30.0998	30.4302	30.4302	30.4302	30.9354	30.9354	30.9354	27.037	27.037	27.037	25.0799	25.0799
1	85.936	63.5059	63.5059	51.9808	41.7852	41.7852	41.7852	41.7852	41.7852	41.7852	51.3517	51.3517	51.3517	51.3517	41.5331	36.3318	36.3318	36.3318	36.3318	36.3318	31.6544	31.6544	31.6544	31.6544	34.7994	35.5246	35.5246	35.5246	36.3318	37.2827	37.8021	38.9615	41.3401	41.5331	42.5793	48.9285	50.2494	50.4777	51.923	54.7905	59.0678	63.4586	63.5059	71.0352	65.3835	63.3798	42.7317	42.7317	42.7317
1	43.9204	43.9204	37.3631	37.3631	37.3631	37.3631	34.1321	29.3939	25.865	25.865	24.0832	24.0832	22.7156	21.7945	21.4709	21.4709	21.4709	21.4709	21.4709	21.4709	21.7715	21.7945	22.4499	22.5832	22.7156	22.8473	22.8473	23.1733	22.4944	22.4944	20.9045	20.0998	20.0998	17.4929	17.4929	16.9115	16.9115	16.9115	16.9115	18.9737	18.9737	18.9737	18.9737	18.9737	19.6214	17.4929	17.4929	17.4929	17.4929
1	33.6452	31.5911	31.5911	29.7489	28.8097	27.8747	27.8747	26.9258	25.865	25.865	25.865	25.865	25.865	24.4336	24.4336	24.4336	24.4336	22.4499	22.4499	22.4499	22.4499	22.4499	21.7945	21.7945	21.7945	21.7945	21.7945	21.7945	21.7945	22.4499	22.4499	22.7156	22.6716	22.6716	22.2261	21.587	20.7123	20.7123	20.7123	20.7123	20.7123	20.9762	21.4942	21.4942	21.5407	20.347	20.347	19.8997	19.7484
1	60.5558	60.5558	60.5558	60.5558	60.5558	48.0312	48.0312	40.6448	35.9583	33.7639	33.7639	33.7639	33.7639	33.7639	33.7639	33.7639	36.3593	36.9324	40.1248	40.1248	42.72	43.3705	44.6766	47.1381	47.4447	47.4447	47.4447	47.4447	49.2849	51.4879	51.788	51.788	56.2228	57.7754	59.4811	60.5558	60.5558	60.5558	60.6218	60.4897	55.4437	54.4151	48.4252	48.4252	48.4252	48.4252	48.4252	48.4252	49.4773
1	54.3139	50.2295	50.2295	43.8292	42.9535	42.9535	42.9535	42.9535	37.6962	37.6962	37.6962	37.3363	37.3363	37.3363	37.3363	37.6962	37.6962	37.6962	34.0294	34.0294	32.7109	31.289	30.4138	30.4138	30.2324	30.2324	30.2324	30.2324	30.2324	30.4138	31.289	31.289	31.289	31.5436	31.9687	31.9687	31.9687	31.9687	31.9687	32.078	32.3728	32.6803	33.8674	33.8674	33.8674	33.8674	33.8674	33.8674	32.4191
1	57.8533	51.5461	50.6063	40.7185	40.7185	40.7185	40.7185	40.7185	40.7185	40.7185	40.8656	40.8656	40.8656	40.8656	40.8656	41.8927	38.2361	38.2361	38.2361	32.1248	32.1248	32.1248	32.1248	32.1248	32.1248	34.0734	35.4824	35.0714	35.0714	32.3419	32.3419	32.3419	32.3419	32.3419	27.5136	27.5136	27.5136	27.5136	27.5136	32.1559	32.1559	32.1559	30.9516	30.9516	30.9516	32.1559	32.7109	33.2566	33.2566
1	55.9017	52.6688	35.0571	34.7131	32.5883	32.5883	32.5883	32.5883	31.5911	31.5911	31.5911	29.2233	29.2233	29.2233	29.2233	29.2233	31.0322	25.3969	21.6564	21.6564	21.6564	21.6564	21.6564	21.6564	21.6564	21.6564	22.0454	25.0998	27.5862	28.6007	28.6007	26.1725	26.1725	26.1725	26.1725	26.1725	26.1725	26.1725	26.4953	26.7769	24.4336	24.4336	24.4336	24.4336	24.4336	24.4336	24.4336	25.04	25.04
1	30.282	30.282	30.282	30.282	25.1992	25.1992	25.1992	23.2164	22.0227	22.0227	22.0227	22.0227	22.0227	23.2164	23.2164	17.9165	17.9165	16.4012	15.3948	15.3948	14.8661	14.8661	14.7309	14.7309	14.1421	14.1421	14.1421	14.7309	14.7309	14.8661	14.8661	15.2971	15.3948	15.3948	15.3948	15.3948	15.3948	15.3948	15.3948	16.0312	16.0312	16.3401	16.3401	16.4012	16.4317	16.4317	16.6733	16.7631	16.8226
1	17.5784	17.5784	17.5784	15.1658	15.1658	15.1658	15.1658	15.1658	15.1658	17.5499	17.5784	17.5784	17.5784	17.9165	17.9165	17.9165	17.9165	19.2614	19.5448	19.9499	21.9545	23.0434	23.516	24.454	25.1992	26.2869	28.7402	29.1204	31.1609	31.1609	31.1609	32.7109	32.3728	32.0624	31.7805	31.7805	31.7805	31.7805	31.7805	31.7805	31.7805	31.7805	32.2645	34.6699	34.9857	35.9305	36.5513	39.8748	40.4722
1	25.0998	18.1659	18.1659	18.1659	18.1659	17.088	16.6733	16.6733	14.6969	14.6969	14.6969	14.6969	15.1658	16.6733	16.6733	15.9374	15.748	14.0712	14.0712	13.1529	13.1529	13.1529	13.1529	13.1529	13.4907	13.7477	14.3527	14.7309	14.7309	14.7648	14.8661	11.1803	11.1803	11.1803	11.1803	11.1803	11.1803	11.1803	11.1803	11.3578	11.5758	11.7047	12.1655	12.3693	12.3693	10.4403	10.4403	10.0499	10.0499
1	147.841	140.996	132.053	105.972	104.12	98.051	75.9671	75.9671	73.5527	67.1267	67.1267	67.1267	66.3476	66.3476	66.3476	67.1267	72.3533	73.5527	75.2928	82.0122	86.4118	94.2391	100.573	84.5754	57.3236	57.3236	56.0535	45.5851	45.5851	42.0238	42.0238	42.0238	38.5876	35.3412	35.3412	34.2053	34.2053	34.2053	34.2053	34.2053	34.6699	34.6699	34.6699	34.8999	34.8999	34.8999	32.5115	32.5115	31.209
1	37.7359	37.7359	29.7993	22.561	20.4206	19.3391	17.4929	17.4929	17.4929	17.4929	15.2971	15.0665	13.8924	13.8924	13.8924	13.8924	13.8924	13.6382	13.0384	13.0384	11.8743	11.5758	11.4018	11.4018	10.0499	9.84886	9.84886	9.84886	9.84886	9.84886	9.53939	9.53939	9.53939	9.53939	9	9	9	9	8.30662	8.30662	8.30662	8.30662	8.30662	8.30662	8.30662	8.60233	8.77496	9.16515	9.16515
1	34.7994	34.7994	29.9833	29.6985	28.178	28.178	28.178	28.178	28.178	29.6985	29.6985	29.9833	29.9833	30.4959	31.9218	31.9218	31.9218	31.9218	31.9218	31.9218	32.078	32.2955	32.2955	32.665	32.9545	32.9545	33.4365	33.4365	33.4365	33.4365	33.4365	32.6956	32.6956	32.6956	32.6956	32.6956	33.6749	33.7491	33.7491	33.7491	34.3657	34.3657	34.3657	34.3657	32.6956	27.8209	27.8209	27.8209	27.8209
1	12.2066	10.3441	10.3441	10.3441	10.3441	10.3441	10.3441	10.3441	10.3441	12.2066	12.2066	12.2066	12.2066	12.2066	12.2066	12.2066	12.2066	12.2066	12.2066	11.5758	11.5758	11.5758	12.53	12.6886	12.8841	12.8841	12.8841	12.8841	12.8841	12.9615	12.9615	12.9615	12.9615	12.9615	12.9615	13.1529	13.1529	13.1529	13.0767	13.0767	13.0767	13.0767	12.3693	12.3693	12.3693	12.3693	12.3693	12.3693	12.3693
1	38.6523	35.1568	32.0156	28.1603	24.5153	24.5153	24.5153	24.5153	24.5153	24.5153	24.5153	24.5153	24.5153	24.779	24.779	24.2281	24.2281	24.2281	24.2281	24.2281	24.2281	24.2281	24.2281	24.779	25.0799	25.4755	25.4755	25.4755	25.4755	25.4755	25.318	25.318	25.318	25.318	25.5147	26.4764	26.4764	26.9258	26.9258	26.9258	27	26.9815	26.9815	26.9815	27	27	25.5147	24.9199	22.6495
1	21.6564	19.105	18.3303	18.3303	18.3303	18.1384	18.1384	18.1384	17.5499	17.5499	17.5499	17.5499	14.7309	14.5602	12.8452	12.8452	12.8452	12.8452	12.8452	12.8452	12.8452	12.8452	11.7898	11.7898	11.7898	11.7898	11.7898	12.6886	12.6886	12.6886	12.6886	12.6886	13.4907	13.7477	13.8924	13.9284	14.1421	14.1421	14.1421	14.1421	14.1421	14.4568	14.5602	14.6287	14.8661	15	15.1658	15.5885	15.7797
1	38.0789	38.0789	34.8855	34.8855	34.8855	34.8855	34.8855	34.4964	34.4964	34.4964	34.2637	22.0454	16.4012	16.4012	15.5563	15.5563	14.8661	12.7279	12.5698	11.225	11.225	11.225	11.225	11.225	12.5698	12.5698	12.5698	12.9615	13.4536	13.6382	13.6382	13.6382	13.6382	13.6382	14.2127	14.5258	14.5258	14.6969	14.6969	13.6015	13.6015	13.6015	13.6015	13.6015	13.6015	13.6015	13.6015	13.6015	13.6015
1	28.7054	28.7054	28.3725	28.3725	28.1069	27.9106	27.9106	27.9106	27.9106	27.9106	28.1069	28.3725	29.5466	31.4166	37.027	32.6343	32.6343	32.6343	32.6343	32.6343	32.6343	32.6343	37.55	40.3733	40.6571	41.1096	46.3141	48.4665	53.6936	55.5518	57.9051	59.2368	73.3553	75.7166	96.1821	106.104	65.6658	44.3283	36.9324	36.9324	35.7351	35.7351	34.7707	31.5119	31.5119	31.1127	31.1127	31.1127	31.1127
1	102.557	102.557	53.7959	39.975	39.975	39.975	39.975	39.975	35.6371	32.4962	32.4962	25.1595	23.5372	23.5372	23.5372	22.7376	21.587	20.025	20.025	20.025	20.025	18.8149	18.8149	18.8149	18.8149	18.8149	18.8149	20.2237	20.347	20.347	18.7083	18.7083	18.7083	18.7083	18.7083	18.7083	18.8414	19.5192	20.8087	21.4243	21.4243	21.4243	21.4243	21.4476	21.4476	21.5407	21.587	22.0454	22.1133
1	62.57	58.1722	55.9017	53.8424	45.288	45.288	45.288	38.2884	38.2884	38.2884	38.2884	38.2884	38.2884	38.5487	39.7115	39.7115	39.8372	39.8372	39.8372	39.8372	40.1622	41.3038	41.3884	41.3884	41.3884	33.8378	33.8378	33.8378	29.6816	29.6816	29.6816	29.6816	29.6816	29.6816	29.6816	29.6816	29.6816	29.6816	29.6816	29.6816	29.6816	29.6816	30.2324	30.8058	30.8058	31.0805	31.7962	31.7962	32.249
1	17.3781	15.5885	15.5885	15.5885	15.5885	15.5885	15.5885	15.5885	15.5885	15.9374	16.5227	16.5227	16.5227	17.3494	17.3494	17.72	18.6279	18.6279	18.6279	18.6279	15.2643	15.2643	15.2643	15.2643	15.2643	15.2643	15.2643	15.5885	18.5472	18.6279	18.6279	19.2873	19.6214	19.8746	20.1246	20.1246	20.1494	20.2237	20.8087	20.8087	20.8806	21	21.6564	21.6564	21.6795	21.6795	21.6795	21.6795	21.6795
1	38.3275	36.9324	34.4674	34.4674	34.4674	31.5436	31.5436	31.305	29.4279	28.3901	27.037	27.037	25.9615	21.7715	21.4243	21.4243	21.4243	21.4243	20.8327	20.8327	20.8327	20.8327	20.8327	20.8327	19.5192	19.5192	17.6068	17.6068	17.6068	17.6068	17.6068	17.6068	18.0278	18.3576	18.3576	18.3576	18.3576	18.3576	18.3848	18.3848	18.3848	18.412	18.412	18.412	18.412	18.412	18.4932	18.4932	18.7883
1	30.0998	25.9808	25.9808	25.9808	24.9199	17.2916	17.2916	17.2916	17.2916	17.2916	17.2916	17.2916	17.2916	17.2916	17.3781	17.4642	17.4642	17.9722	17.9722	17.9722	17.9722	17.9722	18	18	18	18.2483	18.5472	18.6815	16.2788	15.0333	13.6015	13.6015	13.6015	12	12	12	12	12	11.1803	11.1803	11.1803	11.1803	11.1803	11.3578	11.7047	12	12	11.225	11.225
1	24.8395	19.1311	19.1311	18.1659	18.1659	18.1659	18.1384	17.8045	17.8045	16.5529	16.5529	16.5529	15.3948	15.3948	15.3948	15.3948	15.3948	15.3948	15.3948	16.5529	16.5529	17.088	17.088	17.088	17.088	17.088	17.2627	17.2627	17.2627	17.2627	17.2916	17.4642	17.4929	17.4929	17.4929	17.4929	17.4929	17.8045	17.8045	17.8045	18.0278	18.0278	18.0278	18.1384	18.1384	18.1384	17.3781	17.3781	16.7631
1	79.6806	68.5347	68.5347	68.5347	68.5347	68.5347	68.5347	68.5347	68.5347	70.1142	70.1142	70.1142	70.1142	70.1142	71.3863	71.3863	71.5961	72.5396	72.5396	75.3658	75.3658	75.3658	77.9038	78.1345	76.1315	76.1315	75.2662	72.6705	72.6705	72.6705	72.6705	72.6705	72.6705	74.7663	69.6707	61.2046	61.2046	61.2046	61.2046	61.2046	61.2046	61.2046	61.2046	59.2368	59.2368	59.2368	63.1585	63.7024	64.5213
1	129.225	113.111	113.111	113.111	113.111	102.323	102.323	99.4284	99.4284	99.4284	99.4284	99.4284	96.2133	96.2133	96.2133	96.2133	96.2133	96.2133	99.4284	102.279	102.279	102.279	102.323	103.368	103.368	87.9375	87.9375	87.9375	87.9375	87.9375	87.9375	87.9375	82.1888	82.1888	88.3233	95.6504	99	102.635	102.635	102.635	96.9278	96.9278	93.3863	93.3863	93.3863	93.3863	93.3863	96.9278	97.9234
1	51.5946	51.5946	51.5946	48.9285	48.9285	48.9285	48.9285	48.9285	48.9285	49.2544	50.3686	50.3686	50.3686	50.3686	50.3686	50.6952	50.6952	48.6004	48.6004	48.6004	47.9687	47.9687	47.9687	47.9687	47.9687	47.9687	47.9687	48.6004	49.6588	51.4781	51.4781	47.8121	47.8121	47.8121	47.8121	47.8121	51.5946	52.3546	52.3546	52.3546	52.4404	52.4404	52.5642	53.6377	53.6377	53.6377	53.6377	53.6377	53.6377
1	118.676	118.676	118.676	118.676	118.676	118.676	118.676	118.676	118.676	131.038	131.038	131.038	139.521	140.093	140.093	114.079	84.8528	84.8528	77.8845	77.8845	77.8845	64.7611	64.7611	64.7611	64.7611	64.7611	70.6116	71.9861	71.9861	77.1038	77.8845	82.3347	84.0357	70.0428	70.0428	70.0428	70.0428	70.0428	66.5582	66.5582	66.5582	63.2614	63.2614	63.2614	63.2614	66.5582	70.8096	70.8096	70.8096
1	48.1768	48.1768	48.1768	44.7884	43.359	43.359	43.359	43.359	40.1373	40.1373	33.7194	33.7194	33.7194	33.7194	33.7194	33.7194	33.7194	33.9706	34.3074	35.5246	35.5246	35.5246	35.5246	35.5246	35.6931	36.1248	36.1801	37.4566	37.4566	37.6696	37.6696	37.6696	37.3363	37.3363	37.3363	37.3363	37.3363	37.3363	37.9605	33.2566	33.2566	33.2566	33.2566	33.2566	33.2566	33.2566	33.2566	36.6879	38.6523
1	79.0316	79.0316	69.4262	69.4262	69.4262	67.6461	57.6715	57.6715	57.6715	57.6715	57.6715	57.6715	57.6715	67.6461	67.6461	68.0368	68.0368	63.3561	63.3561	63.3561	63.3561	63.3561	65.3988	65.3988	65.3988	65.3988	65.3988	65.3988	66.4756	68.5347	68.5347	68.5347	66.7608	66.7608	66.7608	66.7608	66.7608	66.7608	65.1306	65.1306	65.1306	65.1306	65.1306	65.1306	68.5347	69.4262	69.4262	69.4262	69.4262
1	42.0238	38.4838	31.8434	30.4795	30.4795	25.1992	25.1992	24.4131	24.4131	24.4131	20.8087	20.8087	20.2237	20.2237	20.2237	20.2237	20.2237	20.2237	20.2237	16.5227	16.5227	16.5227	16.5227	16.1555	16.1555	16.1555	16.1555	16.1555	16.1555	16.4012	16.1555	16.1555	16.1555	16.1555	16.1555	16.4012	16.4012	16.6733	16.6733	17.1172	17.4642	17.4642	17.4642	17.2916	17.2916	17.2916	17.2916	17.2916	17.2916
1	82.7708	82.7708	82.7708	45.5851	45.3542	40.4228	40.4228	40.4228	31.4643	31.4643	31.4643	31.4643	31.4643	38.0657	38.0657	33.6303	33.6303	33.6303	26.6458	19.9499	19.9499	19.7231	19.5448	18.7083	15.1658	15.1658	12.2474	10.3441	9.05539	9.05539	9.05539	9	9	9	8.66025	8.66025	8.66025	9	9	9.16515	9.48683	10.0499	10.0499	10.0499	9.11043	9.11043	9.11043	8.66025	8.66025
1	76.1709	53.3948	53.3948	46.9574	46.9574	37.0135	35.3553	35.3553	35.3553	35.3553	35.3553	35.3553	35.3553	35.3553	35.7491	35.7491	35.7491	35.8608	30.282	29.8998	29.8998	29.8998	29.8998	29.8998	28.6356	28.6356	27.6043	27.6043	27.6043	27.6043	27.313	27.313	27.313	27.313	28.4605	28.4605	29.1376	29.8329	29.9833	30.282	31.4166	31.4166	31.4166	31.4484	31.4484	28.1069	28.1069	28.1069	27.7489
1	82.6136	69.0579	69.0579	61.4248	61.4248	61.4248	57.6975	57.6975	57.6975	57.6975	57.6975	60.5062	60.5062	60.5062	60.5062	60.5062	60.8441	61.4248	64.6375	65.7039	66.2269	66.2269	41.7852	40.5463	30.2324	29.5635	27.1662	26.6833	25.3772	25.3772	25.3772	25.3772	25.3772	27.1662	29	29	25.318	25.318	25.318	25.318	23.516	23.516	23.516	23.516	29.5635	29.5635	29.8161	29.8161	29.8161
1	98.3667	72.5948	72.5948	63.7809	63.7809	61.0328	54.0555	54.0555	54.0555	54.0555	54.0555	56.5155	57.2101	57.2538	58.4637	57.1839	57.1839	57.1839	57.1839	58.4637	61.0983	61.3596	62.2575	62.2575	62.6179	64.2339	64.4127	64.436	66.1287	66.1287	66.1287	66.1287	66.1287	66.6108	66.7008	66.7008	66.8281	67.8896	69.4046	69.6419	70.3278	71.0563	71.0563	72.0139	72.0139	72.0139	72.0139	72.0139	72.0139
1	132.049	132.049	132.049	105.285	98.4429	98.4429	98.4429	98.4429	98.4429	87.5157	83.2827	55.1543	49.4571	44.7884	44.7884	39.6106	39.6106	39.6106	39.6106	39.6106	39.6106	37.4566	37.4566	37.4566	37.4566	37.4566	37.4566	37.4566	38.1182	43.382	43.382	43.382	43.7035	44.5533	44.5533	44.7884	45.4533	46.1086	46.1086	46.1086	46.1086	46.1086	45	45	45	42.9418	42.9418	42.9418	42.9418
1	76.4461	76.4461	76.4461	76.4461	76.4461	69.8355	69.8355	62.2656	62.2656	62.2656	62.2656	49.5681	49.5681	49.5681	49.5681	49.5681	45.1885	45.1885	44.5084	44.5084	44.5084	44.5084	44.5084	44.6542	44.6542	44.6542	48.1768	48.9694	49.0918	52.4786	54.2955	54.2955	54.2955	54.2955	54.4243	54.5711	54.5711	54.5711	54.8908	61.9839	61.9839	61.9839	63.4114	63.4114	63.6003	64.1561	64.8768	64.8768	67.4907
1	139.46	139.46	113.715	98.661	89.9667	89.9667	89.9667	89.9667	89.9667	98.661	100.931	143.182	147.638	131.75	128.569	91.7061	91.7061	91.011	91.011	91.011	91.011	91.011	91.011	91.011	94.6414	94.6414	94.6414	90.6973	82.061	82.061	82.061	82.061	82.061	85.0118	85.0059	72.8903	68.7314	59.716	59.2115	59.2115	59.2115	54.0925	54.0925	53.7866	52.4786	52.4786	52.4786	52.4786	52.4786
1	248.681	228.469	228.469	228.469	228.469	102.985	102.985	77.4274	77.201	71.8749	71.8749	70.7531	68.5711	68.5711	68.5711	68.5711	68.5711	68.5711	70.7531	70.7531	71.8749	72.1803	74.1957	73.6817	66.34	66.34	66.34	66.34	66.34	66.34	57.8014	57.8014	57.8014	57.8014	57.8014	66.468	66.7383	68.3374	68.3374	72.4638	72.5328	72.5603	72.5603	73.3553	73.3553	74.1957	77.201	77.201	77.201
1	38.6523	38.6523	38.6523	37.4566	29.7658	29.7658	29.7658	29.7658	29.7658	29.5804	27.3679	27.3679	27.3679	27.3679	27.3679	27.3679	27.3679	27.6767	27.6767	27.6767	27.6767	27.6767	28.3019	30.2324	30.5614	30.6757	30.6757	30.6757	30.6757	31.0644	31.0644	31.0644	31.0644	30.5123	30.5123	29.3087	29.3087	29.3087	29.3087	30.5123	32.8024	32.8329	32.8938	32.8938	32.9393	32.9393	32.9393	34.0147	34.1906
1	121.277	65.681	40.3733	39.2556	39.2556	39.2556	39.2556	39.2556	39.2556	39.2556	39.2556	40.3733	40.3733	42.0476	42.0476	42.0476	42.0476	42.0476	42.0476	43.8634	44.0454	44.0454	45.8694	45.8694	48.1144	48.1144	48.1144	48.1144	48.1144	48.1144	48.1144	48.1144	48.1144	50.2195	50.2195	50.2195	50.2195	51.8652	51.8652	45.3211	45.3211	45.3211	45.3211	45.3211	45.3211	45.3211	45.4533	45.4533	45.4533
1	72.1803	66.1891	66.1891	66.1891	65.681	65.681	65.681	65.681	65.681	66.2193	66.2193	69.5845	67.0298	67.0298	51.2445	51.2445	51.2445	47.3075	47.3075	46.1952	44.4297	42.9069	42.9069	42.9069	42.9069	42.9069	42.9069	44.587	45.8803	46.744	47.3075	48.6724	52.6973	52.6973	52.6973	52.7731	54.7905	57.9224	58.8558	59.2368	59.808	59.95	60.0916	60.0916	60.0916	62.522	62.522	62.522	63.7024
1	61	61	61	61	61	61	61	56.9737	56.9737	56.9737	56.9737	56.9737	56.9737	57.8619	60.8358	61	61	62.2415	62.2656	62.2656	62.2656	62.2656	62.2656	62.49	62.49	62.49	62.49	64.2028	65.0846	66.3777	66.3777	66.3777	67.1937	70.2638	70.7955	71.1196	71.1196	67.72	67.72	66.0984	66.0984	66.0984	66.0984	66.0984	67.72	70.6116	71.5402	73.171	73.2735
1	141.866	118.11	109.389	109.389	109.389	98.7775	98.7775	98.7775	98.7775	98.7775	102.044	102.044	102.044	118.11	118.11	118.11	118.296	118.296	118.296	120.855	124.04	124.587	126.274	129.592	129.592	121.799	109.841	109	109	102.669	94.3822	94.3822	91.6188	91.6188	91.6188	91.6188	77.7496	77.7496	77.7496	74.6726	64.0156	64.0156	57.8533	57.8533	57.8533	57.8533	56.5951	56.5951	56.5951
1	180.316	168.125	121.532	92.7901	82.9578	82.9578	82.9578	82.9578	82.9578	82.9578	82.9578	82.9578	83.5105	88.7806	88.7806	92.3309	93.2684	93.2684	93.5949	93.5949	94.451	94.451	95.8384	95.8384	95.8384	85.5395	85.5395	85.5395	85.5395	85.5395	87.2754	95.8384	96.8814	96.8814	96.8814	97.4269	97.6985	93.3649	88.6397	66.9179	51	51	51	51	51	51	51	50.4579	50.4579
1	44.9555	38.4838	38.4838	38.4838	38.4838	38.4838	38.4838	37.4433	37.4433	37.4433	33.121	33.121	33.121	33.121	33.121	33.121	33.2566	34.4093	34.5398	35.6931	35.6931	36.4006	36.4006	36.4006	36.524	36.524	36.524	36.524	36.524	34.7994	34.7994	34.7994	34.7994	34.7994	37.108	37.4433	37.4566	37.6563	31.6386	30.1164	28.4956	28.4781	27.9106	27.9106	24.1039	24.1039	24.1039	24.1039	24.1039
1	53.9907	32.7109	16.3095	16.3095	16.3095	16.3095	16.3095	16.3095	16.3095	16.3095	16.3095	16.3095	12.2474	12.2474	12.2474	11.225	11.225	11.225	11.225	9.21954	9.21954	9.21954	9.21954	11.225	11.7047	12.2066	12.7279	13.1909	13.1909	13.4164	14.3527	14.8997	15.6205	15.8114	16.1555	16.1555	16.1555	16.3401	16.4012	16.6733	16.6733	16.5529	16.5529	16.5529	16.5529	16.2788	16.2788	15.906	15.906
1	89.4539	55.6058	55.6058	53.8238	42.2493	37.2156	33.6155	33.6155	33.6155	28.6007	28.6007	28.6007	28.6007	28.6007	27.2213	27.2213	27.2213	27.2213	27.2213	27.2213	28.178	28.3373	28.3373	28.3373	28.3373	28.3373	28.6007	28.9137	28.9137	28.9137	27.4773	26.1916	26.1916	26.1916	25.318	25.318	25.318	25.318	24.8998	22.2036	22.2036	22.2036	22.2036	22.2036	22.2036	22.2935	24.2074	24.2074	24.2074
1	46.1844	44.4635	43.7836	41.0122	41.0122	37.1214	37.1214	37.1214	30.5614	30.0167	30.0167	28.7228	28.178	28.178	28.178	28.178	28.178	28.4253	28.7228	28.7228	30.0167	30.0167	30.0167	31.9687	32.7719	33.7194	35.5668	35.6931	36.0832	36.0832	37.8021	38.3275	39.2938	39.2938	39.2938	39.2938	39.2938	39.2938	39.4208	39.4208	39.4208	39.4208	39.5221	39.6737	39.6737	39.6737	39.8246	39.8246	39.8246
1	65.7951	60.8358	60.8358	60.8358	55.7674	50.7543	47.9479	44.3734	41.8569	40.6325	40.6325	40.6325	40.6325	39.7618	39.7618	39.3573	37.108	32.6497	32.6497	32.6497	32.6497	29.0172	29.0172	29.0172	29.0172	29.0172	29.4109	29.4109	29.1719	29.1719	25.671	25.0799	21.7715	21.7715	21.7715	21.7715	21.7715	21.7715	23.8537	23.8537	23.8537	23.8537	24.7184	24.8193	25.0799	25.0799	24.7386	24.7386	24.7386
1	81.7802	72.2634	72.2634	69.029	69.029	65.7039	65.7039	61.8628	54.461	54.461	48.8774	45.7165	45.7165	43.7836	43.7836	37.8682	37.8682	32.6343	32.6343	32.6343	32.6343	32.6343	32.6343	32.6343	35.0714	35.242	36.5787	36.5787	36.5787	36.6879	36.6879	36.6879	36.6879	36.6879	36.6879	36.6879	36.6879	36.6879	36.9865	37.6298	37.6298	37.8682	38.0526	39.8748	41.0488	41.1218	41.509	41.509	40.8289
1	102.474	102.083	87.8465	80.6598	80.6598	80.6598	80.6598	80.6598	80.6598	84.8116	84.8116	84.8116	87.1952	69.6419	51.7301	30.2159	28.7924	28.7924	23.8956	23.8956	23.8956	23.8956	23.8956	23.8956	23.7065	15.6844	15.6844	15.6844	15.6844	15.6844	15.6844	15.6844	15.6844	15.6844	16.1864	16.1864	16.9706	16.9706	17.4929	17.5499	17.5499	17.5499	17.5499	17.7482	17.7482	17.7482	17.7482	18.2209	18.2209
1	64.8999	64.8999	64.8999	64.8999	64.8999	57.6628	57.6628	51.2055	51.2055	46.8508	46.7868	42.4028	42.4028	42.4028	42.4028	39.4208	39.4208	39.4208	39.4208	39.4208	39.7115	39.7115	39.7115	42.4028	42.638	42.638	43.3128	46.6583	46.7547	46.7868	46.8508	47.1699	48.7647	52.1344	52.1344	52.7826	52.9906	55.4437	54.3507	54.3507	54.3507	52.3355	52.3355	52.3355	52.3355	54.3507	54.3507	56.0803	56.2939
1	88.0568	88.0568	87.3041	62.2495	62.2495	62.2495	59.0339	59.0339	56.8595	56.3826	54.0555	54.0555	54.0555	54.0555	56.0446	56.0446	56.0446	55.6687	55.6687	55.6687	55.6687	55.6687	55.6687	56.0446	56.116	56.3826	56.3826	56.6216	46.4543	44.8442	37.0135	37.0135	37.0135	37.0135	37.0135	37.0135	37.0135	37.5633	37.5633	38.1314	39.8246	40.1248	40.1248	40.1248	40.1248	40.1248	40.694	40.694	42.0238
1	108.356	108.356	107.098	107.098	107.098	86.3597	86.3597	86.3597	86.3597	97.6832	97.9388	97.9388	99.6444	99.6444	88.6397	70.2994	70.2994	61.2372	54.2955	48.7955	46.0543	46.0543	46.0543	39.2683	38.8458	38.8458	38.8458	38.8458	38.8458	38.8458	38.8458	38.8458	39.2683	39.2683	39.2683	39.2173	38.6782	38.6782	34.4093	34.4093	34.4093	34.4093	34.4093	34.4093	28.178	28.178	28.178	28.178	28.178
1	116.846	116.846	103.484	103.484	99.5892	99.0404	78.5493	71.5052	64.039	64.039	64.039	61.9919	61.9919	61.9919	61.9919	61.9919	68.8622	71.1126	71.5052	71.5052	71.5052	76.138	76.138	76.8115	78.5493	78.5493	74.7395	74.7395	54.2402	54.2402	41.7373	41.7373	41.7373	39.8246	38.4057	38.4057	38.4057	38.4057	38.4057	37.5899	31.7962	29.9833	29.9833	29.9833	29.189	29.189	29.189	29.189	29.189
1	48.1871	37.3898	37.3898	37.3898	37.3898	30.6757	30.6757	30.6757	30.6757	30.6757	30.6757	30.6757	29.2233	27.7308	27.7308	25.4755	25.4755	25.4755	25.4755	25.4755	25.4755	27.7308	27.7308	27.7308	28.2312	26.2488	26.2488	26.2488	25.865	25.865	25.865	25.865	25.865	25.865	25.865	25.865	25.865	25.865	25.865	26.096	26.2488	27.2947	27.7669	27.9285	27.9285	27.9285	28.2312	29.4279	29.4279
1	88.3006	85.5161	85.5161	82.1949	79.278	79.278	79.278	79.278	74.2159	71.9305	70.8943	70.8943	70.8943	69.1809	69.1809	64.4205	64.4205	64.4205	64.4205	64.4205	64.4205	64.4205	70.8378	70.8378	70.8378	70.8378	70.8378	71.2811	71.2811	71.2811	71.7356	73.0685	73.0685	73.0685	73.0685	74.2159	76.818	76.8765	77.5177	78.1281	78.5175	78.7591	79.1328	79.1328	79.278	79.8624	79.8624	80.287	80.7775
1	25.0998	23.9374	23.9374	23.9374	21.1187	19.6214	15.6525	15.6525	15.6525	15.6525	15.6525	15.6525	15.6525	15.6525	16.5831	16.5831	16.5831	17.3494	17.3494	17.9722	17.9722	17.9722	17.9722	16.6733	16.6733	16.6733	16.4012	16.4012	16.1555	16.1555	16.1555	15.6844	15.6844	15	14.7986	14.7986	14.7986	14.7986	14.7986	14.7986	14.9666	14.9666	14.9666	14.9666	14.9666	14.9666	15.2971	15.2971	15.2971
1	44.0341	36.8103	34.3366	30.5614	30.5614	30.5614	27.8209	27.1477	24.0416	24.0416	20.9045	20.9045	20.9045	20.9045	20.9045	20.9045	21.0476	21.0476	21.0476	21.0476	21.0476	21.7715	21.7715	21.7715	21.7715	23.1084	23.3452	23.3452	23.3452	23.3452	23.4947	20.8567	20.8567	20.8567	20.8567	20.8567	20.8567	20.8567	20.8567	23.1733	23.4947	23.5584	23.5584	23.5584	23.5584	24.0416	24.0416	24.0416	24.0624
1	20.5913	20.5913	20.5913	20.5913	20.5913	20.5913	20.5913	20.5913	20.5913	21.5639	21.5639	17.6918	17.6918	17.6918	17.6918	17.6918	17.3781	17.3781	17.3781	17.3781	17.3781	17.6918	17.6918	17.6918	17.6918	17.9165	17.9165	17.9165	18.0278	18.0278	19.4165	19.4422	19.6214	20.3224	21.7945	22.6495	23.7908	23.7908	23.8956	20.8327	20.8327	20.8327	19.9249	19.9249	19.9249	19.9249	19.9249	19.9249	20.2237
1	39.7995	39.7995	34.8425	29.8831	29.8831	29.8831	29.8831	25.02	24.2899	24.2899	24.2899	22.6936	22.6936	22.6936	22.6936	22.6936	23.8537	24.2899	25.0799	25.865	25.865	25.865	25.865	21.9317	21.9317	21.9317	21.9317	21.9317	21.9317	23.6854	22.561	22.561	22.561	22.561	22.561	23.6854	27.0185	27.2213	27.3313	28.6705	29.4449	29.7993	32.7872	32.9393	32.9393	33.8526	34.1906	34.5688	34.8999
1	18.2483	17.9165	15.843	15.843	12.8841	12.3693	12.3693	12.3693	12.3693	12.3693	12.3693	11.3578	11.3578	11.3578	10.4881	7.81025	7.81025	7.81025	7.81025	7.81025	7.81025	7.34847	7.34847	7.34847	7.34847	7.34847	7.34847	7.34847	7.34847	7.54983	7.54983	7.54983	7.54983	7.54983	8.06226	8.12404	8.12404	8.30662	8.48528	8.48528	8.7178	8.77496	8.83176	9	9	9	9	9	8.06226
1	22.4722	17.3494	17.3494	15.5563	15.1658	14	14	14	14	14	15.0997	15.0997	15.0997	15.0997	15.1658	15.1658	15.1658	15.1658	15.5242	15.5242	15.5242	15.5242	15.5242	15.843	15.5242	15.5242	15.5242	15.5242	15.5242	14.6969	13.4536	13.3791	13.3791	13.3791	13.0767	12.8841	12.2066	11.0454	11.0454	11.0454	11.0454	12.8841	13.0767	13.4907	13.6015	14.0712	14.3178	14.3178	14.4568
1	135.665	115.265	60.6877	58.0517	42.5323	42.5323	29.0689	29.0689	29.0689	29.0689	29.0689	29.0689	29.0689	28.1069	25.7876	21.6333	16.8819	16.8819	16.8819	16.8819	16.8819	16.8819	16.8819	15.5563	15.5563	15.5563	15.5563	15.5563	15.5563	15.5563	15.5563	15.5563	15.5563	15.843	15.843	14.8997	14.8997	14.8997	14.8997	14.8997	14.8997	15.6205	15.6205	15.6205	16.0312	16.7631	16.9115	17.088	17.2627
1	58.8048	58.8048	58.8048	54.8179	47.592	37.0675	37.0675	37.0675	33.3617	33.3617	33.3617	33.3617	33.3617	30.4795	30.4795	30.4795	25.7876	25.7876	25.7876	25.7876	25.7876	25.7876	25.7876	25.9422	25.9422	22.7596	22.7596	22.7596	22.7596	22.7596	23.4947	23.4947	23.4947	23.4947	25.02	25.02	25.02	23.622	23.622	23.4307	23.4307	23.4307	23.4307	23.4307	23.4307	23.4307	23.622	23.622	23.622
1	26.4197	23.9583	23.3452	23.1733	23.1733	22.2935	19.105	19.105	19.105	19.105	16.3095	16.3095	16.3095	16.3095	16.3095	14.4568	14.4568	14.4568	14.4568	14.4568	14.4568	15.1327	15.1327	15.1327	15.1327	15.1327	15.3948	15.0333	14.2829	13.7477	13.0384	11.225	11.225	11.225	11.225	11.225	11.225	11.225	11.4891	11.4891	11.4891	11.4891	11.6619	11.7047	11.7047	11.7047	11.7047	11.7047	11.7047
1	29.1376	29.1376	29.1376	28.2312	14.5258	14.5258	14.5258	14.5258	14.5258	14.5258	14.5258	12.083	12.083	12.083	12.083	12.083	13.3791	13.8924	13.8924	14.7309	14.7309	14.8661	14.8661	14.8661	14.8661	14.1774	14.1774	14.1774	14.1774	14.8661	15.0333	15.1658	15.1658	15.7797	15.9374	16.2481	16.2788	16.2788	16.5529	16.6733	17.0294	17.0294	17.2916	17.4642	16.6433	16.6433	16.6433	16.4317	13.1529
1	62.458	53.2353	53.2353	51.4781	51.4781	51.0882	51.0882	48.3322	48.3322	43.1972	43.1972	43.1972	43.1972	43.1972	42.9185	42.9185	40.6079	40.5339	36.9459	36.9459	36.9459	36.9459	36.9459	39.4588	39.4588	39.4588	39.4588	39.4588	40.6079	40.6079	41.2068	41.7253	41.7253	39.9375	39.9375	39.9375	39.9375	34.4674	34.4674	34.4674	34.4674	34.4674	34.4674	35.5668	36.5787	38.7943	39.0384	39.9249	40.4228
1	27.037	17.72	17.72	15.1658	15.1658	15.1658	14.8661	14.8661	14.1774	13.3791	13.3791	11.7473	11.7473	11.7473	11.7473	11.7473	11.7473	13.3791	13.3791	13.3791	13.3791	13.3791	12.8841	11.4018	11.4018	11.4018	10.6301	10.6301	10.6301	10.6301	10.6301	10.8628	10.8628	11.225	11.4018	11.6619	13	13	13	13	13	13.0767	13.4536	13.0384	13.0384	13.0384	13.0384	13.0384	13.4536
1	40.9145	32.3419	27.5862	27.5862	27.5862	27.5862	22.2261	22.2261	22.2261	22.2261	22.2261	22.2261	20.9045	20.9045	20.9045	20.9045	20.9045	20.9045	22.9347	22.9347	22.9347	23.7065	23.7065	24.2281	24.3516	24.3516	24.3516	24.6171	24.9399	24.9399	25.0799	25.4951	25.4951	25.4951	25.4951	25.4951	25.4951	25.4951	26.5518	26.5518	21.7256	21.7256	21.7256	21.7256	21.7256	21.7256	21.8403	23.1948	23.1948
1	34.0147	30.1164	26.9444	23.388	22.1359	22.1359	22.1359	22.1359	22.1359	22.1359	21.4009	21.4009	21.4009	21.4009	22.2935	22.5832	23.388	23.388	23.388	23.388	23.388	23.2809	21.2603	20.8087	20.8087	20.8087	20.8087	20.8087	20.8087	20.9045	20.9045	21.2603	21.2603	23.388	23.7697	24.1661	24.454	24.454	24.7184	24.8596	24.8596	24.9199	25.4755	25.4755	25.6905	27.313	28.3019	28.7402	29.0689
1	21.095	18.9737	16.4012	16.4012	16.4012	16.4012	16.4012	16.4012	16.0312	16.0312	15.4272	15.4272	15.4272	15.4272	15.4272	15.4272	15.4272	15.4272	15.4272	15.4272	16.3095	16.3095	17.8045	17.8045	16.8226	16.8226	16.0624	16.0624	16.0624	16.0624	16.0624	16.0624	16.8226	17.8045	18.1384	18.4932	18.6279	18.6279	18.9737	18.9737	18.9737	19.0263	19.1311	19.2094	19.2094	19.2094	19.2094	19.2094	19.2873
1	27.2947	19.5192	16.3095	14.2127	14.2127	14.1421	14.1421	13.7477	13.7477	13.6748	13.6748	13.6748	12.8841	10.6301	10.6301	10.6301	10.6301	9.8995	9.8995	9.8995	9.8995	9.8995	9.8995	10.6301	10.6301	10.6301	10.6771	10.6771	10.6771	10.6771	10.6771	10.6771	10.9545	11.0454	11.1803	11.3578	11.3578	11.5758	11.5758	9.94987	9.94987	9.94987	9.94987	9.94987	9.94987	9.94987	9.69536	9.69536	9.69536
1	56.648	56.648	56.648	56.648	56.648	56.648	56.648	56.648	56.648	57.6021	49.2037	33.4813	33.4813	33.4813	30.3809	28	28	28	27.074	25.671	25.671	25.671	25.671	27.074	27.074	27.6586	27.8209	28.4605	28.7576	30.6757	30.6757	31.0805	31.209	31.8748	34.2491	34.6699	36.2353	36.2353	36.2353	38.3275	41.4246	42.3792	45.3872	49.97	53.0377	55.5788	58.1206	59.649	61.8142
1	56.6127	48.6107	38.2099	38.2099	38.0789	33.3916	33.3916	33.3916	33.3916	33.3916	38.0789	38.2099	38.2099	39.8748	39.8748	39.8748	39.8748	39.8748	40.1373	40.1373	40.3113	40.3113	40.3113	40.3113	40.6325	40.6325	40.6325	41.6893	42.7668	42.7668	42.8602	43.4626	44.2832	44.2832	44.8776	45.288	45.288	48.2286	48.2286	49.295	50.0999	50.4183	50.4579	50.7149	48.7955	48.7955	48.7955	38.2884	38.2884
1	75.1399	75.1399	67.4833	65.9924	64.2339	64.2339	64.2339	57.2276	57.2276	57.2276	57.2276	57.2276	57.2276	57.2276	62.8411	62.8411	62.8411	62.8411	63.1189	64.9692	64.9692	65.9924	64.6684	64.6684	64.6684	64.6684	64.6684	64.6684	65.4905	65.4905	65.4905	66.106	66.106	66.106	66.106	66.106	67.4833	69.6491	70.993	70.993	71.4073	72.4638	73.8309	74.1552	74.1552	74.5185	75.4785	75.4785	75.3326
1	26.3439	24.6982	24.6982	22.0454	22.0454	18.8149	18.8149	18.8149	18.8149	18.8149	18.8149	21.4476	21.4476	21.4476	21.9773	22.2261	22.3159	22.3607	22.8254	23.1084	23.1084	23.1517	23.2164	23.3238	23.3238	23.1733	19.2094	19.2094	19.2094	19.2094	19.2094	20.025	20.9284	20.025	20.025	20.025	20.025	20.025	20.025	17.4929	17.4929	17.088	17.088	17.088	17.088	17.72	17.72	17.9165	17.9165
1	24.3516	24.3516	24.3516	23.3452	21.0476	21.0476	21.0476	16.8819	16.8819	16.8819	16.8819	16.3095	16.3095	16.3095	16.3095	16.3095	16.3095	16.3095	16.8819	16.8819	16.5831	14.8661	14.8661	14.8661	14.8661	14.8661	14.8661	14.8661	15.3948	16.4012	16.5831	16.5831	16.7631	16.7631	16.7631	16.7631	16.7631	16.7631	16.7631	15.3948	15.3948	15.3948	15.3948	15.2643	15.2643	15.2643	15.2643	15.2643	15.2643
1	59.0847	57.8446	54.4334	53.4603	42.1545	40.3609	36.7423	36.7423	36.7423	36.7423	36.7423	29.3428	29.3428	29.3428	29.3428	29.3428	30.6757	31.1288	32.9393	33.4963	37.3898	37.3898	37.3898	38.1314	39	40.5216	40.5216	40.5216	41.0974	41.3763	43.5086	43.5086	43.5086	43.5086	43.5086	41.9762	41.9762	41.9762	40.5709	40.5709	41.9762	43.6921	43.8292	44.3959	45.0999	45.1885	45.9021	47.9792	49.4975
1	91.1427	61.4248	54.4977	43.1277	43.1277	40.9878	40.9878	40.9878	40.9878	40.9878	46.0109	52.9622	54.4977	61.5955	78.8036	78.8987	84.0833	105.399	105.399	105.399	131.164	141.549	148.775	148.775	141.439	130.996	123.798	106.832	102.421	102.186	102.186	102.186	102.186	102.186	102.421	106.832	106.832	104.895	104.895	104.895	104.895	92.2822	92.2822	92.2822	87.51	85.5862	85.5862	85.5862	85.5862
1	29.8161	22.8692	22.8692	22.8692	22.8692	22.8692	22.8692	22.8692	22.0907	22.0907	22.0907	23.1084	23.8537	23.8537	23.8537	23.8537	23.4521	22.8473	22.8473	22.8473	22.8473	22.8473	22.8473	22.8473	23.4521	23.4521	23.4521	23.622	23.622	23.622	23.6008	23.6008	23.6008	23.6008	23.6008	23.0217	23.0217	23.0217	23.0217	23.622	23.622	23.7697	23.7697	24.5967	25.3772	25.3772	25.5147	25.632	25.8844
1	90.923	85.6971	67	46.1844	46.1844	32.0156	32.0156	32.0156	26.6458	26.4953	19.4422	19.4422	19.4422	19.4422	19.4422	19.4422	19.4422	19.4422	19.4422	20.347	20.347	21	21.0238	21.4243	21.9317	21.1187	19	16.6733	16.6733	16.6733	16.6733	16.6733	16.6733	16.6733	17.0294	17.2916	17.72	17.72	17.72	17.72	17.72	17.72	17.72	17.72	17.9444	17.9444	18.4932	18.7083	18.7083
1	45.0333	36.1109	36.1109	36.1109	29.5635	29.5635	26.2488	25.2389	24.3721	24.3721	23.6854	23.6854	23.6854	23.6854	23.6854	23.9374	23.9374	23.9374	23.9374	23.9374	23.9374	24.6779	24.6779	24.6779	24.6779	24.6779	23.3238	23.3238	24.1661	24.3721	25	25	25	25	25	25.02	25.02	25.02	25.02	25.02	25.02	25.3969	25.6125	25.6125	27.9643	28.3901	28.3901	28.7054	28.7054
1	25.4558	25.4558	25.4558	25.4558	25.4558	25.4558	22.5832	21.8403	21.8403	20.9045	20.9045	19.6469	17.3205	17.3205	17.3205	16.4012	16.4012	16.4012	16.4012	16.4012	16.6132	17.2047	17.2047	17.2047	17.2047	17.2047	17.6068	18.1659	18.1659	18.6815	18.6815	18.6815	18.6815	18.6815	18.6815	18.6815	18.7617	16.2788	16.2788	16.2788	16.2788	16.2788	16.2788	16.2788	16.2788	16.7631	16.7631	16.7631	16.7631
1	24.6779	24.6779	24.3721	21.1187	17.72	17.72	15.5242	15.5242	15.5242	13.5647	13.5647	13.5647	12.53	12.53	12.53	12.53	12.53	14.6287	14.6287	14.8661	14.4568	14.4568	14.4568	14.4568	13.0384	12.8062	12.8062	12.8062	12.8062	12.8062	12.8062	12.8062	13.1529	13.1529	13.1529	13.1529	13.1529	13.1529	13.1529	13.4536	13.4536	13.4536	13.4536	13.4536	13.6015	13.6015	13.6015	14.0712	14.2127
1	60.4483	60.4483	60.4483	60.4483	60.4483	53.376	53.376	53.1131	51.5558	46.1411	44.833	44.833	35.0571	35.0571	34.4674	25.2587	25.2587	21.8403	21.8403	21.8403	21.8403	21.8403	19.0526	19.0526	19.0526	21.8403	21.8403	21.8403	21.8403	21.8403	22.2935	22.2935	22.2935	22.2935	22.561	22.561	22.5832	22.9129	22.9347	22.9347	24.5357	24.5357	24.1868	24.1868	24.1868	24.1868	24.1868	24.1868	25.4755
1	38.7169	38.7169	35.2846	35.2846	29.0172	29.0172	29.0172	29.0172	29.0172	29.0172	29.4279	31.8277	33.0151	33.0151	33.0151	33.121	33.7194	33.8674	28.6705	28.6705	28.6705	22.561	22.561	22.561	22.561	22.561	22.561	22.561	22.0454	20.8806	20.8806	20.8806	17.2627	17.2627	17.2627	17.2627	17.2627	17.2627	17.2627	17.2627	19.105	19.105	19.105	19.105	18.4662	18.4662	18.4662	18.4662	18.4662
1	36.0694	27.7489	27.3679	27.0924	25.6515	24.1039	21.2838	20.0998	14.1774	14.1774	14.1774	14.1774	14.1774	14.1774	14.1774	14.1774	14.1774	14.4568	14.4568	14.4568	13.1149	13.1149	13.1149	13.1149	13.1149	13.1149	13.6382	13.6382	13.7477	13.7477	13.7477	13.7477	13.7477	13.7477	13.7477	13.7477	14.3527	14.3527	14.6969	15.1327	15.1327	15.1327	15.1327	15.3948	15.3948	15.3948	15.5885	15.5885	15.5885
1	96.8762	96.8762	96.8762	96.8762	96.8762	96.8762	96.8762	96.8762	96.8762	100.369	100.369	98.9798	89.7719	89.7719	89.7719	89.7719	98.9798	98.9798	105.995	105.995	93.3916	93.3916	93.3916	93.3916	65.4905	58.4466	55.6058	51.4393	51.4393	45.6618	42.9069	42.9069	42.9069	42.9069	47	47	53.9351	57.0789	63.0952	63.0952	63.0952	64.6375	75.3724	97.4218	97.4218	90.956	90.956	88.82	88.82
1	27.3496	27.3496	22.2036	22.2036	22.2036	22.2036	22.2036	22.2036	22.2036	23.388	25.0799	25.0799	25.0799	25.0799	25.9615	26.4953	26.4953	26.4953	26.4953	30.2159	30.2159	30.7409	31.8277	32.8177	32.8177	32.8177	23.0217	22.561	22.561	22.561	20.8327	20.8327	20.8327	20.8327	20.8327	20.8327	20.9045	21.4942	20.3961	20.3961	20.3961	20.3961	20.3961	20.3961	20.3961	22.0227	22.383	22.383	22.7156
1	32.1559	32.1559	32.1559	30.8221	26.9258	26.9258	26.9258	26.9258	25.1794	25.1794	24.2693	24.1247	24.1247	23.5584	21.6333	21.6333	21.6333	21.6333	21.6333	21.8403	21.8403	21.8403	22.6936	23.5584	23.5584	18.7883	18.7883	18.7883	18.7883	18.7883	18.7883	18.7883	18.7883	20.3224	20.3224	20.5426	20.8327	20.8327	21	21.4709	21.6564	22.0454	22.0454	23.2809	24.1039	24.1039	24.1039	24.1247	24.3516
1	34.6121	27.3679	24.7184	24.7184	24.7184	24.7184	24.7184	24.7184	24.3721	24.3721	24.3721	24.3721	24.3721	24.7184	24.7184	24.7184	24.7184	24.7184	25.02	25.02	25.632	26.4197	26.4197	26.4197	26.4197	26.4197	26.7021	27.2213	27.6767	27.6767	28.4605	31.0644	31.0644	31.6386	33.6155	33.6749	33.9559	33.9559	33.9559	34.1906	34.322	34.322	34.322	34.3802	38.6135	39.8623	39.8748	40.1248	40.1248
1	33.1512	33.1361	31.4484	31.4484	31.4484	25.7876	19.7484	19.7484	19.7484	19.7484	19	19	19	19	19	19	19.8494	20.0499	20.2485	20.8087	20.8327	21.3542	21.3542	21.3542	21.3542	21.3542	20.9284	20.9284	20.9284	20.9284	20.347	19.4165	19.4165	19.4165	16.1555	15.5885	15.5885	15.5885	15.5885	15.5885	15.6525	16.1555	16.1555	13.6382	13.6382	13.6382	12.7279	12.7279	12.7279
1	35.4824	35.4824	35.4824	31.0161	31.0161	31.0161	30.282	30.282	30.282	30.282	29.6816	29.6816	29.6816	29.6816	29.6816	29.6816	28.5657	28.5657	28.5657	26.2488	25.9615	25.9615	25.9615	23.4947	22.0227	22	22	22	22	22	22.0227	22.0227	22.0227	23.4947	21.4476	20.445	20.1494	20.1494	20.1494	20.1494	20.1494	20.1494	18.7083	18.7083	18.7083	18.7083	18.7083	19.2614	19.2614
1	23.0217	23.0217	23.0217	21.9317	21.9317	20.9045	20.9045	20.8327	20.1494	20.1494	20.1494	20.1494	20.1494	20.1494	20.6155	20.6155	20.6155	20.6155	20.6155	20.6155	20.6155	20.6398	20.8327	20.8327	20.8327	20.9045	21.4709	21.4709	21.4709	21.5639	21.6564	21.6564	21.6564	21.6564	21.7945	21.9317	22.5832	22.5832	19.105	17.1464	17.1464	17.1464	17.1464	17.0294	16.4317	16.4317	16.4317	16.4317	16.4317
1	21.2132	21.2132	21.2132	21.2132	20.8327	20.8327	20.0998	20.0998	20.0998	18.0555	18.0555	18.0555	18.0555	18.0555	20.0998	20.8327	20.8327	20.8327	20.8327	21	21	21	21	21	21	21.2132	21.2132	21.2132	21.2132	21.2132	21.2132	21.2132	21.2368	21.2603	20.3224	20.3224	20.3224	20.3224	20.3224	20.664	20.664	20.664	20.3224	20.2731	20.2731	20.2237	20.2237	20.2237	20.2237
1	13.0384	13.0384	13.0384	13.0384	9.69536	9.69536	11.3578	14.0357	14.0357	14.0357	14.2478	13.0384	13.0384	14.2478	14.4568	12.8452	12.8452	15.3297	15.5563	15.6844	15.6844	14.6287	14.6287	14.7309	17.0294	17.1464	17.72	17.9165	18.4662	13.4536	13.4536	17.6635	18.5742	18.5742	19.105	20.1246	21.0238	21.0238	21.0238	19.3391	21.0238	21.0476	21.1187	21.1187	21.3073	21.6102	21.8403	23.4094	23.7908
1	18.8414	18.8414	15.1658	15.1658	17.72	17.72	17.72	18	12.4097	12.4097	12.4097	13.5647	17.3205	18.1659	18.6279	24.5153	27.5862	27.9464	27.9464	27.9464	28.9137	28.9137	30.8707	33.8969	36.0694	42.7668	34.9428	15	15	15	16.6433	16.6733	19.4422	15	14.7648	14.2127	13.5647	13.9642	16.4012	16.4012	16.4012	19.8494	20.025	20.1494	20.1494	20.1494	20.7846	17.3781	17.3781
1	21.7945	12.3693	12.3693	14.4568	13.9284	13.9284	14.5602	15.3623	15.5563	15.5563	17.2047	18.4932	18.4932	18.4932	13.6382	13.6382	20.8087	20.8327	21.4009	21.9545	22.6495	22.6495	24.1868	24.3516	24.3516	24.8193	24.1247	24.1247	24.1247	23.7276	24.779	24.8998	27.5318	33.1361	34.9857	35.4683	36.0278	36.1248	36.1248	36.1248	38.3275	35.8329	35.8329	38.3275	45.1774	45.1774	76.6486
1	12.8062	12.8062	11.3578	11.3578	11.3578	12.6886	13.0767	13.9284	13.9284	13.9284	11.9164	9.48683	8.06226	8.06226	11.6619	12.2066	14.6969	14.8997	15.6525	16.0312	15.843	13.0767	13.0767	13.9284	16.1864	17.4642	17.8326	17.8326	18.4932	18.4932	18.4932	18.6279	18.6815	18.9737	19.1311	19.7231	20.2731	20.2731	20.1494	9.64365	9.64365	9.64365	16.4012	20.0998	20.9284	22.6716	25.3377	18.7883	11.8322
1	33.0151	24.7184	24.7184	26.7582	28.178	28.178	29.0172	29.0172	29.0172	34.8281	38.5357	39.064	43.1045	22.1585	20.0998	14.6287	9.94987	9.11043	8.77496	8.77496	9.11043	8.18535	8.18535	8.18535	6.48074	8.30662	8.77496	8.94427	8.94427	9	9	9	9	9.21954	9.69536	6.7082	6.7082	7	7.34847	9	6.9282	4.58258	4.58258	6.9282	7.34847	8.94427	8.94427	8.94427	8.94427
1	35.5949	29.9833	17.9444	17.9444	17.9444	22.383	29.6985	42.2374	100.509	44.6094	40.6694	40.6694	53.5257	58.532	37.4566	32.1714	32.1714	29.8329	28.7054	22.8473	22.8473	32.573	41.2311	28.6182	26.096	26.096	30.9516	36.2353	36.2353	36.2353	40.4104	48.4252	56.4004	62.3217	66.2193	126.103	128.043
1	18.0555	16.4317	16.0312	11.225	13.6015	11.225	8.77496	8.77496	9	9	11	9.69536	9.69536	9	9.21954	9.21954	6.7082	6.7082	6.7082	9.8995	10.0995	11.225	11.225	11.5758	12.4097	12.8452	12.8841	13.1529	13.4164	13.4164	13.4536	13.6748	14.6969	15	15.0333	15.5563	15.7797	16.0312	16.0624	16.4012	18.0555	18.1384	18.2483	19.7231	19.7231	20	20	20	20.2237
1	20.2237	14.6969	13.9284	13.9284	13.9284	13.9642	13.9642	13.9642	14.4568	15.0997	15.2643	15.2643	15.7797	15.7797	13.2665	13.2665	17.4929	19.105	19.4422	19.8242	21	19.0263	19.0263	19.0263	21	22.5832	17.1464	17.1464	22.9783	22.9783	22.9783	23.1084	23.622	24.8797	25.0998	25.0998	25.0998	26.4764	29.6816	30.8545	31.5911	35.242	39.6737	40.3237	41.0609	42.1663	43.0581	31.6702	26.0384
1	24.2487	14.7986	14.7986	14.7986	13.1529	18.2757	18.5472	17.72	16.3095	14.8661	16.3095	17.4642	14.3527	14.3527	14.2478	13.4536	13.4536	17.3494	17.9444	17.1172	14.5945	16.7929	17.1172	16.3095	15.748	15.748	18.9737	19	20.6155	20.9762	21.1187	21.1187	22.9347	22.9347	21.6795	21.1187	21.1187	22.8254	23.6008	25.0799	25.0799	25.0799	24.5153	25.632	26.4953	27.4773	19.3132	19.3132	19.3132
1	24.4131	24.4131	24.4131	27.037	26.2488	24.9199	25.7876	25.7876	25.7876	22.891	25.7876	27.0924	24.454	24.454	21.6102	21.1187	26.3249	27.4773	27.6043	22.4054	22.4054	24.5967	24.5967	24.5967	21.6795	21.3073	21.3073	26.5518	26.7769	27.6043	26.096	28.7402	28.7402	28.7402	26.9258	26.9258	24.3516	24.3516	15.6205	29.4788	29.8329	29.8329	29.8329	27.6767	27.6767	28.4429	30.2985	30.4795	30.6757
1	41.4488	23.5372	21.2368	21.2368	22.9347	34.6554	34.6554	30.2655	30.2655	29.0172	25.5734	19.9499	19.9499	19.9499	20.8087	20.8087	29.0172	29.0172	29.5296	30.4795	34.6554	25.318	20.9045	20.6398	19.8494	20.9045	20.9045	21	24.6779	29.0345	29.0345	25.4951	25.4951	26.4953	26.4953	26.4953	28.4605	27.6767	27.6767	27.6767	28.4605	29.3598	30.3315	30.4302	30.7409	30.8869	31.5436	32.9393	30.3645
1	46.1411	37.8021	35	24.9199	22.8254	17.2627	17.2627	17.2627	19.7231	24.2074	24.2074	24.2074	25.671	18.3303	12.6886	12.6886	12.2066	20.9045	21.4243	22.4499	23.4521	15.5242	15.5242	26.0384	26.0384	26.0384	27.8029	33.4365	34.5543	31.5436	31.5436	30.7571	28.3196	28.3196	31.273	33.4963	35	37.6962	37.8418	39.6106	41.0488	23.1517	23.1517	19.5448	19.5448	16.5831	16.5831	17.6918	18.868
1	24.0416	21.2368	14.7986	14.7986	14.7986	25.6905	26.4008	26.9072	29.8496	36.1248	37.9605	39.8623	53.8609	36.8239	20.2485	18.5472	18.5472	20.2485	20.2485	20.8327	20.9284	20.3224	20.3224	21.4709	22.7156	25.02	26.4386	25.7099	18.9737	17.1464	14.8997	14.8997	18.9737	18.9737	19.2094	18.4662	18.4662	18.5472	20.445	20.8087	22.6716	22.7156	23.4307	25.0998	26.1916	28.0357	30.249	30.6757	30.6757
1	23.7908	13.7477	13.7477	13.7477	13.7477	8.544	8.544	8.544	12.3693	12.2066	12.2066	9.16515	9.16515	9.16515	9.48683	8.66025	8.66025	8.544	8.544	6.08276	6.08276	9.69536	9.69536	9.69536	10.4881	10.6771	8.83176	7.07107	7.07107	8.30662	9.43398	9.48683	9.48683	9.8995	10.6771	8.06226	8.06226	5.19615	9.53939	10.6771	11.1803	11.6619	11.7047	11.9164	12.4499	12.6886	12.6886	13.1529	13.1909
1	15.0665	15.0665	14.2127	14.2127	13.3417	13.3417	15.1658	14.4568	14.4568	17.1172	19.6723	20.025	20.2485	18.4662	15.5563	15.5563	14.1774	14.1774	19.8494	20.9284	20.9284	20.9284	21.5639	22.4944	22.561	23.1517	30.4138	32.5269	36.6879	38.4448	45.0222	45.0222	48.1768	48.8365	51.5849	51.9326	51.9808	52.3832	58.3866	69.3253	106.963
1	37.7492	37.7492	37.1483	26.096	14.6287	13.6015	12.3693	11.1803	11.1803	12.8452	12.8452	12.8452	15.8114	17.3205	17.6068	18.868	18.868	18.868	20.1246	22.1133	22.1133	19.2094	19.2094	20.8327	25	25.4755	28.3901	29.3087	29.7321	30.2324	30.8545	30.8707	31.5911	27.2947	29.0689	28.7228	28.7228	28.7054	25.5734	25.5734	29.2233	31.289	32.9393	33.4664	33.4664	33.4664	34.5977	38.7943	38.923
1	37.7624	22.2261	22.2261	22.2261	22.2261	25.4558	23.0868	23.0868	18.2757	15.3948	12.2066	11.1803	11	9.53939	6.78233	6.78233	9.53939	9.64365	9.69536	10.198	10.6771	11.0454	7.54983	7.54983	7.07107	7.07107	7.28011	7.28011	8.60233	9	8.30662	6.48074	6.48074	6.48074	7.54983	8.30662	8.30662	9.21954	9.27362	9.48683	9.69536	10.0499	10.0499	10.0499	10.0995	10.0995	10.6771	10.6771	10.6771
1	24.1868	19.5192	19.5192	22.4944	23.2809	23.2809	23.2809	18.7083	18.7083	20.2237	21.0476	23.2809	23.8747	23.8747	23.8747	23.7276	23.8747	24.1868	24.1868	24.1868	24.2899	25.6515	25.6515	25.9808	27.4773	29.6311	29.7993	23.1517	23.1517	29.7993	29.7993	25.02	22.2261	22.2261	29.95	34.7994	31.209	31.209	31.209	35.0143	35.623
1	33.1361	33.1361	33.1361	33.1361	28.3901	29.8329	29.8329	30.6268	31.3209	33.4365	24.0624	18.3848	18.3848	24.0624	25.3377	30.6757	31.6386	33.6749	33.6749	33.6749	34.9142	35	37.1753	38.4448	39.6358	41.7852	36.8103	36.8103	31.9687	31.9687	36.8103	41.0609	42.2137	42.8252	42.8252	35.171	35.171	50.0899	52.0192	54.461	78.3964	82.4985	89.0505	95.3363
1	25.3969	23.3666	19.7231	19.7231	19.7231	22.8692	21.8632	21.4009	19.9499	12.083	10.6771	6.16441	6.16441	6.16441	7.07107	7.07107	7.07107	6.40312	6.40312	7.54983	8.544	8.77496	9.16515	9.16515	9.53939	10.3441	10.6301	10.6771	11.0454	12.6886	12.8062	14.4568	14.8997	13.3791	13.3791	13.3791	12.6886	9.69536	12.6886	14.9666	15.1658	15.8114	16.4012	19.3391	19.3391	16.8819	12.3288	12.3288	12.3288
1	21.6102	17.8045	17.8045	21.6102	21.6102	35.5246	39.7618	40.2119	44.8665	49.6991	53.3479	53.9166	53.301	37.2156	36.0278	35.9026	19.5192	15.9374	15	15.9374	13.784	13.784	15.1658	15.1658	17.9165	18.0278	18.0555	18.6011	18.6011	19.3391	19.3391	19.3391	14.2127	13.3791	13.3791	12.8841	12.8841	13.6015	14.0712	10.3923	10.3923	12.6886	12.6886	14.0712	14.2127	14.2127	14.5602	12.7279	12.7279
1	34.2491	23.6008	23.6008	28.7924	34.2491	37.6298	39.5601	40.3113	35.7071	28.4605	27.1662	12.3693	10.8167	9.69536	12.8062	15.0333	17.1172	24.0416	23.8537	23.8537	23.8537	28.178	28.4605	31.7017	38.0132	38.0132	60.8441	71.4143	79.5362
1	25.5539	25.2587	25.2587	19.6723	19.6723	19.6723	17.1172	17.1172	17.3494	19	25.5539	26.6833	26.6833	26.6833	20.6398	27.5862	29.4618	31.257	31.257	31.257	32.2025	34.1906	38.8458	43.6692	45.5522	51.7784	54	54.827	32.9545	26.1534	24.1247	18.3848	17.2337	17.2337	18.2483	18.2483	18.2483	18.3848	19	19	20.7364	27.4955	31.5278	33.1964
1	22.6274	22.3159	19.6469	22.3159	20.4695	20.2237	20.2237	19.5192	20.2237	18.0555	20.4695	22.2261	22.2261	22.6274	23.3666	24.5561	13	13	13	12.083	15.0997	16.0312	18.4391	19.799	18.4662	17.4929	17.4929	17.4929	17.4929	20.347	20.4695	20.6882	21	22.1585	23.0217	23.0217	22.8473	20.4695	23.0217	28.5307	29.3087	31.0161	31.1609	26.9444	21.7715	21.7715	23.1084	25.02	26.9444
1	7.28011	7.28011	6.48074	7.28011	8.3666	8.48528	9	9	9.11043	9.11043	9.11043	8.60233	7.81025	7.34847	7.81025	9.05539	9.05539	9.05539	9.05539	9.27362	9.53939	9.53939	8.30662	8.30662	9	9.94987	10.3441	11.0905	10.4881	10.4881	10.4881	11.225	11.7473	11.7473	12.3693	12.4499	12.4499	12.4499	12.53	12.5698	12.5698	12.9615	12.9615	13.1909	13.784	13.784	13.9642	14.3527	14.4568
1	59.5399	38.5227	38.5227	36.4143	38.3275	38.3275	29.4449	29.4279	29.4449	39.3573	36.4555	23.5584	23.5584	26.5895	40.4722	40.5093	40.7185	41.0244	39.6611	33.1813	33.1813	37.3497	41.2311	42.5676	43.795	38.6523	38.6523	36.2491	32.7719	32.7719	32.7719	32.6956	29.5466	29.5466	29.5466	34.4384	37.1753	38.4057	44.0454	44.2832	44.8107	46.7333	42.4382	42.4382	37.5366	37.5366	47.2123	47.2123	35.8329
1	36.2905	36.2905	36.2905	39.2046	39.2046	17.3494	14.5258	9.94987	8.06226	8.06226	9.48683	13.9284	17.2916	17.3494	17.3781	19.6723	13.6015	8.544	8.544	13.6382	13.6382	13.6382	12.083	12.083	19.3391	19.3391	19.3391	19.6469	20.0749	21	24.2281	24.2281	25.4165	29.0172	39.5727	41.1825	45.8912	42.5323	42.5323	42.5323	42.5323	42.5323	49.8598
1	24.779	23.622	23.622	24.779	22.7376	22.7376	22.7376	20.0499	23.0651	24.6982	29.4279	29.4788	28.4429	28.4429	28.4429	33.8378	35.6791	35.6791	26.1916	25.6905	20.5183	22.2261	26.1916	29.5466	31.6386	36.6197	37.3363	52.0192	29.3428	29.3428	26.4953	26.4953	26.9815	26.9815	33.0757	40.7185	43.0116	44.7325	39.8999	22.0454	22.0454	22.0454	23.1517	24.1039	28.9482	25.1396	25.1396	25.1396	27.0924
1	99.4435	48.8774	26.8514	24.9199	24.9199	25.9808	24.0208	21.2132	21.2132	26.8514	30.8869	31.3209	48.3839	42.0714	34.0588	30.7734	34.0588	31.5595	31.5595	23.5797	23.5797	24.6577	24.6577	25.318	27.2029	38.0263	31.8434	31.8434	31.8434	37.6032	39.5601	41.7852	42.0238	43.9318	44.1588	44.1588	44.1588
1	15.6844	10.8167	10.8167	12.1244	12.1244	13.4907	16.0312	16.5227	17.1464	17.1464	17.1464	17.7482	18.1384	18.4932	15.2971	15.2971	18.2209	19.6469	19.8494	20.0749	22.0454	22.1359	18.8414	16.2788	15.2315	15.2315	17.0294	17.0294	20.7364	22.8035	23.7697	25.1992	25.632	25.632	25.9615	26.9072	28.0179	28.0891	28.2312	29.4788	29.4788	29.4788	32.1559	33	33.5261	34.4674	38.7169	40.7308	42.9302
1	53.9166	14.3527	14.2829	13.6382	13.7477	13.7477	14.1774	14.2829	14.3527	17.4929	17.4929	17.4929	19.6214	20.1494	20.1494	17.2047	17.2047	16.6733	11.7473	9.38083	9.38083	13	14.1774	14.3527	14.9666	14.9666	14.5602	13.0767	15.3623	17.2916	17.2916	17.8045	13.1909	10.6771	9.48683	8.66025	8.66025	9.27362	10.2956	10.2956	10.2956	13.0384	12.083	10.8167	7.28011	14.8661	14.8997	15.9374	16.0312
1	99.0252	54.1202	44.486	44.486	43.9431	28.2312	28.2312	21.1896	16.8819	14.8661	14.8661	16.5227	16.8819	17.6918	17.72	19.3391	20.025	21.1896	21.3073	21.6102	21.6102	17.6068	17.6068	19.3132	19.3132	26.096	26.4197	18.7617	18.7617	15.3948	14.4568	11.225	14.5602	17.5784	26.4197	26.4197	14.1774	11	11	11.7473	11.7473	11.7473	11.7473	12.7279	13.0384	13.0384	13.0384	14.2478	14.3527
1	11.4018	8.3666	8.3666	8.3666	8.48528	8.48528	9.8995	10	10.4881	12.5698	13.1909	13.6015	15.2643	13.6382	13.1529	12.8841	12.8841	13.6382	15.3297	16.7631	16.8819	17.4356	21.7715	22.2935	22.561	23.8747	23.8747	15.2643	15.2643	15.2643	24.3926	24.6779	28.4429	54.2033	66.7383	33.6155	26.7955	18.4662	15.5242	15.2971	15.2971	14.0712	14.0712	14.0712	15.6205	16.6433	17.0294	17.0294	17.0294
1	13.784	13.0767	12.5698	12.5698	12.5698	11.0454	11.0454	12.6886	13.0767	13.0767	13.0767	11.5758	10.6301	10.6301	13.1909	13.784	10.6301	10.6301	10.6301	11.225	11.5758	11.5758	10.6771	10.6771	9.11043	9.11043	9.11043	9.11043	10.4403	10.4403	11.1803	11.0454	11.0454	11.1803	11.5326	11.5326	12.6886	12.8452	13	13.9642	14.0712	10.247	9.43398	8.83176	8.83176	8.30662	8.30662	8.60233	8.60233
1	122.061	41.4005	28.5832	28.5832	28.5832	26.4197	27.9643	28.5832	29.0861	34.7851	35.6931	35.1568	29.4109	29.4109	30.0666	35.1568	36.4829	37.3363	48.4665	43.9431	40.3609	40.3609	30.7409	41.4126	43.5775	47.7703	56.9649	58.0172	61.3025	70.2211	72.45	81.8963	88.9607	90.7579
1	44.911	35.5246	35.5246	39.5727	22.2261	22.2261	20.2237	18.412	20.2237	20.2237	14.8661	13.9642	12.083	12.083	13.9642	17.6635	18.1384	18.1384	21.1187	21.4009	21.4009	22.2261	22.6716	22.9783	23.6008	23.6643	23.6643	21.3542	21.3542	24.8395	25.3377	26.7582	26.7582	45.7056	53.5444	51.7784	37.9605	34.5977	30.2655	34.5977	34.5977	57.9396	31.209	20.6155	20.6155	20.6155	17.2916	17.2916	21.4709
1	23.6854	21.7486	21.7486	21.7486	23.0217	19.2094	19.2094	20.5426	20.6398	23.6854	20.6155	12.6886	12.6886	12.6886	14.3527	17.4642	15.1327	15.1327	15.1327	14.1774	16.2481	20.7123	23.9374	24.2281	27.8209	29.4618	32.6497	33.7194	30.2159	24.7588	24.7588	24.7588	24.1661	24.1661	34.1467	30.8221	30.8221	30.8221	34.2637	32.311	32.311	31.9061	32.4654	38.7943	39.1024	39.3319	28.3019	28.3019	28.3019
1	23.1084	21.0238	21.0238	23.1084	23.2809	24.5967	14	14	14	14.8661	16.4924	18.7617	18.7617	14.8997	14.8997	25.4951	28.0713	28.0713	27.8747	27.8747	24.9199	16.1245	13.4536	13.4164	13.4164	13.4164	12.7279	12.7279	12.7279	13.4164	13	13	12.8062	12.8062	12.7279	12.7279	13.4536	14.7648	14.7986	16.1555	16.1555	16.1555	16.4317	16.5529	16.5529	17.4642	17.4642	17.4642	17.5214
1	17.9722	17.9722	17.9165	17.9165	21.9317	17.9165	17.9165	17.9165	18.6011	20.3961	10.4403	9.43398	9.43398	12.4097	14.2829	14.2829	15.6525	14.1774	14.1774	14.2829	16.6132	16.6132	16.6132	17.4929	17.5214	19.7231	23.1517	26.9444	26.9444	26.9444	26.9444	28.1603	28.3901	28.3901	28.3901	29.7489	30.8707	30.8707	30.8869	32.078	32.3419	32.3419	34.3657	32.2645	23.7276	22.7376	35.819	22.5832	18.6011
1	8.06226	8.06226	6.7082	5.74456	5.74456	5.83095	5.09902	5.09902	4.3589	4.58258	5.09902	5.09902	5.47723	4.69042	3	3	3	2.23607	2.23607	3	3.31662	3.31662	3.4641	3.4641	2.44949	2.44949	2.44949	2.44949	2.44949	3	3	3.16228	3.60555	3.60555	3.74166	3.74166	3.74166	3.74166	3.74166	3.74166	3.60555	3.60555	4.12311	4.12311	4.12311	4.12311	4.12311	4.24264	4.24264
1	34.7131	19.3132	19.3132	27.4773	28.3196	28.3196	28.3196	30.3315	24.3721	24.3721	20.9762	19.8746	18.7083	13.3041	11.8322	11.0905	10.6301	10.6301	10.9545	11.3578	11.8322	14.3527	14.3527	14.3527	14.6969	14.6969	14.0712	12.2474	12.2474	14.6969	16.6733	14.7309	14.7309	14.6969	14.1774	12.2066	12.2066	14.6969	16.9115	17	17.0587	17.088	17.088	17.1172	17.1172	17.1464	17.4642	17.6918	17.6918
1	72.3049	53.301	25.0599	21.587	19.3132	22.6936	22.6936	22.6936	17	15.5885	15.5885	17.3781	19.4422	14.4568	12.7279	12.7279	14.8997	21.4009	18.4662	18.4662	18.4662	25.0599	25.2587	30.1496	30.1496	28.3196	23.2164	23.2164	21.1187	21.1187	21.1187	18.6815	19.2614	19.2614	20.8087	20.8087	23.1948	25.318	30.1496	31.1127	29.0861	25.3772	23.3666	19.2094	18.6279	18.6279	18.6279	17.4929	17.4929
1	9.8995	9.8995	9	9.8995	9.43398	9.43398	9.38083	9.38083	9.27362	9.43398	8.3666	7.28011	4.89898	7.28011	9.8995	10.247	10.247	10.247	11.9164	12.8452	12.8452	8.7178	8.7178	8.7178	13.3417	13.6382	13.9284	13.9284	14.5945	14.7309	14.4568	11.225	11.225	12.7671	13	13.0384	14.4568	14.4568	14.8661	14.8661	11	11	15.5242	14.2829	14.2829	14.2829	15.5242	15.843	16.3095
1	24.3926	21.1896	19.8746	19.8746	21.1896	21.4009	21.2368	21.2368	23.6854	16.5831	16.5831	16.5831	17.72	19.2094	19.2094	17.4642	20.8087	21.1187	23.6854	24.2899	24.7386	24.9199	24.9199	24.9199	25.0998	25.5147	22.2261	22.2261	26.7769	26.7769	26.7769	27.074	27.2397	27.2397	27.2397	26.0384	26.0384	29.3428	30.7409	25.3574	25.3574	32.6956	34.4964	34.4964	31.5753	23.6008	23.6008	23.6008	25.318
1	8.7178	6.55744	6.55744	6.55744	6.55744	7.81025	7.87401	7.87401	9.53939	8.83176	8.83176	7.81025	7.81025	7.81025	8.66025	8.66025	8.77496	9	9	9.27362	10.247	10.247	10.4403	11.1803	11.1803	11.4455	11.4455	11.0454	11.7898	11.8743	9.43398	9.43398	9.43398	9.43398	10.8167	11	11	11	11	11.1803	12.0416	11.4018	10.6301	9.48683	11.4018	11.7898	12.1244	12.2474	12.4499
1	15.5563	14.4568	12.5698	12.5698	12.5698	12.5698	11.225	11.225	12.5698	11.3578	11.3578	10.0499	11.7898	9.43398	9.43398	7.14143	9.43398	9.53939	9.64365	9.94987	11.8322	10.0995	10.0995	10.0995	12.3693	10.6771	10.6771	10.8167	13.3791	5.74456	5.65685	5.65685	8.60233	8.60233	8.60233	9.27362	10.7238	10.8167	10.9545	10.9545	10.9545	10.9545	11.3578	10.4403	10.4403	11.5758	11.7047	10.3441	9.84886
1	23.0217	16.0624	16.0624	16.0624	17.2337	19.6214	19.4422	18.868	15.9374	17.2916	17.2916	17.2916	17.2916	18.7883	18.8414	15.4272	11.7473	9	15.6525	16.4012	18.4662	19.5192	19.8242	15.7797	15.7797	13.1909	12.2474	12.2474	12.2474	11.4455	11.4455	10.8628	10.2956	10.2956	10.2956	9.48683	9.48683	10.247	9.8995	8.30662	8.30662	8.30662	6.63325	6.63325	6.40312	6.32456	6.40312	6.7082	6.7082
1	20.7123	15.6205	13.4164	13.4164	14.6287	18.868	11.7898	10.6771	10.6771	10.6771	10.6771	10.6771	10.8167	11.7898	12.3693	12.3693	13.1149	13.1149	13.1149	13.1149	13.1529	14.3527	14.3178	12.7279	12.7279	14.3178	15.6844	15	12.0416	12.0416	14.3527	15	15	14.2829	14.2829	15	14.4568	12.4097	11.9164	11.5326	11.7473	11.9164	11.9164	12.0416	16.3095	15.6844	12.53	12.53	15.0333
1	7.87401	7.87401	7.87401	9.05539	8.06226	8.06226	8.06226	8.06226	6.7082	6.7082	7	8.12404	9	9	9	9.11043	9.27362	9.27362	9.38083	9.48683	6.9282	6.48074	6.40312	6.16441	6.16441	6.9282	6.78233	6.78233	7.54983	6.7082	8.06226	8.06226	7.28011	7.28011	8.12404	8.544	8.544	9.11043	9.38083	9.69536	9.79796	9.79796	9.79796	9.94987	9.94987	9.94987	9.94987	8.06226	8.06226
1	50.6952	45.8367	45.8367	50.6952	47.9479	32.7567	28.7228	28.7228	32.7567	26.9258	26.9258	22.2261	27.1662	34.7994	36.4555	36.4555	39.3446	47.9479	23.1084	23.1084	17.9444	14.7309	14.7309	17.1464	17.9444	17.4642	17.4642	22.0454	23.7697	26.7769	32.45	27.0924	27.0924	25.671	23.3452	21.1896	21.1896	20.3224	19.6469	19.6469	20.347	20.6398	20.6398	20.6398	21.2132	26.4953	27	28.2312	32.7719
1	15.6205	12.2066	8.60233	8.60233	8.60233	9.11043	9.11043	8.48528	6.7082	6.7082	8.48528	8.60233	8.60233	7.34847	7.34847	8.06226	9.38083	9.11043	9.11043	9.11043	9	9	7.28011	6.32456	6.32456	5.38516	5.38516	5.38516	4.47214	4.47214	4.24264	6.32456	6.40312	6.32456	6.32456	6.40312	6.78233	6.78233	6.78233	7	7.07107	7.48331	8.3666	7.68115	8.3666	6.40312	6.40312	6.16441	6.40312
1	36.8917	36.8917	35.5106	36.8917	36.2491	36.2491	36.2491	34.7131	29.2233	29.2233	27.8927	27.8927	27.8927	30.4138	33.5559	36.2491	37.6563	39.2301	26.7208	18.8149	18.8149	19.0263	20.7364	24.2487	28.4429	28.4429	28.4429	21.2838	21.2838	21.2838	20.7123	20.7123	20.7123	22.1133	25.4951	25.671	26.4764	28.3019	28.4605	37.2156	39.4715	40.8656	41.2795	41.5331	42.1663	43.1509	46.5296	47.4552	47.9687
1	24.5967	21.4709	20.6155	20.347	20.6155	21.7945	21.7945	16.3095	15.843	15.2643	12.2474	12.083	11.7473	12.4097	13.4907	13.4907	13.7477	13.8924	13.9284	14.3178	15.2643	15.7797	18.0278	18.0278	16.5529	15.5242	15.5242	16.5529	19.0263	19.6214	20.1494	20.1494	20.9762	22.561	23.2809	23.2809	22.1359	18.6815	18.6815	20.0499	20.6398	20.025	20.025	19.2614	19.2614	20.025	19.7484	20.0499	20.0499
1	22.2261	17.8045	17.8045	17.72	17.72	17.8045	17.8045	17.72	19.5192	19.6469	19.6469	20.7364	23.2164	23.4307	24.5357	22.9347	21.4243	19.2354	13.6748	19.3391	19.3391	19.3391	20.8087	21.5639	22.9347	21.9317	19.1311	21.9317	24.1661	24.3516	24.5561	24.9199	26.1534	26.4197	26.5895	16.2481	16.2481	16.2481	26.1916	21.4009	21.4009	25.7294	26.3818	26.5895	26.7955	27.4773	29.1719	16.8819	16.8819
1	52.9717	52.9717	52.9717	54.8999	52.1824	51.7011	25.8263	24.5967	21.1187	21.1187	25.0998	26.5518	27.4408	32.218	32.9848	27.8209	25.3969	25.3969	26.5707	26.5707	27.2947	37.1349	43.8292	44.833	41.8688	27.313	27.313	41.8688	46.1086	47.0532	48.4252	51.7011	51.7011	53.376	53.376	57.3585	58.8558	58.8558	59.4643	59.4643	59.4643	60.5145	72.0347	30.3809	30.3809	23.2164	26.2679	35.3553	41.4849
1	42.2729	29.1719	29.1719	17.9444	17.9444	17.7482	17.9444	17.72	16.7929	15.6844	16.7929	17.5784	19.2354	19.2354	18.1108	13	13	13.4907	13.4907	13.4907	13.9284	13.9284	17.9165	21.2838	22.0454	22.2036	22.2935	24.4949	24.5357	24.5357	24.5357	24.3516	25.02	25.02	25.02	26.0384	26.2679	26.3818	26.3818	23.4947	23.4947	28.2843	25.4951	17.72	17.72	17.72	24.2074	18.0555	18.0555
1	78.1601	70.342	35.5106	19.7231	19.7231	19.7231	17.4642	18.7883	18.7883	14.0712	14.0712	13.5647	12.3693	12.3693	11.4018	11.4018	13.5647	14.3527	14.3527	14.3527	14.7986	16.4012	16.0935	16.0935	17.1172	17.2337	20.9045	21.3073	21.3073	21.4476	18.5472	18.5472	18.5472	22.3383	22.3383	22.8254	21.7715	21.7715	21.7715	21.7715	21.7715	23.2809	23.7697	24.1247	25.02	25.9615	28.8097	28.8097	29.0861
1	11.3578	11.3578	11.3578	11.5758	11.7047	11.7473	12.4097	12.5698	12.5698	12.5698	14.3527	14.4568	15.0333	16.4317	16.4924	17.1464	18.8414	21.2838	22.8254	24.3516	26.3439	27.4955	15.2971	12.5698	12.5698	11.225	8.3666	8.3666	8.3666	8.60233	8.60233	8.60233	10.7238	11	11	11	11.1803	11.225	12.7279	10.6771	10.6771	11.3578	11.3578	10.198	7.48331	10.198	11.5758	8.24621	8.24621
1	11.4891	9.8995	9.69536	10.7703	10.6771	10.6771	8.12404	10.8167	10.4881	10.4881	10.4881	10.6771	10.6771	10.6771	9.8995	9.8995	10.3923	10.3923	10.3923	11.1803	11.1803	11.1803	11.5758	11.5758	11.5758	12.0416	12.083	12.2066	12.3693	12.3693	11.4891	11.4891	11.3137	11.3137	12.083	12.53	12.53	10.7703	10.7703	11.5758	11.5758	12.53	13.4536	13.4536	13.6015	13.9284	13.9284	13.7477	13.7477
1	35.1141	34.1906	30.282	30.282	31.7648	29.0345	23.622	23.622	34.4238	39.9375	42.8019	51.4684	68.6222	68.6222	60.5062	54.3691	35.4542	34.4384	32.45	32.45	32.45	31.0644	30.0167	27.7308	31.1288	35.4542	38.3797	38.3797	47.592	47.592	47.592	42.5558	48.8876	48.8876	47.2123	17.8326	16.5227	13.1529	13.1529	11.8743	11.1803	13.7477	15.2971	16.5227	17.4642	17.8326	17.8326	18.1384	18.8944
1	44.8219	44.8219	38.2884	38.2884	38.2884	35.7771	35.7771	40.7554	44.8219	45.7165	46.3573	15.0333	15.0333	15.0333	23.9374	26.1534	21.0238	21.0238	21.0238	20.3961	25.4951	27.2213	28.0891	32.5883	23.0434	14.0712	14.0712	16.0624	16.0624	13.3041	10.6301	22.383	22.383	14	14	14	14	24.1039	28.6007	32.4654	32.6956	38.1969	48.7955	47.8644	39.1024	29.0689	39.1024	48.5489	58.1464
1	22.1359	19.3907	17.9165	17.9165	19.105	18.4391	18.4391	16.4012	19.105	20.025	17.2916	16.5529	16.4012	17.2916	17.72	18.1384	19.7484	18.6011	18.6011	18.1659	13.9284	13.784	13.784	13.784	13.9284	17.2916	17.2916	12.2066	12.2066	16.2481	13.9642	13.9642	17.72	14.3527	14.3527	13.9284	13.9284	18.3848	20.2237	20.2237	20.2237	20.3961	20.6398	20.6398	21.4009	22.1585	24.3516	24.3516	25.7682
1	33.3167	32.4654	21.587	21.587	21.587	20.347	20.347	20.6398	22.561	23.2809	23.2809	23.2809	23.2809	23.3666	22.9129	23.4307	23.6008	27.5318	28.4429	23.1517	23.1517	25.1595	26.7769	29.6311	30.8869	30.6105	30.6105	31.496	32.0936	32.0936	32.0936	33.1964	33.2415	33.3167	28.8444	26.4197	26.4197	26.4197	28.8444	30.0666	33.7787	37.5366	39.975	37.4166	37.4166	41.0122	35.0714	28.6531	24.1661
1	19.6469	19.6469	18.868	22.4944	22.5832	19.6977	18.6815	17.72	17.5214	15.748	17.5214	18.6815	19.6977	18.2483	14.4568	14.2127	14.2127	14.2127	14.4568	14.4568	15	15.6525	19.8746	20.5913	20.5913	21.7486	22.0907	26.096	26.7021	30.9516	32.078	25.02	25.02	25.02	24.4336	26.3818	26.3818	26.7582	35.9722	35.1283	11.4455	6.63325	6.63325	6.63325	7.68115	9.11043	9.48683	7.07107	6.7082
1	13.0767	13.0767	13.0767	16.6433	17.1464	13.3791	12.1244	12.1244	12.7279	14.1421	18.868	17.5499	16.4317	16.0935	16.4317	16.4317	17.2627	17.9165	19.2354	19.8494	19.8494	18.412	18.412	18.412	21.6564	21.9545	22.383	22.1585	22.1585	22.8035	22.8035	21.3542	21.3542	23.4307	24.1039	24.3516	24.5967	14.2829	9.8995	9.8995	9.8995	9.79796	27.5318	22.1359	16.8819	16.8819	18.7617	20.4206	20.4206
1	81.6211	81.6211	71.3933	55.3263	43.4856	43.4856	45.618	49.8999	90.824	20.445	20.445	19.5192	17.5784	14	14	15.3948	20.5913	21.1896	22.2935	22.6495	27.037	30.4959	50.1398	53.2259	53.2259	53.2259	45.9239	55.6687	91.4002	108.453	117.188	121.515	121.515
1	11.7047	11.7047	11.7047	11.6619	10.6301	10.6301	10.4881	9.8995	7.81025	7.81025	7.07107	9.8995	9.69536	9.48683	9.48683	7.54983	7.54983	5.38516	6.16441	7.87401	7.87401	7.87401	8.06226	7.07107	7.07107	7.07107	7.07107	7.07107	8.66025	8.66025	7.81025	7.81025	7.81025	7.34847	6.40312	6.7082	6.7082	6.16441	6.16441	6.16441	6.7082	6.08276	6.08276	6.40312	6.40312	7.48331	5.74456	4.12311	4.12311
1	20.6398	20.6398	20.5913	20.5913	20.6398	20.6398	20.6398	20.6398	28.3019	28.3019	28.3019	30.6757	31.4484	31.7805	33.2265	33.2265	33.2265	34.2637	35.6931	37.7359	38.0263	36.4555	36.4555	34.0294	23	23	36.5924	38.0263	38.223	39.5221	42.7668	43.3244	30.545	23.5372	16.4924	16.4924	16.4924	19.5959	21.8403	26.8514	28.7054	28.7054	25.04	20.3224	20.3224	25.04	25.3377	26.8701	28.7054
1	51.2835	51.2835	48.4355	44.8776	32.8177	32.8177	30.2324	21.6795	21.6795	26.4953	26.7395	30.1662	35.7491	36.8103	42.2019	47.0956	51.2835	57	65.7647	54.8544	66.0681	75.591	131.484	137.335
1	30.4795	26.3818	26.3818	30.4795	58.258	76.4918	60.4814	60.4814	51.3323	73.4166	63.7966	56.9561	52.9245	52.9245	54.4426	71.3653	59.716	39.4462	39.4462	63.5295	73.1574	27.9285	27.9285	27.9285	35.7911	40.5093	77.3175	56.9298	44.1135	35.4683	35.4683	44.1135	59.716	70.9225	81.0802	103.832	103.832	103.832
1	127.322	108.245	71.7914	47.2758	42.4382	32.5883	27.8029	19.2614	18.868	18.7083	13.0384	13.0384	13.0384	19.2354	19.2354	18.2483	17.5214	18.2483	19.2094	19.2614	19.6214	20.2485	21.4009	22	21.2603	16.7631	16.7631	16.7631	16.7631	19.6469	21.5639	22	22.9347	22.9347	21.5639	21.5639	22.9347	27.4773	29.1548	30.2159	30.2159	24.4949	24.4949	20.445	27.4773	24.5967	24.5967	23.0217	17.0587
1	38.704	28.9482	22.5832	22.5832	25.3969	28.6705	19.7231	11.6619	11.6619	11.6619	12.8841	14.9666	15.1658	17.5214	16.0312	16.0312	18.8414	20.2485	15.3948	12.8062	12.8062	21.0238	25.671	25.671	19.6469	19.6469	21.587	26.3249	26.3249	26.4197	26.4764	27.9643	19.4679	19.4679	16.3401	16.3401	22.1585	23.9583	23.9583	24.3516	15.9374	10.4403	10.4403	13.6015	27.313	27.8029	28.178	28.178	19.8746
1	43.1856	43.1856	36.7287	36.7287	36.7287	29.0689	37.7624	37.7624	41.2432	47.8121	47.0425	47.0425	57.1489	27.6586	20.7364	18.1384	15.748	15.748	17.2337	17.3781	18.1384	20.7364	20.7364	21.7945	19.8494	17.2047	15.1658	17.2047	23.9374	24.4949	25.8844	25.8844	25.8844	29.6311	30.0998	30.7246	30.7246	34.2199	23.2809	23.2809	33.8378	33.8378	33.8378	33.541	33.541	28.7228	33.4963	36.2905	37.5366
1	57.7668	55.5248	52.7826	31.7175	25.7099	21.6564	22.0454	24.3516	29.0861	32.187	32.909	44.9222	44.9222	46.3033	46.3033	40.8167	40.8167	43.6119	51.1273	54.6535
1	98.6205	35.1852	35.1852	35.1852	31.8748	31.8748	31.8748	31.8748	34.4093	39.7366	43.7493	45.2659	42.0238	42.0238	31.6544	32.8329	32.8329	32.8329	25.02	25.02	44.4185	44.4185	44.4185	44.6654	44.6654	44.6654	47.0213	47.0213	47.0213	40.3113	47.3814	52.2015	52.5642	57.0351	65.6277	79.1581	79.6806	125.996	130.265	162.745
1	26.0384	26.0384	26.0384	30.9354	47.2546	33.2415	28.0357	28.0357	32.187	30.6268	29.3087	29.3087	22.1585	22.1585	14.2127	29.3087	35.1426	38.2099	31.8748	20.6155	20.6155	39.2556	48.8365	53.8609	57.7321	57.7321	78	79.7183	64.6375	64.6375	74.2496	65.0999	23.2164	23.2164	23.2164	24.7184	33.9559	32.619	32.619	32.619	36.4006	13.6382	13.6382	13.6382	17.2337	47.1063	54.0463	26.7021	23.3452
1	16.8226	9.69536	8.18535	8.18535	8.48528	9.69536	9.69536	9.69536	8.94427	10.198	10.6301	11.1803	11.3137	11.4455	12.0416	13.3791	9.84886	9.53939	9.05539	9.79796	9.84886	10.6301	11.7047	11.5758	10.0499	10.0499	9.05539	9.05539	9.48683	8.60233	6.40312	6.40312	9.8995	9.8995	9.48683	8.24621	6.7082	5.47723	5	5	7.07107	5.74456	5.74456	5.74456	5.74456	7.14143	7.14143	8.60233	8.94427
1	33.9559	26.7769	17.0294	17.0294	22.2935	25.4165	21.4709	21.4709	25.3772	25.3772	25.7294	25.865	25.865	20.1246	15.5885	15.5885	15.5885	19	16.1245	11.0454	9.94987	8.24621	8.30662	9.94987	12.083	12.6886	12.6886	12.6886	12.3693	9.05539	9.11043	12.3693	12.4097	12.4097	11.8743	12.4499	13.7477	13.6015	9.43398	9.43398	14.5602	14.5602	14.5602	13.9284	13.9284	14.0712	14.0712	14.0712	14.0712
1	26.4953	20.6155	20.6155	20.664	25.3772	25.9422	27.037	31.3847	38.5357	42.391	46.4435	56.5774	23.9374	11.3578	11.3578	11.3578	11.3578	11.7898	13.9284	14.5945	12.0416	12.0416	12.0416	13.6015	13.6015	14.7986	14.7648	14.2829	13.7477	11.9164	11.9164	14.3527	14.3527	14.7648	15.2643	15.6844	16.5831	16.4012	16.4012	16.4012	16.4012	16.5831	16.8226	17.4356	17.4929	17.5214	17.5784	17.72	18.4932
1	24.1661	18.3576	16.3401	12.1244	11.0454	10.8628	11.8322	12.2474	13.0384	13.3417	13.3417	13.3417	13.3791	13.9284	14.3527	14.5258	14.5258	14.6287	17.4929	18.5742	19.105	20.6882	16.1555	11.3578	11.3578	18.7083	20.025	21.1187	23.9374	19.5448	18	18	18.3848	14.3178	13	13	14.3178	16.3401	16.3401	19.1311	19.5448	21.1187	20.9762	20.9762	21.3073	22.2261	24.8193	24.8596	26.0768
1	27.8747	17.0294	17.0294	17.0294	18.3576	16.1555	16.1555	12.2066	11.4891	9.79796	9.79796	7.81025	7.81025	7.81025	10	10.4881	11.7047	12.0416	12.2066	12.2474	11.0454	11.0454	11.7898	12.083	12.2474	12.7279	13.0384	13.3417	13.4907	13.6382	13.6382	14.4568	14.4568	14.6287	14.6969	14.7648	15.0665	15.0665	15.0665	16.4317	16.4317	16.7631	17.2047	15	15	13.0384	13.0384	14.4568	16.1555
1	16.7631	16.6433	16.6433	16.6433	16.7631	16.8819	14	12.8841	12.8841	14	19.9499	37.1483	19.105	17.3494	17.3494	17.2047	28.7054	29.5466	30.2985	31.8904	41.4488	41.4488	42.2019	34.2637	34.2637	34.0588	34.0588	29.9666	27.8029	27.8029	59	33.541	29.3598	16.5529	16.5529	13.3791	13.1529	13.1529	13.3791	13.3791	13.3791	16.0312	16.4012	16.4012	16.7929	16.3707	15.9374	15.2971	15.9374
1	24.5357	17.9165	17.4929	17.4929	16.9115	13.0384	14.6287	14.2127	14.2127	12.8841	12.8841	14.7648	15.7797	16.3095	16.3095	16.3095	16.7332	16.7332	15.1658	15.1658	14.1421	17.72	17.9165	13.4164	13.4164	15.906	15.906	16.6132	18.0555	18.4662	18.7083	14.5602	14.5602	13.0384	10.247	8.60233	8.60233	10.247	11.7473	12.6886	12.8062	12.8062	12.8062	13.1529	11.3578	11.3578	11.3578	11.5758	13.4907
1	28.5832	23.5584	15.748	15.748	12.8841	10.6771	10.6771	10.6771	15.0333	15.2971	15.843	6.32456	6.32456	3.74166	10.4881	13.9284	14.4568	14.8661	14.3178	14.3178	14.3178	10.0499	10.0499	12.3288	13.9642	16.0312	16.0312	14.5602	16.1555	16.1555	16.3095	16.4012	16.6132	15.2643	13.4536	13.4536	14.4568	17.6918	17.3205	16.1555	16.1555	17.72	17.72	17.72	17.088	15.0665	13.6382	13.6382	18.1384
1	25.3772	24.5967	20.9762	10.6301	10.6301	9.43398	9.43398	14.3527	22.0454	22.561	23.622	20.8806	15.7797	11.0454	11.0454	15.0665	13.6015	13.6015	9	9	9	12.8841	12.8841	12.8841	12.6886	12.6886	11.225	10.0499	10.0499	11.0454	13.3417	13.4164	13.4164	13.6015	13.6015	14.8661	15.2971	15.6525	15.7797	15.8114	15.843	17.2337	17.2916	18.0555	18.0555	18.1384	18.868	19.3391	11.7898
1	21.2132	21.2132	16.8819	16.8819	13.9284	17.8326	19.8242	19.8242	19.8242	15.0333	15.0333	19.9499	21.1896	21.1896	21.1896	21.2132	17.3781	17.3781	20.9284	21.3542	21.4942	21.9545	27.5862	29.6311	29.6311	29.6311	29.7321	31.257	31.9061	33.0303	42.638	46.5403	49.0306	16.4924	16.3095	12.7279	14.7309	14.7309	14.3527	12.8841	12.8841	11	10.247	10.247	8.60233	12.8841	16.1555	16.1555	16.1555
1	17.1464	17.1464	17.1464	17.1464	17.5784	19.105	21.6564	21.6564	20.6882	20.6882	20.6882	20.6882	23	23.3452	21.2132	21.2132	18.3303	21.2132	16.8819	24.1661	24.454	18.868	18.2483	14.8997	14.8997	12.083	12.083	8.544	8.544	10.8167	10.7703	10.8167	12.2066	11.5758	11.5758	9.05539	15.1658	15.9374	15.9374	15.9374	17.4929	18.2483	18.4662	17.4929	14.4568	12.2474	17.4929	22.2935	22.4499
1	36.4555	22.7596	22.7596	22.1811	18.8149	15.5242	12.6886	12.0416	12.6886	14.0357	14.0357	16.3401	16.7631	16.9115	17.2047	19.4422	20.1494	22.1359	21.6795	21.6795	22.4499	22.7596	23	23.3666	24.4131	19	19	21.6564	21.6564	22.2036	22.2036	23.6008	23.6008	23.9374	23.9374	23.0434	23.0217	23.0217	23.0217	23.0434	23.0434	20.2237	24.0416	24.0416	23.3666	24.0416	22.8473	22.8473	24.1247
1	26.7769	17.8326	15.1327	15.1327	11.5758	9.53939	9.53939	9.53939	11.225	12.2066	7.48331	6.40312	6.40312	6.16441	6.16441	5.74456	6.16441	7.14143	7.28011	7.28011	6	6	7.07107	8.30662	8.30662	7.87401	7.87401	7.2111	6.40312	6.40312	7.2111	7.2111	7.07107	5.38516	5.19615	5.19615	5.65685	5.65685	5.83095	6.40312	6.40312	6.7082	7.28011	7.34847	8.3666	8.60233	8.3666	7.81025	6.16441
1	26.2679	26.2679	14.7309	12.083	12.083	16.9115	12.4499	12.4499	10.8167	10.8167	10.8167	10.8167	11.4455	11.5758	11.5758	12.4097	12.4097	10.0499	10.0499	12.6886	12.7279	13.0767	13.3791	13.6382	13.7477	14	15.0665	15.0665	15.0333	15.0333	15.3948	15.5242	15.5563	15.5563	15.5563	15.5563	15.5885	15.5885	12.9615	16.0624	16.0624	16.0624	15.843	15.843	16.0935	16.1555	16.4012	16.4012	17.4642
1	26.9815	19.8494	19.8494	19.8494	19.9499	19.9499	21.9317	21.9317	21.9317	16.6132	11.0454	11.0454	14.3527	14.3527	14.3527	16.0312	13.5647	13.5647	13.5647	16.0624	14.4914	14.4568	14.0712	14.0712	15.6844	14.4568	13.0767	12.6491	13.1909	11.4455	10.7238	10.7238	8.77496	8.77496	8.77496	6.40312	6.40312	7.68115	9.43398	9.53939	11.1803	9.79796	9	9	8.83176	8.83176	9.79796	10.2956	10.8628
1	9.8995	7.34847	7.34847	8.77496	8.77496	8.77496	8.77496	8.77496	8.77496	8.94427	9	8.77496	8.77496	9.38083	8.48528	9.48683	9.43398	7.48331	7.48331	9.8995	9.8995	9.94987	10.4403	10.4403	10.4881	10.6771	10.7703	11.225	11.5326	11.5326	10.4403	10.0499	8.7178	9.94987	10.0499	6.7082	6.7082	6.7082	8.12404	10.6771	11.0454	11.1803	11.5326	11.8322	11.8322	10.9545	10.9545	9.48683	11.7898
1	73.9189	73.9189	73.9189	76.1643	76.1643	57.5326	79.9812	70.3491	41.6653	35.8329	26.7582	23.2164	20.2485	20.2485	23.4947	26.7582	33.6749	33.6749	33.6749	36.6333	37	36.7151	36.7151	41.6653	40.2368	40.2368	40.2368	43.3359	43.4741	45.7493	46.1086	28.8097	26.1534	22.4944	22.4944	23.7908	22.6495	22.6495	17.4642	17.4642	12.0416	12.0416	18.7083	19.7231	20.8327	22.0227	25.1595	25.671	25.671
1	18.7083	16.5831	16.5831	14.7986	14.7986	18.0278	19.3907	20.3224	22	22.4722	19.2094	12.6886	12.6886	18.9737	19.2094	20.5183	21.6333	22.4722	23.2809	23.6008	25.02	27.5136	26.4764	26.4764	27.5136	28.4605	28.6705	28.7054	29.7489	30.7896	30.8058	25.9422	25.02	19.9499	16.8819	15.748	14.0357	14.0357	15.1658	11.3578	11.3578	11.3578	13.4164	13.4164	15	15.1658	15.1658	15.1658	16.4012
1	55.0091	53.0754	50.8134	53.0189	55.0091	52.2398	52.2398	52.2398	59.0678	60.7454	22.1359	22.1359	17.1464	17.1464	16.8819	16.8819	16.8819	16.8819	14.3527	13.6382	9.27362	9.27362	13.3041	14.3527	14.3527	14.5602	14.5602	18.0555	18.4662	18.4662	21.1896	21.1896	26.0192	26.9258	24.2074	24.2074	24.2074	28.3196	28.3196	30.0333	30.0167	30.0167	30.0167	30.0167	31.7017	44.2719	48.8057	39.4208	39.4208
1	18.412	15	15	20.4695	20.4695	20.4695	21.3542	21.7945	22.0227	22.0227	22.0227	17.2047	17.2047	17.2047	22.9129	23.0217	23.0217	20.2237	20.2237	20.2237	20.2237	22.1585	21.9773	24.0416	24.2899	31.3688	53.4696	32.3265	32.2645	24.0624	22.7376	22.7376	23.3666	23.3666	24.0624	29.2233	29.3087	29.3087	32.909	33.7491	34.0147	34.3366	42.1663	24.0624	21.0238	21.0238	21.0238	15.843	15.843
1	14.2127	12.3693	12.3693	13.4907	13.4907	13.7477	13.7477	13.7477	14.1421	11.5758	11.5758	9.43398	11.5758	12.8062	14.2127	14.5945	13.0384	12.083	10.247	7.81025	7.81025	8.30662	7.34847	7.34847	10.247	9.27362	10.247	10.2956	10.4881	9.94987	6.48074	6.48074	10.6771	9.48683	9.48683	9.48683	9.79796	9.79796	9	9	8.06226	7.81025	7.34847	7.34847	7.34847	8.06226	5.19615	5.19615	7.2111
1	129.727	38.0657	27.8747	27.8747	27.8747	28.3373	28.3373	30.5614	31.8904	24.1039	24.1039	25.0599	25.0599	23.9374	18.6815	18.6815	22.1585	26.0768	31.8904	33.2265	38.0657	41.2189	41.4367	30.4795	24.5357	8.18535	8.18535	8.18535	8.30662	8.544	8.544	10.6771	11	11.0454	12.5698	12.8452	12.8452	11.7473	11.5758	13.9284	14.9666	19.4422	20.9762	21.8632	23.4307	25.9422	26.1151	36.3731	36.3731
1	11.3578	11.3578	10.6301	10.0499	8.7178	10.0499	11.3578	12.1244	12.1244	12.2066	12.2066	11.7898	11.7898	12.1244	12.2474	12.4097	12.4097	12.4097	10.7703	10.7703	13.1909	13.4907	14.3527	14.3527	15	15.5885	15.5885	14.2127	14.2127	14.7309	15.5242	15.5885	15.5885	16.2481	16.2481	16.2481	17.1464	18.8944	19.4165	20.0499	21	21.1896	29.6816	29.8998	30.6757	30.1662	30.1662	30.7409	30.7409
1	13.1529	11.4455	10.247	8.12404	8.12404	8.12404	11.4455	13.1529	13.1529	13.2665	11.3578	9.94987	9.94987	10	10.247	10.8628	11.6619	12.083	10.8628	10.8628	13.0384	13.6015	13.7477	13.784	14.8661	15.3623	15.5242	16.2788	16.4317	13.7477	13.7477	13.7477	17.3494	17.9722	18.0278	18.4932	19.5448	19.8494	15.0665	15.0665	15.0665	15.6525	16.1555	17.4642	21.9317	21.9317	21.9317	22.0227	16.0624
1	30.8221	27.1662	27.1662	30.8221	30.8221	30.8221	36.2905	32.0156	24.2074	24.2074	21.7715	27.2947	28.4956	37.1349	37.1349	28.5132	28.5132	40.2119	41.2068	48.7032	48.7032	49.051	49.8899	76.1249
1	19.799	19.799	16.4317	19.799	19.6469	17.72	15.7797	17.72	19.6469	23.9374	24.5967	22.9347	21.0476	17.7482	17.7482	17.7482	25.02	25.1992	27.7308	27.8209	24.1868	22.8254	21.6795	22.8254	22.8254	23.8537	23.8537	17.4929	17.4929	18.6815	13.1529	7.68115	7.68115	13.6015	16.0935	16.8819	12.7279	12.7279	12.7279	15.0333	15.9374	19.4165	20.9762	20.9762	14.0357	14.0357	14.0357	18.3848	19.3907
1	13.7477	10.6771	10.6771	10.8167	10.8167	11.3578	11.3578	11.3578	11.3578	11.5758	11.5758	11.5326	11.5326	7.07107	7.07107	5.91608	5.91608	5.38516	5.38516	5.74456	5.74456	7.07107	7.07107	7.54983	7.87401	8.06226	8.12404	8.3666	8.12404	8.12404	7.87401	7.87401	7.87401	7.87401	8.7178	8.7178	8.7178	7.81025	7.81025	7.81025	8.77496	8.66025	7	7	6.78233	6.78233	8.66025	9	9.05539
1	29.2746	17.5499	12.6886	12.3693	9.27362	9.16515	9.16515	14	14.2127	12.2474	12.2474	12.2474	11.5326	11.5326	12.8841	13.0384	13.0384	13.0384	13.0384	13.0384	11.4455	13.3417	12.2066	12.2066	12.083	12.2066	10.4881	10.4881	12.4499	13.6015	12.8841	12.1244	14.7648	13.9642	13.0767	12.083	13.0767	8.60233	8.60233	8.544	8.544	8.3666	8.3666	10.2956	10.2956	11.4455	11.4455	13.4907	13.4907
1	49.295	49.295	38.3406	24.9199	24.9199	24.9199	24.9199	39.2938	39.8497	44.9444	45.2769	45.3982	45.3982	49.295	46.4973	32.8938	29.1719	21.0476	20.4695	19.105	19.105	19.105	19.6977	19.6977	20.1494	22.561	25.3377	28.1069	49.8899	62.0081	65.5591	85.2526
1	11.4018	8.30662	8.30662	8.83176	7.34847	6.78233	6.78233	9.11043	9.43398	10.4881	10.4881	10.7703	11.225	11.225	11.4018	8.12404	8.12404	8.12404	7.81025	7.81025	8.12404	9	9.43398	9.27362	8.24621	8.24621	9.69536	9.69536	10.4403	11.4891	11.4891	11.5326	12.0416	12.2474	12.5698	11.8322	11.8322	12.5698	13.4536	12.0416	12.0416	14.3527	14.4568	15.5242	15.5242	15.5563	18.1659	18.1659	18.6279
1	22.7596	15.3948	14.0357	12.8062	12.2474	15.1327	17.2337	17.72	17.72	19.2094	21.4009	21.4709	22.7596	23.4307	28.2312	29.4788	31.8748	36.8103	38.7943	166.027	23.0217	23.0217	15.1658	8.3666	8.3666	8.3666	10.4403	20.4695	20.4695	20.4695	23.0217	23.622	23.622	20.7364	20.7364	24.7184	25.0799	25.9615	25.9615	26.5518	26.6083	30.0333	34.8999
1	5.91608	5.19615	5.19615	5.19615	7.87401	9.05539	8.24621	8.24621	9.05539	11.0454	9.53939	8.12404	7.14143	8.12404	8.94427	8.94427	9.05539	9.27362	9.43398	9.43398	9.48683	8.12404	8.12404	8.12404	7.34847	8.24621	8.24621	7.81025	7.81025	6.63325	6.63325	7.34847	8	9.11043	9.43398	8.60233	7.07107	7.07107	7.28011	7.28011	7.28011	7.2111	6.40312	6.32456	7.07107	7.07107	7.07107	7.81025	8.12404
1	18.3848	13.7477	11.3578	11.0454	13.7477	13.7477	13.7477	10.6301	10.6301	10.4881	10.4881	10.6301	10.198	13.0384	13.0384	12.8452	11.9164	11.9164	13.4907	14.1421	14.3527	14.9666	14.9666	14.0712	9.43398	9.43398	13.1909	15.1658	15.6844	15.6844	15.6844	16.0312	16.3401	16.6733	17.0294	17.2337	17.2627	17.8326	18.1384	18.1384	18.1384	18.2483	18.2483	18.2483	18.2483	17.2337	17.2337	18.2757	18.3576
1	9.8995	5.38516	5.38516	5.38516	5.38516	6.48074	7.61577	7.61577	7.28011	7.28011	7.61577	7.14143	7.14143	7.07107	6.40312	6.40312	5.91608	5.91608	6	6.40312	6.63325	7.07107	7.28011	7.28011	7.68115	7.87401	8.06226	8.12404	8.24621	8.30662	8.77496	8.83176	9.05539	9.27362	9.27362	9.69536	9.8995	9.48683	8.06226	6.40312	5.09902	5.09902	8.06226	9.48683	8.60233	8.60233	8.18535	8.18535	9
1	10.0995	9.11043	9.11043	9.11043	7.68115	7.68115	9.43398	9.69536	9.69536	10.0995	6.7082	6.7082	5.09902	5.09902	5.09902	5.09902	6.48074	9.84886	10.247	11.0905	11.225	11.5758	10.198	8.94427	10.0995	10.0995	10.247	10.247	11.225	11.7047	11.7047	11.4455	12.7279	12.7279	12.8062	12.8452	13.9284	13.9284	13.9284	14.3178	14.5602	14.8661	15.4272	12.6491	12.6491	12.6491	12	11.3137	10.198
1	15.1327	15.1327	15.1327	19.1311	18.0555	17.6918	17.6918	15.5242	16.8226	18.0555	14.4568	14.4568	14.6287	18.412	18.412	18.412	19.1311	19.4422	19.4422	19.4422	19.3391	19.3132	19.3132	18.4932	16.2788	16.0935	16.0935	16.0935	11.4455	16.0935	15.6205	15.6205	18.4932	15.9374	15.9374	15.9374	18.7883	17.9165	17.9165	18.9209	19.2354	18.4932	18.4932	18.7883	19.4422	19.4422	17.2047	16.4012	17.2047
1	20.445	20.445	18.4932	18.4932	18.1659	18.6011	18.6011	18.6011	19.7231	19.7231	19.7231	19.6469	19.4422	19.4422	18.868	18.868	16.4317	14.7309	14.7309	15	16.3095	19.8494	19.8746	20.2485	20.2485	20.445	17.8326	17.8326	20.6155	21.2603	21.2603	20.6882	21.4009	21.4009	21.4009	21.2603	21.2603	20.6155	20.6155	20.7364	20.7364	20.7364	21.4009	21.4009	21.6333	21.6333	9.11043	9.11043	9.11043
1	9	9	6.63325	6.63325	5.74456	5.74456	4.89898	6.32456	6.40312	6.48074	5.83095	5.83095	5.74456	5.74456	4.3589	4.3589	4.47214	4.24264	4.24264	4.24264	4.24264	4.24264	4.24264	4.24264	3.74166	3.74166	3.74166	3.74166	4.12311	4.12311	4.12311	3.60555	4.24264	4.58258	4.12311	4.12311	3.74166	3.74166	3.74166	3.74166	4.58258	4.58258	4.58258	4.58258	4.69042	4.58258	4.58258	3.60555	3.31662
1	23.1948	17.088	17.088	16.7631	17.4642	17.4642	16.7929	16.7929	14.8997	14.8997	14.8661	15.6525	15.6525	15.6525	16.7631	17.1172	17.4642	15.6525	15.6525	17.7482	18.1384	18.7883	18.7883	18.4662	18.4662	18.6815	18.6815	15	15	13.9284	12.5698	9.8995	9.8995	10.6301	11	11	11	13.6382	13.9284	12.5698	11.3578	11.3578	12.083	12.1244	12.1244	14.0712	14.0712	12.2474	12.2474
1	17.0294	17.0294	17.0294	17.9165	18.4662	22.3607	22.6495	23.8537	23.8537	25.5147	25.3377	25.3377	24.454	18.9737	17.5499	17.5499	12.8062	12.8062	13.8924	13.8924	14.0712	12.3288	11.5326	11.5326	12.8841	13.7477	14.7986	15.2315	16.7631	16.7631	17.6918	20.347	20.347	20.6155	22.1359	22.1359	22.1359	23.1084	23.1084	23.7908	23.6854	23.6854	20.4206	20.4206	16.4012	23.6854	24.3721	24.3721	24.3721
1	37.2156	29.8831	29.8831	23.1517	22.8473	21.7715	23.1517	29.8831	24.6171	24.5967	24.5967	24.6171	33.3617	53.4696	20.6155	20.6155	13.8924	13.8924	13.8924	12.8841	11	11	10.8628	13.1909	14.8661	15.6525	16.5831	15.5563	14.3178	13.9642	13.9642	14.9666	15.1658	13.6015	15.2971	15.4272	15.0665	14.3527	14.3527	15.5563	15.906	15.9374	14.0712	13.4907	13.4907	13.4907	11.4018	14.0712	15.5885
1	57.5587	51.0098	41.3038	41.3038	29.2233	31.7017	37.5366	28.0713	28.0713	26.2488	25.7682	22.2935	22.2935	26.5518	28.0713	31.8748	36.0694	36.4006	36.4006	37.1753	37.1753	37.1753	33.6155	33.6155	36.3318	39	40.2244	40.7554	40.7554	42.3674	42.5911	34.7707	34.7707	34.7707	45.8258	47.1805	47.3709	47.3709	41.833	48.3115	49.4065	51.1957	54.827	55.4437	58.0603	60.7042	61.0328	61.131	60.7701
1	17.2337	17.2337	15	15	13.1529	13.1529	13.4536	13.4536	14.4568	14.4568	11.0454	10.3441	10.3441	10.3441	11.5758	11.8322	12.083	13.0767	13.3791	12.8452	12.8452	12.8452	12.8452	14.3527	15.3623	15.3623	12.6886	12.6886	15.5242	15.6525	16.3707	16.3707	10.0499	10.0499	9.43398	12.7279	12.7279	12.7279	14.3178	16.7631	17.0294	17.72	18.2483	18.4662	18.2483	18.2483	19.3132	19.4165	19.7231
1	7	7	7	7.28011	7.28011	8.3666	11	12.5698	14.5258	8.66025	8.66025	8.66025	14.9666	15.4272	15.4272	15.4272	14.0712	13.0384	13.0384	14.6287	14.7648	14.7648	14.7648	15.4272	15.8114	16.8819	13.6015	11.8743	11.7473	11.8743	16.1555	17.8326	18.412	18.4932	18.6279	18.8944	19.2094	19.3391	19.3391	16.8819	13.7477	13.4164	9.48683	9.48683	11.0905	11.0905	13	14.3527	14.3527
1	20.7364	20.7364	16.9115	20.7364	19.6214	12.7279	11.5758	11.5758	14.3527	15.3948	15.3948	15.6525	15.6525	15.6525	13.7477	13.7477	14.4568	14.4568	15.9374	16.4012	16.6733	18.3848	18.4662	19.1311	19.1311	19.1311	18.412	17.72	17.72	15	20.1494	20.1494	21	21.0476	22.891	24.7386	25.2389	25.2389	19.7484	19.7484	22.561	26.5518	26.8887	31.3847	17.0294	15.1327	14.1774	13.3791	16.6733
1	25.02	20.8327	20.8327	16.5227	13.6015	13.6015	13.3417	13.3417	13.3417	14.2127	14.2829	15	13.4907	12.8452	12.8452	12.8452	13.4907	14.5945	14.5945	9.05539	9.05539	9.05539	12.1244	12.3693	12.3693	13.4907	14.7309	14.9666	14.9666	14.9666	15	15.1658	15.2315	15.5242	14.3527	12.6886	11.6619	12.6886	15.5242	16.4012	16.4012	16.4012	16.4317	14.2478	13.4907	13.4907	13.4907	12.8452	12.8452
1	25.4755	20.1494	15.6844	13.9284	13.1529	13.1529	17.9444	16.1555	12.2066	12.2066	12.2066	14.3178	16.1245	17.5499	18.4662	18.4662	18.4662	20.8087	21.7486	22.4722	23.1733	24.1868	19.4165	19.4165	19.4165	25.0799	21.1187	15.2643	15.2643	15.2643	9.11043	9.11043	8.544	8.66025	8.66025	10.4881	10.9545	11.6619	11.7898	11.7898	11.7898	12.3288	14.0712	14.7309	14.7309	14.7986	15.0665	14.0712	14.0712
1	10.6301	10.6301	10.6301	9	9	9.43398	6.78233	6.7082	6.7082	6.78233	6.7082	5.38516	5.38516	7.68115	7.68115	8.30662	8.24621	7	7	5.47723	5.47723	6.16441	7	7.07107	6.40312	5.74456	5.74456	7.2111	8.30662	6.48074	6.48074	6.48074	5.74456	6.7082	6.7082	5.83095	5.09902	5.38516	5.38516	6.16441	6.16441	6.48074	6.48074	6.48074	5.38516	5.38516	6.63325	6.78233	7.28011
1	20.5913	16.4317	16.1555	14.7648	14.7648	13.6015	13.6015	14.4914	14.7648	15.0665	15.6525	15.6525	16.1555	16.4012	17.9722	18.1659	18.4932	19.0263	21.0476	18.7083	18.7083	18.7083	18.9737	21.2838	21.6102	22.6716	22.8473	22.8692	26.1916	34.4964	41.6653
1	19.7231	19.7231	18.868	18.868	17.2337	17.2337	17.2337	15.3948	15.3948	15.3948	15.3948	11.7898	11.5758	11.7473	11.7473	10.8628	10.8628	11.7898	12.6491	13.2665	15.1658	17.1172	17.1172	17.1172	17.8326	17.8326	17.9165	18.7083	19.7231	19.9499	20.6398	19.8494	19.8494	15.4272	15.4272	20.7364	21.6333	22.0227	22.0227	22.6495	23.1517	25.2389	25.5734	25.7876	19.9499	19.9499	17.1464	26.1151	26.4953
1	16.7631	16.7631	14.4568	14.4568	16.1555	16.7631	14.7648	14.7648	14.7648	16.1555	17.3494	19	17.2337	17	14.3178	17.2916	17.8326	18.868	20.3224	20.7123	20.7123	20.445	17.9444	12.5698	12.5698	21.2368	21.3073	21.3776	22.0227	22.6495	23.1084	23.3452	19.5192	18.9737	15.3948	15.3948	17.0587	17.0587	18.9737	23.6008	23.7276	23.7697	23.7697	25.02	25.865	19.5192	17.1172	17.1172	14.5945
1	23.3452	15.1658	13.6382	13.0384	13.0384	11.7473	11.4455	10.4881	9.16515	8.83176	8.83176	8.24621	6.08276	6.08276	6.08276	7.61577	6.55744	6.55744	8.77496	8.83176	7.81025	6.9282	6.9282	6.9282	7.48331	7.81025	8.30662	8.12404	8.12404	8.60233	9.43398	8.66025	8.12404	7.68115	7.68115	7.81025	8.60233	8.77496	8.77496	8.77496	9.53939	9.79796	9.79796	9.79796	8.30662	9.16515	9.16515	9.8995	9.8995
1	55.6597	42.1663	42.1663	32.311	26.4386	26.1725	21.6795	20.7123	21.8632	23.4521	20.2731	20.2731	20.2731	26.0192	26.0192	26.0192	26.1151	26.1151	23.4094	17.4929	17.4929	17.72	14.7986	14.7986	18.1384	23.8537	26.2488	26.2488	21.7945	21.7945	26.3249	27.037	27.0924	27.4773	27.7308	27.7308	28.0357	28.4605	28.4605	29.9833	31.0322	31.6702	33.4365	34.3657	39.4968	39.7618	44.0568	44.4185	44.9555
1	8.60233	7	6.55744	5.47723	4.58258	3.74166	3.74166	4.58258	5.09902	4.24264	4.24264	3.74166	3.74166	4.24264	4.24264	4.24264	4.24264	4.12311	4.12311	4.12311	4.12311	4.24264	2.44949	2.44949	1.73205	1.73205	2.23607	4.12311	4.12311	4.12311	3.74166	2.44949	2.44949	2.44949	2.44949	3	3	3.16228	3.16228	3.16228	3	3	3.31662	3.31662	3.60555	3.60555	3.60555	3.31662	3.16228
1	19.9499	15.5885	15.5885	15.5885	15.5885	17.0294	5.38516	4.58258	4.58258	4.3589	4.3589	5.38516	6.08276	7.28011	7.54983	7.87401	7.87401	8.66025	9.05539	10.4403	12.2066	10.198	8.60233	8.60233	8.60233	8.77496	10.198	12.3693	12.3693	12.3693	12.0416	13.4164	13.6382	13.6382	14.1421	14.7648	14.7648	14.1774	14.1774	15.2643	15.6525	15.6525	16.5831	16.5831	13.0384	13.0384	13.0384	13.0384	10.6301
1	16.6132	10.8167	10.8167	17.6068	18.1384	13.3791	11.4018	11.4018	18.3848	18.4391	19.9499	19.9499	17.9165	17.9165	17.9165	20.2485	20.6398	21	19.2354	19.2354	18.3848	19.2354	21.1187	21.1896	21.4009	23.4094	23.622	40.4104	21	16.8819	16.8819	20.6155	22.6716	20.0998	15.5242	15.5242	35
1	22.7596	18.2757	18.2757	18.2757	18.2757	19.8494	20.2485	20.2485	15	13.4907	9.8995	9.8995	9.8995	7.81025	8.30662	9	9	10.0995	10.7238	10.4881	9	9	9	9	8.77496	8.77496	9.11043	9.11043	9	7	6.78233	6.78233	9.48683	7.87401	7.87401	9.79796	9.43398	9.05539	9.05539	9.43398	9.43398	9.8995	9.94987	9.94987	10.0499	10.3441	10.4881	10.4881	10.4881
1	12.6886	10.4403	7.87401	7.87401	7.87401	7.48331	7.48331	7.48331	7.87401	7.87401	7.87401	5.47723	5.47723	8.18535	7	7	7	6.48074	7.07107	7.81025	8.30662	8.3666	8.3666	8.3666	9.43398	9.43398	9.48683	9.64365	7.87401	7.34847	7.34847	9.43398	9.69536	9.48683	9.48683	8.60233	9.69536	9.69536	9.69536	9.8995	9.8995	9.8995	9.8995	9.94987	9.94987	9.94987	10.0499	10.0499	10.0499
1	63.3561	38.3275	37.1214	25.8263	24.3516	17.1464	31.1609	32.9393	30.0998	15.8114	15.8114	15.8114	27.8209	31	22.7596	16.4012	16.2788	14.4568	11.1803	11.1803	10.8167	10.8167	7.81025	7.81025	7.81025	10.0499	10.4881	10.4881	11.1803	11.8322	12.7279	12.8062	12	12	12.8452	13	13	13.1149	13.1149	13.5647	13.7477	13.7477	13.3041	13.3041	13.7477	14.4568	14.4568	8.77496	8.77496
1	8.66025	7.07107	4.47214	4.47214	4.47214	6.16441	8.06226	8.06226	8.06226	8.66025	8.66025	8.30662	8.30662	6.78233	6.78233	9	9	9	8.06226	8.77496	9.11043	9.11043	9.11043	9.27362	9.27362	9.27362	8.06226	7.81025	8.3666	9.11043	9.48683	9.8995	9.8995	9.8995	9.8995	9.8995	9.8995	9.8995	9.69536	9.94987	10.0499	9.27362	9.27362	8.77496	9.64365	9.64365	8.544	8.544	9.69536
1	28.4429	24.3721	24.3721	21.7945	21.7945	21.7945	19.0263	18.8944	16.3095	17.4642	18.9737	19.105	19.3391	21.0476	18	18	19.5448	19.5448	20.6155	21.3776	21.1187	20.1494	20.1494	18.0555	18.0555	19.6469	18.412	18.412	18.412	18.6815	20.0998	21.1187	21.7945	21.2838	21.2838	21.8403	22.1359	21.1896	21.1896	20.1494	20.1494	20.1494	20.1494	22.2036	22.2036	22.5832	22.8254	22.8473	23.4521
1	48.0833	33.6601	33.6601	20.5426	19.2354	19.2354	19.2354	19.2354	19.2354	17.2047	17.2047	19.8494	19.8494	15.2971	15.2971	26.0384	23.6854	21.4709	13.3417	13.0384	13.0384	10.2956	8.77496	8.77496	9.48683	10.247	10.247	10.2956	11.3137	11.3137	11.4455	12.1244	13.3417	13.784	14.5945	15.5242	16.3095	19.0263	22.8254	21.1896	17.72	16.6433	16.6433	14.6969	23.2809	23.3452	23.8537	25.3377	26.3059
1	13.6015	13.6015	10.4881	9.27362	9.27362	9.27362	9.84886	10.198	11.3578	12.8062	12.8841	13.3791	13.6015	12.3693	12.3693	13.3791	13.6382	13.7477	14.4914	14.5945	14.7986	14.7986	11.4455	10.6771	10.6771	11.7898	12.6886	15.1658	14.5945	12.083	12.083	12.1244	11.3578	9.8995	9.8995	11.3578	11.7047	12.2474	12.2474	10.7238	10.0499	10.7238	10.7238	10.7238	11.1803	12.083	13.4907	14.8661	15.5242
1	10.6301	10.6301	10.6301	11.4455	11.4455	11.7047	11.7047	12.6886	10.6771	10.6771	9.16515	8.60233	9.16515	9.43398	10.198	10.198	12.8062	12.8452	13.0767	13.4536	14	14.1774	14.2478	12.6886	12.6886	12.8062	11	11	11.3578	12.1244	12.5698	12.5698	14.4568	14.8661	15.1327	15.1658	15.4272	16.0312	16.0312	17	17	17.1172	17.1464	17.2916	12.083	12.083	17.2916	17.5499	17.6068
1	15.5885	12.4097	12.3693	11	10.6301	10.6301	11	12.3693	12.3693	10.8167	10.8167	10.8167	10.6771	11.1803	11.5758	11.4455	11.4455	11.3578	9.8995	9.8995	11.3578	11.3578	11.3578	10.0499	7.81025	7.81025	7.81025	10.7238	12.2474	12.8841	13.4164	13.6015	13.6015	13.6015	10.8628	11.1803	11.1803	11.1803	13.9284	14.4568	14.4914	14.5258	14.5602	14.6287	14.8661	9.43398	9.43398	9.43398	15.0333
1	9.05539	7.68115	6.32456	5.91608	5.91608	6.32456	6.32456	6.32456	6.63325	7.54983	6.7082	6.40312	6.40312	6	5.83095	5.83095	6	5.09902	5.09902	5.74456	5.09902	5.09902	4.69042	4.69042	4.69042	5.38516	5.65685	5.74456	5.74456	5.91608	6.16441	6.40312	6.40312	6.40312	5.91608	4.69042	4.69042	4.69042	5.47723	5.47723	4.24264	4.24264	4.24264	4.12311	4.24264	5.38516	5.83095	5.91608	5.91608
1	19.6214	18.1384	16.8226	18.1384	15.906	15.906	15.906	15	15.906	13.784	13.784	13.9284	15.4272	11.225	11.225	9.43398	15.4272	15.3948	15.3948	16.5227	16.5227	16.5227	15.8114	14.2829	14.2829	15.1327	15.8114	16.5227	17.6918	12.4499	12.4499	12.4499	12.4499	12.4499	12.53	11.6619	11.6619	11.6619	11.7473	13.7477	13.7477	13.7477	14	15.843	16.0312	16.0624	16.4012	16.4012	16.5227
1	16.3095	15.5563	15.5563	16.3095	22.0227	13.0767	13.0767	13.0767	13.4164	13.4164	14.8997	15.1658	15.1658	18.9209	19	19.105	14.4222	14.4222	13.9284	13.9284	14.4222	16.3095	17.7482	17.9444	14.9666	14.9666	15.3297	11.5758	11.5758	15.1658	16.5529	17.3494	17.72	17.72	17.9165	17.9165	17.9165	17.1172	14.1421	8.60233	8.60233	14.5258	15.6525	15.9374	16.1555	17.5499	11.225	8.12404	6.7082
1	18.868	18.868	18.7883	18.7883	18.868	19.8494	14.2127	14.2127	13.1529	17	18.0555	18.868	19.8746	13.0767	13.0767	12.6886	12.2474	14.8661	20.0499	21.4709	21.4709	18.8414	22.561	22.9129	23.1733	23.6854	21.6333	21.6333	19.9499	19.9499	21.1187	20.4695	22.1133	22.7596	23.3452	26.6458	30.2159	30.2159	30.2159	30.545	30.9354	30.9354	30.9354	31.4484	30.5614	30.5614	31.6702	31.686	32.5883
1	43.2782	34.1321	33.9706	33.9706	33.8526	34.7851	34.7851	34.7851	33.0606	24.4336	18.8944	16.3401	14.0712	14.0712	14.0712	18.8944	21.5639	21.5639	21.5639	15.5563	15.5563	15.5563	21.1187	21.5639	20.8327	22.1359	19.2614	11.0454	11.0454	11.0454	11.0454	12.8841	16.2788	17.6068	19.4165	18.6279	18.6279	16.0312	16.1555	16.4012	15.5242	14.2829	13.1529	13.1529	13.1909	10.0995	10.0995	10.0995	14.2829
1	19.6469	19.6469	19.6469	13.7477	13.7477	13.7477	13.3791	14.4914	11.8322	11.8322	14.5602	14.2127	14.2127	14.2127	14.6969	16.7631	17.7482	17.7482	16.5831	16.5831	17	17.7482	20.9045	22.4944	22.6495	22.6495	22.6495	23.1084	23.8537	19.6723	19.6723	19.6723	20.347	20.347	20.347	21.4009	15.4272	15.4272	15.4272	13.4536	19.6214	22.8254	22.9129	21.1896	21.1896	17.1172	17.1172	17.1172	19.3907
1	14.7986	10.247	10.247	11.6619	13.3791	13.3791	14.1421	14.2478	9.8995	9.27362	9.27362	9.27362	9.27362	9.27362	9.05539	9.05539	9.43398	9.84886	9.84886	10.6301	11	11	11	11.0905	11.5758	11.3578	11.3578	11.3578	11.8322	11.8322	11.8322	10.8628	11.8743	11.8743	11.8743	12	12.5698	12.6886	12.6886	13.1909	13.9284	13.9284	14.8661	14.8661	14.8661	14.8661	14.8661	13.9284	13.9284
1	44.1928	44.1928	33.1662	21.6333	21.6333	17.4356	20.347	20.347	37.3497	39.3573	41.1582	36.4555	36.4555	65.0846	29.8998	24.3926	24.3926	20.2485	17.8326	17.8326	17.8326	17.9165	20.2485	25.3969	18.6815	16.9115	12.2474	10.0995	10.0995	10.0995	11.7047	13.1529	10.3923	10.3923	10.3923	9.94987	9.94987	9.94987	11.225	11.1803	11.1803	11.225	12.083	12.4499	11.8322	10.4881	9	9	10.4881
1	8.06226	8.06226	8.06226	7.54983	5.38516	5.19615	5.09902	8.06226	8.3666	7.34847	7.34847	7.34847	9	9.38083	9.43398	9.48683	9.69536	10.198	10.198	10.4403	10.4403	10.4881	10.4881	10.4881	10.6301	9.48683	9.48683	9.48683	9.48683	9.64365	9.64365	9.64365	9.8995	9.21954	9.21954	9.21954	10.2956	10.7703	9.05539	7.28011	7.28011	6.40312	9.05539	9.43398	7.81025	5.47723	5.47723	5.47723	6.63325
1	27.8029	21.5639	21.4009	21.1187	21.1187	20.664	20.664	20.664	14.7309	14.7309	19.0788	19.0788	19.9499	18.5742	18.5742	20.347	20.347	21.4009	21.7945	22.2261	22.4944	21.7486	18.6279	18.6279	18.6279	21.7486	22.2036	22.4944	16.8226	10.4881	10.4881	10.4881	15.9374	15.9374	13.7477	13.7477	12.1655	10.2956	13.9642	14.2478	14.2478	15.4272	16.1245	16.8819	18.3576	20.199	20.3224	15	15
1	11.3578	11.3578	11.3578	12.9615	13	13.5647	13.5647	13.5647	14.3178	13.6015	13.6015	13.9642	10.4881	8.48528	8.48528	12.53	14.5945	15.1658	15.2971	15.906	15.9374	16.1555	12.5698	12.5698	12.083	11.7473	11.7473	12.083	12.8452	12.8452	13.6015	16.7332	16.7929	16.8226	17.2916	17.6068	16.6433	18.6815	18.6815	16.4012	18.6815	18.7083	19.1311	20.3961	20.8087	21.7945	23.4307	26.3439	28.1603
1	23	19.2614	17.2916	17.2916	13.9284	13.9284	15.1658	16.4317	16.9115	16.9115	17.72	18.412	20.2237	21.4009	21.4009	21.4009	21.4243	21.4243	21.4243	21.7486	21.9773	23.622	21.1187	21.1187	16.2788	16.1864	16.1864	16.2788	19.6977	21.2132	22.1811	19.1311	19.1311	23	18.5742	14.0357	14.0357	14.0357	12.5698	12.2474	11.0905	9.64365	8.24621	9.64365	9.64365	12.53	13.3041	14.5602	14.5602
1	33.0606	22.7376	18.3576	16.4317	10.247	10.247	10.247	10.247	11.3578	11.8322	12.3288	13.3417	13.3417	13.0767	13.0767	13.0767	13.1529	8.83176	4.69042	4.69042	4.69042	5.74456	7.34847	7.87401	9.27362	10.2956	10.2956	10.4403	6.48074	6.48074	6.48074	7.07107	11.4455	11.7047	8.24621	7.61577	7.61577	6.7082	6.7082	8.24621	8.30662	8.66025	8.83176	8.83176	8.83176	7.07107	5.65685	5	4.47214
1	31.686	29	29	29	11.225	11.225	11.225	9.16515	8.30662	6.63325	8.30662	8.12404	7.48331	5.47723	5.47723	5.47723	5.83095	5.47723	4.58258	4.58258	4.89898	4.89898	5.09902	5.47723	5.47723	5.47723	5.47723	5.47723	5.91608	5.91608	5.91608	5.47723	5.47723	5.47723	6.16441	6.16441	6.16441	6.16441	5.47723	6.40312	6.7082	6.78233	6.78233	5.74456	5.74456	6	6.9282	6.7082	6.7082
1	17.2916	14.8997	14.8997	15.1658	17.2916	14.4568	9.43398	9	9	7.54983	7.54983	9.05539	9.05539	9.05539	8.77496	8.77496	8.77496	8.77496	7.48331	4.89898	4.89898	4.89898	7.48331	7.68115	7.87401	5.74456	5.74456	6.48074	6.7082	8.66025	8.06226	5.91608	5.91608	5.91608	5.91608	6.55744	7.07107	8.30662	8.30662	8.30662	8.30662	9.48683	9.53939	9.69536	9.21954	8.18535	8.18535	9.84886	10.0499
1	13.9284	13.9284	13.1909	13.1909	13.9284	13.9284	13.9284	15.7797	17.3205	17.3205	16.6132	15.5242	15.5242	15.9374	14.2478	12.3693	12.3693	12.3693	13.6015	16.3095	16.3095	9.64365	9.64365	9.64365	13.3417	12.2066	9.48683	7.81025	13.9284	15.2971	12.5698	12.5698	12.5698	15	15	16.3095	15.5563	14.3178	14.3178	12.2066	12.2066	6.32456	5.09902	5.09902	5.09902	5.09902	6.48074	7.07107	7.61577
1	65.9242	49.2037	27.5136	26.3818	26.3818	22.9347	14.5602	14.5602	16.3095	21	24.5357	28.2312	24.7184	24.7184	23.2809	25.02	29.6311	32.9545	30.4302	29.7489	18.4662	16.6132	16.6132	20.0998	20.0998	20.0998	24.1868	29.4279	28.7576	44.8219	45.9891	47.5395	52.8394	44.8776	44.8776	37.855	37.855	44.5197	44.5197	34.7707	34.7707	46.7868	44.1475	33.2265	33.2265	33.2265	33.121	33.121	36.1939
1	18.2757	18.2757	18.2757	19.6723	20.025	15.5563	13.9284	12.53	12.53	13.3791	13.9642	14.9666	15.2643	15.7797	15.7797	15.7797	15.3623	15.906	17.72	18	17.2047	17.2047	13.784	13.784	13.3791	13.3791	13.784	18.1934	18.3848	18.4662	18.4932	18.7883	20.9045	21.6102	22.2935	22.4054	22.4054	23	23.1084	23.622	21.1187	21.1187	21.1187	18.3576	18.3576	24.1247	24.1247	24.5967	25.3969
1	25.8844	23.3666	16.0312	21.4009	14	14	16.3095	16.3095	17.1464	17.5784	12.6886	12.6886	12.6886	12.6886	14.2478	15.6205	15.2971	15.2971	14.7309	11.5758	11.5758	11.6619	11.1803	11.1803	9.48683	13.0384	13.4907	14.0357	13.4907	13.4907	9.8995	10.9545	12.1244	12.1244	13.6382	12.7279	12.2066	12.2066	12.8062	13.6382	13.9642	14.7648	14.8661	14.8661	15.2643	12.5698	12.53	12.5698	14.2127
1	30.0832	20.1246	20.1246	26.9072	26.9072	26.9072	28.0891	29.4449	29.4449	29.4449	27.7308	30.0832	30.5123	15.2971	15.2971	12.9615	12.9615	12.8841	15.1658	17.1172	17.4929	19.7484	16.6733	16.6733	20.025	20.4939	20.4939	20.6882	20.6882	20.6882	20.6882	16.4012	21.9545	22.2036	22.2261	14.8661	14.2478	13	14.2478	14.8661	20.6155	21.9545	23.1084	25.4165	25.4165	25.4165	21.9545	26.3439	26.6458
1	12.1655	8.3666	8.3666	8.77496	10.7703	9.79796	9.16515	8.60233	8.60233	8.66025	8.66025	9.48683	11.0454	11.1803	11.225	11.3578	11.3578	11.5326	9.84886	9.43398	9.43398	11.5326	11.8743	12.2066	12.4499	12.53	12.6491	12.8452	13.4907	13.6382	13.7477	14.3178	12.4097	12.4097	11.4018	9.16515	9.16515	12.1244	13.1149	12.3693	11.6619	11.6619	15	15.2971	13.9642	13.9642	13.9642	11.7047	13.9642
[truncated: 365 more rows]
[truncated: 5,000 more columns]
