# Supplementary material for: The nanoscale organization of the Nipah virus fusion protein informs new membrane fusion mechanisms
Source: eLife. 2025 Jan 2;13:RP97017. doi: 10.7554/eLife.97017 (PMC11695058; doi:10.7554/eLife.97017)
Supplement: Figure 5—source data 1. [file elife-97017-fig5-data1.zip › Figure 5_source data 1/WT.txt]

30479	2736	284	3.2	3.2	12.2	139.43	1
52334	2972	250	3.6	3.7	13.4	177.24	1
48887	3957	112	9.3	12.5	33.8	28.97	1
13716	6239	112	4.3	7.2	16.5	92.00	1
7316	7337	210	6.7	8.1	23.6	33.01	1
36552	17169	283	4.4	4.2	18.5	120.75	1
7360	20102	320	6.7	6.1	32.6	20.30	1
37188	29350	172	6.1	8.4	21.6	50.10	1
35973	29915	399	3.9	3.1	14.5	33.93	1
27666	31231	184	7.5	7.8	26.7	36.69	1
36431	32349	174	3.2	4.2	11.0	88.36	1
17423	34328	210	3.9	4.7	14.1	65.68	1
11638	36552	313	5.3	4.7	25.5	44.78	1
30472	2739	255	3.1	3.6	11.0	108.43	2
52321	2972	251	4.6	4.5	18.9	181.27	2
13699	6238	95	4.9	7.4	17.7	93.86	2
7291	7338	166	6.1	7.2	21.2	41.98	2
48354	8333	339	4.5	3.9	21.2	58.99	2
39127	9782	409	3.6	2.9	31.0	102.75	2
16360	14523	320	3.7	3.4	14.9	104.46	2
11026	16011	277	7.8	7.3	36.5	24.79	2
36541	17154	313	3.2	2.9	14.9	170.64	2
7374	20130	377	5.1	4.2	12.6	26.31	2
46498	21837	324	3.4	3.0	17.7	115.25	2
20273	25567	249	8.8	8.6	35.7	26.12	2
35931	26580	529	5.1	3.7	22.0	125.72	2
27622	31190	228	8.9	9.8	31.4	25.57	2
36427	32359	203	3.6	4.5	12.6	128.31	2
17433	34283	196	7.3	9.2	25.5	36.67	2
46653	1518	189	5.1	6.3	18.1	26.13	3
30483	2741	284	3.7	3.9	13.4	138.56	3
52329	2968	284	4.1	3.9	16.9	159.47	3
7313	7344	222	7.8	8.7	27.9	32.62	3
18056	7332	340	4.3	3.9	11.8	60.73	3
48351	8330	302	3.3	3.2	12.2	115.16	3
39155	9776	423	6.0	4.6	31.0	47.96	3
36506	10049	348	5.1	4.5	20.4	25.92	3
10138	11351	276	5.2	4.9	22.8	57.08	3
43564	12152	340	4.4	4.0	11.8	37.74	3
16359	14528	287	3.1	3.0	13.7	115.18	3
10999	15994	269	4.8	4.5	22.0	62.11	3
25026	16034	168	6.9	9.6	24.4	21.39	3
36548	17154	376	3.0	2.5	23.6	152.54	3
38078	18241	254	6.2	6.5	23.2	35.13	3
36206	18801	309	5.8	5.9	18.9	25.66	3
49732	19188	287	5.6	5.4	24.0	22.08	3
7420	20100	263	8.6	9.0	32.6	19.66	3
46486	21836	386	3.9	3.1	15.3	37.43	3
28993	24963	185	6.4	8.0	22.0	31.19	3
36422	32371	207	4.0	4.5	13.7	162.70	3
11639	36581	462	6.3	4.6	32.6	31.85	3
30472	2730	276	3.9	4.2	14.1	104.43	4
52316	2984	225	3.6	3.5	14.1	172.90	4
7308	7356	215	5.4	6.6	18.9	24.40	4
48344	8344	344	3.4	3.2	8.6	43.17	4
36513	10081	350	2.5	2.2	7.9	113.09	4
47632	10365	329	5.1	4.6	23.2	37.70	4
10142	11344	280	5.4	5.0	25.5	51.54	4
38984	14384	222	6.3	7.4	22.0	37.29	4
16358	14529	272	3.4	3.7	12.6	94.27	4
36550	17156	352	2.6	2.3	8.6	96.16	4
42914	17921	342	6.8	6.1	24.0	21.76	4
38110	18210	504	9.4	6.0	36.9	20.78	4
49766	19171	347	7.0	6.1	22.8	21.75	4
23291	26806	273	4.9	5.4	17.3	18.19	4
20776	29009	219	5.5	6.7	19.6	25.61	4
35961	29925	446	4.2	3.3	34.6	73.29	4
12600	30572	358	6.0	5.2	14.1	20.10	4
36411	32364	272	3.9	3.8	15.7	49.00	4
16336	37860	141	6.3	9.8	22.8	32.20	4
19380	41336	150	6.2	9.3	22.4	25.77	4
30473	2733	255	3.2	3.5	11.8	111.95	5
19789	4270	225	3.5	4.3	12.2	119.75	5
36494	10073	368	2.9	2.4	9.0	109.38	5
8727	10235	170	6.2	8.7	22.0	25.91	5
50552	10944	343	4.2	3.7	16.1	34.67	5
48599	11579	366	3.9	3.3	13.4	37.52	5
12619	12014	305	4.7	4.1	29.5	67.54	5
39881	12617	390	4.6	3.6	14.9	55.71	5
39676	14002	336	5.3	4.8	19.2	18.60	5
16332	14548	324	4.0	3.9	12.2	52.94	5
12231	15501	263	6.0	6.1	22.8	28.81	5
36542	17158	302	2.6	2.5	10.2	143.78	5
9851	17617	407	6.8	5.1	23.6	21.51	5
27200	19509	218	7.9	7.9	28.3	24.38	5
24401	23298	220	9.0	9.2	32.6	29.76	5
18236	26594	271	9.0	9.4	33.4	15.75	5
34078	27008	298	3.7	3.6	15.7	102.57	5
16910	28354	562	6.6	4.6	24.7	43.40	5
20753	28985	293	6.9	7.2	23.6	19.97	5
35961	29926	463	3.7	2.9	33.8	105.80	5
20118	2426	299	7.7	7.0	42.4	21.44	6
15667	2644	218	4.6	5.7	16.1	36.80	6
30476	2740	271	2.6	2.7	9.0	151.18	6
19781	4261	236	5.2	6.1	18.5	49.30	6
23995	6658	339	7.3	6.6	24.0	24.71	6
36493	10063	427	4.4	3.5	45.2	83.49	6
51461	10368	325	6.7	6.3	23.6	24.47	6
12638	12021	297	5.5	5.3	23.2	80.56	6
22648	12366	302	4.2	4.0	16.5	125.09	6
39907	12622	381	5.0	4.0	11.8	35.85	6
16357	14548	315	3.1	3.1	11.0	73.50	6
36549	17165	293	3.1	3.1	11.0	122.17	6
39420	23182	366	5.8	4.9	18.5	20.74	6
24425	23361	179	8.2	9.2	28.3	39.59	6
29102	25824	353	5.2	4.6	11.0	51.59	6
33766	25818	320	6.5	5.8	32.2	25.38	6
34088	26993	412	6.5	5.0	29.8	44.08	6
8764	27785	251	6.6	6.3	28.7	26.57	6
37176	29393	134	3.3	5.1	12.2	87.62	6
35952	29925	529	7.9	5.6	34.6	51.21	6
15408	36924	339	7.5	6.8	23.6	15.91	6
19379	41342	126	6.0	9.4	22.4	24.72	6
20173	2440	279	3.7	3.9	13.4	72.54	7
15690	2610	295	6.3	6.1	25.9	28.76	7
30476	2750	233	2.6	3.1	9.4	102.75	7
52430	2957	571	7.1	5.7	28.3	39.05	7
11585	5986	308	5.1	4.6	24.4	67.00	7
36516	10081	331	4.4	4.1	14.5	38.20	7
8709	10209	317	8.8	8.2	34.6	15.47	7
12611	12009	339	4.5	4.2	13.7	42.86	7
47332	12093	292	6.5	6.3	26.7	29.27	7
22647	12380	251	3.8	4.0	14.1	166.46	7
16347	14529	270	4.1	4.2	15.7	116.79	7
38741	14832	189	5.9	8.1	20.8	25.05	7
13657	15043	483	6.6	4.6	30.2	31.96	7
36524	17166	365	3.9	3.3	7.1	40.58	7
35366	18056	349	6.4	5.6	22.0	25.76	7
22821	20444	271	5.5	5.7	19.6	56.38	7
24407	23331	346	7.8	6.8	28.7	25.86	7
28888	23613	481	5.3	3.5	21.6	77.46	7
28218	24338	210	4.1	4.4	14.9	167.27	7
37314	25602	414	5.6	4.1	20.8	27.69	7
18196	26581	116	4.7	6.3	16.9	53.09	7
28135	26805	178	9.9	11.1	35.7	27.56	7
35992	29902	350	5.7	5.0	17.3	31.52	7
8440	33704	274	4.6	5.0	16.5	25.45	7
17310	34180	181	4.3	5.6	14.9	68.30	7
30476	2731	256	3.0	3.4	11.0	161.65	8
52397	2983	271	7.1	7.1	28.3	32.07	8
11578	5992	349	3.6	3.1	19.6	74.57	8
12129	6827	123	6.0	9.9	23.2	36.42	8
52339	10244	317	5.9	5.6	21.2	23.56	8
26018	11401	320	6.9	6.3	31.0	20.48	8
12656	12017	218	3.9	4.2	14.1	81.64	8
22650	12361	293	3.1	3.1	11.4	117.82	8
45501	13305	295	5.3	5.4	18.9	31.84	8
16365	14512	276	2.9	3.1	10.6	165.00	8
45976	16050	233	6.6	7.3	24.0	31.60	8
37785	16733	386	3.3	2.7	14.5	102.07	8
36561	17154	379	4.4	3.6	13.7	34.65	8
35048	17998	528	4.3	3.4	21.2	92.46	8
38241	23165	174	10.2	11.3	36.9	34.02	8
39484	23144	288	4.3	4.0	19.6	52.04	8
28893	23605	414	5.7	4.4	28.3	83.11	8
28208	24327	250	4.3	4.5	16.1	171.89	8
29115	25804	348	5.2	4.5	25.5	64.91	8
35949	26569	514	5.0	4.0	27.9	115.55	8
14060	29069	593	9.9	6.6	34.6	31.62	8
12090	29875	574	12.3	9.1	44.8	24.67	8
29703	32069	213	8.5	9.9	30.2	22.75	8
8479	33656	345	10.3	9.1	38.5	19.41	8
17307	34190	148	5.2	6.5	18.9	71.08	8
35660	34363	82	5.7	9.2	22.0	61.20	8
30470	2727	295	3.2	3.1	13.0	143.31	9
52382	2973	279	4.2	4.6	14.5	36.80	9
48230	9553	190	6.9	7.7	24.7	23.12	9
25994	11415	265	4.3	4.6	15.7	49.35	9
22644	12357	298	4.3	4.5	14.9	52.92	9
16362	14519	350	3.6	3.2	12.6	123.24	9
37140	15690	394	8.0	6.3	35.0	19.60	9
45978	16052	311	4.1	3.7	19.2	56.80	9
37787	16736	382	2.4	2.0	9.8	115.23	9
38420	17511	320	6.3	6.1	20.8	28.47	9
42083	18731	352	7.9	7.0	21.2	30.74	9
24026	19734	302	6.0	6.0	21.6	29.99	9
39467	23108	214	6.1	6.7	21.6	49.18	9
28872	23617	438	3.7	2.9	24.7	122.79	9
24835	23691	463	4.9	3.7	31.8	48.55	9
40509	25683	275	6.1	5.8	27.5	40.25	9
29104	25807	276	4.8	4.6	19.6	70.00	9
48208	26714	349	6.5	5.6	49.5	18.28	9
14015	29094	495	7.1	4.9	32.2	27.05	9
12170	29968	528	9.5	6.9	42.4	25.67	9
33233	30677	269	5.1	5.2	19.6	36.01	9
17290	34177	159	4.1	5.2	14.5	88.88	9
29626	36236	489	5.6	4.3	34.2	30.88	9
46653	38899	391	7.7	6.2	35.7	20.26	9
30472	2734	245	3.5	3.8	13.0	150.86	10
52369	2951	222	2.9	3.3	10.2	85.58	10
11582	6011	350	3.6	3.1	28.7	51.00	10
51590	9815	236	4.3	4.8	15.3	85.23	10
16350	14505	246	8.1	7.7	34.6	35.88	10
13620	15064	222	5.5	6.2	19.2	42.43	10
37791	16746	331	4.3	3.9	18.5	86.38	10
38408	17494	438	3.8	2.9	22.4	75.03	10
35044	17998	575	5.4	3.7	19.6	105.63	10
24034	19746	320	4.7	4.2	22.0	62.99	10
30835	21504	192	7.9	10.5	27.9	24.70	10
41581	21860	284	4.1	4.1	16.5	42.01	10
39486	23158	217	5.1	5.6	18.5	46.63	10
24854	23683	258	5.1	4.9	22.0	40.46	10
28204	24317	249	4.2	4.6	15.3	134.05	10
48218	26750	350	6.2	5.4	20.4	37.97	10
35709	27618	313	5.6	5.3	22.0	50.48	10
33266	30674	581	6.6	4.0	22.8	49.43	10
14171	31926	205	7.4	7.2	27.9	30.51	10
19742	32958	137	6.1	8.6	21.6	32.99	10
8455	33668	231	5.9	5.8	23.2	44.51	10
17274	34171	159	6.2	7.8	21.6	51.58	10
23483	36059	137	8.5	13.0	31.0	27.24	10
46647	38898	291	6.0	5.9	24.4	23.00	10
19452	41367	203	7.9	9.5	27.9	18.86	10
39984	1881	364	5.4	4.6	20.8	22.65	11
30467	2740	249	2.5	2.8	9.0	175.30	11
52365	2961	281	4.1	4.0	16.5	80.92	11
11567	5967	361	4.0	3.4	30.2	53.52	11
51575	9851	238	5.0	5.1	18.9	76.46	11
47874	12665	324	4.8	4.6	16.5	30.69	11
16373	14524	369	4.1	3.5	7.1	31.31	11
13648	15052	342	5.3	4.8	14.9	30.59	11
37778	16739	459	5.3	3.9	29.8	51.29	11
35036	17994	577	4.7	3.4	17.7	89.98	11
42139	18096	311	4.7	4.7	15.3	25.79	11
40780	19223	367	6.8	5.7	18.5	22.87	11
29105	25786	222	4.9	5.7	17.3	73.90	11
35956	26566	259	3.9	3.6	17.3	215.49	11
35702	27620	361	5.0	4.3	11.8	43.97	11
17584	28805	445	3.7	2.8	25.1	60.22	11
33227	30712	344	5.8	5.3	16.5	32.49	11
31631	30844	507	6.9	5.3	39.3	38.47	11
28815	33504	179	4.0	4.8	13.7	69.93	11
17327	34200	173	3.7	5.0	13.0	49.96	11
18492	1189	307	4.6	4.6	15.7	27.28	12
39997	1892	347	3.2	2.8	8.2	38.38	12
30459	2741	280	3.3	3.6	11.4	82.49	12
52374	2990	218	5.8	5.6	21.6	44.11	12
13833	4382	551	6.4	4.5	25.1	48.73	12
14178	9418	79	9.6	13.3	37.7	29.10	12
51604	9819	272	6.2	5.7	29.1	51.85	12
17810	14788	288	7.7	7.2	35.7	24.63	12
37770	16726	476	4.8	3.1	19.2	52.63	12
42831	17866	172	7.6	9.7	26.7	41.52	12
46153	19371	200	4.5	5.5	15.3	35.31	12
35060	23167	289	9.4	9.4	35.3	19.86	12
28236	24350	262	4.8	4.8	19.6	109.89	12
29101	25780	225	5.6	5.4	22.0	113.26	12
35698	27605	282	7.7	7.5	31.8	33.12	12
20751	27711	159	6.3	9.1	22.0	33.69	12
28081	30380	205	7.1	8.8	24.7	22.46	12
33478	31155	272	6.0	6.3	21.6	33.20	12
28840	33522	289	6.4	6.3	25.5	46.74	12
17303	34181	208	6.9	8.3	24.4	38.56	12
10691	34400	547	7.6	5.7	32.2	22.65	12
30504	2730	331	4.3	4.1	12.2	25.97	13
7267	5686	585	6.3	5.1	23.2	62.55	13
17887	5692	252	6.1	6.4	22.8	26.76	13
11594	5971	322	3.4	3.0	17.7	76.44	13
7833	9692	524	6.3	4.4	26.3	37.17	13
51586	9841	283	3.1	3.2	11.0	79.77	13
46809	13522	332	6.4	5.7	26.7	23.82	13
17812	14811	291	5.0	4.4	24.4	42.01	13
13638	15049	234	5.3	5.7	19.2	45.83	13
37799	16733	349	2.6	2.4	7.1	74.79	13
34399	18525	526	7.0	4.5	27.1	51.13	13
46149	19414	174	8.1	10.7	28.3	30.44	13
34144	19690	156	4.6	5.4	16.5	157.38	13
21773	25225	229	4.7	5.1	17.3	37.54	13
14870	25290	193	10.7	11.4	39.3	22.03	13
29118	25811	227	7.7	8.6	27.9	73.49	13
17585	28787	237	4.0	3.9	16.1	77.22	13
13988	30360	390	7.1	5.7	31.0	25.32	13
41694	30558	130	9.3	12.5	32.2	24.61	13
33494	31133	617	5.1	3.5	17.3	32.66	13
34067	33909	163	6.8	9.0	24.4	40.47	13
19862	42203	379	6.6	5.5	40.5	23.98	13
30467	2766	344	6.0	5.5	14.9	19.58	14
51571	9837	267	3.1	3.3	11.4	111.64	14
42045	11030	394	6.4	5.1	31.4	26.40	14
52306	13316	357	8.4	7.2	31.8	16.78	14
46784	13500	298	6.4	6.3	24.4	22.33	14
13615	15040	343	4.3	4.0	11.0	37.28	14
49401	15140	238	4.6	5.3	16.5	23.64	14
16155	17452	322	4.6	4.5	14.5	29.31	14
34116	19637	230	5.0	5.3	18.1	120.70	14
38209	23158	206	9.1	11.3	32.2	28.89	14
32349	24064	192	6.0	8.1	21.2	23.94	14
28227	24337	243	4.3	4.8	15.3	102.31	14
21783	25189	233	6.3	6.3	24.4	35.31	14
35563	27468	285	5.1	4.9	20.8	77.24	14
22204	28517	313	5.8	5.6	20.8	23.32	14
17560	28799	374	4.4	3.6	10.6	36.54	14
17347	34195	179	4.8	5.6	16.5	50.04	14
36009	34395	555	9.7	7.3	40.8	21.67	14
46614	38936	192	5.9	5.9	21.2	46.20	14
7812	9722	422	4.5	3.6	40.5	51.97	15
42013	10991	203	5.7	6.9	19.6	33.21	15
52303	13375	269	7.1	6.5	31.8	22.65	15
16374	14522	309	5.0	5.0	16.1	35.57	15
48267	15129	432	5.0	4.0	49.9	32.99	15
37785	16742	391	4.5	3.6	15.7	46.95	15
16170	17456	258	5.8	6.2	21.2	39.65	15
34801	19555	260	5.4	5.7	19.2	46.29	15
32447	20000	259	7.3	8.1	25.9	33.52	15
28226	24323	228	4.1	4.4	14.9	126.45	15
20093	24877	678	7.4	4.0	22.4	87.87	15
14902	25315	196	6.4	7.8	22.4	46.27	15
37779	25611	555	6.8	4.8	26.3	71.20	15
25428	27626	189	6.9	8.3	24.0	31.04	15
17496	28788	301	7.9	7.9	28.7	17.79	15
28111	30605	106	5.1	7.0	17.3	49.28	15
29291	31313	174	6.2	8.2	21.6	26.81	15
34036	33861	216	8.0	9.5	27.9	24.74	15
17334	34197	99	5.9	10.8	24.0	31.06	15
7260	5671	233	6.5	6.8	24.0	51.06	16
17902	5737	280	3.7	3.6	15.3	123.73	16
46795	7886	244	8.2	8.5	31.8	26.17	16
7839	9725	374	6.2	5.1	25.1	34.57	16
51575	9826	261	4.1	4.2	15.7	99.88	16
38749	10599	361	2.9	2.4	20.0	171.90	16
13623	15068	269	4.1	4.2	15.7	41.45	16
48229	15139	337	3.8	3.4	14.9	38.80	16
45965	15926	178	7.8	8.4	27.5	32.45	16
16185	17483	489	5.5	4.2	35.0	39.20	16
46194	19400	251	4.9	5.0	18.9	27.20	16
45166	22754	268	6.9	7.5	25.1	29.54	16
20059	24887	568	5.7	3.9	21.2	61.16	16
14907	25306	208	5.8	6.6	20.4	57.88	16
25411	25652	299	5.8	6.0	20.0	27.64	16
37819	25604	571	6.2	4.7	24.0	107.96	16
35006	29638	188	6.4	8.1	22.8	38.01	16
28118	30692	137	6.1	9.0	22.8	33.31	16
34089	33871	269	6.2	7.0	22.0	32.86	16
36057	34341	266	6.5	6.0	29.5	32.33	16
46616	38915	306	5.9	5.9	20.8	32.02	16
12283	4852	97	7.7	9.5	25.9	33.21	17
17901	5729	253	4.6	4.3	19.6	82.04	17
13930	5986	306	4.6	4.5	16.1	56.19	17
21385	9352	116	13.6	18.0	49.9	18.02	17
51578	9836	336	3.9	3.6	12.2	96.71	17
38739	10598	372	2.4	2.0	24.0	177.59	17
10192	10844	172	5.4	6.7	18.9	31.57	17
19339	13000	295	4.5	4.2	19.2	62.65	17
46100	17660	180	4.4	4.5	15.3	62.85	17
46103	19406	154	6.7	8.5	23.6	29.86	17
34077	19600	193	3.5	4.6	12.2	80.87	17
34808	19563	313	5.5	5.2	20.8	46.50	17
28217	24333	223	4.4	5.0	15.7	103.24	17
22573	25458	207	5.2	5.2	18.9	71.00	17
23625	25649	537	9.6	6.6	38.9	21.98	17
37831	25593	656	8.3	4.8	26.3	85.39	17
51079	27112	332	6.7	5.9	28.7	25.33	17
11085	27840	287	4.7	4.8	17.3	30.60	17
37225	29346	331	9.8	8.9	36.1	20.39	17
34971	29652	249	7.6	7.5	29.8	34.31	17
35961	31379	360	5.7	4.8	28.7	32.40	17
31458	32780	619	7.2	4.2	23.6	23.90	17
17305	34160	118	5.1	8.5	19.2	40.27	17
35998	34376	287	8.4	8.5	31.4	20.17	17
46627	38889	279	3.6	3.7	13.0	36.95	17
21518	4641	214	6.7	7.7	23.6	36.89	18
17901	5735	200	6.1	6.9	21.2	44.89	18
13919	6006	319	4.9	4.8	15.3	50.56	18
9784	6084	273	4.8	5.3	16.9	34.31	18
51579	9846	292	3.2	3.3	11.8	84.63	18
38751	10600	438	2.1	1.6	13.7	245.81	18
19309	12985	201	4.5	4.9	15.7	50.15	18
32073	13234	592	9.4	6.6	33.4	25.62	18
46788	13498	290	6.6	6.9	23.2	50.53	18
46112	17661	243	4.3	5.1	15.3	74.91	18
31512	21497	278	7.8	7.5	33.0	22.87	18
12960	22191	560	4.5	3.0	16.9	94.22	18
20039	24923	557	5.9	4.9	25.9	42.48	18
22591	25483	374	6.2	5.1	13.7	38.25	18
23672	25613	288	4.4	4.1	20.8	39.87	18
11086	27896	465	8.7	6.0	36.9	45.83	18
29528	28895	60	4.8	7.9	18.9	73.45	18
28136	30679	252	10.2	10.4	40.8	21.20	18
35993	31334	277	6.5	6.8	24.0	41.79	18
18837	32071	257	7.3	7.6	27.1	20.02	18
31502	32804	564	7.5	5.4	29.5	41.08	18
22205	32960	64	4.3	8.3	18.1	47.01	18
6396	33291	205	7.3	7.9	25.5	33.83	18
21050	33910	269	5.1	5.0	20.8	47.39	18
41759	43654	131	8.0	10.7	28.7	24.15	18
50229	9323	338	4.9	4.3	24.4	56.53	19
51574	9840	277	3.9	4.2	13.7	90.44	19
15442	10441	278	5.3	5.3	20.0	55.57	19
38750	10600	402	2.5	2.1	44.4	180.88	19
40055	12804	361	4.8	4.1	11.0	34.77	19
19349	13024	219	7.5	7.8	27.9	32.53	19
46797	13489	317	3.7	3.6	12.2	50.66	19
44886	17621	363	3.1	2.6	12.6	128.51	19
46127	19388	260	8.1	9.2	28.7	21.01	19
29692	20740	215	6.3	7.7	21.6	32.99	19
22907	20958	449	4.1	3.2	33.4	54.50	19
12947	22189	583	6.7	4.1	23.2	46.67	19
28245	24323	247	5.3	5.5	20.0	87.78	19
14898	25341	151	5.3	7.0	19.2	64.11	19
23694	25648	233	5.8	7.0	20.4	29.62	19
51076	27154	191	8.0	9.3	28.3	19.72	19
11102	27855	197	5.5	6.3	18.9	41.31	19
29542	28878	129	5.6	7.8	20.0	102.94	19
31526	32835	592	6.8	4.8	24.0	35.33	19
22186	32982	176	6.4	8.5	22.4	33.75	19
6417	33316	174	5.3	7.3	18.5	23.84	19
23327	33336	124	5.8	8.4	21.2	38.06	19
21057	33931	284	7.4	7.3	29.5	39.31	19
17261	34163	268	7.3	8.1	25.9	17.59	19
12438	34734	501	6.5	5.2	43.6	20.46	19
31913	41510	222	7.4	8.1	26.7	23.08	19
12301	4786	143	5.3	6.9	18.9	21.39	20
50215	9326	264	5.9	5.7	24.7	53.96	20
15456	10475	195	4.6	4.9	16.5	68.33	20
38760	10603	342	2.1	1.8	12.2	240.26	20
40074	12829	437	8.5	6.1	35.3	16.65	20
19316	13004	257	4.4	4.3	18.5	55.97	20
46114	17667	176	3.6	4.9	13.0	99.62	20
44881	17644	382	4.7	3.9	41.2	66.50	20
35481	19360	236	5.2	5.5	19.2	55.41	20
34084	19626	333	3.4	3.1	14.1	96.66	20
29654	20737	329	6.4	6.0	21.2	31.73	20
22948	21017	232	4.3	4.6	15.3	105.07	20
38807	21009	200	5.2	6.7	18.5	62.23	20
47161	21096	284	5.0	4.8	20.8	51.49	20
31517	21468	284	5.2	5.3	19.2	48.52	20
20109	22659	104	9.3	13.1	35.0	38.41	20
41942	22830	368	6.1	5.1	48.7	36.39	20
26171	23899	306	4.4	4.1	20.8	73.05	20
28237	24337	249	5.3	5.6	19.6	55.55	20
26848	24949	254	6.0	6.4	22.4	36.41	20
14902	25314	141	5.5	6.9	20.0	79.95	20
22560	25480	192	5.3	5.7	18.5	64.10	20
23695	25626	171	8.3	9.5	28.7	34.62	20
51066	27114	262	4.6	4.8	17.3	38.90	20
15899	27487	473	5.1	3.8	30.2	27.55	20
35821	27914	309	5.6	5.2	25.9	26.88	20
29535	28884	160	4.5	5.7	16.1	105.01	20
15266	29566	112	7.8	9.2	27.9	36.51	20
20342	29756	150	4.8	6.5	16.9	39.01	20
35935	31344	328	6.4	5.9	24.4	36.06	20
46723	36327	187	6.3	7.5	22.0	25.64	20
15317	37216	92	4.3	6.7	16.1	52.42	20
46619	38908	252	5.2	5.9	18.5	33.44	20
19162	5060	315	7.3	6.8	31.4	37.42	21
13019	6477	233	10.5	11.8	38.5	20.93	21
48442	8670	254	3.9	4.0	15.7	50.55	21
48706	9976	331	3.8	3.6	11.8	55.53	21
15448	10463	214	5.8	6.6	20.8	71.46	21
38740	10603	446	2.1	1.6	15.7	233.16	21
10017	12131	543	6.4	5.3	30.6	74.01	21
38181	16052	390	6.0	4.8	34.6	33.55	21
40503	16244	237	4.2	5.0	14.9	74.19	21
44779	16990	556	8.3	5.9	32.6	19.62	21
46120	17674	211	3.3	4.1	11.8	106.98	21
40284	17832	280	5.1	4.9	22.0	48.65	21
34082	19650	123	5.5	8.0	20.0	62.91	21
29678	20739	229	4.7	5.1	16.9	35.78	21
22936	21083	597	6.1	5.1	23.2	82.30	21
47199	21085	287	5.0	5.1	18.5	39.13	21
20109	22692	159	7.5	9.1	27.1	38.17	21
36966	23451	311	6.1	5.4	34.2	24.30	21
28237	24351	222	4.5	5.6	16.1	73.55	21
24604	24593	338	7.0	6.4	20.4	35.82	21
14902	25316	98	4.7	7.4	17.7	65.60	21
22571	25493	244	5.2	5.0	21.2	45.92	21
33781	25787	292	6.6	6.9	22.8	30.41	21
51123	27122	345	3.5	3.1	13.0	43.60	21
15903	27452	173	5.5	7.2	19.2	43.99	21
21069	27748	210	7.8	9.8	27.5	22.22	21
34563	27905	105	5.3	8.4	20.4	64.95	21
9303	32531	217	7.4	7.9	26.3	31.15	21
22190	32942	185	6.2	8.1	22.0	22.66	21
36584	34328	244	4.3	5.0	14.9	17.79	21
46630	38893	328	5.9	5.3	24.0	37.12	21
12283	4788	129	5.4	8.0	18.5	26.08	22
19162	5021	276	5.0	4.6	24.4	56.03	22
50905	6947	207	7.3	8.1	25.1	21.17	22
48454	8673	233	3.9	4.7	14.1	43.41	22
12757	9163	474	4.8	3.5	25.9	52.50	22
48706	9997	358	6.3	5.5	18.1	23.08	22
38754	10602	320	3.2	3.0	13.7	122.33	22
48356	11823	395	6.2	5.0	36.9	29.45	22
42730	11833	361	5.4	4.7	13.0	29.21	22
36946	13116	515	5.4	4.2	28.3	66.07	22
41601	13426	372	7.0	5.8	15.7	33.82	22
41966	14391	301	4.6	4.1	24.0	83.97	22
39553	14668	306	3.0	2.8	13.0	105.71	22
22328	15261	517	5.2	3.6	22.0	38.12	22
32562	15270	516	7.8	6.1	43.2	25.03	22
43691	15767	441	4.2	3.2	27.5	83.31	22
44933	15733	453	7.0	5.2	40.5	54.24	22
38151	16026	307	4.9	4.8	18.5	54.30	22
46137	17665	173	3.9	5.1	13.7	116.33	22
33291	19130	265	5.5	6.1	19.2	37.74	22
35487	19351	339	5.1	4.7	14.1	49.34	22
29697	20718	283	5.7	5.9	21.2	26.23	22
47186	21094	262	4.1	4.0	16.5	63.85	22
22561	25495	200	5.2	5.5	18.9	55.95	22
41879	28623	100	5.4	8.8	20.4	68.18	22
15235	29526	236	8.3	8.7	31.0	27.58	22
14226	30333	534	6.8	5.0	29.8	45.20	22
31177	33689	152	6.7	9.8	24.0	17.37	22
18320	35765	238	5.8	6.2	20.8	45.79	22
46703	36351	163	4.9	6.5	17.3	26.88	22
46623	38935	246	5.6	6.0	20.8	32.29	22
42045	1436	276	4.0	4.1	14.9	40.67	23
8960	5312	295	5.3	5.0	22.4	42.10	23
48443	8675	270	5.6	5.5	23.2	50.43	23
12743	9179	287	3.8	3.6	18.1	60.57	23
48341	11849	540	8.8	6.8	40.1	21.58	23
36957	13149	286	2.9	2.8	12.2	90.82	23
41552	13456	355	4.8	4.2	13.0	53.35	23
47403	14394	517	5.2	3.8	24.0	63.02	23
39553	14655	333	2.7	2.4	13.4	147.14	23
36814	15261	479	6.3	4.5	31.8	55.19	23
43697	15779	375	3.5	2.9	18.1	79.58	23
44937	15757	400	6.6	5.2	30.2	34.13	23
46119	17661	207	4.1	5.0	14.1	106.30	23
35494	19378	350	3.5	3.2	8.6	56.36	23
29666	20716	302	4.5	4.3	18.9	31.32	23
47170	21087	267	4.5	4.4	19.2	58.85	23
33725	25808	265	8.7	8.4	36.1	19.79	23
34969	25831	184	9.8	10.9	33.8	19.87	23
51092	27120	476	5.0	3.9	34.2	35.02	23
33501	27276	192	4.3	5.7	14.9	123.57	23
41904	28643	156	4.8	6.5	16.9	65.34	23
27812	28800	262	6.2	6.0	26.3	37.90	23
29552	28830	261	6.5	6.7	25.1	43.02	23
11705	34979	613	5.7	4.2	19.6	97.06	23
18292	35759	276	5.9	6.0	22.8	39.36	23
46573	38883	350	6.2	5.6	14.1	30.93	23
20458	4241	176	6.1	7.7	21.2	33.19	24
51315	9256	357	7.6	6.6	22.8	20.12	24
48332	11828	280	3.5	3.4	14.1	94.85	24
47386	14399	448	4.7	3.6	38.1	57.24	24
39542	14652	364	2.9	2.4	13.4	210.21	24
43697	15761	351	3.7	3.1	26.3	83.88	24
35489	19355	323	4.7	4.4	19.2	58.48	24
47155	21104	262	5.4	5.2	21.6	63.11	24
17789	26105	387	4.5	3.6	19.6	38.86	24
33491	27265	167	3.9	5.4	13.7	119.51	24
37328	28220	284	7.2	6.8	32.6	27.21	24
41879	28642	138	5.7	7.2	20.4	59.05	24
29551	28869	130	4.9	7.1	17.7	47.40	24
28943	29657	174	5.9	7.4	20.8	55.12	24
15841	30144	513	5.6	4.4	29.8	48.44	24
14147	30350	523	8.4	5.9	36.9	31.54	24
11698	34981	518	5.4	4.2	27.1	113.66	24
46720	36362	168	5.2	6.7	17.7	32.99	24
20362	36408	612	7.4	5.3	25.5	70.32	24
46644	38879	281	5.9	6.4	20.4	22.81	24
22327	8092	306	4.1	4.1	13.4	51.78	25
48414	8643	313	6.3	5.8	27.1	37.88	25
40937	11361	244	6.3	7.1	22.4	22.31	25
40970	13417	348	5.8	5.1	22.0	39.52	25
39552	14655	320	2.6	2.3	11.0	207.91	25
41862	14728	364	7.8	6.6	24.0	27.23	25
43704	15742	336	3.2	2.9	12.2	54.90	25
11356	16529	522	7.2	5.5	36.1	27.81	25
35510	19369	452	5.1	4.1	44.8	42.86	25
39177	20439	308	5.3	4.9	24.4	57.73	25
34250	24430	328	9.3	8.5	35.7	16.47	25
17831	26137	571	5.7	4.5	22.4	51.49	25
51049	27119	280	3.8	3.6	16.5	60.36	25
41874	28624	96	4.7	7.3	17.7	103.52	25
18706	29584	103	5.8	7.0	20.4	28.51	25
28937	29673	207	4.2	5.2	14.5	55.26	25
30585	31399	244	7.5	8.3	26.7	27.27	25
9599	32805	282	4.6	4.7	17.3	24.12	25
11712	34969	548	5.3	4.2	23.2	124.28	25
20354	36398	547	5.9	4.8	27.1	109.38	25
15276	37254	152	6.2	9.1	22.4	41.60	25
22502	37980	94	7.2	10.3	25.1	31.38	25
10380	6990	229	5.3	5.8	19.2	40.58	26
26361	7825	322	4.6	4.4	15.3	46.25	26
22325	8106	262	4.0	4.5	14.1	75.32	26
10307	8689	186	7.6	9.7	27.5	32.73	26
49047	10356	339	4.6	4.2	14.1	41.17	26
48332	11835	298	5.9	6.0	20.4	40.00	26
48620	14083	195	7.0	7.1	25.9	31.24	26
41882	14273	536	7.4	5.6	33.8	35.18	26
39543	14649	366	2.7	2.3	9.8	75.62	26
33679	15429	82	4.4	7.5	17.3	127.65	26
43669	15802	269	6.0	6.5	21.6	24.25	26
46090	17653	283	5.0	5.3	17.7	22.55	26
36695	18948	260	4.8	5.1	17.7	43.26	26
23720	20809	247	5.5	5.2	23.2	71.52	26
31490	21463	255	4.7	5.4	16.5	41.42	26
34242	24491	242	6.5	7.7	23.2	29.34	26
33741	25816	334	10.3	9.3	35.3	24.73	26
34970	25827	247	6.0	6.1	23.2	45.72	26
17815	26101	343	5.9	5.1	28.7	35.71	26
51085	27124	372	3.4	2.8	18.1	77.71	26
33479	27260	133	4.6	6.9	16.5	115.66	26
42732	27283	101	7.3	10.4	27.1	18.04	26
41892	28662	154	3.7	5.3	13.4	114.63	26
27828	28801	298	6.2	5.7	31.8	37.06	26
28969	29615	267	6.3	6.7	23.6	52.54	26
15878	30173	617	12.4	8.4	40.8	25.36	26
30638	31428	189	9.8	13.2	34.6	23.92	26
36575	34357	250	6.2	6.9	22.8	36.28	26
20336	36384	555	6.6	4.8	26.3	56.57	26
15269	37268	119	6.3	9.7	23.2	59.62	26
22509	37993	203	8.5	8.5	32.2	26.29	26
46618	38933	275	7.9	7.4	35.3	35.34	26
19854	2437	216	7.2	6.8	27.9	35.34	27
44857	4359	397	5.8	4.6	25.1	32.25	27
26381	7814	379	3.4	2.8	29.1	105.75	27
22320	8085	193	5.8	7.3	20.0	27.98	27
40860	14037	341	3.4	3.0	13.0	142.66	27
46109	17656	198	4.1	4.5	14.5	61.04	27
45187	19526	457	5.6	3.9	25.5	36.78	27
40039	25292	180	9.6	11.3	33.4	22.05	27
17769	26131	671	10.0	5.8	30.2	46.60	27
33483	27256	140	4.2	5.5	14.5	112.69	27
41891	28686	128	3.7	5.5	13.4	103.75	27
30048	29109	591	11.0	7.7	39.3	40.90	27
28910	29593	129	4.7	5.9	16.5	96.14	27
31398	29558	275	5.8	5.5	25.1	29.10	27
13963	30327	284	8.0	7.6	33.4	27.09	27
8519	34464	245	6.6	6.9	24.7	29.79	27
32608	35821	182	5.5	6.0	19.6	44.57	27
20341	36385	514	5.4	4.0	26.3	68.01	27
15293	37260	183	5.4	7.1	18.9	57.68	27
46628	38935	194	5.0	6.4	17.7	32.11	27
48339	11819	448	6.2	4.7	37.7	44.93	28
41469	12388	219	5.8	7.1	20.8	47.08	28
49128	13016	286	6.1	5.9	25.1	28.45	28
40875	14041	353	5.4	4.7	18.9	27.33	28
38005	20707	325	4.1	3.6	25.1	127.61	28
31522	21476	319	5.7	5.7	17.7	43.93	28
30820	22001	256	6.0	6.1	23.2	48.93	28
34236	24440	279	5.7	5.7	21.6	40.95	28
33735	25840	523	9.1	6.9	46.3	34.26	28
51121	27126	320	5.8	5.2	29.1	39.88	28
17333	27160	525	5.6	4.2	25.9	124.66	28
33486	27255	179	5.6	7.1	19.2	92.33	28
19904	27460	548	12.1	8.2	48.7	23.74	28
30457	28055	91	8.2	13.2	31.0	24.81	28
41891	28667	137	5.9	8.5	21.2	74.29	28
13970	30360	196	8.8	11.1	31.0	27.25	28
30584	31381	160	7.6	8.5	26.7	33.59	28
22974	32699	123	5.5	7.5	19.6	22.92	28
20378	36380	588	6.3	5.0	24.0	93.49	28
46644	38923	259	6.0	6.2	22.8	34.73	28
48358	11845	239	6.3	6.3	24.7	49.40	29
33688	15422	110	5.1	7.8	19.2	94.13	29
11342	16518	204	6.5	7.5	23.2	34.07	29
46596	16652	174	4.2	5.1	14.5	35.46	29
21581	18693	88	9.7	16.4	37.7	21.52	29
38004	20720	485	4.5	3.6	31.0	91.49	29
31498	21463	221	6.1	7.3	21.2	43.95	29
27602	22443	218	5.0	5.5	18.5	82.89	29
43535	24577	271	6.5	6.9	24.0	20.15	29
17162	24586	187	10.2	11.5	36.5	17.54	29
38418	24746	221	4.0	4.9	14.1	85.60	29
3245	25044	193	6.4	6.9	23.2	25.28	29
33739	25787	309	7.5	7.7	24.4	27.20	29
16602	27914	222	6.2	7.5	22.0	21.37	29
30464	27974	155	6.9	9.7	24.4	34.00	29
37258	29137	421	6.2	4.5	23.6	32.59	29
37104	30072	331	5.6	5.0	26.7	55.77	29
12051	30372	189	5.7	6.7	20.0	79.56	29
22957	32641	108	9.4	13.9	34.6	25.61	29
15280	37239	162	5.1	6.7	17.7	44.83	29
15465	3621	53	7.4	14.0	31.0	29.89	30
24994	5760	237	4.3	5.1	15.3	86.70	30
32072	6940	300	3.9	4.0	13.4	46.96	30
49935	7366	256	7.8	8.9	27.5	48.27	30
49381	10311	229	4.0	4.3	14.9	101.46	30
26617	11821	254	4.7	5.2	16.5	36.93	30
41965	13067	313	4.6	4.1	24.4	57.20	30
35175	15782	276	3.2	3.3	12.6	241.78	30
46572	16662	258	6.2	6.0	24.7	55.41	30
32642	19285	349	5.7	4.9	29.1	47.82	30
38420	24748	224	3.5	3.8	13.0	76.39	30
51103	27120	346	4.2	3.8	14.5	47.33	30
19858	27400	584	7.5	5.9	29.1	54.20	30
41875	28668	110	4.7	7.8	18.1	58.84	30
31151	28949	248	7.1	8.2	24.7	16.33	30
37107	30094	220	4.3	4.0	17.3	67.68	30
11702	34943	280	6.2	5.7	29.8	51.71	30
46719	36339	133	7.0	10.1	24.7	27.17	30
20357	36389	595	6.3	4.7	22.8	63.61	30
46622	38899	340	7.3	6.6	23.6	33.93	30
24976	5756	261	3.4	3.8	11.8	134.35	31
49941	7391	279	5.4	5.2	22.4	50.11	31
49195	8418	341	4.1	3.8	11.4	25.08	31
49399	10312	192	3.0	3.8	10.6	79.05	31
34043	11155	504	4.7	3.8	29.1	56.67	31
9871	12792	204	4.4	4.8	15.7	109.73	31
35172	15777	317	3.0	2.9	10.2	207.16	31
51166	16945	286	7.5	7.6	28.3	20.06	31
37820	21228	203	5.4	6.4	18.9	52.88	31
31509	21479	259	7.4	7.2	30.6	33.86	31
27598	22432	236	5.5	6.0	20.0	40.19	31
43075	23362	143	7.3	8.9	25.5	40.25	31
38442	24735	229	5.5	6.0	20.0	84.87	31
40029	25179	119	6.1	9.2	22.4	74.71	31
20845	26928	311	8.8	8.5	32.2	23.28	31
51103	27110	339	4.4	4.1	13.4	45.65	31
17320	27163	287	4.8	4.8	18.5	34.62	31
42024	28728	214	3.6	3.9	13.0	140.74	31
38980	32434	240	5.5	5.7	21.2	49.23	31
22976	32652	124	5.6	8.2	20.4	25.24	31
36515	34786	353	5.8	5.0	25.5	32.87	31
20359	36387	512	4.9	3.8	26.3	69.89	31
46589	38945	199	6.8	8.0	24.0	22.28	31
37167	5409	486	5.9	4.6	40.5	34.03	32
24978	5746	213	3.6	4.5	12.6	155.93	32
49390	10334	259	3.8	3.8	15.3	101.48	32
34042	11145	328	4.4	3.8	27.5	80.19	32
32442	15392	137	7.5	11.3	27.5	23.96	32
48299	15534	335	4.7	4.3	15.7	34.02	32
35170	15775	313	3.9	3.7	15.3	217.44	32
43370	17014	265	5.7	5.6	24.0	46.14	32
44843	17011	598	10.2	7.4	36.1	34.33	32
35453	20051	348	6.1	5.2	49.5	28.14	32
33727	25814	354	9.4	8.2	31.8	22.95	32
51086	27110	328	3.8	3.5	17.3	48.13	32
32624	28144	260	4.0	4.5	14.1	71.91	32
20313	28275	222	5.5	6.2	19.6	27.11	32
42042	28726	238	4.9	5.1	18.9	119.24	32
35245	28943	583	8.9	5.9	31.0	46.98	32
37259	29095	405	6.6	5.2	32.6	37.47	32
36486	34784	320	6.4	5.8	28.3	30.22	32
46711	36265	145	7.3	9.9	25.9	38.56	32
46610	38880	367	8.1	6.8	30.6	25.20	32
30159	1880	482	3.5	2.4	14.9	175.55	33
24981	5765	290	5.1	5.4	17.3	47.42	33
49376	10319	247	3.3	3.7	11.8	99.49	33
41592	10914	355	3.8	3.2	16.1	58.53	33
34036	11142	525	4.3	2.9	17.3	87.79	33
38367	14993	211	5.1	5.4	18.1	74.56	33
12563	15190	121	7.0	10.1	25.5	44.10	33
35162	15776	319	3.2	3.1	11.4	210.69	33
43357	17001	306	4.8	4.4	24.7	47.95	33
39047	17906	590	6.5	4.5	23.2	30.71	33
34150	18889	290	4.7	4.7	17.3	42.57	33
35446	20051	262	5.1	5.1	20.4	30.15	33
36448	24911	134	7.1	8.8	23.2	29.68	33
3264	25097	230	4.8	5.5	16.9	54.77	33
40045	25269	93	4.4	7.9	17.3	96.52	33
21679	26670	302	5.8	5.5	25.5	41.69	33
36341	26753	325	5.1	4.7	20.4	34.26	33
20852	26983	629	9.1	6.5	31.0	26.16	33
51077	27124	352	4.2	3.6	18.5	57.56	33
32611	28144	258	5.8	5.9	22.4	53.66	33
33410	28760	252	6.1	5.8	25.5	59.50	33
42071	28767	357	5.0	4.3	16.5	41.94	33
25874	29078	225	5.8	6.4	20.8	37.62	33
34756	32659	627	5.3	3.7	17.7	62.18	33
15659	34125	203	7.9	7.7	29.8	25.63	33
11675	34973	460	7.4	5.5	45.6	29.56	33
46699	36338	181	7.7	9.5	26.7	34.63	33
18603	36891	183	3.7	4.9	13.0	87.18	33
15392	1109	285	5.8	6.1	20.8	20.72	34
30164	1877	401	3.3	2.6	16.5	61.52	34
18242	2254	203	6.9	8.2	24.4	44.07	34
49383	10319	265	4.6	5.0	16.5	109.78	34
41611	10917	317	4.4	4.1	18.9	62.78	34
34033	11157	543	5.0	3.9	21.6	105.61	34
47180	13612	439	4.3	3.1	21.2	36.55	34
38354	15013	300	5.6	5.4	22.4	53.28	34
48319	15518	307	6.0	5.5	27.1	36.48	34
39048	17930	531	5.4	4.5	27.1	73.40	34
46035	18730	317	3.9	3.5	19.6	33.76	34
34180	18920	561	5.8	4.1	22.4	37.63	34
35466	20051	335	7.8	7.2	24.7	23.78	34
25403	20718	268	6.6	6.7	25.9	41.65	34
31502	21459	250	6.4	6.9	23.6	38.42	34
41226	22655	245	6.8	6.3	27.9	26.18	34
43028	23375	388	11.8	9.5	46.7	12.10	34
42558	24439	210	6.6	6.8	24.0	47.91	34
36468	24934	189	8.6	8.6	28.3	25.05	34
21720	26659	648	12.7	6.8	39.3	54.64	34
36321	26741	258	5.9	6.4	21.2	32.66	34
51087	27087	320	4.1	3.8	15.7	41.73	34
32611	28151	261	6.5	6.7	25.5	41.97	34
33426	28741	397	6.2	5.0	44.4	44.86	34
42030	28749	236	5.3	5.9	19.2	47.13	34
37620	29902	493	7.5	5.4	36.9	28.79	34
28670	30560	179	8.0	10.6	28.3	24.86	34
39032	32419	203	7.1	9.3	24.7	21.90	34
16112	34147	209	6.3	8.1	22.0	19.50	34
22339	36799	130	7.7	12.0	28.3	26.57	34
18610	36902	246	6.1	6.7	22.0	31.51	34
18260	2230	262	4.1	4.5	14.9	74.38	35
15138	4693	260	4.5	4.9	16.5	87.65	35
12935	5793	408	6.1	4.8	30.6	17.04	35
48703	6216	133	4.5	6.7	15.7	104.71	35
49210	10084	296	7.3	6.7	36.5	59.57	35
41592	10920	379	4.9	3.9	11.4	32.51	35
34035	11123	537	3.5	2.3	13.4	78.16	35
47167	13590	280	4.3	4.5	16.1	34.87	35
38341	14976	286	5.0	4.6	23.6	64.44	35
12561	15200	234	7.0	7.6	25.9	40.45	35
48319	15533	293	6.1	6.0	25.1	32.28	35
38371	16504	236	6.0	6.8	21.2	19.10	35
46532	17421	278	7.2	7.2	28.7	20.71	35
33531	18049	340	5.8	5.2	18.9	44.92	35
46011	18772	461	6.8	4.6	28.3	27.55	35
27095	19069	134	7.6	11.3	27.1	28.73	35
47020	19378	196	7.0	8.7	24.4	26.17	35
51456	19905	267	5.2	5.4	19.2	34.44	35
23126	22028	307	9.1	9.1	30.6	18.29	35
36328	26762	342	6.2	5.6	18.1	32.47	35
51061	27086	354	5.9	5.1	16.5	28.97	35
25739	27366	244	9.5	10.1	36.1	17.69	35
32607	28145	296	6.9	6.8	27.5	35.56	35
35657	28424	359	3.7	3.1	43.2	148.25	35
42050	28743	295	3.2	3.2	11.4	96.78	35
37620	29885	597	7.2	4.8	24.7	41.62	35
34079	30110	164	5.3	7.0	18.5	62.23	35
29767	30641	234	6.0	6.8	21.6	27.15	35
30580	31393	243	8.4	9.7	29.8	19.50	35
22958	32636	214	7.9	9.9	27.9	19.73	35
17188	33383	222	6.1	7.0	22.0	31.36	35
22334	36778	126	5.9	7.6	21.2	51.27	35
15153	4686	382	4.9	3.9	13.4	27.40	36
48740	6200	148	4.4	6.2	15.7	118.33	36
41596	10929	398	5.2	4.0	16.9	47.34	36
47168	13606	364	4.7	4.0	20.8	46.36	36
38339	14979	278	5.0	5.2	18.5	58.87	36
12542	15144	127	4.5	7.1	16.9	40.57	36
32248	15341	211	5.5	6.8	19.2	27.31	36
38076	18139	238	6.4	6.9	23.2	16.93	36
51724	18294	404	5.9	4.4	17.7	21.80	36
51431	19899	371	4.9	4.0	11.0	27.77	36
41215	22677	200	4.1	5.5	14.5	102.90	36
25895	22782	187	4.9	5.3	17.3	42.54	36
21787	25680	224	5.9	6.3	21.6	36.98	36
51095	27120	313	4.7	4.1	30.6	41.92	36
34980	27370	308	4.3	4.1	17.7	58.51	36
32586	28127	307	5.8	5.1	36.1	44.29	36
35646	28443	294	3.9	3.5	20.0	133.41	36
37617	29859	128	7.6	10.3	27.5	30.75	36
12054	30335	143	5.1	6.2	16.9	90.00	36
30594	31445	202	9.6	12.2	33.4	23.35	36
22946	32648	248	8.8	9.0	33.8	26.48	36
34733	32675	230	5.2	5.3	19.2	46.35	36
37794	33230	196	5.9	6.5	21.2	64.75	36
16154	34077	251	6.2	6.9	22.8	27.06	36
11749	34954	361	7.5	6.4	33.0	26.45	36
18609	36867	240	4.8	5.4	17.3	23.38	36
22325	36814	121	6.2	8.3	21.6	43.78	36
16336	4753	295	4.6	4.3	20.8	72.07	37
19210	6180	179	4.0	5.4	13.7	39.99	37
10285	8114	282	4.8	4.7	20.0	63.05	37
25602	10817	116	5.9	8.2	20.4	62.03	37
41612	10924	336	4.7	4.1	25.5	66.75	37
50975	11214	281	6.5	6.9	22.8	23.44	37
47164	13606	255	5.4	5.4	21.2	47.47	37
40600	14926	529	4.4	3.5	21.2	107.20	37
38354	14969	290	4.2	4.2	15.7	58.35	37
9794	17585	602	7.7	5.0	26.7	51.17	37
51706	18302	381	5.2	4.3	36.5	41.80	37
47030	19383	124	6.9	9.6	24.7	26.63	37
32491	19556	483	7.7	5.6	43.2	24.96	37
51430	19907	375	6.6	5.4	14.1	29.08	37
40228	22101	228	5.7	5.6	22.8	52.96	37
40914	23582	262	5.3	5.8	19.2	48.35	37
21804	25667	297	5.6	5.1	29.5	34.30	37
51090	27105	477	5.0	3.4	22.0	47.61	37
21837	27587	183	9.2	9.8	31.8	21.77	37
32618	28135	373	4.7	3.9	14.1	36.10	37
35646	28430	339	3.4	2.9	18.9	114.62	37
37617	29902	508	7.4	5.1	31.8	29.95	37
34041	30087	208	5.7	6.8	20.4	38.39	37
15819	30114	573	8.0	5.9	29.5	41.15	37
12071	30338	215	4.1	5.0	14.1	66.41	37
30601	31457	169	5.7	6.9	19.6	35.39	37
34733	32698	262	5.3	5.4	20.0	50.26	37
37833	33216	134	6.7	8.6	22.8	19.33	37
18602	36872	205	4.9	5.6	17.3	23.09	37
33465	38737	287	8.7	8.3	37.7	18.35	37
52204	2982	365	10.5	8.9	28.3	19.73	38
14221	5209	142	4.5	7.1	16.5	66.06	38
48724	6220	178	4.3	5.7	14.9	125.45	38
10234	8097	251	5.6	5.8	21.2	45.75	38
41601	10911	346	4.3	3.9	11.4	43.17	38
38271	11184	265	5.6	5.5	22.8	36.93	38
41522	13041	240	4.9	5.1	18.1	45.56	38
51694	18329	305	4.4	4.4	14.9	39.03	38
51462	19939	339	6.0	5.4	22.4	32.94	38
26785	22976	298	4.9	5.0	16.9	34.40	38
19835	24310	613	10.1	6.8	33.0	35.82	38
3291	25053	254	4.1	3.8	17.3	82.19	38
41019	25296	222	4.7	5.3	16.9	90.06	38
21802	25667	247	5.6	5.8	21.6	30.45	38
19931	27109	217	6.0	6.4	22.0	39.99	38
51075	27121	354	4.5	3.9	15.7	64.54	38
21886	27514	210	7.8	9.0	27.9	26.82	38
32625	28124	402	5.5	4.4	27.9	35.58	38
30005	28390	130	6.9	10.3	25.1	24.13	38
32648	29629	178	9.5	11.9	33.0	17.62	38
30587	31452	128	4.6	6.9	16.9	43.22	38
26535	32033	185	8.3	10.0	29.5	20.27	38
34722	32684	532	6.2	4.3	25.5	50.03	38
39228	33746	257	5.7	6.4	20.0	16.60	38
10784	34094	75	7.3	10.4	27.5	28.47	38
16139	34102	174	7.4	8.3	26.7	36.33	38
11706	34991	213	7.1	7.2	25.5	40.92	38
14827	35080	187	8.5	10.2	29.8	22.33	38
29933	36123	222	6.5	7.4	23.2	35.78	38
33403	38737	302	5.5	5.6	18.5	19.48	38
48712	6194	214	5.5	6.7	18.9	49.25	39
41626	10921	419	3.8	2.9	18.1	73.64	39
51031	11195	257	4.9	4.7	20.4	51.08	39
43090	13250	212	6.9	8.0	24.0	22.64	39
38957	15088	337	6.2	5.5	25.1	47.01	39
12541	15205	196	4.4	5.2	15.3	36.32	39
38296	16487	245	6.9	7.9	24.4	34.72	39
45112	17809	181	6.6	8.8	23.2	25.43	39
45647	19882	307	3.7	3.5	15.3	62.26	39
51461	19920	270	5.7	5.4	24.7	30.98	39
40665	20410	236	4.8	5.2	17.7	65.75	39
23810	22240	199	3.9	4.5	13.4	143.31	39
41210	22672	227	4.4	4.8	15.7	90.92	39
26781	23023	200	4.8	6.2	16.5	41.89	39
19874	24326	240	5.6	6.3	20.4	30.86	39
25407	25673	266	5.4	5.7	19.6	32.42	39
51084	27116	400	4.9	3.9	35.3	54.86	39
13996	29097	261	6.8	6.5	29.5	24.27	39
34074	30106	75	10.1	18.2	40.1	27.55	39
12053	30339	194	5.7	6.3	20.4	84.80	39
39287	33737	206	10.0	10.7	36.9	20.89	39
10837	34115	247	7.9	7.7	30.2	18.90	39
11713	34967	473	7.7	5.8	46.0	28.12	39
18606	36886	211	5.9	6.7	20.4	26.63	39
37526	41690	344	4.4	4.0	13.4	43.58	39
51838	2980	239	4.6	5.4	16.1	45.96	40
41542	12932	501	4.7	3.7	27.9	64.32	40
13628	15869	236	6.2	6.8	22.4	25.29	40
45159	17741	234	9.5	9.9	35.7	17.36	40
45664	19870	322	4.6	4.3	17.7	48.04	40
40658	20427	273	4.0	4.2	15.3	102.12	40
29772	22099	265	7.6	8.0	28.7	33.82	40
38733	22120	200	6.6	7.8	23.6	32.67	40
23820	22278	250	4.0	3.8	16.9	76.36	40
41223	22689	210	3.8	4.6	13.4	74.07	40
3285	25064	113	5.3	7.0	18.9	86.78	40
35904	25193	240	7.0	7.2	25.9	28.16	40
25387	25668	320	6.9	6.1	38.9	32.09	40
51073	27111	333	3.7	3.3	16.1	68.13	40
14044	29106	390	5.9	4.7	21.6	32.29	40
12056	30354	131	4.1	5.4	14.5	139.50	40
21881	30648	194	5.5	6.5	19.2	33.32	40
9611	31320	176	4.7	6.3	16.5	41.67	40
26472	32025	221	6.2	7.1	22.4	18.06	40
10825	34122	382	6.4	5.2	19.6	17.87	40
34377	34526	258	5.1	5.3	20.0	37.82	40
37513	41682	235	4.6	4.6	17.7	54.65	40
25012	45367	194	4.7	6.1	16.5	32.13	40
43169	12196	292	5.7	6.0	19.6	16.45	41
11934	13149	209	4.7	5.4	16.5	101.23	41
32226	15276	182	9.3	11.9	32.6	20.90	41
36866	16160	264	3.9	4.0	14.9	70.38	41
45655	19903	577	8.0	6.5	29.8	25.42	41
40661	20427	216	3.0	3.5	10.2	112.35	41
33685	21189	188	7.3	7.5	26.3	31.04	41
38759	22128	210	5.6	6.3	20.0	24.30	41
23807	22268	278	3.9	4.2	13.7	49.62	41
26619	23661	284	5.5	5.6	20.4	35.67	41
45780	23698	313	5.4	5.4	18.1	33.42	41
51089	27118	364	4.5	3.8	22.4	80.58	41
20119	27953	237	4.3	4.2	16.9	149.88	41
21957	27795	75	4.3	7.7	17.3	135.64	41
14063	29090	471	8.2	6.1	45.6	15.50	41
9630	31311	308	5.8	5.6	22.0	47.69	41
12948	31650	502	5.7	3.9	24.7	52.39	41
39498	31790	288	6.8	6.3	30.2	19.78	41
31891	32011	374	6.3	5.2	15.3	21.61	41
16174	34109	361	4.7	4.1	12.6	24.73	41
34403	34579	522	7.8	5.9	38.9	29.77	41
21868	34906	323	7.7	7.0	33.4	30.39	41
30362	45062	237	7.8	8.9	27.9	27.06	41
25047	45392	285	7.5	7.8	27.1	25.89	41
42229	10106	276	7.2	7.9	25.1	21.49	42
43182	12198	311	4.5	4.3	15.7	58.18	42
44605	13384	143	5.4	7.5	19.2	79.15	42
13633	15835	232	4.6	5.5	16.5	34.24	42
37961	16355	535	5.2	4.3	25.5	112.26	42
36283	17875	98	11.8	16.7	44.4	20.45	42
40656	20428	152	3.6	4.8	12.6	114.29	42
33708	21242	156	4.3	5.3	14.9	77.59	42
43729	21741	130	6.4	8.2	22.0	55.36	42
29801	22129	295	5.9	6.1	20.0	28.68	42
3305	25056	234	5.8	6.3	21.6	63.92	42
25397	25661	344	7.9	7.2	21.6	21.98	42
33683	25826	164	6.4	8.0	22.4	31.86	42
51099	27114	248	5.2	5.2	20.4	58.28	42
21956	27764	80	4.0	6.4	15.7	221.31	42
12065	30335	89	4.9	6.3	16.9	146.15	42
9610	31298	237	5.1	5.0	20.0	50.05	42
39468	31738	240	7.8	7.7	30.2	22.77	42
10826	34115	273	8.3	8.6	31.0	17.96	42
16166	34092	248	8.6	8.3	35.0	24.22	42
34410	34603	584	7.4	4.7	25.9	20.42	42
30305	45007	146	9.5	11.9	34.2	21.90	42
25016	45367	284	5.2	5.2	19.2	35.24	42
43209	2681	313	5.6	5.1	27.1	17.46	43
42253	10090	229	5.1	5.6	18.9	33.51	43
44615	13419	169	6.9	9.3	24.4	27.80	43
32456	15281	313	7.7	7.6	25.9	18.77	43
42067	19669	276	3.8	3.7	15.7	98.69	43
40658	20432	204	3.7	4.7	12.6	98.12	43
33682	21204	155	5.0	7.2	17.7	63.37	43
41200	22676	269	4.3	4.7	15.3	74.98	43
50824	23599	116	5.7	9.1	22.0	31.95	43
3266	25091	190	4.3	5.0	14.9	56.23	43
35880	25227	217	7.4	8.0	26.7	22.94	43
20149	27957	341	5.4	4.8	22.0	42.65	43
16183	29546	104	8.9	13.6	33.0	28.20	43
37803	29655	232	6.9	7.2	24.4	48.25	43
9590	31325	234	5.9	6.7	21.2	37.77	43
39503	31751	566	10.0	7.9	40.8	19.77	43
27517	32717	269	7.9	7.8	31.4	22.48	43
36428	33351	223	6.1	6.6	22.0	32.89	43
7426	35270	161	7.3	7.9	25.5	32.01	43
43233	2632	314	4.3	4.1	16.1	36.47	44
48835	7402	273	7.8	7.2	36.5	25.80	44
52130	10517	271	3.6	4.0	13.0	42.10	44
9818	17577	291	5.1	4.5	28.3	57.10	44
46825	17894	279	6.5	6.6	25.5	20.38	44
42055	19688	295	4.3	4.1	18.9	72.61	44
40687	20411	203	3.3	3.7	11.4	116.81	44
27696	22765	242	8.3	8.5	29.8	24.13	44
41216	22690	262	6.0	6.6	20.8	73.88	44
40157	24363	138	4.3	5.7	15.3	61.79	44
3298	25108	134	4.9	6.4	16.9	66.41	44
34074	30108	289	8.0	8.5	27.1	21.42	44
19825	30402	339	5.9	5.3	21.2	33.26	44
30574	31410	153	11.1	14.6	38.5	24.14	44
24309	34315	266	8.2	7.8	35.3	22.98	44
6105	35220	583	9.2	6.9	33.4	30.85	44
17324	36928	544	8.3	5.9	34.2	31.29	44
25020	45389	407	8.1	6.3	41.6	32.56	44
52115	10502	317	4.1	3.7	22.0	84.90	45
42958	11914	346	3.3	2.9	17.7	146.23	45
36781	16324	306	5.7	5.1	32.2	61.00	45
38024	18742	266	4.5	4.2	19.2	65.18	45
40664	20416	216	3.8	4.5	13.4	110.42	45
32964	20559	175	5.7	7.2	19.6	35.54	45
28130	20964	251	7.3	8.0	26.3	23.62	45
41215	22670	221	3.6	4.4	12.6	93.75	45
33752	25786	397	10.6	8.2	32.2	19.43	45
33479	27286	233	8.6	9.9	30.6	27.55	45
21906	27539	233	8.9	10.1	31.8	21.63	45
16177	29550	224	7.0	8.0	24.7	19.94	45
37834	29672	297	7.1	6.5	35.3	35.97	45
19834	30420	317	6.3	5.8	27.9	40.23	45
12505	30692	240	5.6	5.2	22.0	39.44	45
12938	31643	442	5.9	4.1	22.8	34.97	45
29258	33301	325	6.2	6.0	18.5	31.07	45
30196	36473	217	6.0	7.3	20.8	24.50	45
17303	36881	370	6.2	5.2	12.2	20.45	45
26543	2328	236	3.4	3.7	12.6	104.10	46
15579	5064	152	4.8	7.1	16.9	65.02	46
19794	8064	113	6.3	9.4	23.6	59.40	46
52117	10490	234	4.2	5.0	14.5	60.94	46
48617	10661	300	6.3	5.7	32.2	39.54	46
37000	12738	243	3.3	3.7	11.8	93.32	46
42434	14650	451	6.2	4.8	44.0	35.65	46
36777	16339	295	6.1	5.5	33.4	38.58	46
23345	18643	45	7.6	14.4	32.6	24.82	46
40680	20441	194	3.5	4.5	12.2	85.18	46
28119	20882	123	6.5	8.6	24.0	38.33	46
33712	21239	151	6.4	7.6	22.4	51.07	46
19994	22655	103	9.4	13.8	35.0	23.97	46
27617	22746	286	6.5	6.3	27.9	35.19	46
27946	24893	240	7.6	8.2	27.9	21.99	46
28779	29671	169	7.1	9.8	25.1	20.75	46
31076	29565	212	6.6	8.0	23.2	26.36	46
30588	31409	194	8.3	10.7	28.7	20.37	46
12945	31676	264	5.7	5.9	22.0	20.56	46
39481	31750	325	6.9	6.3	31.0	30.74	46
6085	35220	599	8.8	6.9	30.6	33.56	46
30195	36494	244	6.1	7.0	21.6	38.51	46
25048	45404	419	6.1	4.4	20.4	37.51	46
51281	8138	126	5.4	8.7	20.0	32.74	47
52124	10508	262	3.2	3.5	11.4	104.59	47
36981	12737	284	2.8	2.8	11.4	146.20	47
44620	13397	186	6.7	8.5	23.2	28.45	47
39007	13766	236	5.3	6.1	18.9	81.59	47
42423	14660	370	6.0	5.0	33.4	35.79	47
11381	16487	252	6.1	6.7	22.4	25.89	47
42860	18491	324	5.8	5.5	20.4	32.56	47
24890	20860	150	6.4	9.2	22.8	31.90	47
20009	22594	156	8.7	11.4	30.6	30.57	47
27632	22760	184	6.9	9.1	24.0	33.70	47
41217	22689	306	6.6	6.7	22.0	50.05	47
33656	23964	376	7.9	6.5	41.2	21.99	47
25345	25714	328	7.3	6.8	27.1	21.03	47
26954	30519	537	7.0	4.9	29.1	61.36	47
6070	35209	200	7.9	8.2	29.1	30.47	47
34204	35886	300	4.9	4.6	21.6	81.15	47
30191	36441	245	3.4	3.9	12.6	68.98	47
27085	48665	158	6.4	7.3	22.8	25.25	47
51300	8124	125	4.9	7.7	18.1	27.88	48
52120	10492	291	3.8	3.7	14.9	97.66	48
48618	10660	361	5.0	4.3	11.4	36.89	48
36996	12733	278	3.6	3.9	13.0	166.86	48
38992	13753	236	5.6	6.0	20.8	128.90	48
32227	15337	415	9.6	7.2	38.5	22.31	48
40806	15435	320	7.0	6.9	20.8	18.58	48
11373	16457	227	7.1	8.4	25.1	21.18	48
36220	16940	373	5.6	4.6	35.0	116.74	48
46877	17314	572	8.4	6.5	33.4	23.52	48
9804	17587	508	6.2	4.4	28.3	35.10	48
31866	19418	226	5.5	6.2	19.2	51.26	48
40676	20437	240	4.6	5.5	16.1	89.97	48
28618	20774	602	9.3	5.7	31.0	57.48	48
31522	21463	222	6.4	7.4	22.4	47.65	48
33638	23956	471	4.3	3.3	26.3	65.80	48
27972	24882	145	10.1	13.2	35.7	23.13	48
3275	25065	216	6.9	7.8	24.4	24.97	48
32459	28125	178	6.6	7.8	22.8	30.90	48
22977	29032	215	8.2	10.3	29.1	16.50	48
36754	29037	306	4.6	4.5	17.3	56.14	48
16223	29550	173	7.8	8.8	27.9	29.17	48
31074	29620	232	5.7	6.7	20.0	24.72	48
30549	31460	180	8.0	8.4	29.1	26.75	48
6069	35235	310	4.9	4.7	19.2	20.58	48
34204	35876	525	4.2	3.5	22.8	135.28	48
30185	36440	175	5.6	6.4	20.0	63.71	48
17290	36912	288	4.2	4.2	16.1	109.76	48
52143	10494	327	3.7	3.4	11.8	50.45	49
48642	10631	254	2.8	3.2	9.8	80.76	49
43682	12316	383	6.2	5.0	22.8	46.13	49
36993	12720	342	5.2	4.6	19.2	40.57	49
38993	13766	208	3.6	4.0	12.6	166.24	49
40790	15402	329	4.0	3.5	20.8	98.25	49
46927	17292	295	5.4	4.9	27.5	29.23	49
28777	19330	218	6.2	7.6	21.6	37.66	49
40670	20422	170	3.3	4.2	11.0	111.50	49
33718	21152	194	7.9	9.2	27.1	33.65	49
46874	22923	295	3.7	3.7	14.5	44.69	49
19755	24678	178	5.6	6.2	19.6	58.88	49
35304	24944	130	7.6	12.1	27.9	37.57	49
25405	25635	203	6.9	7.6	25.1	38.19	49
33731	25788	186	5.0	6.4	17.3	92.62	49
33484	27266	146	5.6	8.1	20.4	69.29	49
35548	28019	242	8.1	8.7	29.8	28.21	49
36753	29055	265	4.2	4.0	17.3	73.81	49
31105	29557	183	8.7	11.1	30.6	21.56	49
21374	30131	264	8.1	8.3	31.4	21.81	49
39488	31738	253	4.5	4.6	17.7	48.90	49
39253	33747	146	8.1	10.9	28.7	26.75	49
30270	36441	249	6.8	6.3	29.1	33.19	49
17290	36910	335	4.7	4.3	16.9	106.24	49
23388	39628	251	8.0	8.5	29.1	20.46	49
48639	10642	242	3.7	4.0	13.7	86.15	50
43688	12302	342	5.0	4.4	18.1	51.23	50
4850	12849	403	4.3	3.3	14.9	40.96	50
38992	13758	200	3.8	4.8	13.4	182.80	50
40801	15423	320	3.1	3.0	9.4	43.56	50
36233	16972	302	3.3	3.2	11.8	76.46	50
28789	19326	190	7.7	9.2	26.3	48.80	50
31841	19443	234	4.5	4.9	16.1	63.09	50
40664	20420	301	5.6	5.4	22.8	59.53	50
33692	21200	247	8.7	10.3	30.6	24.47	50
46892	22918	307	4.4	3.9	26.7	54.07	50
38769	24087	305	4.0	3.7	17.7	64.73	50
35304	24913	196	8.7	10.5	30.6	31.25	50
33499	27231	66	5.4	9.2	21.2	74.14	50
35583	28012	557	7.3	5.5	29.8	53.18	50
32555	28148	309	5.6	5.4	20.4	30.92	50
35736	29960	251	5.0	5.0	20.0	35.33	50
39507	31738	178	8.1	9.8	28.3	26.90	50
24931	31955	163	9.0	12.9	32.2	20.96	50
17310	36905	339	5.9	5.1	44.0	31.93	50
23396	39677	175	5.0	7.1	18.1	39.40	50
22463	3161	529	7.5	5.7	35.0	30.22	51
48840	7428	248	6.5	7.1	23.6	21.90	51
51293	8115	141	6.9	8.9	24.7	33.50	51
4830	12864	482	4.9	3.2	20.0	56.04	51
38990	13775	178	3.8	4.5	13.4	206.80	51
43633	13863	299	5.8	5.4	26.7	33.13	51
25248	19408	161	6.6	8.2	22.4	60.00	51
40665	20407	249	4.9	5.0	18.9	49.62	51
44647	21719	192	7.3	8.9	25.1	28.76	51
26270	23303	225	6.4	7.2	22.8	25.46	51
51910	25384	204	6.8	8.1	24.0	16.29	51
33718	25848	295	7.4	7.0	33.4	30.03	51
35575	27997	272	4.6	5.0	16.5	42.46	51
23649	28154	219	6.4	7.7	22.4	20.63	51
31062	29577	249	8.6	8.2	34.6	22.05	51
35715	29973	160	5.5	7.0	19.2	45.56	51
21365	30085	249	8.8	8.7	34.2	18.49	51
30571	31375	170	5.5	6.6	19.2	46.87	51
34208	35837	541	6.9	5.3	30.2	33.25	51
23412	39710	145	4.6	5.7	16.1	52.46	51
22455	3128	267	5.6	5.8	20.8	36.08	52
48803	7443	200	5.8	7.4	20.4	24.86	52
51276	8130	167	5.2	6.7	18.5	57.28	52
4779	12850	617	7.6	6.3	27.1	30.93	52
39923	13211	266	4.8	5.0	17.7	66.38	52
38984	13756	185	4.4	5.2	15.3	89.85	52
27414	24564	112	11.3	15.5	41.6	20.42	52
35299	24956	295	8.2	7.8	35.0	24.97	52
3280	25117	121	6.1	8.4	21.6	62.80	52
25419	25717	145	8.8	10.8	31.4	33.44	52
35555	28018	306	5.1	4.8	23.2	48.56	52
36775	28904	605	10.9	7.3	37.3	34.40	52
35705	29984	255	8.7	8.8	33.4	33.67	52
34188	35889	354	5.2	4.6	16.1	32.43	52
19310	1104	265	4.3	4.6	15.3	91.46	53
38715	10819	335	3.4	3.1	14.1	59.21	53
43580	12157	295	4.7	4.7	18.1	43.13	53
39919	13207	536	4.1	3.2	18.9	90.81	53
34447	18531	335	4.3	3.9	14.5	97.91	53
41909	19518	126	6.8	10.5	25.1	27.81	53
37698	19975	311	3.6	3.6	12.2	56.03	53
35281	24928	262	6.9	6.4	31.0	38.30	53
25401	25671	295	7.3	7.3	26.3	25.01	53
25174	26612	207	10.6	13.7	37.3	21.03	53
17338	27313	111	10.9	15.3	39.3	24.08	53
35596	28026	339	7.4	6.4	44.8	29.77	53
17020	28095	285	7.0	7.0	27.1	25.15	53
32629	28141	437	9.1	6.8	44.0	20.26	53
24085	28303	246	8.1	8.8	29.1	25.35	53
18071	29696	171	5.6	7.7	19.2	54.83	53
24270	30452	181	6.9	8.3	22.8	30.45	53
30533	31308	225	5.2	6.4	18.9	28.86	53
39210	33731	118	5.4	8.3	19.6	29.91	53
11318	34964	540	9.0	7.0	41.2	30.39	53
30203	36435	225	5.6	6.1	20.4	41.77	53
19313	1097	258	4.1	4.4	15.3	107.55	54
51296	8145	81	4.8	8.4	19.2	102.08	54
36024	11912	239	4.6	5.1	16.9	63.77	54
47324	12059	211	6.0	6.0	22.4	48.75	54
39928	13205	360	3.8	3.2	35.0	74.13	54
32295	15380	353	5.1	4.5	17.7	24.35	54
40953	15900	307	3.9	3.8	14.9	48.95	54
34448	18540	350	5.6	5.0	13.7	55.86	54
26431	19258	150	9.1	13.2	32.6	22.01	54
39877	22298	298	4.1	4.0	15.7	75.48	54
27976	23106	446	7.6	5.6	38.9	25.16	54
27381	24584	339	6.8	6.4	17.7	14.25	54
23752	24808	310	3.8	3.4	22.0	118.02	54
3223	25151	174	9.1	10.7	32.6	22.08	54
20438	25381	263	8.4	8.4	33.4	24.82	54
24462	26261	225	7.2	8.0	25.9	25.92	54
46974	29201	315	6.7	6.0	35.0	30.18	54
19106	30692	374	6.0	4.9	11.8	18.46	54
30569	31324	236	8.8	10.4	31.0	19.00	54
24947	31917	361	6.8	5.9	14.9	20.03	54
30246	36419	215	6.1	6.8	21.2	38.26	54
19313	1092	288	4.0	4.0	15.7	108.07	55
14143	5258	276	4.6	4.8	17.3	34.92	55
51292	8115	122	5.2	8.0	18.9	54.41	55
46406	11154	350	3.6	3.2	8.2	46.00	55
47287	12047	236	6.3	7.4	22.0	45.08	55
39919	13236	409	6.5	5.0	29.8	42.94	55
42329	13446	237	9.6	10.1	36.1	25.00	55
42030	15614	512	5.1	3.9	26.3	62.22	55
11415	16534	235	8.3	8.6	31.4	33.21	55
45151	19073	189	8.4	10.2	29.5	23.83	55
31160	19309	174	8.7	9.2	31.0	34.99	55
41593	19931	254	3.5	3.8	13.0	41.56	55
33679	20760	195	5.6	6.1	20.0	44.43	55
23554	21505	196	6.8	7.6	23.2	45.80	55
44642	21752	208	5.6	6.4	19.6	30.37	55
39895	22289	258	4.2	4.0	17.7	77.18	55
27945	23087	519	4.6	3.5	22.0	89.13	55
34287	23457	202	7.5	8.6	26.7	39.05	55
27363	24640	593	8.7	6.8	32.2	25.22	55
23747	24811	231	4.8	4.8	18.9	112.29	55
25441	25635	136	9.0	12.6	31.8	32.32	55
33753	25695	263	6.9	7.2	26.3	27.66	55
24136	28213	170	7.0	9.3	24.4	27.35	55
28446	32661	211	7.5	8.2	27.1	18.95	55
6561	36034	277	6.4	6.6	24.0	27.91	55
30196	36467	182	4.7	5.4	16.5	60.10	55
19306	1089	318	4.3	4.1	16.1	104.11	56
14159	5277	298	3.8	3.5	19.6	75.89	56
44669	11189	84	6.0	10.2	24.0	46.32	56
38053	13147	251	4.1	4.1	16.1	99.48	56
37262	16868	399	4.7	3.7	16.9	37.24	56
41596	19919	230	4.4	4.6	16.5	42.99	56
33688	20790	187	7.7	8.5	27.5	32.45	56
31486	21444	277	6.3	6.6	22.8	31.56	56
25095	21550	111	10.3	12.8	38.5	20.38	56
17545	21627	580	8.3	5.6	29.8	51.84	56
39884	22279	330	4.4	4.1	15.3	64.20	56
26513	22541	427	7.0	5.4	41.2	27.99	56
27928	23105	386	3.3	2.7	24.7	76.81	56
34286	23422	197	5.0	6.3	17.7	72.87	56
21001	24126	236	10.3	11.5	37.3	22.65	56
27402	24623	199	6.2	7.7	22.0	20.76	56
20439	25447	177	6.5	6.7	23.2	28.42	56
25399	25650	295	5.7	5.8	20.4	24.57	56
24106	28213	207	6.3	7.5	22.4	44.57	56
16006	29490	143	6.5	8.3	22.8	27.11	56
18080	29678	185	4.8	6.4	16.9	57.85	56
37329	30512	498	5.3	3.9	27.9	41.38	56
37518	31704	228	7.1	8.2	25.1	28.33	56
21069	33793	163	5.1	6.4	17.3	49.04	56
6542	36029	214	7.3	7.5	26.7	32.00	56
14943	3913	330	3.9	3.4	24.7	55.05	57
41261	11602	345	4.2	3.6	20.0	57.70	57
38048	13150	239	3.6	3.6	14.1	142.81	57
32325	15375	202	9.0	9.7	31.4	22.97	57
39160	15336	284	3.6	3.5	14.9	123.29	57
37299	16874	380	8.4	6.9	36.1	20.93	57
34172	18899	269	5.2	5.1	22.0	54.32	57
41566	19934	235	7.7	8.2	28.7	40.39	57
47025	21177	239	4.0	4.2	14.5	18.64	57
17503	21597	477	4.4	3.2	23.6	55.55	57
34281	23456	168	3.9	5.1	13.4	72.02	57
51951	25369	200	7.2	9.2	25.5	18.79	57
17004	28125	577	9.7	7.9	37.7	27.45	57
31749	28847	303	7.3	7.3	26.3	21.38	57
16009	29456	331	5.5	4.8	31.8	26.76	57
24940	31888	230	8.2	9.7	28.7	23.54	57
32098	34766	217	6.1	6.3	23.2	29.12	57
8011	35000	207	7.0	7.5	25.5	39.21	57
39286	9359	316	5.9	5.3	29.1	39.10	58
41306	11557	316	5.6	5.3	21.2	37.49	58
47318	12028	202	5.2	6.9	18.1	46.08	58
38057	13159	233	3.0	3.3	10.6	205.04	58
39142	15330	511	3.0	2.3	14.5	121.22	58
47991	16471	281	7.6	8.0	26.7	26.55	58
42556	17312	345	5.6	5.0	19.2	32.61	58
34164	18901	345	7.2	6.3	27.9	27.94	58
46311	23066	264	5.9	5.6	24.4	33.65	58
28274	23314	151	8.2	10.1	29.1	38.50	58
16972	28161	279	4.7	4.8	18.1	26.68	58
20625	28844	68	3.9	5.4	15.7	139.01	58
31731	28843	206	8.8	9.4	31.8	28.85	58
30563	31385	203	5.2	6.2	17.7	37.18	58
23367	32655	229	8.1	9.8	28.7	15.86	58
35646	32685	407	6.8	5.3	32.6	28.27	58
6551	36006	324	4.8	4.5	16.9	27.62	58
15325	4343	94	5.6	9.6	22.4	96.73	59
49325	11904	252	4.3	4.8	15.3	51.44	59
38035	13172	253	3.6	3.7	13.4	136.20	59
9126	13702	182	9.7	9.6	29.8	26.57	59
39140	15328	305	4.8	4.9	16.1	55.31	59
31529	21451	208	4.9	6.0	17.3	46.80	59
37693	21513	294	4.7	4.7	18.5	113.38	59
34256	23461	238	8.3	9.6	29.1	43.43	59
20992	24154	156	8.4	9.4	29.1	23.04	59
12480	24704	587	9.8	6.6	35.0	51.59	59
40033	25187	135	5.9	7.9	21.6	47.21	59
51935	25357	130	6.5	9.0	23.2	19.51	59
25412	25653	280	7.1	7.7	24.7	20.88	59
17030	28153	279	7.5	7.1	32.6	29.05	59
15964	28444	172	5.2	6.8	17.7	27.04	59
20634	28820	181	4.9	5.8	17.3	96.25	59
37956	29549	261	4.6	4.3	19.6	96.23	59
30570	31288	251	7.8	8.3	29.1	19.33	59
24922	31915	274	6.0	6.2	23.2	43.78	59
36473	32095	344	8.6	7.6	34.2	17.95	59
10059	35734	540	10.5	7.0	41.2	20.91	59
49971	4716	181	5.8	6.9	20.4	61.55	60
39252	9366	353	4.9	4.2	39.3	54.97	60
47315	12070	353	6.0	5.2	22.0	32.55	60
38069	13156	224	3.1	3.5	11.0	141.30	60
37783	14285	243	4.5	4.8	16.1	27.60	60
47992	16436	247	7.2	7.3	27.5	28.46	60
46024	18727	207	4.8	5.7	17.3	46.24	60
35051	21019	373	4.7	3.9	27.5	30.59	60
37707	21531	297	4.1	4.2	14.9	92.72	60
31613	23976	596	7.0	5.6	25.9	40.88	60
37664	25140	251	8.0	9.1	28.3	19.45	60
24318	25300	543	6.0	4.3	24.7	51.62	60
51937	25362	110	8.6	10.3	31.4	24.82	60
27088	25689	46	8.8	17.5	38.5	24.96	60
16969	28167	394	8.2	6.3	24.4	27.41	60
31763	28844	208	6.7	7.9	23.6	29.50	60
37980	29550	240	6.4	6.4	24.7	55.61	60
32770	30285	178	8.5	9.9	30.2	21.96	60
19170	31142	119	4.2	6.7	15.7	73.19	60
30544	31323	284	6.4	6.3	25.5	21.83	60
6575	35233	211	7.9	9.4	27.9	30.19	60
19502	40751	162	6.9	8.7	24.4	23.30	60
51291	8162	142	4.5	6.5	16.1	19.66	61
48979	8603	343	5.7	5.2	15.3	30.73	61
39282	9381	375	5.3	4.4	30.6	51.00	61
49291	11914	267	3.9	3.9	15.3	40.80	61
38048	13170	230	3.6	3.8	13.0	176.60	61
40260	13365	449	5.5	4.3	41.6	33.44	61
39129	15324	361	5.3	4.6	9.8	20.38	61
48022	16463	181	8.6	9.6	30.6	28.49	61
46014	18724	330	4.8	4.4	19.2	53.74	61
33364	19104	249	4.2	4.0	17.7	69.44	61
36691	19339	313	6.5	6.0	27.1	30.25	61
35086	20981	320	4.8	4.2	28.7	91.83	61
31529	21483	254	6.3	6.6	24.0	36.64	61
37700	21514	296	3.6	3.7	12.6	117.24	61
34255	23409	323	6.0	5.4	30.2	31.32	61
21033	24079	90	8.5	11.0	32.6	29.54	61
25888	24032	244	7.0	7.1	27.1	27.72	61
38824	24418	268	5.1	5.5	18.1	48.46	61
27374	24587	333	7.2	6.3	35.3	18.51	61
24272	25317	154	6.8	8.8	24.0	48.84	61
23792	26442	560	8.8	5.6	31.8	24.72	61
37980	29578	303	6.7	6.7	23.6	22.43	61
28015	31000	273	9.1	9.8	32.2	13.63	61
19159	31112	99	5.2	7.3	19.2	106.18	61
37676	32461	115	5.1	7.4	18.5	36.52	61
7020	34140	214	4.3	4.4	15.3	90.89	61
40861	39288	42	5.9	11.1	25.1	21.28	61
12569	5666	167	5.7	7.6	20.0	49.49	62
48996	8607	198	4.7	5.9	16.1	42.64	62
39277	9393	304	3.2	3.2	11.0	59.54	62
49324	11907	373	5.0	4.2	22.4	45.02	62
38042	13168	282	4.4	4.3	17.7	74.21	62
40278	13385	346	5.7	5.0	20.4	20.78	62
39145	15344	522	7.8	5.6	34.2	27.87	62
36715	19290	326	5.3	4.8	24.4	40.18	62
37712	21521	507	5.5	3.9	25.5	52.34	62
20030	21722	584	7.9	5.6	28.7	21.61	62
42522	23160	203	7.3	9.1	25.5	27.92	62
34275	23403	295	7.4	7.4	27.9	30.22	62
24807	27059	174	6.5	8.3	22.0	26.10	62
33471	27257	261	5.7	5.9	21.6	65.71	62
16990	28105	265	7.6	7.9	29.5	21.63	62
24114	28227	170	5.3	7.5	18.5	46.39	62
25070	31055	167	10.9	12.1	37.3	26.28	62
7012	34116	189	4.3	4.6	15.3	79.92	62
35128	4983	368	5.3	4.4	10.2	60.61	63
12574	5638	253	4.8	5.4	17.3	36.60	63
39276	9379	354	3.8	3.3	13.0	54.18	63
26009	9614	461	5.0	3.6	24.7	54.62	63
49288	11952	350	6.6	5.9	17.7	29.27	63
37888	14666	266	5.7	5.2	25.9	50.27	63
41506	14716	351	3.5	3.0	15.3	104.22	63
36453	16953	556	3.9	3.2	16.5	115.76	63
37745	18799	329	4.4	3.9	25.1	102.40	63
20023	21683	274	5.3	5.3	21.2	50.66	63
34267	23413	295	7.0	6.4	34.6	31.19	63
22610	30774	222	8.6	9.1	32.2	18.99	63
37719	32441	189	3.7	4.3	13.0	86.18	63
8412	33588	192	6.6	7.0	23.6	25.75	63
6608	35241	638	11.2	7.8	36.5	34.64	63
6542	36026	607	9.3	6.9	31.4	40.71	63
38082	38332	253	6.3	6.3	24.0	34.83	63
27109	48689	286	8.7	8.5	35.3	15.33	63
35120	4970	336	4.1	3.8	13.0	37.28	64
12586	5686	208	5.5	6.8	19.2	46.74	64
39265	9382	240	3.9	3.9	15.3	79.50	64
42312	9822	454	6.3	4.9	45.2	18.17	64
37618	13713	523	7.0	5.0	31.8	32.44	64
41518	14708	438	4.9	3.8	33.4	52.62	64
47334	17561	321	3.7	3.4	16.9	86.03	64
26378	21418	264	6.0	5.7	25.1	36.36	64
34249	23405	306	6.5	6.2	25.9	32.98	64
25872	23961	302	4.6	4.3	20.8	58.24	64
12469	24722	574	7.1	4.7	25.9	50.01	64
33789	25756	254	11.2	10.8	46.7	38.80	64
24108	28199	233	6.3	6.3	24.4	43.96	64
19047	28787	467	4.6	3.4	27.1	34.72	64
36267	30366	126	8.6	12.4	31.0	19.10	64
22560	30784	115	5.7	7.5	20.4	45.84	64
7014	34138	269	4.3	3.9	19.2	166.57	64
12559	5696	119	6.4	9.8	24.0	44.49	65
16695	5909	305	4.9	4.9	17.3	36.03	65
39289	9381	546	6.1	4.8	27.5	36.16	65
42273	9849	385	5.7	4.6	20.4	38.07	65
48313	10672	300	3.1	3.0	13.0	90.50	65
45102	13021	338	6.7	6.1	20.4	22.03	65
51695	14493	184	7.3	9.8	25.5	21.28	65
38711	15669	188	6.3	7.5	22.0	20.45	65
47328	17553	297	4.0	3.8	16.1	75.12	65
45179	22235	375	3.2	2.6	14.9	115.96	65
25917	23950	192	5.7	7.0	20.0	28.20	65
33482	27283	167	3.9	5.0	13.4	60.19	65
40924	28512	106	6.2	8.6	23.2	50.96	65
19023	28806	376	6.0	4.9	36.1	44.13	65
28071	30912	49	8.2	14.5	33.8	22.11	65
19685	32858	203	7.7	9.4	26.3	39.78	65
23406	39671	175	7.2	9.4	25.9	34.43	65
48313	10676	330	2.7	2.5	9.0	157.43	66
49411	11356	294	6.2	5.7	30.2	51.75	66
38642	13215	600	7.0	5.9	26.7	37.68	66
8085	13649	49	7.2	12.5	28.7	32.48	66
47327	17536	412	6.8	5.0	22.4	18.59	66
36561	20169	129	7.2	11.3	27.1	26.63	66
45193	22235	287	4.2	4.0	18.5	103.72	66
33815	25762	483	11.2	7.6	48.3	37.13	66
36647	25911	270	9.2	9.8	33.4	18.76	66
25191	26838	574	10.5	7.0	38.5	21.09	66
20010	28056	221	3.5	4.2	12.2	91.08	66
24119	28216	173	4.3	6.1	15.3	60.59	66
37747	32120	74	5.3	9.2	21.2	176.72	66
34687	32309	194	7.2	7.6	25.9	35.17	66
19664	32852	98	5.5	8.3	20.4	39.92	66
23365	39689	173	6.9	9.4	24.0	29.49	66
46379	8509	126	5.5	8.6	20.0	61.45	67
49275	12011	344	5.4	4.9	16.1	34.64	67
45095	12712	392	4.2	3.5	38.5	55.79	67
38621	13217	365	6.4	5.4	16.1	22.69	67
43416	14060	211	5.2	6.1	18.1	42.63	67
37179	18188	247	7.9	9.0	27.9	26.99	67
45200	22231	448	8.0	6.1	49.1	38.50	67
33717	25756	250	11.1	12.2	40.1	23.50	67
36644	25878	558	10.9	7.8	43.2	28.01	67
37617	27302	304	10.5	10.6	35.7	19.96	67
19983	28052	214	6.4	6.6	22.4	68.04	67
37747	32066	134	8.0	10.0	28.3	169.92	67
19659	32871	165	6.2	7.4	20.8	32.92	67
14095	32989	544	7.1	5.5	31.8	28.79	67
20406	34068	329	6.2	5.7	24.4	20.21	67
35569	34107	116	13.6	15.6	49.1	21.64	67
46384	8495	151	4.4	6.7	16.5	120.71	68
43953	13414	211	8.9	9.1	33.0	33.30	68
33134	20033	241	4.8	4.9	18.1	67.68	68
25235	20252	103	7.6	12.8	28.7	23.72	68
47205	24235	267	6.2	6.8	22.4	19.94	68
28893	26962	372	7.3	6.1	32.2	19.47	68
30418	27990	181	9.1	12.3	31.8	19.95	68
30478	29762	201	7.9	8.1	29.1	35.37	68
29353	30556	239	4.8	5.1	17.7	63.16	68
37740	32063	141	6.6	8.0	23.2	203.93	68
33888	32304	599	9.0	5.5	30.6	35.45	68
34632	32314	639	7.8	5.1	25.5	40.87	68
20460	34100	249	6.6	7.3	24.0	27.41	68
35656	35340	309	8.1	7.8	30.2	25.32	68
37056	8780	417	2.7	2.0	13.0	136.00	69
44157	10984	134	7.2	9.1	24.7	50.91	69
45488	15090	200	3.5	3.8	12.2	116.48	69
33127	20078	257	7.5	7.7	29.5	31.36	69
31499	21439	211	4.5	5.8	16.5	39.14	69
40683	21562	217	4.6	5.4	16.1	41.33	69
33910	23397	218	4.6	5.1	16.1	64.25	69
47211	24290	246	4.9	4.8	19.6	45.11	69
26954	24631	114	5.2	7.2	18.9	43.71	69
36859	26132	457	7.6	5.7	47.9	28.14	69
28888	27012	258	5.7	5.5	22.8	36.96	69
17398	27612	237	6.2	6.0	23.2	89.30	69
42690	28250	247	7.9	8.3	29.8	23.19	69
24122	28193	155	4.5	6.6	16.5	50.73	69
37745	32065	134	5.5	7.2	19.6	194.07	69
27363	32694	69	8.7	13.8	32.6	19.71	69
21447	39582	151	4.5	5.9	16.1	44.10	69
20989	3645	262	7.8	7.9	30.2	20.96	70
37021	8771	368	2.7	2.3	7.1	63.69	70
43999	12117	331	6.2	5.5	29.8	28.57	70
41739	13444	334	3.2	2.9	11.8	144.96	70
45480	15063	242	2.9	3.1	10.6	157.87	70
11367	16516	240	6.0	5.9	23.6	44.16	70
34921	19651	104	8.4	10.8	31.4	20.74	70
40712	21540	321	5.0	4.5	24.4	67.57	70
17458	27628	598	7.5	5.8	26.3	31.01	70
27363	32664	88	8.4	12.3	30.6	29.20	70
21445	39503	180	7.9	9.7	27.9	28.11	70
25035	45414	452	6.3	4.7	35.3	32.42	70
49252	6109	179	7.3	9.7	25.5	47.09	71
48010	9591	215	5.1	6.0	18.1	37.59	71
15383	10359	180	6.7	7.9	23.2	28.76	71
44000	12109	308	4.9	4.5	22.4	72.48	71
41738	13416	349	3.6	3.1	14.9	88.99	71
36309	16218	207	6.8	7.3	24.4	38.81	71
36996	19144	413	4.7	3.6	20.8	56.53	71
28917	19822	226	5.7	6.1	20.4	45.31	71
46676	20381	463	3.3	2.3	13.7	42.14	71
40716	21520	299	4.3	3.9	22.0	128.71	71
33914	23510	236	6.0	7.1	21.2	34.54	71
24132	28235	191	7.0	8.4	24.4	52.39	71
16312	33624	239	6.5	6.6	24.4	37.26	71
21442	39529	407	6.9	5.4	32.2	19.20	71
40484	45640	240	8.0	9.3	28.7	15.77	71
15665	8082	181	11.5	13.0	40.1	14.23	72
47964	9587	226	4.6	5.3	15.7	59.11	72
44011	12135	295	3.8	3.8	13.7	71.54	72
43900	13854	346	3.7	3.2	16.9	76.72	72
37884	14653	294	5.1	4.6	26.7	61.50	72
11337	16565	193	7.4	9.0	25.9	21.48	72
41796	17113	294	9.9	10.4	33.0	12.36	72
28904	19842	141	5.2	7.3	18.5	53.04	72
46698	20372	544	5.8	4.0	22.8	34.72	72
45781	20522	362	5.3	4.5	18.5	29.38	72
41795	21729	126	5.4	8.5	19.6	82.45	72
33748	25751	331	5.5	5.2	16.5	38.75	72
18606	26182	320	6.8	6.2	31.4	21.50	72
42682	28212	147	6.5	9.8	23.6	32.82	72
34681	33164	262	7.4	6.7	31.8	33.62	72
13756	33390	321	6.4	5.8	29.8	35.15	72
16356	33644	305	7.1	7.1	24.7	19.08	72
25105	33945	588	11.2	8.2	41.2	17.92	72
33721	34079	613	10.2	6.6	34.6	22.35	72
32865	35139	171	6.8	9.0	24.0	57.63	72
52162	8426	255	4.2	4.8	14.5	94.14	73
44031	12137	331	3.6	3.4	11.0	47.69	73
43891	13854	353	3.7	3.2	16.1	89.79	73
37788	14796	287	3.7	3.4	17.3	148.24	73
45781	20524	253	2.7	2.9	9.8	43.31	73
41772	21649	135	5.3	7.8	20.0	52.60	73
27398	23610	601	8.8	6.0	30.6	26.36	73
24111	28213	189	6.4	8.5	22.4	41.95	73
38584	28263	270	4.9	4.7	19.6	39.50	73
35910	30123	199	4.7	5.9	16.5	35.74	73
15781	31406	208	8.9	10.6	31.4	18.84	73
16373	33773	148	9.3	14.3	34.2	15.49	73
21766	35627	174	6.6	7.9	23.6	54.52	73
25028	45366	286	5.9	6.3	20.8	28.86	73
47081	10806	566	4.7	3.1	17.3	69.33	74
43892	13831	398	4.0	3.3	48.3	101.24	74
40839	14713	357	3.5	3.0	15.3	86.98	74
37770	14839	304	4.6	4.5	17.7	101.27	74
34605	15605	189	4.3	4.8	15.3	147.78	74
39305	20458	75	4.3	7.3	16.9	177.29	74
37303	21249	223	6.2	6.7	22.4	44.21	74
40846	22183	269	5.3	5.7	19.2	83.70	74
27363	23636	266	4.4	4.5	16.1	34.71	74
39116	23680	178	3.9	5.1	13.4	160.66	74
27526	24690	193	6.7	9.0	23.6	25.56	74
18343	25667	577	8.2	6.3	31.8	42.51	74
40495	25698	200	4.6	5.5	16.1	45.10	74
16508	27915	369	6.3	5.3	27.5	21.97	74
42692	28231	184	5.3	7.2	18.9	33.16	74
32095	29771	215	9.5	11.3	33.4	15.35	74
16340	33675	90	3.8	5.6	14.1	130.86	74
21483	39488	108	11.5	15.4	42.4	18.92	74
51830	2656	141	4.6	5.9	15.7	24.57	75
16823	6310	367	9.0	7.6	41.2	14.66	75
49643	10200	319	5.9	5.3	27.1	15.87	75
39212	13109	408	4.0	3.0	14.9	61.46	75
43921	13851	499	4.6	3.6	25.9	108.18	75
34615	15601	176	4.4	5.4	15.3	76.89	75
40560	16932	263	4.1	4.4	15.3	112.15	75
43356	18207	349	4.8	4.2	13.4	43.12	75
41067	21286	242	4.6	4.9	16.9	54.22	75
39131	23682	185	3.8	5.1	13.4	240.41	75
19973	24745	273	5.1	5.1	20.4	41.49	75
16549	27909	440	8.1	6.0	38.5	29.06	75
42686	28275	137	7.2	9.3	25.9	37.56	75
29995	28772	565	7.5	6.0	31.4	22.84	75
37403	30277	438	6.6	4.8	30.2	38.37	75
19406	31906	278	7.4	7.3	29.5	23.57	75
11293	32520	381	5.2	4.3	34.6	20.92	75
51871	2679	253	4.5	5.1	16.1	30.71	76
16202	3199	265	5.0	5.2	18.5	49.04	76
18569	10294	241	5.6	5.7	21.6	30.74	76
43896	13849	326	3.7	3.3	15.7	96.18	76
36586	14608	180	5.1	6.6	17.7	204.67	76
40581	16942	299	3.9	3.8	14.9	64.80	76
43327	18209	200	4.7	5.1	16.9	51.25	76
28563	21015	522	5.1	4.1	27.9	64.10	76
35296	21224	247	5.7	5.6	22.8	30.14	76
39126	23680	192	4.2	5.1	14.9	204.00	76
17266	26361	158	6.7	9.3	23.2	17.89	76
16538	27905	292	6.2	6.0	24.7	35.52	76
42691	28267	113	6.1	9.2	22.4	39.09	76
37382	30268	454	5.8	4.6	47.9	34.31	76
16323	33815	115	5.0	7.0	18.1	91.32	76
34376	34545	341	4.6	4.1	16.5	89.05	76
7844	36348	162	7.0	8.5	24.7	40.53	76
25021	36414	207	9.2	9.9	33.8	27.69	76
30771	37174	192	8.3	9.4	29.1	26.97	76
25809	37737	141	6.4	7.0	23.2	22.84	76
32360	37753	320	6.4	5.6	36.1	31.31	76
51904	2676	284	5.5	5.7	20.0	23.36	77
16203	3217	201	4.0	4.4	13.7	74.21	77
13983	7231	288	3.7	3.6	14.5	44.47	77
42022	10545	320	5.8	5.5	21.6	34.52	77
43913	13839	452	4.3	3.4	37.3	96.98	77
37886	13958	307	5.1	4.9	19.6	86.87	77
36573	14586	152	3.4	4.7	12.2	294.81	77
40557	16942	275	3.9	4.2	14.1	123.82	77
43322	18179	278	6.3	6.6	23.2	35.23	77
38751	20384	231	5.3	6.0	18.9	30.21	77
31511	21463	220	5.4	6.1	19.2	66.82	77
36986	26926	272	5.2	5.7	18.1	60.31	77
16549	27916	293	6.2	6.0	25.5	30.94	77
20899	31317	553	4.4	3.2	17.7	151.86	77
21634	33619	138	5.1	6.5	17.7	23.85	77
21793	35653	211	4.6	5.0	16.5	119.68	77
48983	1675	256	5.6	5.1	24.4	37.68	78
31367	3791	291	4.7	4.8	17.3	92.51	78
16815	6353	317	3.4	3.1	15.7	136.36	78
7526	6530	263	6.4	7.1	22.4	18.02	78
42057	10549	397	3.1	2.5	15.7	95.66	78
45896	12368	317	4.7	4.4	18.9	61.50	78
43908	13856	342	3.2	2.9	10.2	99.90	78
37896	13945	291	4.9	4.7	20.0	83.33	78
36598	14597	126	3.9	5.5	14.1	356.36	78
41583	14648	365	5.3	4.5	11.4	96.49	78
40563	16930	190	4.2	4.6	14.5	156.76	78
39166	17049	258	4.7	4.7	18.5	115.39	78
23827	18707	153	9.3	11.8	32.2	27.12	78
32263	19920	144	4.1	5.5	14.5	81.55	78
26946	23045	264	6.4	6.6	24.7	64.81	78
35331	24309	228	5.9	6.4	21.6	64.20	78
16585	27902	262	5.5	5.0	26.3	37.11	78
24146	28223	185	5.3	6.3	18.5	90.46	78
20933	31336	647	8.6	5.1	27.1	74.02	78
7783	33713	256	6.9	7.9	24.4	21.46	78
33736	34008	242	5.4	6.2	19.2	41.44	78
7023	34136	141	5.0	6.6	17.3	55.12	78
32849	35205	123	7.4	10.5	26.3	43.40	78
21800	35644	80	5.0	7.7	19.2	100.05	78
31359	3787	291	3.8	3.8	14.5	120.36	79
16804	6351	279	3.7	3.3	18.5	128.03	79
7578	6500	246	5.1	5.2	19.6	22.57	79
13977	7244	338	4.6	4.2	13.0	55.41	79
42029	10577	246	5.9	5.6	24.0	22.21	79
43896	13865	325	4.0	3.9	13.0	86.78	79
41599	14643	381	3.4	2.8	20.4	224.33	79
39140	17030	247	3.3	3.5	12.6	192.38	79
43322	18200	258	4.6	5.0	16.5	47.77	79
37770	18885	280	5.1	4.6	24.4	82.75	79
32281	19918	196	6.5	6.9	23.2	39.66	79
46906	21950	204	5.1	5.7	18.1	26.13	79
34070	22991	359	6.0	5.3	13.4	38.16	79
16550	27894	530	8.9	6.6	42.8	41.06	79
24128	28201	218	6.5	7.2	23.6	41.69	79
21628	33625	214	10.1	10.7	36.9	25.11	79
16316	33809	147	4.2	5.8	14.5	132.91	79
7061	34141	277	9.4	9.2	38.5	21.12	79
6133	36147	207	6.9	8.1	24.4	16.16	79
2575	39982	181	5.5	6.5	19.2	37.88	79
20881	48232	175	7.2	9.9	25.1	14.82	79
48967	1659	199	6.2	7.2	22.4	31.70	80
31371	3793	235	4.1	4.4	15.3	114.21	80
28084	4463	331	4.9	4.4	23.6	42.76	80
49517	4622	490	5.0	3.9	31.4	36.73	80
16857	6342	214	6.4	6.0	25.1	30.33	80
19655	7826	278	4.5	4.9	15.3	78.43	80
43903	13845	554	5.2	4.0	21.6	91.41	80
39350	14413	295	5.2	5.1	20.4	32.80	80
36581	14606	135	3.1	4.3	11.0	578.29	80
41591	14635	380	4.4	3.6	19.2	217.72	80
36868	15976	287	6.9	6.6	30.6	49.69	80
45496	16910	350	4.5	3.9	20.8	48.12	80
43311	18188	552	5.9	4.6	25.5	66.59	80
23874	18711	88	6.3	9.9	24.0	17.55	80
15837	20717	513	5.4	4.0	25.9	55.18	80
25842	21299	175	7.8	9.5	27.5	47.22	80
34100	22993	192	7.3	8.2	25.9	51.24	80
17913	26480	524	5.6	4.5	29.8	66.72	80
16573	27928	139	4.7	6.1	15.7	36.77	80
24093	28209	227	7.2	7.8	26.3	34.87	80
14554	30643	207	6.2	8.1	22.0	40.39	80
16330	33826	115	3.0	4.0	11.0	175.63	80
33780	34045	335	5.9	5.1	43.6	39.73	80
25032	36413	561	6.0	4.9	25.1	101.82	80
48976	1643	258	6.4	6.7	24.7	42.55	81
31385	3802	272	6.8	7.4	24.7	27.59	81
37072	9271	484	3.7	3.0	25.9	89.43	81
47430	11450	399	4.6	3.6	19.6	65.92	81
43903	13846	317	4.1	3.7	20.0	70.50	81
36579	14614	144	3.0	4.0	10.6	358.07	81
41600	14643	361	4.5	3.8	15.7	236.44	81
17684	15778	273	5.8	5.9	22.8	65.67	81
3037	16829	456	3.6	2.9	40.1	198.51	81
41217	17395	397	6.2	4.8	19.2	68.64	81
15835	20724	474	5.3	3.9	28.7	73.42	81
34074	22979	263	7.2	6.9	29.5	46.95	81
33671	23964	503	7.4	5.0	31.8	51.28	81
21630	25344	257	3.9	3.9	15.3	106.94	81
24103	28269	296	6.7	7.0	22.8	26.98	81
37249	30761	211	5.0	4.8	18.9	31.79	81
12609	31139	211	5.6	5.9	20.8	26.04	81
16334	33810	85	4.5	6.2	15.7	102.92	81
25798	37735	247	6.2	7.1	22.0	19.08	81
45298	38312	299	3.5	3.2	17.3	129.13	81
17754	2446	124	4.0	5.7	14.5	180.92	82
19628	7820	256	4.9	5.3	18.1	37.79	82
47401	11452	340	3.5	3.0	25.9	92.06	82
41293	11571	321	2.0	1.8	7.9	221.63	82
39347	14409	363	3.7	3.2	9.8	58.69	82
36584	14589	145	3.9	5.3	13.7	394.82	82
43611	16510	405	5.1	4.0	25.9	52.31	82
3025	16839	558	3.7	2.7	14.5	242.93	82
45298	18049	412	7.7	6.1	43.6	37.14	82
25880	21258	107	5.6	8.9	20.8	95.11	82
34072	23025	203	6.9	8.3	24.0	44.50	82
26927	23066	209	5.8	6.8	20.0	70.96	82
35330	24342	196	4.9	5.8	17.3	46.01	82
42952	30741	210	4.9	5.7	17.3	33.40	82
37242	30802	184	4.0	4.9	13.7	78.01	82
15859	35990	586	8.6	6.7	33.0	39.74	82
25035	36417	558	6.1	5.0	25.5	48.37	82
25823	37649	296	7.0	6.8	26.3	16.03	82
45294	38304	372	3.4	2.9	40.1	144.94	82
14383	2502	214	6.7	7.9	22.8	24.95	83
47380	11419	585	10.4	6.5	36.1	21.10	83
41151	13294	200	4.9	5.4	18.1	57.96	83
38533	14228	292	6.0	5.9	23.6	41.33	83
36584	14592	158	3.8	5.2	13.4	312.11	83
3023	16849	504	3.6	2.7	18.5	180.13	83
37262	16853	565	6.5	4.5	24.4	45.85	83
43321	18192	306	4.1	4.1	14.5	50.98	83
26909	23097	221	4.5	5.3	15.7	39.74	83
35364	24320	335	7.0	6.1	44.4	41.08	83
36024	28105	197	10.8	11.0	37.7	22.68	83
37238	30780	233	5.2	6.3	18.5	64.41	83
12607	31079	435	7.3	5.3	31.4	25.85	83
14396	31059	281	4.5	4.5	18.1	76.15	83
20873	31353	217	5.3	5.3	20.0	149.69	83
37918	33216	354	5.8	5.1	14.1	34.45	83
16327	33825	174	5.2	7.0	18.1	30.59	83
27057	3615	347	5.7	5.0	20.8	34.72	84
15564	4751	202	5.7	6.3	20.4	34.76	84
7531	6476	282	5.9	6.0	22.0	25.08	84
14957	6498	406	7.1	5.7	47.9	21.33	84
14757	12283	119	4.3	6.5	15.7	68.41	84
39281	12503	601	13.9	7.9	47.1	20.97	84
40024	14182	268	4.0	3.9	16.1	85.77	84
36569	14593	163	3.0	4.3	10.6	327.22	84
3026	16846	571	4.7	3.5	17.7	153.93	84
43313	18172	176	4.3	5.7	15.3	54.42	84
40100	19442	280	5.3	4.9	26.7	86.83	84
31524	21473	266	5.7	6.1	20.8	63.21	84
26899	23059	562	9.3	7.0	38.1	29.00	84
34283	23908	316	12.7	12.2	44.0	12.28	84
27924	29888	112	3.8	6.1	14.5	146.58	84
12593	31105	540	7.4	5.4	31.8	25.66	84
9879	35378	553	11.3	8.4	48.3	25.18	84
33372	35827	275	9.2	9.2	35.3	24.57	84
15834	35970	543	7.0	5.6	31.8	37.89	84
20790	6371	248	3.5	3.8	12.6	174.70	85
24322	7232	544	4.3	3.1	17.7	172.48	85
36526	9605	386	6.0	4.7	16.1	23.22	85
38282	10896	343	4.9	4.4	16.1	66.58	85
42695	11845	304	9.6	9.1	41.2	25.21	85
14770	12275	208	5.4	6.5	18.9	94.68	85
36569	14593	173	3.3	4.5	11.4	248.37	85
3024	16843	534	5.0	3.7	21.6	130.65	85
39121	16807	170	11.0	13.2	38.1	20.34	85
43300	18213	187	5.2	5.8	18.5	57.07	85
40129	19431	559	8.1	5.1	29.1	110.84	85
36754	20004	264	3.9	4.0	15.3	142.41	85
18150	22520	270	5.3	5.8	19.2	16.44	85
47110	23489	122	4.8	7.0	17.3	45.47	85
35351	24345	169	3.7	4.7	13.0	60.74	85
24207	27362	222	6.1	6.3	22.8	54.06	85
27925	29871	72	4.0	6.6	15.3	165.57	85
14413	31052	306	7.4	6.8	37.7	39.39	85
12601	31086	405	6.9	5.5	46.3	26.18	85
29332	33178	261	3.9	3.8	15.7	139.26	85
21879	34965	564	5.5	3.9	20.8	36.09	85
25777	37733	206	6.3	6.7	22.4	19.20	85
23450	39736	218	6.2	6.8	21.6	31.26	85
34156	39945	159	5.0	6.5	17.3	36.46	85
21910	40647	152	3.5	4.4	12.6	118.67	85
27113	1912	137	6.2	7.6	22.0	18.98	86
24324	7252	329	3.6	3.1	23.6	221.14	86
38281	10886	390	3.4	2.7	18.1	89.65	86
18932	11460	302	3.1	3.1	11.4	89.63	86
14786	12296	270	4.4	4.9	15.3	126.38	86
18342	13361	588	7.1	5.1	25.5	53.63	86
36570	14606	119	3.1	4.2	11.4	218.76	86
3021	16840	515	4.6	3.6	24.4	124.24	86
40039	18865	566	7.6	5.5	29.1	53.51	86
36758	19995	346	4.8	4.3	16.5	61.41	86
25886	21256	42	3.9	6.1	15.7	261.40	86
36955	26827	211	9.9	10.9	35.0	27.43	86
15847	29651	571	10.0	7.6	39.3	18.11	86
27926	29862	91	3.8	5.7	14.5	239.76	86
37251	30789	142	5.9	8.8	20.8	42.83	86
12577	31072	374	6.6	5.5	40.8	23.36	86
14397	31063	291	4.8	4.5	20.4	54.51	86
29329	33180	247	3.9	3.6	16.5	95.11	86
41271	47073	96	6.3	10.5	24.0	33.85	86
15018	1793	290	4.1	4.1	15.3	59.71	87
4428	6038	520	5.0	3.8	24.4	57.61	87
24312	7256	289	3.2	2.8	17.7	262.51	87
45388	10943	397	5.1	4.0	20.0	53.40	87
40134	11365	398	4.7	3.6	17.7	107.51	87
18938	11465	242	5.3	5.0	20.8	104.38	87
42978	12053	313	11.3	10.5	47.5	16.22	87
14772	12291	153	5.8	6.7	19.6	116.74	87
46123	12671	455	3.8	2.7	17.7	120.02	87
18360	13361	312	3.5	3.1	21.2	202.45	87
36576	14575	126	2.6	3.9	9.4	176.25	87
37943	17444	561	3.7	2.7	14.1	293.39	87
36777	18114	324	7.3	7.1	22.8	28.73	87
30736	20095	504	6.0	4.7	35.3	60.39	87
23444	20856	534	6.4	5.1	30.6	65.62	87
28307	27176	176	6.9	9.0	24.4	46.02	87
27923	29866	101	3.7	5.8	13.7	243.84	87
19206	31162	170	4.7	6.7	16.5	64.68	87
29329	33183	288	4.7	4.2	24.7	100.56	87
8036	35041	221	5.4	6.2	19.2	46.26	87
15036	1784	241	4.0	4.1	14.9	101.91	88
4379	6009	420	4.7	3.7	31.4	70.29	88
24326	7252	278	4.6	4.2	20.8	60.25	88
33918	10051	290	3.5	3.3	14.9	60.15	88
41106	10903	377	2.8	2.3	6.3	99.51	88
31863	11179	372	2.9	2.4	8.6	71.20	88
18945	11459	219	4.3	4.7	15.3	108.67	88
14777	12302	232	4.9	5.8	17.3	65.86	88
18356	13369	492	2.7	2.1	16.9	232.08	88
40161	15773	336	4.0	3.6	16.1	57.10	88
34848	15883	486	8.6	6.0	40.5	14.64	88
41258	16725	388	2.8	2.3	15.3	166.67	88
3021	16835	530	4.4	3.2	19.2	170.59	88
38078	17358	340	3.8	3.4	14.5	107.30	88
36758	18110	456	3.3	2.7	33.4	316.01	88
24961	24794	222	5.1	5.3	18.5	66.91	88
18580	26218	460	7.2	5.4	46.0	26.00	88
32264	29144	588	7.0	5.5	25.9	52.67	88
41029	29153	119	6.6	9.1	24.0	53.22	88
27928	29849	86	4.1	6.4	15.7	191.44	88
17472	31120	564	6.2	4.9	25.5	48.38	88
19210	31166	184	5.9	8.0	20.8	77.69	88
32869	35530	145	4.8	5.9	16.9	197.26	88
34141	39912	226	7.5	8.6	26.7	17.32	88
25493	42014	539	7.3	5.4	31.8	23.41	88
51744	4725	262	2.5	2.7	9.0	103.81	89
11756	10684	203	5.0	5.8	17.7	69.65	89
31886	11176	255	4.9	5.6	17.3	31.76	89
47324	12036	258	4.3	4.2	17.7	61.58	89
18372	13375	421	4.6	3.6	31.8	102.95	89
3028	16850	511	4.8	3.9	29.5	166.90	89
41250	16723	328	3.8	3.3	24.4	75.08	89
45629	19078	386	4.8	3.8	13.0	40.85	89
43121	19994	294	3.7	3.7	14.1	49.77	89
47393	20273	361	5.1	4.4	11.0	30.42	89
25889	21307	106	5.0	8.0	18.5	81.90	89
28084	22368	175	6.6	8.1	23.2	55.58	89
24855	24730	172	4.0	4.4	13.7	224.76	89
29334	25072	258	5.4	5.0	22.8	31.61	89
40317	25041	254	8.2	8.2	32.6	19.77	89
41015	29118	200	5.8	6.6	20.0	72.55	89
12584	31089	287	4.8	4.9	17.3	38.07	89
19211	31186	234	5.3	5.7	20.0	72.19	89
25340	31913	178	5.4	7.4	18.9	26.90	89
29311	33182	227	3.8	3.8	14.1	107.59	89
23425	39736	189	4.5	5.9	15.7	45.49	89
15038	1797	265	3.3	3.2	14.1	161.10	90
21031	4624	233	6.5	7.4	23.6	51.90	90
51747	4735	294	3.2	3.1	12.6	218.05	90
47317	12069	302	4.0	3.9	14.9	62.67	90
41047	13141	453	10.5	7.3	45.6	18.43	90
18383	13367	361	3.8	3.3	10.6	81.52	90
39876	14122	348	4.9	4.4	12.2	42.98	90
24167	16135	539	5.3	3.4	20.0	69.77	90
37314	16802	558	6.9	5.4	28.7	39.27	90
43126	19994	328	5.0	4.5	20.4	30.13	90
47425	20254	267	4.7	4.9	17.7	78.09	90
28059	22379	173	4.3	5.4	14.9	99.73	90
29974	28855	207	4.7	5.4	16.1	62.26	90
12578	31114	342	8.6	7.5	34.6	21.21	90
19219	31174	216	4.4	5.4	15.3	76.66	90
29097	31315	289	7.8	7.3	35.7	24.35	90
21912	40650	192	4.5	5.3	15.7	131.62	90
25487	42061	178	6.2	7.5	22.0	26.85	90
41289	47066	145	7.0	9.2	24.7	24.16	90
15018	1788	332	4.2	3.7	21.6	144.26	91
13553	3977	175	5.1	6.8	17.7	73.90	91
51750	4735	294	2.3	2.4	8.2	157.98	91
37340	15542	315	4.0	3.8	15.7	74.48	91
47419	20246	293	4.3	4.4	15.7	38.53	91
15358	21985	296	5.4	4.8	30.2	34.25	91
47044	22336	229	4.7	5.6	16.9	50.80	91
22912	25179	200	5.2	5.4	19.2	53.45	91
44110	26158	222	6.9	7.8	24.7	38.74	91
24457	26644	275	9.1	9.4	33.8	20.07	91
39008	30706	295	6.4	5.9	29.8	23.63	91
12616	31144	252	6.7	7.1	24.7	35.84	91
20831	31380	189	4.8	5.7	16.9	91.28	91
17225	33213	247	5.1	5.1	19.6	65.77	91
33345	34256	500	6.0	4.6	33.8	59.25	91
32847	35132	113	5.5	8.1	20.4	62.10	91
34140	39854	203	5.5	6.2	19.6	30.08	91
21923	40671	189	4.0	4.7	13.7	128.17	91
15017	1775	299	4.7	4.5	18.9	71.77	92
16307	3026	177	3.7	4.6	12.6	91.65	92
51799	4737	204	3.6	4.1	13.0	55.00	92
37110	10698	393	3.4	2.7	15.7	127.66	92
47337	12058	282	4.7	4.3	22.4	63.60	92
33806	14616	130	7.2	10.0	25.1	54.42	92
14823	18463	243	4.5	4.7	16.9	116.47	92
36124	21082	287	7.8	7.3	35.0	17.00	92
25902	21274	141	4.6	5.9	15.7	87.77	92
49943	21202	277	3.4	3.4	13.0	47.45	92
31000	21861	119	4.0	6.3	14.5	66.20	92
15389	21996	503	6.2	4.3	27.9	67.29	92
35355	24343	254	5.0	5.4	18.1	51.62	92
33730	25783	376	7.1	5.8	18.9	27.99	92
29951	28860	277	5.2	5.1	20.4	37.41	92
29153	31294	225	7.4	8.4	26.7	28.48	92
17218	33202	246	4.9	4.8	19.6	130.14	92
28346	33474	211	4.2	4.7	14.9	236.78	92
15221	33641	140	5.0	6.5	18.1	119.67	92
33316	34255	437	5.2	4.1	42.0	69.51	92
37779	34706	278	3.9	3.9	15.3	87.74	92
32820	35288	158	4.7	5.5	16.9	110.12	92
23800	38572	255	3.6	3.4	15.7	116.36	92
34166	39879	170	4.3	6.1	15.3	28.84	92
13561	3960	116	4.5	7.1	16.9	140.45	93
51772	4868	101	4.4	6.8	16.5	91.11	93
14791	4866	491	6.7	5.1	40.8	46.79	93
8073	7801	198	3.8	4.1	13.7	22.25	93
37073	10694	292	3.1	2.9	14.5	154.53	93
39024	11726	399	2.1	1.7	13.4	437.24	93
48240	11962	242	5.2	5.0	21.6	74.72	93
45465	12299	187	9.6	11.3	33.8	18.17	93
14814	18474	183	4.3	5.1	14.9	123.68	93
49938	21196	507	4.6	3.7	29.1	99.73	93
38791	24215	328	6.4	6.1	19.2	29.49	93
16843	29457	159	4.9	6.4	17.3	53.15	93
26182	30400	219	8.9	9.7	32.6	20.86	93
[truncated: 469,526 more rows]
