# Supplementary material for: The nanoscale organization of the Nipah virus fusion protein informs new membrane fusion mechanisms
Source: eLife. 2025 Jan 2;13:RP97017. doi: 10.7554/eLife.97017 (PMC11695058; doi:10.7554/eLife.97017)
Supplement: Figure 5—source data 1. [file elife-97017-fig5-data1.zip › Figure 5_source data 1/LI4A.txt]

15836	2805	401	5.7	4.4	24.7	38.16	1
13599	5567	406	7.8	5.9	26.7	26.32	1
27002	7124	428	5.9	4.6	40.5	59.03	1
23296	7583	347	3.4	3.1	8.6	75.62	1
6958	8210	201	4.9	6.2	16.9	36.72	1
25484	9680	379	5.1	4.1	15.3	42.24	1
26403	11082	595	10.5	8.1	38.9	28.89	1
18372	12655	236	7.2	8.1	25.5	46.70	1
41846	13105	433	6.6	4.6	23.6	49.69	1
27955	14550	422	2.8	2.2	18.9	192.42	1
20988	16186	286	3.7	3.7	14.1	144.96	1
41168	18527	397	5.4	4.3	40.5	50.15	1
12365	18848	203	4.9	5.1	18.1	106.94	1
7516	19403	392	6.6	5.2	21.6	36.58	1
15948	20313	265	5.3	5.1	22.4	92.45	1
35724	20380	427	5.8	4.4	31.4	57.59	1
24706	20805	298	3.6	3.2	18.9	129.36	1
33765	21046	303	4.5	4.2	19.6	69.85	1
18855	21105	84	4.5	7.3	17.7	215.14	1
14834	21515	171	5.5	6.8	19.2	109.41	1
11283	22630	127	8.0	10.8	27.9	40.08	1
37743	22628	269	2.7	2.7	10.2	101.95	1
29759	22982	307	3.7	3.5	14.9	90.35	1
49590	23515	330	8.7	8.2	28.3	26.98	1
50533	23940	305	6.2	6.2	22.0	32.44	1
17782	24121	159	5.4	6.5	18.5	108.87	1
21323	24104	120	3.9	5.1	14.1	150.30	1
43555	24214	482	6.0	4.3	28.7	37.99	1
16693	24367	230	7.1	8.1	25.1	34.91	1
10349	25748	176	6.2	7.5	21.6	72.23	1
36656	26772	295	4.1	4.1	15.3	56.62	1
26406	28441	222	5.2	6.5	18.1	70.53	1
30977	30950	492	6.4	4.5	30.6	51.14	1
35077	31350	211	5.6	5.6	20.8	120.27	1
38334	31887	284	5.5	5.1	25.5	34.86	1
15862	1798	271	5.0	5.2	18.1	38.73	2
23725	6430	379	4.8	4.0	24.4	57.90	2
23332	7587	528	4.7	3.7	23.2	76.67	2
20729	8659	339	6.3	5.6	22.4	48.14	2
33793	9939	186	5.8	6.5	20.4	63.98	2
38469	10751	513	7.9	5.9	41.2	24.07	2
26423	11133	302	7.1	7.3	23.2	19.39	2
27987	14571	438	7.2	5.5	44.8	39.19	2
21390	15060	405	7.9	6.2	36.9	21.57	2
20985	16193	277	4.2	4.3	16.1	128.31	2
29008	17018	240	7.8	8.9	27.9	23.46	2
41154	18512	477	6.2	4.6	33.4	52.04	2
12367	18824	226	5.0	6.0	17.7	101.94	2
24196	18832	356	3.8	3.3	15.3	178.75	2
33750	19136	233	7.2	8.2	26.3	22.93	2
46064	19103	496	5.7	3.7	23.2	63.22	2
38893	19363	330	6.3	6.0	17.7	15.71	2
18848	21124	55	5.4	9.2	22.4	225.38	2
40322	22752	265	2.7	2.6	11.8	157.71	2
46834	22872	542	7.2	5.7	33.0	30.94	2
49550	23528	544	9.0	7.1	41.2	35.77	2
45120	23561	342	7.1	6.3	24.4	39.35	2
50589	23967	440	5.8	4.5	42.0	36.74	2
17741	24142	211	5.3	6.3	18.9	70.07	2
40419	24463	267	4.3	4.1	18.9	91.60	2
10337	25767	151	5.2	6.9	18.5	79.49	2
44184	25946	487	6.6	5.1	46.7	49.24	2
32003	25959	217	6.1	6.9	21.2	30.41	2
40210	26730	665	10.3	6.8	32.2	131.81	2
36699	26787	240	4.0	4.2	14.9	87.59	2
23479	27706	197	9.1	10.4	32.2	21.40	2
42920	29395	320	7.1	6.5	29.5	56.60	2
21753	30044	178	5.1	6.0	17.7	61.73	2
30974	30946	203	5.3	5.4	19.2	74.13	2
38383	31937	287	5.6	5.6	22.0	35.72	2
26326	34177	258	3.4	3.5	13.4	102.77	2
15195	35423	302	8.8	9.0	28.7	18.77	2
22803	38149	293	8.6	8.2	36.5	31.27	2
28124	43518	79	6.5	9.7	23.2	45.97	2
16727	3176	222	5.4	5.3	20.0	67.23	3
27391	8608	372	4.6	3.8	12.6	55.49	3
29016	9468	368	4.1	3.5	10.2	51.89	3
33765	9926	405	3.8	3.0	20.4	100.04	3
23982	10588	350	9.0	8.0	24.4	18.09	3
42367	13480	306	6.8	6.2	34.2	23.33	3
30885	14010	389	3.3	2.6	8.6	57.30	3
16456	15775	300	7.3	7.1	29.5	40.09	3
20987	16193	248	3.9	4.2	14.1	154.38	3
11158	17675	156	4.9	6.2	17.3	95.65	3
46817	18854	295	5.7	5.3	25.9	43.81	3
15616	19120	310	8.7	8.5	30.6	34.24	3
26205	21202	369	6.6	5.5	25.9	41.89	3
48060	21126	492	9.2	6.6	47.1	22.61	3
14786	21433	207	6.2	7.6	21.6	52.98	3
32928	21798	242	7.6	8.5	27.5	16.49	3
15703	22391	299	3.9	3.6	17.7	121.06	3
40323	22756	449	3.5	2.8	32.2	121.82	3
19131	23677	208	7.2	8.7	25.1	56.54	3
17769	24123	166	5.7	7.3	20.0	94.76	3
21304	24105	94	4.4	6.3	15.7	84.94	3
40391	24457	288	5.1	4.6	25.5	109.76	3
10340	25767	185	5.5	5.9	19.6	61.44	3
32070	25927	337	6.1	5.3	34.6	24.09	3
36678	26767	225	3.8	4.8	13.4	122.04	3
21733	30037	146	4.6	5.8	15.7	67.36	3
3442	31730	111	4.7	6.3	17.3	49.54	3
41294	31823	503	4.2	3.1	20.4	77.77	3
38341	31888	224	7.3	8.2	25.9	25.37	3
26325	34192	210	6.0	7.0	21.2	43.13	3
32063	35918	201	6.1	6.5	21.6	85.29	3
22011	11570	353	5.0	4.3	36.9	53.77	4
38213	11989	572	7.5	4.3	25.5	38.71	4
21795	15323	192	10.6	10.4	35.0	32.08	4
16485	15778	187	5.5	7.3	18.9	37.01	4
41474	15749	375	4.0	3.3	20.8	85.90	4
44622	15882	290	5.4	5.3	22.4	64.96	4
20997	16205	276	3.8	4.0	13.7	134.05	4
37702	18007	352	6.1	5.2	29.1	31.43	4
33108	18485	276	4.7	4.7	18.1	71.87	4
44901	18964	328	4.5	4.0	26.3	67.85	4
46780	18854	290	5.7	5.8	21.6	50.95	4
19301	19411	380	7.2	5.9	38.1	23.34	4
23190	20849	338	8.0	7.3	27.1	24.10	4
47216	21435	240	7.0	7.7	25.9	20.75	4
14782	21475	203	5.2	6.8	18.5	39.73	4
46128	21797	364	6.7	5.7	29.5	15.31	4
40329	22744	264	3.9	3.9	15.3	133.94	4
44521	22830	502	5.6	3.8	24.4	66.48	4
17733	23276	331	6.9	6.5	19.6	29.95	4
23600	24507	302	4.8	4.3	26.3	79.47	4
36675	26775	262	4.6	4.4	19.2	95.44	4
42940	29365	313	5.5	5.0	27.5	41.35	4
21756	30052	229	5.5	6.3	19.6	54.24	4
41572	30238	544	5.6	4.2	23.6	75.43	4
30961	30977	280	5.4	5.4	20.8	42.52	4
35071	31347	249	7.9	7.7	31.4	38.59	4
31277	35312	205	4.6	5.9	16.1	72.42	4
32086	35886	335	6.0	5.6	18.1	51.38	4
28603	38060	146	4.6	5.7	15.7	83.03	4
28120	43529	218	5.5	6.6	19.2	61.17	4
47074	44486	281	6.5	6.6	25.1	21.84	4
16764	3176	225	4.7	5.0	17.3	69.95	5
18584	3218	199	7.0	7.3	24.7	41.98	5
10533	4310	258	4.0	4.4	14.1	68.29	5
25579	6944	364	4.9	4.1	38.9	104.14	5
21786	15357	244	4.3	4.0	18.5	107.33	5
26633	15979	488	6.2	4.8	40.8	45.24	5
41113	16157	309	3.6	3.5	13.4	72.87	5
33103	18499	295	4.1	4.0	16.1	28.19	5
46792	18882	371	5.2	4.3	16.1	47.00	5
29721	20742	341	5.9	5.3	21.6	78.09	5
40306	22757	522	4.9	3.5	21.6	79.36	5
21314	24078	170	4.8	6.0	16.5	69.97	5
40430	24484	372	4.6	3.9	17.7	84.38	5
18328	25541	310	3.6	3.5	13.0	118.55	5
35679	26021	367	6.4	5.4	14.1	30.18	5
36746	26806	311	10.1	9.1	47.1	19.19	5
23342	27518	273	4.3	4.0	20.0	70.74	5
42912	29386	412	4.9	3.7	21.6	46.37	5
36403	29782	378	6.1	4.9	13.7	21.01	5
30953	30932	291	5.7	5.8	20.8	39.89	5
41768	33394	253	6.9	8.0	24.4	43.65	5
26338	34119	95	5.3	7.6	20.0	48.76	5
29556	36740	204	6.6	6.9	24.0	30.98	5
36348	37503	301	7.7	7.5	29.1	15.73	5
25574	6910	394	3.0	2.3	9.0	80.40	6
31346	10375	335	5.6	5.0	22.8	40.29	6
26630	15967	542	5.8	4.4	25.1	77.88	6
20971	16192	379	7.7	6.3	19.2	17.71	6
10139	16862	148	7.3	9.7	26.7	38.99	6
28973	16994	217	7.9	9.2	27.9	24.13	6
24501	18557	244	7.0	7.3	26.7	36.75	6
48534	18695	302	8.1	8.3	27.1	16.82	6
46774	18856	431	5.9	4.4	30.6	46.61	6
18992	19883	367	5.0	4.2	16.5	87.40	6
23823	19890	645	7.0	5.5	21.2	107.13	6
41651	21189	362	7.1	6.0	34.2	49.86	6
11631	21771	276	11.8	11.8	46.3	18.53	6
17780	24129	189	7.4	9.1	25.9	86.57	6
40414	24458	379	4.2	3.4	10.6	42.44	6
30969	25311	289	5.2	5.3	19.2	63.50	6
18335	25546	256	5.4	5.2	22.8	115.46	6
35685	26013	175	8.5	10.3	29.8	37.89	6
41077	27922	369	6.7	5.6	24.7	38.69	6
20583	28127	207	7.5	8.2	26.3	35.78	6
38499	28204	261	5.3	5.5	20.8	50.04	6
41776	33439	222	5.8	6.7	20.4	75.89	6
32211	37082	263	9.3	9.6	35.3	26.15	6
36375	37511	253	6.2	7.1	22.0	13.92	6
28078	43548	143	6.4	8.1	22.4	53.25	6
30218	45153	221	8.0	9.3	28.7	27.69	6
22632	4401	376	4.7	3.9	17.7	86.34	7
25575	6925	390	3.4	2.7	9.4	97.06	7
23097	6957	325	4.7	4.3	22.8	68.58	7
24291	9486	538	4.1	3.3	19.2	95.51	7
36371	10962	359	8.8	7.5	46.7	26.10	7
25960	13825	603	9.9	6.3	33.8	49.72	7
19157	16072	338	6.7	5.9	29.1	35.90	7
22660	17623	274	5.7	5.4	24.7	48.35	7
46792	18856	566	8.5	5.9	32.2	50.60	7
27190	19102	258	6.7	7.5	23.6	17.06	7
41663	21228	279	5.3	5.5	19.6	45.80	7
51064	23592	588	8.7	6.9	31.4	39.05	7
17780	24141	211	4.8	6.1	17.3	65.92	7
44607	24359	325	5.3	5.0	18.1	48.93	7
27374	25514	244	5.7	5.7	22.0	64.64	7
20216	25783	266	6.8	7.0	26.3	31.05	7
35716	26039	214	5.9	6.6	21.2	46.71	7
41108	27912	428	3.7	2.9	31.0	115.51	7
43475	28562	522	11.1	6.8	41.2	55.70	7
23974	32031	235	5.3	5.3	20.4	39.15	7
41780	33405	215	3.8	3.7	14.5	203.41	7
28321	35070	368	5.2	4.4	22.8	59.38	7
31281	35229	224	6.1	6.3	22.8	49.77	7
32210	37062	111	9.3	14.2	34.6	29.92	7
32653	38677	261	5.2	5.6	18.9	33.98	7
30514	41228	192	7.7	9.6	27.1	20.90	7
22647	4418	348	3.9	3.3	35.3	150.69	8
25570	6917	365	5.2	4.4	17.7	53.68	8
24050	8414	284	5.3	5.2	20.8	37.49	8
20293	8895	432	5.6	4.0	21.2	51.80	8
23267	9094	413	11.4	8.7	49.1	31.90	8
24286	9493	337	3.3	2.9	13.7	122.89	8
36338	10992	368	10.2	8.6	22.4	17.12	8
39892	11567	120	9.8	13.6	33.8	24.91	8
23833	13108	353	2.7	2.3	24.4	191.89	8
42257	15137	313	4.5	4.4	15.7	38.86	8
25783	15808	249	6.1	6.1	23.6	58.66	8
19130	16009	696	16.2	11.1	44.8	21.67	8
45132	16134	368	4.6	3.8	10.2	40.06	8
7839	16866	152	9.5	10.5	34.2	22.75	8
38458	16984	296	6.7	6.9	23.2	25.87	8
22681	17633	284	3.8	3.5	20.0	119.25	8
46792	18858	553	6.4	5.3	28.7	64.97	8
21294	19186	354	4.8	4.2	12.2	33.07	8
45043	19537	378	5.5	4.5	16.1	35.06	8
18037	19820	285	3.8	3.6	16.1	78.83	8
31453	21049	505	8.7	6.4	44.4	30.76	8
48682	21003	529	8.5	6.4	38.9	54.40	8
7114	22292	148	4.3	5.8	15.3	112.07	8
52092	22777	405	5.7	4.6	44.8	58.97	8
46709	24077	309	5.5	5.1	22.4	30.11	8
18566	25160	236	3.7	3.8	13.7	212.94	8
21763	30049	173	6.2	7.8	22.0	56.26	8
40851	30330	359	9.4	8.2	22.8	21.22	8
35799	31962	289	5.7	5.7	22.0	47.36	8
41805	33416	489	4.3	3.4	32.6	129.96	8
28301	35087	169	4.0	4.5	14.1	181.85	8
31279	35270	199	4.8	5.7	16.1	50.68	8
32137	37095	546	7.8	5.5	31.8	22.47	8
51863	39602	244	4.4	4.7	16.5	30.87	8
21136	2136	262	4.4	4.2	18.5	71.12	9
22635	4411	482	3.0	2.4	20.0	157.37	9
20845	8368	276	5.2	4.9	23.2	82.12	9
24064	8442	353	5.5	4.7	27.5	62.89	9
24287	9506	348	3.0	2.6	12.2	144.14	9
22128	13259	276	8.2	8.3	31.0	28.09	9
28316	13343	302	3.6	3.5	14.9	78.12	9
15365	14849	242	8.1	8.3	31.0	27.59	9
42236	15122	427	5.7	4.2	26.7	41.86	9
44095	16286	353	5.8	5.0	20.0	23.17	9
10139	16897	164	6.9	9.4	24.7	37.75	9
22675	17628	286	4.2	4.3	16.1	96.58	9
12364	18845	142	4.8	6.4	16.5	85.85	9
46792	18886	351	4.2	3.8	10.2	41.10	9
9767	20260	335	8.6	8.0	24.7	21.64	9
47226	21469	397	6.7	5.2	21.6	19.99	9
7095	22310	159	5.0	6.4	17.7	115.38	9
18345	22272	272	6.4	6.6	24.4	53.35	9
20047	22426	221	5.9	5.9	22.0	63.49	9
43254	22795	558	5.6	4.2	22.8	82.56	9
52041	23018	544	3.5	2.9	16.5	153.76	9
51050	23589	251	6.4	5.9	28.3	34.58	9
17762	24151	247	6.4	7.1	23.2	59.87	9
18545	25140	193	5.7	6.2	20.8	177.20	9
21843	26971	247	4.2	4.3	15.7	126.26	9
37968	31043	569	10.4	5.9	35.7	19.75	9
9936	32617	203	6.5	8.4	22.4	32.30	9
31266	35256	192	3.8	4.6	13.0	76.08	9
24935	36289	157	4.2	5.3	14.5	101.16	9
22636	4402	347	2.8	2.4	15.7	138.14	10
21391	7698	322	4.4	3.9	24.0	67.39	10
36988	11042	334	7.7	6.9	28.7	23.12	10
3125	12965	151	4.9	5.9	17.3	34.59	10
31411	14511	268	3.4	3.1	16.1	125.96	10
15377	14901	275	7.4	7.6	27.9	18.62	10
42240	15125	336	5.5	5.0	19.2	62.84	10
46454	15427	500	8.5	6.4	47.1	27.80	10
44600	16841	483	5.3	4.1	33.8	62.03	10
22675	17626	268	3.5	3.9	13.0	71.14	10
46767	18869	415	6.3	4.8	28.3	40.93	10
33614	19495	320	6.3	5.8	26.7	58.29	10
23303	19588	324	6.2	5.6	29.8	41.33	10
47247	21417	247	6.0	5.7	24.7	28.24	10
7114	22301	180	4.4	6.1	15.7	107.21	10
36630	22262	248	5.2	4.9	20.8	67.38	10
20047	22424	285	5.7	5.8	21.6	58.07	10
43296	22817	365	5.3	4.5	24.4	35.26	10
13765	23128	312	3.3	3.1	13.7	146.49	10
49532	23518	507	6.0	4.4	29.8	34.66	10
10805	23620	222	7.4	9.2	25.5	46.99	10
20204	23977	498	4.8	3.5	24.0	68.92	10
21844	26976	226	5.2	5.4	19.2	63.38	10
20630	28148	136	6.9	9.1	22.8	96.88	10
15930	30027	272	4.3	4.8	14.9	47.50	10
41314	30048	438	7.3	5.2	31.0	29.44	10
41821	33461	429	4.8	3.7	30.2	46.38	10
39571	33795	393	6.4	5.0	20.0	26.87	10
29559	34328	204	9.1	9.2	33.8	22.23	10
28305	35093	265	5.7	6.2	20.8	44.81	10
31270	35268	193	4.9	5.8	17.3	69.52	10
32585	38703	243	4.9	5.4	17.7	35.84	10
30512	41234	167	6.8	8.9	24.0	26.96	10
18801	849	296	2.7	2.7	9.8	100.89	11
22648	4417	303	3.1	3.0	13.4	146.87	11
24242	4990	140	10.1	11.9	34.6	26.53	11
20150	5699	164	6.0	7.3	20.8	55.80	11
35473	9047	211	7.3	9.0	25.5	25.67	11
36968	10950	204	5.1	6.3	17.7	37.42	11
15017	10956	478	6.2	4.5	32.2	40.98	11
26391	11947	296	4.6	4.4	18.5	84.39	11
36622	12333	354	4.8	4.2	16.9	46.28	11
31014	12569	248	5.9	5.5	24.7	59.08	11
3099	12939	212	5.3	6.6	18.9	44.00	11
4697	13513	211	3.9	4.8	13.4	123.09	11
12939	14137	228	4.9	5.0	17.7	57.78	11
42254	15128	262	3.7	3.5	15.7	80.86	11
12111	15342	222	4.2	4.7	15.3	113.06	11
7865	16815	177	4.9	6.8	17.3	34.37	11
28997	16981	89	7.2	12.4	28.7	30.60	11
25828	18696	365	7.0	5.9	31.8	30.56	11
47482	19155	507	4.4	3.3	22.4	72.02	11
23356	19604	357	5.6	4.9	14.5	20.69	11
18596	19945	314	6.4	6.3	21.6	41.10	11
47194	21457	330	5.3	4.7	26.7	28.11	11
43711	21618	291	5.8	5.2	30.6	56.21	11
44559	22081	447	5.8	4.2	27.1	56.56	11
36624	22296	383	4.5	3.6	12.2	47.71	11
19129	23117	247	4.1	4.7	14.5	195.03	11
49571	23555	299	4.7	4.6	17.3	32.73	11
20208	23960	282	3.4	3.3	15.3	158.56	11
38975	25490	206	6.2	7.0	22.0	30.86	11
44212	26109	349	6.8	6.1	17.3	38.31	11
16298	26852	193	4.2	5.1	14.5	112.40	11
21735	30019	236	5.4	5.5	20.4	51.76	11
42341	30044	531	12.1	7.4	44.8	27.69	11
23990	32005	253	5.8	6.7	20.4	39.14	11
9930	32577	180	4.8	6.6	16.9	31.65	11
15831	32572	177	5.1	6.1	18.1	34.10	11
28326	35116	172	4.8	5.9	17.3	88.39	11
24954	36256	183	4.8	5.6	16.9	90.67	11
32173	37110	201	4.6	5.8	15.7	57.02	11
32668	38652	247	6.6	7.0	24.4	33.57	11
30587	41244	196	8.9	11.1	31.0	23.34	11
18606	3265	377	6.6	5.4	22.4	21.85	12
20174	5702	239	5.7	6.2	20.8	55.28	12
25598	7809	108	6.0	10.0	22.8	32.94	12
24575	8444	342	6.5	5.8	22.0	52.52	12
11039	8836	412	5.6	4.3	29.8	63.12	12
23650	9271	624	4.4	2.6	14.5	286.82	12
37026	11044	208	4.4	5.4	15.3	44.03	12
36609	12340	279	5.9	6.1	21.6	49.36	12
3093	12956	265	5.4	6.0	18.9	44.08	12
4685	13489	272	4.3	4.4	15.7	92.24	12
42258	14933	162	3.3	3.9	11.8	214.42	12
12118	15332	200	5.6	6.5	19.6	130.67	12
7883	16805	189	4.9	5.4	17.3	47.84	12
25266	16832	304	5.2	5.0	20.8	34.74	12
38173	16831	367	7.4	6.2	40.5	28.32	12
36814	17422	231	5.2	5.8	18.5	44.68	12
47511	19168	613	7.2	5.1	24.4	87.48	12
18596	22187	339	5.1	4.4	26.7	85.62	12
7096	22305	120	4.5	6.2	16.1	149.46	12
26258	22416	298	6.2	5.7	31.0	43.77	12
44710	23078	485	5.4	4.2	38.5	42.39	12
7831	23192	95	3.9	6.2	14.9	153.26	12
49570	23523	244	5.9	6.4	21.6	33.33	12
20199	23931	515	7.4	5.8	42.0	58.52	12
44554	25362	248	7.3	8.1	26.3	32.51	12
21191	26198	211	3.9	4.3	13.7	109.56	12
16284	26843	149	6.2	8.1	21.6	47.99	12
38437	30029	335	4.4	3.8	29.5	72.58	12
16147	3958	209	5.5	6.5	19.2	33.75	13
25570	7816	415	8.3	6.4	46.0	34.70	13
11048	8855	317	6.0	5.8	21.2	42.05	13
28988	10503	391	5.1	4.1	40.5	61.84	13
36968	11004	261	8.8	8.8	35.0	31.89	13
34554	11531	313	5.1	4.8	21.6	48.26	13
21943	11570	577	6.9	5.3	26.7	253.97	13
36653	12345	304	5.1	5.2	16.9	48.11	13
42269	14947	297	2.1	1.9	9.4	221.90	13
12123	15324	226	4.0	4.2	14.9	133.01	13
38251	16831	431	4.4	3.6	48.7	79.52	13
26320	17085	324	5.1	4.9	16.1	24.85	13
46211	18040	341	3.7	3.4	9.4	45.24	13
25674	18098	473	5.0	4.0	46.0	121.18	13
44379	18075	405	7.2	5.4	23.2	26.02	13
17557	18963	321	4.0	3.5	27.9	143.69	13
19477	19936	519	7.2	5.0	30.6	47.81	13
29101	21220	261	4.6	4.2	20.4	63.15	13
18555	22181	224	5.2	5.8	18.9	85.23	13
7104	22298	119	4.5	6.6	15.7	136.75	13
26249	22433	218	6.7	7.1	24.7	36.78	13
7817	23216	48	4.6	9.2	20.0	157.33	13
19704	23113	199	5.7	6.7	19.6	58.16	13
27485	23615	251	4.2	4.8	14.9	80.98	13
28098	24282	229	7.4	8.1	26.7	31.09	13
44581	25359	382	4.9	4.0	21.6	64.12	13
21875	25703	342	5.8	5.3	16.9	40.98	13
24982	26503	491	8.7	6.4	48.3	25.85	13
23333	27517	227	8.9	9.6	33.0	33.03	13
21752	30062	283	6.5	6.0	31.0	69.14	13
41266	31797	357	5.2	4.6	10.6	19.83	13
30542	41314	142	6.4	8.5	21.6	71.71	13
25577	7833	204	8.8	11.1	30.6	23.29	14
20343	10466	207	7.2	7.3	25.1	28.04	14
36977	11002	361	7.7	6.7	14.9	27.73	14
36654	12373	372	6.4	5.3	13.4	31.52	14
42044	12882	438	4.0	2.9	17.7	61.85	14
4693	13486	161	4.3	5.4	15.3	131.61	14
38367	14580	581	7.3	4.8	25.9	38.99	14
42282	14919	388	3.7	2.9	11.0	105.51	14
12114	15334	173	4.2	5.1	14.5	141.24	14
21914	15433	337	9.0	8.1	32.2	18.44	14
7861	16785	136	5.3	7.9	18.9	45.12	14
38270	16851	371	6.1	5.0	17.7	71.66	14
28969	16950	262	8.5	9.3	30.2	17.27	14
26348	17059	262	6.7	6.6	27.1	24.31	14
30284	17019	547	6.0	4.4	24.0	57.15	14
46729	17794	359	3.0	2.6	9.8	97.37	14
25664	18106	304	4.6	4.2	23.6	93.37	14
17569	18952	327	4.2	3.6	26.3	209.45	14
19468	19940	481	5.8	4.5	41.6	65.54	14
21109	21748	249	8.3	8.3	32.6	30.90	14
7108	22298	137	4.1	5.7	14.5	141.21	14
7818	23197	122	4.8	7.2	17.7	116.60	14
41076	24117	211	6.8	6.7	25.9	43.71	14
44611	25359	242	3.9	4.3	14.5	82.49	14
39711	25744	318	4.2	3.9	17.3	70.26	14
10214	27402	195	6.2	7.1	22.0	50.01	14
23339	27532	496	3.9	3.1	24.4	88.23	14
20608	28163	236	5.9	6.7	20.8	33.44	14
30154	31196	341	6.2	5.7	18.5	30.06	14
41291	31811	253	5.7	5.7	22.8	54.28	14
40560	32519	208	6.5	7.8	22.8	33.06	14
46988	43431	264	4.9	5.0	18.1	23.15	14
20319	10533	206	6.7	7.2	22.8	25.56	15
15401	11593	170	7.1	8.9	24.4	47.54	15
36662	12345	304	6.8	6.6	25.9	38.61	15
40576	12265	189	7.2	7.8	25.5	26.39	15
4680	13506	166	6.1	7.0	20.0	83.69	15
15320	14757	168	8.8	11.5	31.0	26.57	15
42957	16009	345	2.9	2.6	9.0	89.33	15
7912	16719	80	4.7	8.1	18.5	39.28	15
43469	16786	496	5.9	4.1	26.7	50.82	15
28993	16980	183	9.7	12.7	33.4	22.53	15
30275	17000	393	4.6	3.7	18.9	101.17	15
33552	16994	247	6.6	6.4	27.5	24.35	15
45523	17409	340	4.7	4.2	17.7	71.98	15
30099	19298	326	3.7	3.3	17.7	179.33	15
39266	20195	320	4.0	3.5	22.0	115.43	15
45636	20145	244	8.3	8.3	33.0	21.74	15
46800	21208	308	4.7	4.5	18.5	76.43	15
30654	22028	379	4.0	3.3	32.6	121.24	15
7111	22277	142	4.5	6.4	16.1	108.79	15
32588	22947	385	4.3	3.6	46.3	118.36	15
19524	23774	203	6.3	7.2	22.4	48.19	15
38992	24322	299	4.4	4.3	17.3	41.81	15
37734	26075	257	4.6	4.2	20.4	63.98	15
10220	27429	138	5.9	7.1	21.2	51.04	15
21307	28235	353	7.3	6.4	22.0	40.07	15
30172	31193	152	7.6	8.9	26.7	44.47	15
37470	31633	259	7.4	7.2	30.2	31.97	15
46960	43445	555	5.2	3.5	19.6	40.51	15
22701	5658	302	9.5	9.0	36.9	19.42	16
10258	6694	216	5.2	6.2	18.1	21.18	16
25579	7782	197	12.2	13.6	43.2	22.49	16
28767	7796	329	12.7	11.6	45.6	16.07	16
33469	10645	342	2.9	2.6	7.9	78.02	16
40534	12259	534	8.5	6.5	39.3	19.48	16
3093	12942	242	5.9	6.8	21.2	30.65	16
15316	14848	48	7.6	15.3	32.6	31.56	16
42957	16002	325	4.4	3.9	23.2	83.17	16
7896	16722	142	5.2	7.0	18.1	47.54	16
43462	16786	323	6.3	6.0	22.4	49.74	16
28995	16935	361	6.3	5.4	30.2	23.57	16
45480	17418	317	4.3	3.8	21.2	80.12	16
21965	17779	321	4.3	3.7	29.8	85.10	16
24116	18811	306	4.3	4.0	18.9	102.97	16
30109	19313	368	3.6	3.0	12.2	156.39	16
39274	20204	361	3.9	3.3	15.7	96.01	16
46796	21199	273	4.3	4.1	18.9	115.01	16
7109	22336	117	4.2	7.0	16.1	65.15	16
42899	22987	425	7.9	6.0	40.8	35.15	16
12092	23251	186	8.0	8.1	29.5	31.01	16
39021	24316	211	3.8	4.4	13.4	100.50	16
43563	24351	467	5.7	4.2	31.8	44.52	16
20251	25487	603	7.0	5.2	25.1	58.25	16
20676	28145	679	15.3	7.4	48.7	33.48	16
1204	36158	134	5.8	8.8	20.8	35.83	16
30029	37992	155	6.1	6.8	22.0	85.64	16
46939	43464	307	5.8	5.6	22.0	17.90	16
7427	5528	151	7.0	7.9	23.6	23.79	17
22714	5638	340	5.3	4.7	25.1	87.83	17
18557	7227	308	6.4	6.0	25.9	31.53	17
25611	7786	183	6.0	7.1	21.2	50.59	17
32118	10400	450	6.5	4.7	31.0	46.47	17
40576	12298	175	7.0	8.2	24.4	21.77	17
25379	16569	255	4.3	4.1	17.7	91.29	17
45511	17395	276	5.0	5.1	18.9	58.64	17
21958	17796	309	3.3	2.9	19.2	203.69	17
10910	18109	317	7.8	7.5	28.3	30.66	17
30088	19323	550	7.0	5.6	31.0	31.99	17
39249	20180	288	4.6	4.6	18.1	58.33	17
46786	21208	298	3.5	3.2	16.1	108.10	17
43612	21568	306	6.4	6.1	26.7	26.40	17
8819	21898	302	6.0	5.8	24.4	66.15	17
27874	22453	275	7.9	8.5	28.3	21.81	17
32380	22314	306	10.9	10.6	38.9	19.83	17
39029	24299	278	3.5	3.4	14.9	68.33	17
43539	24332	433	5.1	3.7	22.0	83.12	17
19987	24560	259	3.6	3.5	15.3	276.43	17
43557	25603	178	5.7	6.5	20.0	80.55	17
20615	28137	222	5.7	6.2	21.2	74.14	17
42987	30050	288	4.7	4.4	21.2	45.14	17
38196	30558	367	4.8	4.0	31.0	83.53	17
41939	30848	264	7.2	7.0	29.5	36.24	17
30191	31194	335	7.4	6.7	25.5	28.83	17
46065	32160	202	5.9	6.0	21.6	39.12	17
31349	35885	65	8.0	12.0	28.3	40.23	17
30067	38012	359	5.9	5.0	38.9	62.12	17
16766	3889	238	4.7	5.2	16.9	56.95	18
44157	5156	577	8.0	5.3	28.7	21.97	18
7390	5555	86	5.5	7.8	20.8	30.18	18
25902	6373	332	2.8	2.5	16.1	192.06	18
9799	9859	340	7.5	6.5	42.8	25.36	18
33480	10651	322	6.2	5.6	28.7	46.08	18
23389	10650	301	3.9	3.6	19.6	105.30	18
27176	10744	294	4.5	4.1	22.0	122.39	18
15306	14787	217	10.2	10.6	36.5	23.32	18
47811	16207	427	6.4	4.8	32.6	34.72	18
36979	16235	211	7.6	8.5	27.5	18.22	18
34129	16378	331	5.7	5.0	28.7	42.54	18
45476	17412	357	2.7	2.3	11.4	137.48	18
21903	17782	272	4.7	5.0	17.7	29.71	18
28350	18745	385	7.4	6.0	48.7	59.48	18
15959	19457	325	6.6	6.3	20.8	22.36	18
20870	21095	324	4.8	4.5	16.5	106.68	18
34169	21288	145	9.1	12.2	33.0	19.41	18
46802	21209	345	3.9	3.4	20.4	98.91	18
43594	21577	436	5.5	4.3	38.1	59.68	18
40494	21973	516	8.5	5.3	32.2	23.49	18
7087	22292	163	6.1	8.1	21.2	50.22	18
37690	23353	207	7.9	10.0	27.9	23.44	18
39013	24302	288	4.6	4.4	18.9	105.53	18
43561	24303	257	5.3	5.5	20.8	88.96	18
9027	24925	251	8.1	8.4	30.6	31.48	18
35031	26208	278	5.1	4.9	22.0	78.93	18
43264	27688	133	4.9	7.3	17.3	48.67	18
21738	28582	207	7.3	9.3	25.5	29.95	18
9135	29099	329	8.7	8.1	31.0	16.76	18
42979	30037	389	5.6	4.5	20.0	49.16	18
42043	30857	513	6.7	4.5	28.3	32.85	18
26817	40505	308	5.8	5.6	22.0	37.46	18
16766	3856	328	5.1	4.9	14.9	41.79	19
44123	5150	394	3.7	3.0	21.6	79.01	19
25903	6369	278	2.5	2.4	10.2	205.58	19
21931	7243	368	3.3	2.8	23.6	106.99	19
24019	9035	386	5.8	4.5	14.1	32.77	19
24358	11404	298	4.7	4.4	23.2	77.74	19
21345	11782	355	12.7	11.1	37.3	10.71	19
23646	14812	205	5.3	5.2	20.0	78.11	19
36960	16257	357	6.3	5.4	27.5	46.09	19
47813	16225	343	3.8	3.4	12.6	34.77	19
34192	16386	551	4.1	3.0	16.1	227.13	19
41364	16817	355	4.4	3.7	25.9	74.56	19
28956	16982	49	8.4	16.3	36.1	21.56	19
22974	17333	251	3.9	3.9	14.9	77.07	19
45472	17416	290	5.2	4.9	23.2	63.99	19
49063	18529	580	11.2	7.7	40.8	28.06	19
21496	18828	302	3.5	3.3	16.1	102.22	19
25388	20076	269	6.4	6.9	22.8	33.51	19
34180	21217	238	6.2	6.5	23.6	19.36	19
46786	21193	327	3.9	3.5	16.1	96.53	19
43569	21574	280	4.6	4.6	18.5	84.79	19
40501	21980	363	3.5	3.0	7.1	66.62	19
7105	22323	132	5.4	7.8	19.2	57.94	19
46990	22281	312	5.4	5.3	19.6	42.99	19
17808	22707	230	7.1	7.7	26.3	61.38	19
44645	23357	262	6.1	6.0	24.0	37.83	19
42842	23517	336	4.3	3.8	22.0	126.71	19
30337	23760	250	4.1	3.8	17.3	113.81	19
24064	24148	257	4.7	4.5	20.0	89.77	19
43549	24212	217	3.4	3.4	12.6	142.55	19
39020	24319	262	3.9	4.2	14.5	116.41	19
16435	27493	209	5.8	6.4	20.8	35.61	19
43178	27812	587	8.3	6.1	30.6	100.68	19
20625	28136	221	7.1	7.9	24.7	34.12	19
38197	30560	419	3.6	2.9	42.0	155.52	19
19829	33172	134	6.9	10.0	24.4	21.99	19
30054	37990	222	5.8	6.1	21.2	71.99	19
13877	47675	141	4.6	7.2	17.3	35.40	19
16751	3926	219	5.7	6.4	20.8	51.97	20
19838	4301	364	5.0	4.2	22.0	78.73	20
25908	6377	315	3.7	3.2	21.6	192.15	20
21945	7228	348	4.7	4.1	20.8	126.08	20
18045	8089	313	5.5	5.4	18.1	27.06	20
24313	8307	401	4.5	3.6	22.8	68.75	20
21091	8433	283	6.5	6.0	31.4	61.39	20
29878	9146	458	5.7	4.0	26.7	41.47	20
3101	12974	328	6.3	6.1	18.1	16.22	20
37225	15123	304	5.3	5.1	20.4	31.50	20
43566	16806	339	4.3	3.9	16.9	64.57	20
17723	20305	328	5.7	5.2	22.4	29.04	20
20851	20298	318	5.8	5.4	22.4	106.56	20
24911	20830	238	4.6	5.0	16.9	96.80	20
46815	21187	347	6.9	6.1	21.2	31.42	20
43588	21359	561	6.3	4.5	24.4	50.12	20
40495	21995	353	4.7	4.1	12.2	68.85	20
46959	22263	370	5.7	4.8	12.2	35.39	20
13766	23115	276	4.4	4.5	16.9	115.02	20
37786	23320	296	5.0	5.0	19.2	49.46	20
44686	23347	509	5.8	4.6	33.0	90.34	20
30357	23766	263	4.9	4.8	20.0	57.49	20
41852	23825	311	7.9	7.3	33.0	29.31	20
16029	24020	276	3.8	3.5	17.3	157.12	20
24100	24184	238	5.3	5.7	19.2	39.62	20
39018	24307	279	3.1	3.2	11.4	112.77	20
45485	25154	396	8.4	6.4	25.5	21.02	20
42956	27932	353	3.7	3.3	11.8	72.90	20
38171	30568	318	2.9	2.5	21.2	160.45	20
11648	32528	192	10.4	11.2	34.2	18.18	20
18121	32754	141	5.7	8.6	20.8	47.71	20
30060	37974	211	5.3	5.6	19.2	72.40	20
18573	3224	218	5.9	6.7	21.2	40.55	21
22747	5072	421	4.8	3.6	21.2	79.22	21
24307	8317	375	4.4	3.6	8.2	58.67	21
22903	8512	594	8.0	6.1	29.5	56.10	21
29911	9170	219	6.4	6.1	22.4	61.51	21
9771	9821	318	8.0	7.7	26.7	27.16	21
24702	11342	255	4.5	4.6	17.3	73.86	21
21234	11714	325	7.2	6.6	26.7	17.97	21
16434	11816	178	4.3	5.3	14.5	70.56	21
3092	12940	363	5.2	4.4	13.7	30.51	21
31312	13559	343	4.7	4.1	17.3	33.70	21
47806	16197	457	5.0	3.6	25.5	30.32	21
45507	17409	320	4.7	4.5	15.3	46.59	21
23254	18970	376	4.7	3.8	10.2	55.55	21
48066	19223	264	7.9	8.0	30.6	18.65	21
36724	19586	463	4.8	3.3	21.6	46.61	21
20844	20285	261	3.5	3.4	14.9	572.30	21
44419	20423	461	5.1	4.0	38.9	25.98	21
45407	20409	563	7.8	5.6	30.6	46.07	21
24909	20823	265	4.4	4.5	17.3	174.59	21
20531	21155	279	4.3	4.1	19.6	249.71	21
48545	22013	335	10.6	9.7	33.4	13.90	21
7106	22311	164	4.4	5.3	15.7	62.14	21
46935	22275	442	4.4	3.4	37.3	41.70	21
44806	22475	411	5.1	4.0	24.4	47.58	21
13732	23130	313	5.6	5.4	19.6	87.61	21
37781	23337	287	4.7	4.8	17.3	53.29	21
41850	23849	317	5.1	4.7	22.4	52.54	21
43575	23876	385	5.0	4.0	18.1	55.20	21
16010	24018	232	4.9	5.1	18.5	70.79	21
38994	24306	310	4.3	4.3	14.1	74.12	21
20269	26362	158	5.5	6.8	19.2	26.69	21
38172	30565	322	4.2	3.9	15.3	132.20	21
18606	2296	632	11.0	6.0	34.6	41.89	22
20186	2361	141	4.0	5.1	14.1	37.23	22
16777	3888	302	8.8	8.1	44.8	17.95	22
20008	7290	361	5.4	4.6	29.8	67.44	22
18649	8713	182	7.0	8.2	24.7	36.84	22
31085	9298	375	3.8	3.2	21.6	84.90	22
24280	9480	508	4.4	2.9	18.5	99.28	22
28427	9505	256	6.6	6.9	25.1	32.15	22
9800	9806	284	8.0	8.3	28.7	19.99	22
24736	11349	291	3.2	3.2	11.8	69.61	22
16421	11842	283	4.7	4.7	17.7	42.36	22
22716	12120	292	3.7	3.6	16.1	107.08	22
3105	12999	132	6.2	8.5	22.8	66.88	22
47793	16226	350	6.2	5.3	46.0	37.21	22
7890	16717	107	4.0	6.2	14.1	53.64	22
45478	17432	433	4.7	3.5	21.2	53.93	22
23233	17574	236	5.6	5.7	21.2	107.59	22
49024	18505	375	6.3	5.2	18.5	22.29	22
44519	20908	579	6.7	4.9	24.7	89.71	22
49458	21144	244	7.6	8.0	28.7	31.70	22
44803	22477	361	4.3	3.6	22.0	163.00	22
43571	23873	263	5.1	5.1	20.8	87.63	22
41847	23860	224	4.4	4.3	16.5	85.15	22
39022	24310	234	3.7	4.0	13.7	113.50	22
24004	25914	225	3.8	4.2	13.4	103.68	22
39130	25936	226	5.1	4.9	20.0	33.06	22
28033	26199	178	5.3	7.2	19.2	26.10	22
26334	29924	254	6.3	6.3	24.7	36.69	22
38192	30555	333	3.8	3.3	26.7	164.78	22
43585	33098	321	4.0	3.8	12.6	48.10	22
31352	35904	188	9.6	9.9	35.3	36.45	22
19635	1497	584	8.9	5.2	30.6	43.97	23
19936	4750	441	3.5	2.5	13.7	71.26	23
7435	5481	86	7.1	11.0	27.5	33.56	23
26381	5809	167	8.2	10.9	29.1	17.05	23
25493	6373	253	7.2	8.3	25.5	31.26	23
19240	7097	405	4.7	3.8	36.5	107.83	23
24107	7351	471	4.7	3.7	35.7	121.94	23
24709	11336	298	4.4	4.4	16.1	70.38	23
28090	13148	207	5.7	6.6	20.0	29.97	23
37558	13108	506	7.7	5.2	32.6	40.19	23
44189	14951	281	3.6	3.3	18.5	176.80	23
22918	16634	373	6.6	5.5	13.0	23.60	23
45481	17433	403	6.4	5.1	31.0	58.52	23
42748	18274	303	5.4	5.4	19.6	36.08	23
48525	19690	294	6.8	6.5	30.6	20.62	23
20862	20276	537	4.7	3.9	23.2	126.45	23
44995	21117	384	3.1	2.5	12.2	140.23	23
49586	21721	229	7.0	7.2	26.3	65.43	23
13760	23118	207	4.9	5.8	17.3	98.07	23
37796	23327	423	6.4	4.7	25.9	33.26	23
41855	23840	201	5.1	5.7	18.1	50.58	23
31072	24748	443	6.2	4.8	46.0	58.39	23
40743	24897	288	6.6	6.4	26.7	40.86	23
20314	25085	336	7.3	6.5	29.1	24.92	23
37710	25581	276	4.3	4.5	16.1	56.55	23
23449	27598	249	7.0	6.8	27.1	35.25	23
38121	29376	456	5.5	4.0	30.6	53.20	23
49058	29549	251	4.5	4.8	16.5	28.38	23
26190	30646	595	7.9	5.6	27.9	29.29	23
17439	31350	218	5.8	6.7	20.4	44.41	23
29501	31661	246	7.4	7.6	28.7	17.53	23
28989	39916	216	6.7	6.7	25.1	51.15	23
19630	1471	291	3.2	3.1	13.7	69.41	24
16043	2875	375	9.2	7.5	20.8	18.24	24
25898	6371	320	3.2	3.0	12.2	160.52	24
24103	7339	364	4.5	3.8	36.9	112.79	24
9781	9865	207	7.9	9.2	28.3	28.20	24
29874	10414	360	4.6	3.9	17.3	53.15	24
24727	11347	201	7.1	7.6	25.5	49.30	24
28877	13278	610	8.8	6.3	30.2	34.47	24
44187	14954	438	3.1	2.4	24.4	179.07	24
26647	15952	482	5.4	3.9	26.7	57.99	24
24862	17097	390	4.7	3.8	45.2	56.90	24
30832	19756	540	5.1	4.2	24.4	112.43	24
12714	22818	215	3.7	3.9	13.4	233.93	24
33205	25454	575	8.2	5.6	30.2	36.82	24
23439	27566	521	6.9	4.9	31.4	32.84	24
35306	27579	268	6.1	6.5	22.8	18.74	24
40630	30010	311	7.9	7.5	32.2	17.49	24
43509	30196	369	5.2	4.4	23.2	53.61	24
17440	31354	426	6.9	5.4	48.7	37.87	24
31334	35879	359	8.0	6.8	34.2	19.12	24
19624	1479	260	4.3	4.0	19.6	73.64	25
16063	2920	284	4.4	4.5	16.5	62.73	25
19232	7084	334	4.5	4.0	27.5	60.31	25
27832	7304	341	4.5	4.1	12.6	66.77	25
19871	9331	291	11.8	11.8	43.6	25.29	25
9789	9858	331	5.6	5.1	21.2	31.59	25
24717	11319	251	3.8	4.2	13.7	72.77	25
30769	12471	252	8.2	8.8	29.8	27.20	25
3063	12965	228	6.3	7.1	22.4	47.56	25
28926	13301	335	5.2	4.6	26.3	61.49	25
25291	13598	311	4.5	4.0	27.9	121.03	25
44192	14960	349	3.3	2.8	18.9	204.49	25
41505	15726	460	4.1	3.1	26.3	51.40	25
23495	16028	323	5.0	4.5	25.5	75.40	25
30193	16248	263	7.5	6.8	33.4	52.82	25
46192	16178	275	5.8	5.2	29.1	41.38	25
10283	16959	104	6.3	10.2	24.0	35.73	25
26468	17379	503	5.4	4.0	27.1	89.24	25
9771	22830	185	7.0	8.6	24.7	40.96	25
12757	22802	204	4.7	5.1	16.9	113.83	25
19649	23128	186	6.8	8.2	24.0	144.80	25
43583	23851	552	5.6	4.3	23.2	52.41	25
18556	24952	260	5.5	5.3	22.8	103.28	25
33231	25462	498	5.0	3.8	26.7	111.01	25
42693	25721	383	2.9	2.4	14.1	188.46	25
28856	25931	438	8.4	6.0	36.1	25.15	25
23447	27550	316	7.5	7.0	29.5	27.84	25
49633	28115	241	7.2	7.9	26.7	17.62	25
42260	29918	273	5.0	5.5	17.7	71.49	25
38370	30803	359	4.9	4.2	22.0	51.89	25
20585	31183	171	6.6	7.7	22.8	37.90	25
27771	35324	207	6.8	6.8	24.4	58.38	25
31339	35870	218	8.4	9.1	31.0	39.61	25
32384	37790	203	5.9	6.9	20.8	20.16	25
25902	6373	410	3.1	2.5	37.7	202.39	26
22441	7650	368	6.3	5.2	22.0	33.89	26
19905	9354	351	5.7	5.0	24.7	61.37	26
22754	9867	375	8.1	6.7	42.4	26.41	26
24721	11345	362	4.3	3.7	20.4	70.87	26
34808	11451	467	3.0	2.3	19.2	149.15	26
23887	12155	287	10.1	9.6	42.4	18.49	26
28906	13310	278	4.1	4.1	16.1	79.34	26
25304	13614	547	6.1	4.4	24.7	105.12	26
44179	14946	521	5.2	3.7	23.2	83.71	26
30243	16242	299	5.2	4.8	24.4	88.79	26
47822	16226	327	5.8	5.3	24.7	37.66	26
22216	19383	167	3.4	4.8	12.2	76.65	26
23955	19424	254	5.5	5.6	21.2	54.09	26
18914	22405	243	8.3	8.4	31.8	38.86	26
12742	22811	236	4.7	5.3	16.9	96.15	26
40546	23046	495	9.1	6.4	43.2	29.82	26
9030	24946	156	7.2	10.6	25.9	30.66	26
23982	25917	200	4.8	4.9	17.7	129.89	26
31292	26473	411	5.9	4.6	33.0	41.41	26
39697	26605	514	4.6	3.4	22.4	59.60	26
50543	29328	283	5.5	5.1	26.3	40.97	26
24042	29504	620	8.4	5.7	28.3	23.47	26
38365	30796	286	4.5	4.3	20.8	65.87	26
20592	31234	168	6.6	8.5	23.2	41.57	26
17449	31336	612	10.5	7.9	36.9	48.36	26
38470	32155	272	4.7	4.5	21.2	43.90	26
12689	32624	132	5.5	7.2	18.5	98.22	26
29021	33238	153	10.9	11.6	38.1	23.59	26
36068	36452	269	7.8	8.5	28.3	25.97	26
20782	3451	276	4.1	4.0	17.3	101.46	27
7488	3687	290	6.6	6.5	26.7	33.17	27
1577	9051	75	6.0	10.0	22.8	33.88	27
39235	10775	402	6.4	4.9	24.0	35.85	27
26501	10887	500	5.4	4.3	36.9	63.38	27
3053	12957	173	7.6	9.8	26.7	25.10	27
42583	14273	483	3.1	2.4	18.9	146.66	27
20785	14832	431	4.3	3.5	47.1	107.33	27
47787	16186	264	5.5	5.7	20.4	36.78	27
26513	18189	437	5.5	4.1	29.8	41.73	27
47407	18333	226	5.6	6.4	20.0	23.14	27
23869	19392	578	6.5	4.9	24.7	80.62	27
49551	21149	252	6.2	5.8	27.1	24.51	27
39138	21326	280	5.8	5.5	24.7	47.48	27
39813	22032	399	7.8	6.1	32.6	44.53	27
32984	23033	261	4.2	4.7	14.5	78.00	27
39769	23370	308	4.3	3.8	22.4	107.90	27
38504	23524	571	6.3	4.7	24.4	65.89	27
38455	24604	258	3.6	3.9	13.0	76.36	27
15674	25660	124	7.0	9.6	24.7	42.58	27
38349	30788	364	6.1	5.2	18.1	27.47	27
42383	31461	204	6.2	7.9	22.0	33.76	27
25534	32390	156	5.9	8.2	20.8	39.64	27
36747	33155	226	5.3	5.1	20.8	85.59	27
7423	5581	247	8.4	8.3	33.8	16.90	28
30497	8593	313	6.8	6.5	26.7	31.32	28
39251	10741	309	5.5	5.4	19.2	32.01	28
24701	11343	281	5.7	6.1	19.6	67.30	28
28874	13298	294	4.5	4.4	18.1	80.47	28
39532	14711	562	7.5	6.1	31.8	44.94	28
52258	18240	413	7.1	5.6	44.8	18.03	28
23958	19383	236	5.1	6.0	17.7	43.09	28
33134	19468	335	4.0	3.7	13.0	80.00	28
39835	22020	346	4.5	4.1	12.2	54.33	28
34632	23247	317	4.5	4.1	20.4	87.92	28
39771	23399	523	4.8	3.6	22.4	123.98	28
38514	23517	498	5.7	4.2	29.5	86.38	28
19519	25979	240	6.3	6.1	25.5	44.52	28
43773	27114	600	11.8	7.5	40.8	20.92	28
12147	27701	237	7.0	8.2	25.1	36.12	28
41581	30006	262	4.8	4.6	20.4	73.60	28
26142	30576	179	8.4	10.6	29.5	23.79	28
17423	31351	223	5.6	6.9	20.0	27.83	28
24383	31889	181	8.1	9.8	28.7	24.76	28
29839	33821	207	4.6	5.3	16.5	47.13	28
30037	37006	462	9.0	6.3	40.1	32.62	28
28113	37622	101	4.8	8.4	18.9	61.71	28
20435	38607	203	5.2	6.6	18.1	74.52	28
25819	41625	160	5.5	8.1	19.6	34.67	28
9034	2323	368	4.9	4.2	20.8	67.68	29
20929	3812	262	4.2	4.6	15.3	74.87	29
27546	4415	564	14.0	8.1	49.1	14.77	29
7387	5494	87	7.6	12.9	30.2	24.18	29
30512	8587	275	5.7	6.1	21.2	36.49	29
31458	9074	339	5.4	4.9	18.1	77.66	29
33672	10990	373	8.6	7.1	34.6	22.20	29
24693	11335	276	4.1	3.8	19.2	82.19	29
33160	12145	480	4.9	3.8	32.6	55.14	29
3110	12977	96	5.5	8.1	20.8	38.26	29
28918	13246	243	3.6	4.2	13.0	36.24	29
42593	14258	257	6.7	6.4	29.1	41.86	29
16502	16539	247	4.3	4.1	17.3	92.68	29
7909	16786	99	4.8	6.4	16.5	50.49	29
24924	17173	270	11.1	11.9	39.3	16.39	29
11159	17674	141	4.2	6.6	15.7	43.10	29
52250	18272	375	4.8	3.9	14.1	49.71	29
22259	19378	154	5.7	7.4	20.0	98.38	29
23923	19402	247	4.3	4.7	15.7	53.04	29
45142	19634	297	5.9	5.6	25.1	26.77	29
28339	20470	294	3.8	3.4	19.6	127.71	29
17744	20590	243	5.5	6.0	20.0	45.47	29
39139	21317	367	7.5	6.4	13.4	18.66	29
41307	21454	382	6.3	5.1	16.1	34.93	29
32337	21735	573	7.0	5.6	28.3	26.90	29
41754	22391	277	6.1	5.9	26.3	55.70	29
38532	22812	298	3.7	3.6	15.3	66.04	29
24098	22900	505	9.6	6.8	45.2	24.70	29
34637	23253	299	4.4	4.2	18.1	79.43	29
39766	23374	462	3.5	2.6	20.8	145.19	29
37932	24898	229	7.2	7.7	26.7	36.47	29
28634	24949	293	6.0	6.3	20.4	21.62	29
15686	25676	255	5.0	5.0	20.4	77.66	29
39570	27776	474	8.7	6.2	42.8	26.51	29
20617	31266	300	7.5	7.8	25.1	23.96	29
12669	32585	163	3.9	4.9	13.4	108.42	29
43379	33129	314	6.1	5.4	31.0	39.40	29
38409	33597	253	5.4	5.3	22.0	63.66	29
29629	35768	219	4.9	5.4	17.7	93.17	29
31327	35930	317	10.6	9.6	49.5	26.65	29
24218	36710	246	5.7	5.3	24.4	65.36	29
18454	2678	315	4.5	4.1	22.0	68.88	30
20925	3804	241	5.8	6.9	20.4	28.99	30
20096	5608	189	8.7	9.3	31.0	28.71	30
19238	5703	546	7.8	5.8	33.0	51.67	30
22354	6285	439	4.0	3.1	31.0	99.89	30
25892	6389	329	3.4	3.1	14.5	171.42	30
22265	8533	255	6.2	6.4	23.6	38.46	30
24746	11347	354	4.9	4.2	13.4	46.80	30
33144	12170	374	5.1	4.2	48.3	82.22	30
42575	14250	286	6.5	6.4	25.5	38.18	30
39509	14707	297	4.5	4.2	21.2	69.27	30
44574	15716	314	4.3	4.0	18.5	72.70	30
7876	16746	119	6.1	9.6	22.8	33.54	30
11154	17678	124	5.9	8.7	21.2	54.22	30
42725	18094	390	4.5	3.7	30.2	86.60	30
52297	18237	379	5.2	4.3	28.7	21.49	30
20586	19022	375	6.7	5.5	15.7	27.91	30
6163	20066	98	6.8	11.1	25.9	27.54	30
28354	20486	341	5.3	4.6	33.4	53.50	30
41268	21466	284	3.7	3.7	14.5	68.69	30
32368	21704	280	4.3	3.9	20.8	102.19	30
33641	21708	339	3.7	3.2	26.7	135.01	30
19266	22685	393	5.4	4.2	18.5	103.76	30
40570	23006	589	5.0	3.7	18.5	50.37	30
34615	23243	255	3.4	3.3	13.7	135.66	30
35020	26204	307	3.9	3.4	24.7	143.33	30
12119	27648	219	4.5	5.2	16.1	93.43	30
38513	28740	116	5.2	7.3	18.9	56.53	30
39339	29619	245	6.2	6.5	23.2	44.74	30
22501	30086	96	6.7	9.7	25.1	25.35	30
49836	31627	319	5.0	4.5	24.4	55.09	30
24398	31955	172	6.1	7.4	21.6	40.67	30
25501	32353	232	5.2	5.6	19.2	34.64	30
23875	33641	144	7.9	10.8	27.9	24.03	30
29616	35724	213	6.4	7.3	22.4	54.52	30
28062	37579	187	8.0	11.0	28.3	30.51	30
18450	2682	313	2.8	2.6	14.9	108.91	31
22367	6289	410	4.4	3.5	32.6	107.65	31
25893	6388	282	3.6	3.5	14.9	175.54	31
27204	6570	363	4.4	3.7	24.0	61.36	31
22260	8510	354	4.3	3.7	21.6	102.33	31
30519	8618	288	4.9	4.5	22.0	75.68	31
30782	10129	513	4.2	3.3	22.8	90.76	31
7396	11064	306	5.1	4.7	24.0	27.32	31
42571	14266	584	7.6	6.1	28.7	33.41	31
23794	14339	449	4.5	3.5	33.8	101.33	31
26624	14680	167	7.3	8.6	25.1	52.20	31
39531	14736	239	4.8	5.0	18.1	59.82	31
24141	17502	347	7.3	6.5	21.2	29.59	31
20520	19051	309	7.8	7.8	26.7	21.46	31
22248	19362	120	6.5	9.4	23.2	69.80	31
39135	21346	320	6.8	6.1	32.6	33.80	31
41236	21455	299	6.7	6.0	35.7	30.61	31
51558	22886	496	5.2	3.8	25.5	51.60	31
40583	23040	232	5.6	6.0	20.4	44.73	31
34632	23244	295	5.7	5.1	32.6	55.17	31
40165	24090	420	6.5	5.0	36.1	32.59	31
22239	24286	177	5.0	5.8	17.3	75.56	31
29565	24409	252	5.0	5.8	17.3	35.83	31
15606	26058	182	4.7	5.6	16.9	74.30	31
35085	26197	532	4.5	3.5	20.8	53.77	31
12142	27647	209	4.7	5.3	16.9	88.57	31
38502	28746	324	5.6	5.1	22.4	37.38	31
42214	29835	287	6.2	5.8	29.5	71.76	31
25513	32371	247	6.2	6.9	22.8	26.55	31
23820	33618	123	8.5	11.5	30.2	28.87	31
31345	35961	261	11.8	13.3	41.2	12.32	31
35479	38154	485	9.0	6.4	43.6	15.77	31
20483	38596	375	9.6	7.9	23.6	20.48	31
18478	2691	357	5.2	4.4	18.5	56.08	32
25894	6386	357	3.3	2.8	9.8	185.20	32
27208	6566	373	2.2	1.8	7.1	252.65	32
44774	7491	616	8.0	5.6	27.5	53.48	32
22248	8517	284	4.4	4.0	21.2	108.00	32
26520	10005	555	4.2	3.2	16.9	108.22	32
30786	10148	387	6.4	5.2	29.1	45.18	32
20826	11177	226	6.1	7.6	21.2	23.76	32
39542	14689	364	6.4	5.5	24.4	27.04	32
15401	14817	269	6.3	6.8	22.4	18.18	32
26615	14683	151	6.2	9.0	22.8	47.44	32
28850	17874	279	4.4	4.0	22.4	93.88	32
39279	18637	657	11.9	6.0	38.5	20.60	32
18464	20378	258	5.8	6.1	22.0	72.37	32
5007	22550	112	12.6	18.0	48.7	22.46	32
11953	23066	151	5.3	7.6	18.5	67.53	32
43458	23809	434	10.4	7.7	47.9	20.69	32
29491	24427	130	6.6	9.7	24.0	36.52	32
36046	24481	263	3.8	3.6	16.1	149.38	32
15590	26044	201	5.0	6.1	17.3	78.16	32
41451	26460	527	11.8	7.2	44.8	29.34	32
43245	27520	389	4.6	3.7	16.5	63.06	32
12129	27633	115	4.9	7.0	18.1	91.77	32
38490	28732	233	5.8	5.7	22.4	47.11	32
44018	28639	273	5.6	5.3	24.0	60.35	32
37126	29605	489	4.3	3.3	27.1	102.89	32
29905	32583	220	2.9	2.8	11.4	163.38	32
40548	32747	401	6.1	4.8	26.7	38.32	32
41459	33593	314	6.2	5.9	24.4	31.49	32
36076	36445	151	6.7	9.7	24.0	30.23	32
17114	3327	375	6.8	5.6	21.6	18.46	33
23680	4747	287	8.1	8.2	30.2	27.44	33
25893	6384	351	3.3	2.8	17.3	215.65	33
27219	6564	437	6.0	4.6	35.7	56.61	33
26151	7556	291	4.8	5.0	17.3	65.29	33
26525	10026	494	4.3	3.3	25.9	80.57	33
33572	9991	323	4.7	4.4	18.1	63.15	33
32348	10283	478	10.0	7.1	49.9	31.09	33
36045	12930	233	9.7	10.7	35.7	15.46	33
24438	16714	243	6.5	7.1	24.0	34.99	33
44882	17002	179	7.4	8.7	25.9	72.65	33
35688	17636	478	8.2	6.1	49.5	31.91	33
41535	18050	362	5.7	4.9	16.9	40.30	33
39265	18658	423	5.6	4.3	31.0	48.95	33
46560	18838	295	3.7	3.3	20.4	80.55	33
6664	19189	271	5.1	5.0	21.6	46.80	33
42672	20580	444	6.2	4.5	29.5	61.13	33
39133	21328	358	4.7	4.1	14.5	43.66	33
49402	22107	198	7.3	9.0	25.5	25.60	33
43952	23074	482	3.7	2.6	18.5	100.49	33
29497	24418	152	7.4	9.7	26.3	31.08	33
36047	24481	328	3.5	3.1	18.1	126.51	33
43238	27534	310	5.2	4.6	28.7	67.28	33
24693	27856	198	5.9	7.8	20.8	51.32	33
40738	30311	354	4.2	3.6	25.1	81.21	33
17152	30616	226	5.9	6.4	21.6	128.87	33
29885	32570	233	3.4	3.3	13.4	185.46	33
24403	32804	201	5.2	6.3	18.5	78.31	33
43753	43155	593	10.1	8.2	37.7	21.98	33
17125	3297	393	4.7	3.7	19.6	51.07	34
19528	3885	346	6.9	6.2	18.9	31.79	34
17716	5235	286	7.0	7.4	24.7	20.69	34
25889	6363	361	5.5	4.7	32.6	129.76	34
12351	8374	178	4.3	5.8	14.9	77.02	34
30481	8613	372	5.8	4.8	24.4	31.82	34
30761	10119	610	7.9	6.4	28.3	83.86	34
39213	10709	371	7.1	6.0	29.8	27.21	34
36016	12957	494	5.0	4.0	35.0	90.42	34
7894	16766	302	8.5	8.1	33.8	24.67	34
43899	17039	468	4.1	3.2	33.4	72.60	34
47734	17589	396	3.9	3.0	13.0	76.87	34
12537	18167	287	5.1	5.3	18.1	77.75	34
46639	18783	285	4.4	4.0	22.0	88.73	34
15861	19404	236	6.1	6.4	23.2	68.41	34
17626	20231	306	4.8	4.7	18.5	36.16	34
28167	20290	276	6.6	6.0	32.6	49.78	34
17662	23308	562	13.1	8.3	47.9	17.12	34
40137	24044	596	6.9	5.4	24.7	102.32	34
43558	24116	174	6.0	7.1	20.4	100.66	34
36021	24491	304	4.4	4.5	15.3	54.04	34
17473	25688	263	5.2	5.3	20.0	64.04	34
19512	25971	148	5.5	7.8	20.0	42.99	34
24649	26654	299	4.9	4.6	21.6	58.68	34
27508	27335	167	6.3	8.1	22.0	67.95	34
43269	27533	523	6.8	5.5	36.1	53.28	34
26834	28203	344	5.6	4.9	26.3	29.67	34
38508	28712	222	5.3	6.3	18.9	40.69	34
6282	29997	194	6.6	7.8	22.8	19.80	34
24392	32775	185	4.7	4.8	16.9	107.06	34
23844	33594	193	11.8	12.7	43.6	23.06	34
35440	38172	228	5.1	5.0	19.6	36.51	34
17132	3312	264	5.4	5.8	19.6	46.21	35
12281	4225	87	6.4	9.7	24.7	19.28	35
17732	5253	251	13.6	15.8	47.9	14.08	35
25918	6384	303	4.4	4.1	20.0	148.65	35
12357	8319	163	6.7	8.2	23.2	35.97	35
30770	10108	289	5.4	5.0	24.0	76.26	35
39272	10736	252	4.6	4.6	18.1	33.18	35
20832	11091	591	7.8	5.8	28.7	51.61	35
1658	17575	199	6.5	8.1	23.2	21.98	35
23954	18635	296	3.7	3.5	15.3	149.03	35
45805	18708	374	4.7	3.9	30.2	67.90	35
30916	18758	291	5.5	5.0	27.1	79.01	35
48215	19319	329	6.1	5.6	20.8	19.53	35
6126	20053	285	7.9	8.0	29.5	20.96	35
17612	20243	275	5.0	5.4	17.7	47.05	35
42675	20564	313	4.7	4.4	20.0	58.89	35
48319	22644	319	11.1	10.4	40.8	17.28	35
50080	23642	533	6.3	4.9	29.1	32.04	35
40149	24081	302	7.2	6.7	34.2	58.51	35
45203	24936	298	11.4	11.0	43.6	16.30	35
25942	26909	181	4.4	5.8	15.7	60.10	35
12147	27651	250	4.1	4.3	15.7	104.18	35
43497	28266	285	7.2	7.3	27.1	67.22	35
17150	30612	235	4.0	4.0	15.3	147.95	35
29643	35744	197	6.3	8.0	21.6	20.14	35
36071	36476	198	6.3	7.9	21.6	27.88	35
35500	38171	366	9.7	8.2	28.7	17.49	35
30197	41136	193	6.7	7.2	24.4	24.47	35
18212	4987	341	3.7	3.4	9.8	65.60	36
25896	6378	348	3.1	2.7	15.3	202.93	36
23632	8259	555	7.4	5.2	28.7	39.94	36
30747	10105	297	4.1	3.9	17.3	117.71	36
23732	10946	694	10.3	6.5	30.6	24.78	36
18400	12621	200	7.3	8.4	25.9	26.43	36
30898	13834	325	4.5	4.2	16.5	60.69	36
19755	16388	248	4.8	5.2	18.1	62.23	36
30124	16429	318	4.3	4.0	20.0	76.98	36
41373	17002	349	5.1	4.4	18.5	52.74	36
23961	18627	283	2.5	2.5	10.6	261.90	36
30924	18757	412	4.3	3.4	24.0	79.36	36
48219	19375	367	6.6	5.6	14.9	36.35	36
28903	19920	276	5.6	5.2	25.9	122.18	36
49301	19894	504	4.6	3.7	27.5	56.00	36
17619	20245	391	4.5	3.5	11.0	35.63	36
42676	20575	499	5.2	3.7	24.0	69.04	36
10872	21903	244	8.1	8.9	29.5	17.86	36
48357	22665	296	3.6	3.3	15.7	79.11	36
13361	22904	124	6.9	11.1	25.5	24.41	36
50066	23651	558	5.7	4.7	24.4	42.63	36
40100	24036	551	7.4	5.2	29.1	97.49	36
41213	26612	262	5.2	5.5	18.9	34.29	36
16084	26723	230	6.8	7.8	24.4	38.12	36
27515	27324	255	5.0	4.8	21.6	54.81	36
23465	27550	315	7.6	7.3	25.9	24.13	36
17134	30586	390	7.6	6.1	45.6	32.11	36
23895	31770	234	7.5	7.1	30.2	26.21	36
30192	34319	263	5.3	5.0	23.2	42.37	36
36386	35480	580	6.0	4.8	22.0	62.30	36
36100	36517	360	7.5	6.4	27.1	26.74	36
21805	38368	126	5.7	8.8	20.8	55.51	36
26049	41749	113	6.0	8.0	22.4	41.89	36
25890	6381	394	3.3	2.7	29.5	293.35	37
20039	6945	233	4.3	5.0	15.3	65.15	37
23624	8231	334	5.1	4.5	25.9	41.39	37
24358	9538	441	4.5	3.5	34.2	77.25	37
32341	10277	324	5.3	5.1	16.5	38.78	37
39281	10695	255	6.5	7.2	24.0	31.69	37
26070	13016	473	6.0	4.5	37.7	81.19	37
30924	13832	330	4.6	4.3	16.9	51.77	37
42432	13996	388	6.1	4.8	16.9	36.71	37
15324	14776	239	6.4	7.3	22.8	17.04	37
11167	14791	181	6.3	7.9	22.4	39.06	37
18469	15254	139	7.1	10.9	25.5	34.92	37
46363	16342	243	5.9	5.5	25.1	62.51	37
30151	16449	313	6.6	6.2	27.1	58.76	37
7880	16762	127	6.1	8.2	21.6	48.84	37
48207	19348	331	3.8	3.5	16.1	130.20	37
49265	19888	365	7.7	6.5	21.2	43.49	37
17610	20228	247	5.3	5.7	19.6	49.37	37
44231	20244	584	5.2	4.3	19.6	64.80	37
12784	20568	268	6.2	6.8	22.0	35.92	37
48367	22658	486	4.6	3.5	26.7	99.73	37
11154	23203	244	3.4	3.7	12.6	140.07	37
20751	24606	229	7.5	7.9	28.3	23.22	37
27224	24726	260	5.7	5.8	22.0	58.43	37
41689	25461	416	5.1	4.0	31.4	69.04	37
19521	25967	156	6.6	9.9	24.0	38.25	37
35799	26834	274	3.6	3.3	16.9	221.32	37
25932	26875	178	6.0	7.7	20.8	49.61	37
27533	27374	335	5.9	5.3	24.0	60.51	37
30210	34312	357	6.6	5.7	22.4	51.01	37
30263	41180	332	5.6	5.3	16.1	20.19	37
25472	42308	133	9.4	11.2	33.0	26.77	37
19118	2820	226	5.0	5.6	17.7	29.63	38
16400	3921	317	4.2	3.9	15.7	72.48	38
20263	6229	237	5.3	5.6	19.6	69.74	38
25900	6366	416	3.7	2.9	22.8	148.85	38
28838	7512	428	8.0	6.2	49.9	31.30	38
26356	8087	288	4.4	3.9	22.4	71.15	38
23650	8233	386	5.1	4.1	16.5	50.95	38
32528	9743	482	3.9	3.1	30.2	151.86	38
30847	11267	237	6.5	7.0	23.6	36.66	38
30910	13813	386	5.5	4.4	26.3	58.16	38
11149	14765	207	6.6	8.2	23.2	33.38	38
42255	14734	545	7.6	6.0	34.2	41.33	38
25611	15436	580	3.6	2.6	13.4	177.48	38
47072	16888	540	5.9	4.7	27.9	63.37	38
25532	17337	271	4.6	4.5	19.2	83.53	38
11137	17728	97	5.5	8.2	20.4	57.51	38
14066	17769	165	7.3	8.9	25.9	42.51	38
10060	17787	223	4.3	4.7	15.3	78.95	38
23012	19073	179	5.7	7.4	20.0	27.78	38
48188	19361	373	3.5	2.9	15.7	105.13	38
49298	19904	365	6.0	5.0	19.6	38.36	38
17648	20251	242	7.1	7.5	26.3	32.89	38
44236	20264	575	6.5	4.5	23.6	59.20	38
48546	20923	389	5.0	3.9	14.9	53.13	38
31050	21074	126	7.2	11.2	26.7	29.06	38
38758	21798	404	6.8	5.4	37.7	35.82	38
30030	21950	247	5.7	5.6	22.8	42.45	38
44088	22343	276	7.7	7.6	31.4	30.38	38
13425	22456	177	6.8	9.0	23.2	44.79	38
50729	22472	466	3.4	2.4	17.3	67.37	38
48365	22667	515	5.3	3.9	24.4	84.50	38
11143	23204	232	5.1	5.2	19.2	68.73	38
46019	23401	495	10.2	7.1	46.7	12.92	38
20780	24615	230	6.7	7.3	24.4	60.71	38
38449	24627	276	5.0	5.6	17.7	52.03	38
35785	26811	421	3.7	2.8	19.6	120.11	38
27540	27340	240	5.4	5.9	19.6	35.11	38
32661	33461	234	5.8	6.7	20.4	25.24	38
39895	34144	157	6.6	8.9	23.2	27.82	38
30170	34326	662	9.8	5.8	29.8	92.14	38
36095	36493	163	6.2	7.2	21.2	25.76	38
19129	2827	265	3.9	3.9	15.3	106.24	39
16393	3900	328	6.5	6.1	21.6	34.68	39
24327	5413	597	12.1	8.6	42.0	24.56	39
20270	6177	491	9.8	6.0	38.5	27.44	39
25888	6374	327	2.4	2.1	13.4	211.01	39
25485	7633	328	3.8	3.4	16.5	129.93	39
23668	8210	350	5.3	4.5	39.7	56.55	39
12358	8322	189	5.8	7.3	20.0	20.79	39
19939	9380	515	6.3	4.7	30.2	95.14	39
32506	9749	336	2.5	2.4	7.9	99.14	39
30804	9912	292	5.1	5.3	18.1	34.54	39
24712	12265	475	4.5	3.4	27.9	66.70	39
40551	12535	278	5.9	5.6	24.7	55.78	39
30938	13849	533	7.5	4.8	29.1	24.58	39
16444	14172	602	9.6	7.2	33.4	24.94	39
15348	14757	119	7.3	11.0	26.7	27.66	39
42284	14719	419	10.9	8.1	44.8	13.47	39
26954	15182	246	3.8	4.1	14.1	76.41	39
25494	15398	650	7.0	3.9	22.4	128.64	39
43129	16330	255	7.5	7.5	29.8	32.19	39
10093	19456	151	6.4	8.4	21.6	67.56	39
48171	19370	343	6.4	5.9	15.7	29.55	39
47258	19630	532	4.9	4.1	24.4	87.26	39
13275	20542	217	5.7	7.0	20.0	100.43	39
48529	20928	280	5.0	4.5	25.1	58.09	39
40013	21164	489	3.8	2.8	20.0	121.06	39
20323	21921	367	5.2	4.4	46.3	116.40	39
48360	22667	432	3.1	2.3	15.7	85.58	39
32317	23842	216	5.8	7.2	20.4	17.51	39
38483	24657	256	5.5	5.8	20.4	27.91	39
30150	25436	323	4.6	4.4	15.7	72.49	39
19521	25979	151	4.2	5.9	14.5	39.93	39
16089	26696	225	7.0	7.8	25.1	53.46	39
27530	27339	220	5.0	5.9	17.7	58.51	39
23458	27537	176	8.2	9.0	29.5	25.28	39
12133	27659	191	3.8	4.6	13.4	110.19	39
39657	31271	265	5.4	5.1	24.0	40.85	39
41055	32984	300	5.7	5.7	20.4	29.20	39
29115	35327	254	4.5	5.1	15.7	63.77	39
36090	36495	109	5.5	8.9	20.8	33.58	39
28603	47091	157	4.4	6.7	16.1	48.84	39
16418	3915	282	6.7	6.3	30.2	44.33	40
25890	6374	283	2.7	2.6	11.8	249.36	40
28840	7500	298	5.6	5.4	22.8	56.92	40
25503	7634	326	3.9	3.6	13.4	119.80	40
32516	9755	407	2.3	1.8	12.6	251.46	40
30796	9924	460	5.2	4.1	40.8	101.79	40
39211	10712	255	6.4	6.6	24.4	35.90	40
25007	11110	343	4.6	4.0	21.6	51.81	40
29435	14554	366	3.1	2.6	25.1	125.56	40
11170	14764	181	4.2	5.3	14.5	126.87	40
9064	15184	302	3.6	3.4	17.3	128.75	40
25390	15385	273	4.5	4.4	18.9	34.84	40
7896	16770	265	8.9	9.7	31.8	22.74	40
47651	17319	556	11.4	8.2	46.3	15.36	40
10066	17770	333	5.6	5.0	24.7	50.82	40
47974	19283	562	7.5	5.4	29.5	53.03	40
17469	20188	163	6.9	9.3	24.0	24.96	40
37543	20242	306	6.6	5.9	33.8	44.46	40
13265	20534	266	4.5	4.5	18.5	109.10	40
31036	21068	227	7.5	8.0	27.9	34.85	40
20326	21967	296	6.6	6.8	23.2	20.54	40
10768	22014	247	10.4	11.8	37.3	17.52	40
47009	22697	361	9.7	8.2	41.2	15.65	40
48362	22677	503	5.1	4.0	31.0	43.13	40
16690	22910	406	9.3	7.0	31.8	24.09	40
36473	23390	547	5.9	4.7	26.3	73.09	40
16094	26693	219	5.8	6.3	21.2	65.60	40
22074	27243	207	6.5	6.7	24.4	34.55	40
27536	27337	236	7.0	7.8	24.7	31.03	40
10115	27949	169	4.0	5.0	14.1	140.67	40
51310	27845	276	6.7	6.9	24.7	17.14	40
38789	28114	229	9.1	10.4	32.6	19.02	40
36741	29681	203	4.8	5.4	16.5	58.92	40
24372	5419	401	6.0	4.8	38.9	69.23	41
25894	6377	306	3.2	3.1	13.0	190.19	41
28832	7497	273	4.8	4.4	23.2	60.23	41
25492	7632	327	3.2	2.8	24.0	162.35	41
32517	9744	392	3.3	2.6	9.4	106.59	41
31344	10573	343	5.3	4.8	14.9	58.05	41
39257	10709	486	9.1	6.5	48.3	25.21	41
34686	10878	477	8.3	5.5	33.4	26.10	41
33309	12097	305	6.4	6.1	25.5	41.99	41
23978	12536	350	3.0	2.6	13.7	96.55	41
11189	14741	200	7.4	9.0	25.9	51.68	41
15379	14868	291	5.2	4.9	22.0	21.92	41
28501	15630	502	5.4	4.1	29.5	65.89	41
46690	15740	267	5.9	5.8	24.0	35.69	41
37557	20226	390	3.8	3.0	15.7	90.18	41
48374	20526	392	6.0	4.8	30.2	36.60	41
23309	21857	299	4.2	3.8	22.8	90.70	41
13437	22462	183	6.7	8.6	23.2	50.60	41
47005	22710	342	4.2	3.6	22.4	90.42	41
48354	22691	467	4.2	2.9	19.2	79.58	41
16759	22865	366	4.7	4.0	28.3	83.43	41
43549	23872	482	7.6	5.3	35.3	21.67	41
16130	26740	197	7.8	9.8	27.5	18.59	41
25916	26919	335	5.3	4.8	19.2	40.60	41
44048	27683	429	5.9	4.4	28.3	44.37	41
10109	27946	223	4.4	5.3	15.7	119.67	41
51315	27878	408	4.7	3.8	37.7	71.46	41
36766	29728	383	6.2	5.1	26.7	47.22	41
19615	5360	307	3.5	3.4	12.2	75.91	42
24367	5422	309	3.6	3.5	12.6	89.00	42
19256	6216	287	5.5	5.4	22.4	41.00	42
25884	6379	320	3.1	2.8	13.0	227.42	42
28857	7492	299	5.4	5.2	21.2	53.82	42
25489	7631	306	3.9	3.7	16.5	140.11	42
19000	10724	231	5.4	5.2	21.2	75.93	42
39213	10716	269	5.2	5.3	19.6	33.03	42
24747	11368	321	7.5	7.3	23.6	23.46	42
41129	13411	588	4.0	3.2	15.3	101.77	42
11177	14724	160	4.2	5.6	14.9	71.67	42
15327	14803	215	4.8	6.1	17.3	23.36	42
7860	16788	137	6.3	8.5	22.0	35.64	42
22562	17594	295	5.4	4.9	27.9	54.88	42
29100	18156	378	3.9	3.1	7.5	57.33	42
16338	19672	214	5.0	5.3	17.7	75.19	42
37573	20238	363	4.1	3.4	24.0	77.06	42
48405	20550	376	4.3	3.6	11.0	55.70	42
51111	21933	192	7.2	8.0	25.5	35.81	42
44100	22340	474	6.5	4.9	42.8	42.11	42
47007	22679	410	3.8	3.0	29.5	93.37	42
48367	22673	484	4.8	3.8	34.6	88.44	42
16767	22829	265	7.9	8.8	28.3	21.46	42
25093	22901	331	5.3	4.7	26.7	84.15	42
7784	23213	191	5.3	6.3	18.1	47.93	42
19865	23421	220	7.0	7.9	24.7	42.58	42
32921	25658	196	6.9	7.0	23.2	52.52	42
16848	25765	296	3.8	3.4	20.0	162.68	42
15218	26903	123	4.8	6.7	17.3	106.24	42
12136	27642	156	5.8	6.7	20.0	100.16	42
44058	27706	240	6.5	6.3	25.9	54.93	42
51315	27893	244	4.4	4.7	16.1	28.83	42
5296	29286	633	9.0	6.8	30.2	34.46	42
40584	31537	195	9.5	9.6	34.2	24.40	42
18710	32655	130	5.7	7.8	19.6	46.22	42
28281	35086	174	5.3	5.5	18.9	48.66	42
27097	38397	209	8.6	8.6	31.8	21.09	42
17625	5346	222	9.0	10.5	32.2	19.59	43
19644	5352	337	3.9	3.7	11.0	66.46	43
24371	5433	258	4.2	4.3	15.7	92.65	43
25893	6378	315	3.1	2.8	15.3	191.27	43
28836	7482	349	4.5	3.9	18.1	55.73	43
19029	10726	367	5.1	4.3	38.9	70.78	43
39206	10727	527	7.2	5.6	35.7	40.02	43
15974	11281	343	6.1	5.6	17.7	17.26	43
30316	12617	494	4.2	3.3	25.5	85.69	43
11173	14754	168	4.6	5.7	16.1	77.35	43
15387	14830	214	10.7	11.6	39.3	22.69	43
22551	16052	379	6.7	5.5	28.7	63.97	43
27314	16440	513	7.0	5.3	36.9	29.35	43
22892	17088	215	5.6	6.0	20.4	64.55	43
23863	18913	291	3.7	3.4	18.1	229.92	43
19422	19811	225	5.1	5.6	18.1	92.36	43
51101	21886	283	3.8	3.7	16.1	89.13	43
37775	22613	227	5.0	5.0	18.9	79.10	43
47005	22703	360	3.2	2.8	6.7	75.97	43
42853	23552	283	4.5	4.3	19.6	66.73	43
23012	24023	298	4.2	4.3	15.3	96.15	43
19460	24933	522	4.0	3.3	21.6	175.43	43
22332	25037	313	3.7	3.4	16.5	216.04	43
32924	25687	294	4.2	4.2	15.7	112.95	43
19611	26387	96	4.2	6.4	15.7	175.41	43
10631	26759	175	5.2	7.3	18.5	61.23	43
13194	26774	143	5.4	7.2	19.2	72.01	43
15201	26893	113	5.4	7.2	20.0	146.90	43
12119	27658	114	6.2	8.5	22.4	118.23	43
10119	27961	196	4.0	4.5	14.1	145.84	43
40492	31584	250	7.2	7.3	27.1	19.11	43
17251	31739	289	5.1	5.4	17.3	32.43	43
32629	33483	258	6.2	6.8	22.8	26.57	43
36056	36467	361	7.2	6.2	18.1	26.14	43
20921	1479	184	8.1	8.8	27.5	29.95	44
16875	2207	297	6.7	6.3	31.0	20.13	44
15300	3867	181	4.6	4.9	16.1	87.88	44
19615	5374	212	5.8	6.6	20.4	69.10	44
24365	5417	336	3.4	3.1	9.4	72.61	44
25887	6374	291	3.3	3.1	16.5	246.85	44
28871	7479	303	6.7	6.4	26.3	47.45	44
27708	7834	474	11.2	7.4	43.2	18.00	44
19018	10724	353	3.4	3.0	11.4	91.92	44
39265	10686	412	8.7	6.8	47.1	29.13	44
22448	10922	419	5.7	4.2	21.2	32.91	44
18418	12651	196	8.3	9.5	29.1	31.05	44
29043	13020	312	6.0	5.7	24.4	26.22	44
41150	13408	266	5.7	5.3	25.9	41.68	44
43022	15575	317	5.6	5.1	25.1	50.65	44
18088	17574	353	6.2	5.3	41.2	58.74	44
23898	18908	336	4.2	3.8	15.3	76.78	44
19373	19743	200	4.0	4.6	14.1	99.53	44
39407	20608	405	4.7	3.7	25.5	90.10	44
51103	21907	340	2.4	2.1	11.0	141.17	44
45169	22374	372	3.9	3.2	12.6	72.55	44
47026	22701	258	4.9	5.0	18.9	81.41	44
42863	23533	223	4.4	4.7	15.7	62.94	44
34483	23879	309	6.4	6.2	23.6	26.11	44
22343	25019	277	4.1	3.9	17.7	119.58	44
32908	25709	263	4.5	4.5	17.7	110.98	44
21809	26061	273	4.8	4.6	20.4	115.52	44
43357	27027	304	9.7	8.9	46.7	17.57	44
12138	27662	225	4.2	4.6	15.3	80.66	44
10106	27948	181	3.7	4.7	13.4	125.35	44
21462	28373	233	5.0	5.4	18.1	79.98	44
36728	29726	285	5.7	5.2	27.5	51.58	44
40493	31546	550	8.0	5.6	31.4	40.15	44
42221	31929	380	9.2	7.5	38.9	20.30	44
40684	33220	287	6.4	5.8	31.8	42.20	44
19851	3871	379	7.3	6.0	43.6	23.86	45
24406	5438	317	7.0	6.7	24.0	39.19	45
25890	6375	302	3.5	3.2	16.9	276.01	45
6795	7228	234	7.4	7.4	28.7	24.11	45
27750	7860	262	3.8	3.4	16.9	145.58	45
39236	10734	513	7.2	5.3	35.7	36.62	45
30310	12625	210	4.1	4.6	14.5	78.40	45
36757	13257	298	7.6	7.4	30.6	30.84	45
19874	14203	213	5.9	6.9	21.2	26.35	45
38342	14506	301	6.0	5.9	23.6	29.15	45
11114	14751	169	5.6	7.8	20.0	40.99	45
23635	17669	269	4.5	4.7	17.3	84.22	45
24498	18732	321	4.2	4.0	14.9	90.72	45
21808	19401	193	4.3	5.1	14.9	71.71	45
18592	19637	230	5.3	6.0	18.9	56.56	45
25992	20920	254	7.1	7.4	27.1	16.98	45
42551	20943	294	4.9	5.1	16.9	46.64	45
51067	21886	353	2.8	2.4	16.5	135.37	45
45166	22350	340	5.1	4.5	20.4	38.28	45
13467	22424	198	8.2	9.0	29.5	47.52	45
37774	22614	324	3.8	3.6	13.4	58.01	45
46997	22697	348	4.0	3.6	11.8	81.81	45
7792	23252	144	3.9	5.7	14.1	44.71	45
42842	23525	353	5.3	4.6	27.1	67.16	45
34527	23847	305	6.9	6.4	31.0	30.65	45
16153	24835	298	4.4	4.2	17.7	81.14	45
10609	26726	94	4.3	6.6	16.1	81.08	45
32082	26776	147	7.1	10.1	25.1	24.25	45
12124	27657	129	5.3	7.1	18.9	105.86	45
10091	27931	163	5.0	6.3	17.7	93.75	45
36747	29751	622	7.0	5.2	23.2	78.84	45
40428	30039	234	4.5	4.7	16.9	68.18	45
27496	30716	181	6.8	8.1	24.0	20.15	45
46021	33927	566	6.7	4.4	25.1	42.04	45
36068	36462	360	7.6	6.6	16.1	18.86	45
28496	39801	190	6.7	8.5	23.2	25.20	45
16907	1165	282	7.4	7.1	31.0	16.16	46
20944	1511	572	7.3	5.7	27.9	34.55	46
19874	3852	470	5.9	4.4	35.3	60.11	46
19653	5378	255	5.5	5.8	20.4	61.60	46
23112	5690	222	4.8	4.8	18.5	87.59	46
17448	5719	220	6.1	6.1	22.4	36.55	46
25894	6385	263	3.0	3.0	12.2	193.17	46
19890	7595	449	8.3	6.0	38.9	15.27	46
21202	9778	390	5.3	4.3	41.2	66.40	46
39211	10731	265	4.9	4.9	19.2	27.25	46
30309	12612	339	4.0	3.5	26.7	73.55	46
36732	13264	389	8.5	6.7	25.9	24.70	46
38360	14424	335	6.6	6.2	18.9	24.15	46
14554	15134	332	11.9	10.9	38.9	14.88	46
26082	15249	354	3.5	3.0	24.7	158.22	46
51691	15673	412	6.3	4.7	20.8	23.89	46
36986	15950	186	7.5	8.2	27.1	41.01	46
43446	16212	380	3.4	2.8	14.1	89.04	46
48860	18854	586	8.7	6.2	31.0	44.57	46
12380	18842	207	3.9	4.1	14.1	108.83	46
47367	19034	392	5.2	4.2	48.7	49.07	46
45845	19590	403	6.0	4.6	23.2	41.12	46
43243	20185	346	7.7	6.8	24.7	22.87	46
42534	20938	397	4.6	3.5	14.9	39.27	46
20513	21177	277	6.7	6.9	24.7	35.80	46
51093	21902	342	3.4	3.0	19.2	138.05	46
29418	22146	269	5.5	5.6	20.8	74.62	46
45163	22352	317	4.4	3.9	28.7	73.47	46
37760	22618	271	4.4	4.6	16.1	70.54	46
15416	22757	377	4.8	4.0	16.9	64.28	46
7819	23199	80	5.2	8.9	19.6	58.96	46
42862	23524	276	5.0	4.8	20.4	55.68	46
37033	25499	320	5.5	5.4	17.3	27.60	46
32936	25693	285	4.9	4.7	20.8	102.54	46
42321	26631	586	6.9	5.0	25.1	81.50	46
10609	26717	123	3.7	6.0	13.7	79.02	46
15227	26881	145	4.5	6.1	15.7	110.08	46
10116	27932	242	6.1	6.3	23.6	114.41	46
21462	28400	151	5.7	7.3	20.0	88.96	46
38220	29469	597	7.8	5.6	27.1	42.57	46
39012	31891	285	3.8	3.6	16.5	78.30	46
27763	32962	162	5.6	8.2	20.0	37.66	46
44741	35176	335	7.4	6.5	45.6	21.29	46
25966	35718	609	7.2	5.8	24.4	51.07	46
36084	36504	313	7.7	7.2	31.8	19.88	46
16273	41857	218	8.0	9.0	28.3	17.52	46
19903	3882	518	4.7	3.8	25.9	132.02	47
22244	4892	483	3.6	2.8	24.4	69.19	47
28827	7469	334	5.5	5.2	16.5	40.23	47
21237	7942	199	4.7	5.2	16.9	39.68	47
25190	8167	338	4.7	4.1	26.3	46.95	47
35367	10383	371	5.9	4.9	15.3	33.12	47
39269	10738	362	10.9	9.3	44.0	20.97	47
16034	11361	218	6.3	7.8	22.4	25.59	47
38577	11484	298	4.1	4.2	14.1	44.43	47
30618	12608	295	5.2	4.9	22.8	68.54	47
14492	15166	162	6.9	8.5	24.4	36.85	47
43429	16206	400	4.1	3.3	43.2	83.96	47
6903	18978	364	8.6	7.3	49.9	19.21	47
46609	19624	318	6.8	6.3	26.7	18.13	47
51091	21906	280	3.2	3.1	13.4	162.35	47
10672	22090	152	4.5	6.3	16.1	79.71	47
44453	22100	386	3.9	3.2	19.6	103.57	47
40183	23156	276	6.2	6.3	24.0	35.03	47
41521	23258	354	8.7	7.5	42.8	14.41	47
42848	23534	321	4.1	4.1	12.6	49.78	47
32909	25687	303	3.8	3.7	15.7	109.91	47
10604	26740	175	5.0	6.6	17.3	81.72	47
15213	26872	220	5.0	5.7	18.1	99.88	47
12163	27646	151	8.2	11.8	29.5	33.92	47
10136	27944	214	4.3	5.0	15.3	129.03	47
41405	30621	493	7.0	4.8	31.4	49.35	47
42171	31974	226	7.5	8.4	27.1	36.60	47
27753	32941	304	6.3	6.0	25.5	42.28	47
28792	38503	168	4.5	5.5	15.7	76.20	47
28482	39813	170	4.6	5.8	16.1	68.36	47
19862	3851	585	6.0	4.5	22.0	64.63	48
22231	4876	357	3.7	3.1	16.9	108.87	48
17467	5105	237	6.1	6.3	23.2	38.74	48
19910	7589	352	8.4	7.4	25.5	18.09	48
28829	7463	276	4.9	4.9	18.5	53.21	48
21181	9809	352	4.3	3.8	12.6	51.21	48
35340	10388	323	6.0	5.3	32.2	54.68	48
16022	11258	389	6.7	5.4	26.7	15.25	48
38331	14452	318	5.7	5.0	36.1	59.71	48
51686	15666	566	6.0	3.7	21.6	45.75	48
25676	15916	246	7.1	7.7	25.9	30.66	48
37003	15976	261	6.2	6.2	24.4	41.56	48
23819	17190	191	5.8	7.5	20.0	39.19	48
41550	17180	277	5.7	5.8	22.4	35.56	48
31694	18094	198	6.0	7.1	20.4	31.36	48
27760	18236	250	4.5	4.5	17.7	137.72	48
51079	21911	319	3.7	3.5	13.7	114.24	48
29407	22139	478	6.7	5.0	40.5	41.04	48
37001	25508	331	5.0	4.7	15.3	60.82	48
33321	26557	283	4.2	4.4	14.9	70.61	48
10621	26718	106	5.4	8.0	20.0	65.60	48
15205	26886	108	4.1	5.2	13.7	144.29	48
10103	27930	225	4.1	4.8	14.5	104.25	48
46870	28443	577	9.2	6.8	34.6	19.69	48
43164	29153	221	4.4	5.1	15.3	47.35	48
42611	29956	228	7.9	8.9	28.7	17.89	48
24652	35643	298	6.3	6.3	23.6	34.60	48
31818	37133	427	10.5	7.5	36.5	17.08	48
19937	3903	306	3.4	3.1	16.1	102.92	49
22954	8587	452	3.3	2.5	22.0	138.50	49
35382	10375	254	5.2	4.9	21.6	63.36	49
39226	10722	508	7.5	5.1	31.8	24.03	49
5731	13247	177	6.3	8.3	22.0	49.24	49
40718	14651	373	6.3	5.3	36.9	39.79	49
30318	15276	361	6.3	5.4	15.3	17.12	49
47016	18100	270	6.5	6.0	31.0	33.80	49
22078	18522	320	5.4	4.9	24.0	63.16	49
45318	19781	514	4.0	2.8	17.3	60.55	49
36572	20284	621	4.1	2.5	13.4	203.89	49
25792	20377	300	5.6	5.4	21.2	74.60	49
40368	21069	412	8.0	5.9	25.5	21.28	49
51087	21903	331	3.2	2.9	15.3	68.77	49
45372	22090	294	10.0	10.2	35.7	14.41	49
7860	22159	134	7.1	8.4	24.7	40.97	49
15401	22722	287	7.1	6.5	36.5	98.12	49
48124	22968	479	5.9	4.5	38.9	56.67	49
7975	23923	141	7.0	8.8	24.4	26.03	49
37027	25507	308	4.8	4.7	17.3	59.47	49
19521	25951	192	7.3	9.5	25.9	31.42	49
10615	26716	133	6.2	8.7	22.0	67.42	49
15211	26887	212	4.9	5.3	18.1	116.37	49
37758	27373	283	4.7	4.6	18.5	91.25	49
10118	27936	169	5.2	6.6	18.1	131.77	49
21476	28406	149	4.2	5.4	14.1	81.22	49
42592	29910	187	9.3	9.6	33.8	23.72	49
43358	31960	244	7.3	8.1	26.7	18.57	49
24246	33050	179	8.7	9.2	31.4	19.67	49
28465	39839	83	4.9	7.3	17.7	90.69	49
19936	3896	328	4.2	3.9	16.1	89.10	50
28850	7452	246	6.0	6.2	22.4	49.63	50
19918	7593	324	7.1	6.9	21.2	20.87	50
29917	9232	379	5.1	4.1	16.5	73.10	50
35496	10355	336	4.7	4.1	31.0	106.39	50
40732	14685	354	4.4	3.8	19.6	85.11	50
30271	15255	261	6.4	6.7	24.4	32.37	50
42259	15772	280	5.1	5.2	19.2	48.50	50
51710	15724	563	6.1	4.7	24.4	46.77	50
34958	16946	573	12.0	6.8	41.6	30.90	50
41569	17189	247	7.2	8.4	24.7	32.78	50
47046	18108	335	6.2	5.6	22.0	47.97	50
29273	18946	254	5.3	5.3	20.8	96.59	50
41134	20395	332	4.9	4.4	20.0	42.11	50
18258	21633	418	6.6	4.8	23.6	30.17	50
51105	21884	456	5.0	3.8	34.6	70.52	50
42281	22128	258	6.9	6.7	28.7	21.52	50
13462	22422	244	5.9	6.9	20.8	34.28	50
51555	22873	560	5.3	3.8	20.4	88.77	50
14055	24103	367	11.6	9.7	35.7	14.15	50
37030	25504	373	4.2	3.4	8.6	57.10	50
19514	25958	121	7.1	11.6	26.7	44.37	50
43895	27247	353	5.5	4.8	19.6	33.39	50
37748	27364	240	4.4	4.3	17.3	123.96	50
21463	28382	111	4.6	6.3	16.9	101.43	50
26881	28653	172	6.5	8.2	22.0	53.89	50
34592	30141	620	5.0	4.0	17.3	69.89	50
41359	30615	196	5.7	6.0	20.8	66.32	50
42414	32667	112	8.6	9.7	26.3	33.47	50
28719	38483	267	4.0	3.9	16.5	93.26	50
16624	2502	540	7.3	5.2	31.4	50.49	51
17388	4292	286	5.5	4.9	29.8	80.79	51
20116	4490	346	8.0	7.2	23.6	68.95	51
31783	9020	547	8.8	6.2	35.7	47.82	51
29901	9231	415	4.7	3.5	18.9	75.26	51
39281	10710	321	6.2	6.0	19.6	29.86	51
16056	11297	317	5.5	5.3	19.6	26.48	51
27452	12202	203	7.5	7.7	27.1	23.33	51
28117	13238	525	4.6	3.5	21.6	126.45	51
41061	15230	508	4.5	3.2	20.8	92.23	51
51685	15689	343	5.0	4.3	49.5	43.75	51
23843	16445	319	3.9	3.9	12.2	50.10	51
34955	16933	339	4.0	3.5	22.8	86.40	51
39418	16957	342	4.7	4.2	16.5	61.34	51
39961	17616	399	8.2	6.2	23.2	18.07	51
47033	18116	372	5.7	4.7	33.8	42.54	51
29270	18934	293	3.8	3.9	14.1	78.29	51
44388	19044	216	7.9	8.5	29.1	27.20	51
18247	20219	229	4.4	5.0	15.7	67.73	51
47508	21495	595	8.0	5.7	28.7	44.46	51
51067	21885	247	3.6	3.5	14.5	86.37	51
13431	22467	152	5.8	7.0	20.8	54.88	51
15368	22697	308	4.6	4.3	19.6	80.19	51
39946	22740	405	3.5	2.8	26.3	88.92	51
48142	22963	304	5.5	5.1	24.4	53.08	51
24110	23585	163	7.1	9.4	25.5	41.19	51
40808	24279	211	6.5	7.1	22.4	44.00	51
44654	24562	379	7.5	6.1	27.5	35.59	51
10591	26714	184	5.8	7.0	19.6	61.79	51
43921	27265	287	5.6	5.9	19.2	41.22	51
37738	27375	310	4.1	3.7	20.8	130.18	51
21478	28383	159	4.1	5.3	14.1	88.86	51
42530	29167	274	4.5	4.7	16.9	88.44	51
41392	30603	320	5.6	5.0	31.8	56.55	51
36050	36499	217	8.1	9.5	28.7	26.19	51
17798	3276	629	7.2	5.5	24.7	26.72	52
17379	4302	306	5.6	5.7	18.9	29.63	52
24169	7391	510	4.3	3.3	22.0	129.93	52
28113	13250	388	3.0	2.4	12.6	126.08	52
32146	13472	351	5.0	4.3	21.2	69.19	52
41100	15229	527	4.9	3.9	24.0	84.29	52
21108	15637	488	3.9	2.8	18.9	100.33	52
51678	15688	453	4.7	3.4	21.2	37.72	52
23838	16416	286	4.3	4.0	20.0	122.41	52
39409	16953	339	4.3	3.8	22.0	79.56	52
47062	18123	314	6.5	6.3	23.2	33.84	52
21675	18215	286	5.9	5.9	22.8	30.85	52
17736	19174	500	5.7	4.0	25.5	55.72	52
46589	19654	235	7.4	8.4	26.3	21.85	52
18241	20242	244	4.8	5.5	17.3	116.40	52
44464	21532	130	9.7	15.6	36.1	19.03	52
7033	21703	151	8.6	9.8	30.2	26.92	52
51088	21871	286	5.1	4.8	22.8	41.63	52
49978	22047	375	5.1	4.3	31.0	20.10	52
8155	22496	249	6.6	7.0	24.4	32.10	52
15385	22701	319	5.5	4.9	31.0	102.51	52
40843	24264	237	5.3	5.8	18.5	32.28	52
1664	25018	222	7.1	7.9	25.9	26.37	52
32657	25561	247	4.9	5.2	18.1	58.38	52
18073	26166	119	5.1	7.3	18.5	63.06	52
44176	26113	313	6.7	6.4	24.7	33.28	52
20464	26340	357	5.9	5.2	14.5	39.29	52
43939	27282	360	6.2	5.3	25.5	43.47	52
42526	29180	302	4.0	3.8	16.5	156.17	52
41376	30624	165	5.4	6.5	18.1	53.16	52
19727	32444	246	6.2	6.5	23.2	37.78	52
18779	4306	441	5.3	4.2	47.5	38.30	53
20171	4488	357	4.8	4.1	38.9	64.19	53
22763	4492	242	6.6	7.1	24.0	18.21	53
27738	6836	350	7.8	7.0	18.5	27.42	53
46399	7207	353	2.4	2.1	9.0	104.05	53
28854	7481	251	4.3	4.8	15.3	61.16	53
21399	7916	324	7.9	7.5	26.7	20.04	53
47454	7952	454	5.3	4.0	36.9	51.42	53
39234	10742	320	6.6	6.3	22.0	24.62	53
24186	10973	547	4.4	3.1	17.3	86.11	53
28119	13252	264	4.5	4.2	20.0	99.64	53
43849	14634	490	6.4	4.9	38.1	48.55	53
39150	14704	528	7.5	5.7	36.1	42.09	53
11250	14942	260	4.7	4.8	18.1	69.84	53
21099	15634	438	3.7	3.0	46.7	147.50	53
51693	15703	430	4.9	3.8	33.8	35.67	53
23824	16403	495	5.9	4.7	47.1	129.80	53
19224	21413	273	5.1	4.7	24.0	71.97	53
46115	22164	263	4.3	4.5	16.5	61.66	53
13446	22442	147	8.9	12.7	31.8	44.06	53
8144	22538	165	4.7	6.2	16.5	65.42	53
15351	22683	277	5.4	5.7	20.4	78.50	53
42648	23134	278	5.1	4.6	26.3	61.95	53
11021	23649	170	7.3	10.2	25.9	19.05	53
21159	24959	244	3.7	4.1	13.4	107.05	53
44230	26096	255	8.3	8.2	33.8	28.17	53
26030	26522	251	8.2	7.8	35.0	20.68	53
42504	29162	354	6.1	5.3	20.8	66.99	53
43757	29448	509	6.6	4.9	33.8	70.27	53
22000	42665	248	9.9	10.8	35.7	17.48	53
17014	1459	445	5.6	4.2	31.8	46.01	54
18140	3233	252	4.4	4.2	18.5	83.65	54
19933	3890	295	8.9	8.9	33.0	21.49	54
17830	5783	371	5.5	4.5	14.5	29.43	54
28887	7480	331	5.3	4.8	19.6	53.96	54
21391	7904	322	4.6	4.3	16.9	72.89	54
21824	9312	401	4.2	3.2	13.7	96.28	54
25557	9872	285	6.9	6.8	26.7	39.79	54
39208	10708	322	7.2	6.9	22.8	19.54	54
26319	12577	357	4.6	4.0	22.4	60.50	54
24827	12921	271	3.7	3.7	14.1	87.27	54
43834	14619	541	6.8	5.5	32.2	52.55	54
28758	14749	330	3.4	3.1	12.6	71.10	54
11235	14934	200	5.8	7.3	20.4	58.11	54
21091	15649	353	3.1	2.7	12.6	124.37	54
12017	16579	273	5.1	5.5	18.1	35.58	54
33849	21143	256	6.0	6.3	22.0	49.76	54
38770	21807	295	4.7	4.2	25.9	54.16	54
8146	22513	155	5.6	8.1	20.0	52.44	54
15367	22698	245	5.1	5.8	17.7	87.23	54
37232	24241	506	8.5	6.4	47.5	63.53	54
40828	24250	226	4.1	4.9	14.5	41.82	54
20897	25197	206	3.8	4.4	13.4	173.77	54
19530	25975	156	6.6	9.2	23.2	31.03	54
25965	26462	101	6.2	9.8	23.6	52.23	54
43923	27263	247	6.2	6.4	23.2	34.30	54
37753	27384	243	3.2	3.5	11.4	127.40	54
46874	28480	279	7.9	8.4	29.1	15.67	54
11618	41349	213	6.5	7.3	23.2	31.79	54
43840	43166	279	7.7	7.9	28.7	36.83	54
41220	45358	137	7.7	12.0	28.3	23.20	54
17020	1439	269	4.9	5.1	18.1	61.35	55
18149	3234	314	3.5	3.2	15.7	89.07	55
19943	3897	310	4.9	4.4	24.4	68.37	55
17741	4638	324	4.9	4.6	17.3	61.15	55
22991	7269	324	3.9	3.6	15.3	83.50	55
21845	9305	378	5.2	4.3	31.0	68.23	55
25619	9882	246	6.9	7.8	24.4	34.67	55
46170	14052	424	4.5	3.5	31.0	70.34	55
43829	14633	220	7.9	8.3	29.1	20.25	55
33854	18574	351	3.3	2.8	15.3	242.14	55
12443	20245	218	6.9	7.2	25.1	37.58	55
6635	20382	93	8.4	10.2	29.8	29.05	55
32246	21226	467	4.6	3.2	20.8	99.60	55
18391	22218	309	3.9	3.4	25.1	103.71	55
13445	22493	145	6.9	9.8	25.1	46.19	55
29712	22375	320	6.0	5.7	20.0	32.13	55
8186	22532	111	4.9	7.7	18.1	56.41	55
37228	24228	245	5.0	5.2	18.5	43.09	55
40807	24282	299	4.7	4.6	18.1	38.82	55
20867	25233	293	4.2	3.8	21.6	231.41	55
40007	26826	626	9.9	7.1	33.8	19.12	55
37765	27396	273	4.0	3.7	18.1	120.48	55
43996	28638	331	5.0	4.5	21.6	46.45	55
43701	29442	564	4.7	3.3	17.7	75.73	55
23411	30861	281	6.4	6.7	22.8	27.13	55
31764	32380	330	8.4	8.1	23.6	19.73	55
39384	37642	268	5.3	5.3	20.8	48.40	55
34281	38929	229	5.4	5.8	20.0	36.77	55
41248	45376	463	6.5	4.7	33.0	24.54	55
18167	3235	258	6.4	5.9	29.1	35.51	56
19939	3894	264	3.9	4.3	14.1	77.12	56
13528	4682	242	6.7	7.9	24.0	31.09	56
17712	4656	196	6.2	7.2	22.0	27.56	56
22999	7260	474	5.2	3.8	28.7	76.32	56
28829	7530	222	5.8	6.6	20.4	57.66	56
37470	8871	224	8.1	7.8	31.8	22.97	56
25544	9852	263	5.2	5.4	19.6	44.79	56
39243	10713	218	7.2	8.2	25.9	29.01	56
24135	10937	188	7.8	9.3	27.1	131.03	56
36507	11142	536	6.2	3.9	23.2	29.33	56
32335	11579	314	3.8	3.5	15.3	96.20	56
46160	14046	433	4.7	3.7	34.2	92.63	56
33872	18596	368	4.4	3.7	26.7	93.86	56
36971	18656	246	5.7	5.6	22.8	76.01	56
35035	20414	353	4.9	4.4	10.2	31.20	56
10006	20616	279	7.4	7.5	29.1	28.13	56
18355	22240	601	6.6	4.7	22.8	38.80	56
49137	22245	368	6.9	5.8	25.1	28.11	56
23976	22441	369	8.2	6.8	16.5	17.93	56
15356	22687	158	5.4	7.3	18.9	104.45	56
28530	23331	273	3.3	2.9	16.5	249.54	56
26028	26481	261	6.4	6.8	23.6	23.12	56
13139	26746	156	5.0	6.8	17.7	39.64	56
37751	27385	304	4.5	4.1	21.2	110.48	56
36605	28130	211	6.0	6.7	21.2	35.36	56
44056	28681	216	7.1	7.9	25.5	48.37	56
32580	29168	528	5.4	4.1	25.1	76.91	56
28770	29370	313	6.0	5.6	25.1	35.85	56
24441	29504	165	7.6	10.1	26.3	28.24	56
43837	29463	222	7.3	8.2	26.3	37.02	56
17864	35892	137	8.2	13.3	31.0	15.11	56
39394	37665	290	4.3	4.6	14.9	37.85	56
34265	38944	300	8.3	8.5	27.9	26.30	56
41208	45352	581	9.2	6.6	33.8	15.30	56
19927	3878	301	4.0	3.9	16.1	77.27	57
24758	6325	275	6.3	6.7	22.8	21.33	57
19906	7923	323	4.7	4.4	19.2	78.79	57
28213	10098	315	3.8	3.6	14.9	50.92	57
22060	10285	353	4.5	3.9	20.8	93.26	57
39251	10725	361	7.9	6.7	34.6	23.08	57
24155	10965	279	4.2	3.8	20.4	124.67	57
27961	13295	378	3.3	2.7	10.2	101.07	57
8252	14064	145	4.8	6.6	16.9	75.33	57
27260	14210	536	6.7	5.3	32.2	33.59	57
42294	15797	251	5.2	5.5	19.6	40.58	57
33854	18573	334	4.0	3.7	13.0	72.72	57
16675	20061	192	5.8	7.1	20.4	35.26	57
37034	20724	569	7.6	5.8	29.8	72.37	57
33431	21238	474	4.9	3.6	27.1	53.10	57
9830	22002	194	7.3	8.9	25.5	47.16	57
15375	22698	245	3.8	3.8	14.5	93.98	57
48362	22639	361	4.9	4.2	26.3	70.94	57
7752	22961	260	5.6	5.7	21.6	51.86	57
43748	24231	531	6.1	4.2	24.7	63.86	57
21254	25692	248	3.2	3.4	11.8	138.40	57
33604	26547	236	5.0	5.5	17.7	63.77	57
44029	28654	357	5.0	4.2	26.3	46.63	57
32598	29157	489	4.6	3.7	33.0	91.90	57
27348	31005	379	7.9	6.4	30.2	21.23	57
34262	38887	244	7.7	7.6	29.8	31.16	57
19947	3925	409	4.2	3.4	43.6	59.13	58
25315	6007	283	5.3	5.7	18.9	36.85	58
22842	5973	309	5.2	5.2	18.1	58.18	58
28860	7484	236	6.3	6.9	22.8	54.83	58
18252	8301	550	7.9	5.5	31.0	22.05	58
24150	10956	287	4.1	3.8	19.2	116.57	58
27968	13288	423	3.3	2.7	29.8	116.81	58
8276	14035	272	5.2	5.1	21.2	66.37	58
4786	14651	258	7.3	7.8	26.7	16.44	58
45102	15334	586	7.1	5.1	25.1	44.69	58
14138	16590	284	9.0	9.4	31.8	15.17	58
33551	16976	297	6.4	6.1	27.1	44.98	58
33871	18566	285	3.5	3.6	13.4	70.01	58
47323	19106	524	4.7	3.4	21.2	92.50	58
35019	20444	301	4.3	4.4	14.5	75.81	58
39637	21272	331	5.5	5.2	17.7	29.94	58
21685	22054	305	5.2	4.7	27.1	56.25	58
46122	22126	298	5.2	5.1	19.2	48.16	58
15408	22702	248	4.5	4.5	17.7	119.72	58
48378	22668	368	5.6	4.7	24.4	50.54	58
32626	23664	266	11.3	11.0	44.8	13.79	58
16965	24738	174	8.0	10.5	26.7	25.77	58
42634	25739	569	10.7	7.2	39.3	21.94	58
19556	25928	244	6.9	8.1	24.7	34.07	58
43936	27267	316	4.5	4.3	15.7	53.52	58
36541	28179	233	8.4	8.6	31.8	26.77	58
21456	28375	202	4.6	5.1	16.5	75.55	58
32646	29164	269	3.4	3.3	14.5	167.71	58
34255	38925	230	7.1	8.2	25.1	26.47	58
16505	40595	206	10.2	10.6	36.9	27.50	58
25135	40724	195	3.4	4.0	11.8	76.82	58
41198	44701	237	6.2	7.4	21.6	24.58	58
37540	45276	196	7.8	9.5	27.5	34.30	58
16704	3166	318	5.4	5.2	18.5	34.87	59
22821	6008	214	5.2	5.4	19.2	76.81	59
28855	7466	298	3.9	4.0	13.7	53.05	59
37487	8847	327	6.8	6.3	25.9	20.88	59
36240	9650	310	8.4	8.3	28.3	14.77	59
39220	10733	353	6.0	5.3	17.3	26.24	59
24162	10979	350	3.3	2.8	18.5	116.43	59
24570	11832	340	9.9	9.2	25.9	14.80	59
38718	12491	390	6.2	4.9	21.2	25.43	59
27968	13294	555	5.9	4.4	24.0	79.19	59
28939	13403	268	4.8	4.9	18.1	65.19	59
4822	14672	189	4.1	5.5	14.1	31.23	59
23937	15382	324	5.1	4.7	21.2	88.07	59
47328	19100	377	3.6	3.0	14.1	86.12	59
21669	22013	204	5.9	6.7	20.8	60.35	59
46124	22121	287	4.8	5.0	16.9	55.41	59
34123	22284	195	6.6	8.2	22.8	35.91	59
15354	22698	313	5.2	4.9	21.2	90.42	59
48358	22661	376	4.0	3.3	8.6	49.05	59
8655	23626	142	6.1	8.7	22.0	59.36	59
42907	27049	325	7.5	7.0	26.3	47.63	59
21471	28358	184	7.2	8.3	25.5	52.62	59
44051	28644	306	5.3	4.9	23.2	51.28	59
37855	29985	339	5.6	5.0	18.9	52.57	59
41138	32100	228	7.5	7.9	26.7	27.45	59
27733	33131	222	9.9	12.0	35.0	12.91	59
24046	37970	636	9.1	5.9	29.5	32.82	59
34280	38928	180	5.3	6.3	17.3	65.86	59
25050	40707	134	6.7	8.0	23.6	53.77	59
30268	41111	237	6.5	7.2	23.6	24.98	59
41195	44730	175	9.7	12.2	33.8	23.83	59
37529	45300	154	6.9	10.3	24.7	33.52	59
19932	3901	265	7.5	7.2	32.2	34.85	60
7828	5510	145	6.5	7.7	20.8	31.41	60
28834	7470	228	4.7	5.2	16.9	67.47	60
24107	9021	615	8.9	7.3	32.2	49.59	60
8000	9476	558	4.8	3.8	20.0	31.44	60
24161	10977	353	3.2	2.8	9.8	115.45	60
29008	13404	255	10.5	10.8	40.8	18.02	60
26019	13976	362	2.9	2.5	14.9	142.45	60
31851	15083	306	4.3	4.1	17.7	104.86	60
47320	19096	460	3.0	2.2	14.5	83.27	60
45083	21210	324	5.4	4.8	25.5	32.60	60
48728	21970	364	6.1	5.2	12.6	30.02	60
46121	22176	222	6.4	7.0	23.2	33.69	60
16294	23192	124	7.7	12.1	27.9	30.69	60
8662	23671	155	3.9	5.7	14.1	50.87	60
18618	23804	204	7.4	8.0	26.3	34.01	60
44514	25002	240	4.2	4.7	15.3	55.50	60
37758	27377	273	4.0	4.0	16.1	98.41	60
21529	28404	222	6.7	7.4	24.0	29.46	60
44053	28649	345	4.0	3.5	18.5	63.68	60
32673	29217	233	3.9	4.5	13.7	66.03	60
42658	29999	544	8.8	6.6	38.9	22.01	60
34300	38912	304	6.4	6.3	24.0	57.86	60
37572	45183	213	8.5	10.4	29.8	19.64	60
12222	1545	250	3.6	3.6	14.1	84.06	61
16895	2202	225	3.7	4.1	13.4	75.80	61
19940	3899	339	4.4	3.8	21.6	72.72	61
22741	5746	638	9.7	6.4	31.0	32.71	61
28863	7467	320	5.7	5.5	18.9	39.69	61
25440	7612	350	9.0	8.1	22.8	17.71	61
28926	8328	137	10.5	12.4	32.6	34.63	61
24129	9007	329	4.0	3.5	24.4	60.59	61
27299	12062	299	6.9	6.3	34.6	39.74	61
24892	14021	493	4.9	3.5	22.8	63.64	61
26011	13978	336	3.7	3.2	18.5	156.70	61
32285	14070	619	6.5	4.2	21.2	57.42	61
11199	18761	174	5.0	6.2	17.7	126.23	61
46674	18975	439	5.2	4.1	47.5	78.44	61
45833	21133	573	8.2	5.8	30.2	40.46	61
34635	23236	295	2.5	2.4	10.2	116.95	61
49511	23868	262	5.9	6.1	22.0	39.71	61
42919	27047	215	4.0	5.1	13.7	63.99	61
43961	27256	221	6.3	7.2	22.4	53.76	61
27625	27448	168	4.2	5.2	14.5	46.22	61
36718	29160	513	6.5	5.1	37.3	58.02	61
32674	29180	280	4.7	4.8	17.3	96.39	61
40463	32589	573	6.4	5.2	26.3	73.80	61
30777	33156	600	7.9	6.0	27.5	33.63	61
51561	42172	244	5.7	6.0	21.2	39.42	61
16680	1248	194	3.4	3.6	12.6	123.00	62
28872	7492	505	7.4	5.6	41.2	61.69	62
25534	7565	612	9.1	5.6	30.6	65.02	62
24444	8781	346	5.0	4.3	24.7	71.45	62
27302	12053	324	2.9	2.5	18.9	102.20	62
30088	12095	284	6.4	5.9	31.0	99.24	62
26001	13960	338	3.9	3.5	14.5	100.84	62
32253	14046	295	5.2	5.2	19.2	44.97	62
31844	15106	286	4.1	3.9	18.1	106.51	62
22889	16649	209	5.3	5.7	19.2	54.28	62
28915	16935	467	8.5	6.3	48.7	32.74	62
11213	18725	135	4.7	6.5	16.5	103.73	62
37279	19179	441	4.1	3.2	28.7	59.03	62
16674	20067	192	8.4	10.7	29.5	24.74	62
48967	20896	511	5.5	3.7	23.2	56.86	62
46114	22143	650	8.6	6.1	27.5	32.06	62
50816	22317	341	6.1	5.5	21.2	29.67	62
17842	23313	286	3.1	3.3	10.6	111.59	62
32258	23345	482	3.8	3.0	31.0	75.28	62
49495	23852	357	4.4	3.8	20.0	83.04	62
40798	24248	156	5.1	6.6	17.7	47.57	62
40111	24934	198	6.8	7.8	24.4	33.40	62
42936	27067	196	3.9	4.8	13.7	100.90	62
21495	28439	366	7.2	6.1	14.9	27.94	62
32677	29178	278	4.8	4.5	20.4	79.42	62
36724	29167	366	5.5	4.7	12.2	50.77	62
40423	32592	570	6.0	4.7	24.0	86.93	62
15160	35451	313	10.6	10.3	35.7	18.00	62
30248	41092	196	7.8	8.5	27.5	27.93	62
16678	1234	262	3.2	3.2	12.6	132.12	63
11693	2538	367	5.1	4.3	39.7	36.97	63
19039	4915	241	6.2	6.2	23.2	33.80	63
17258	6454	224	8.8	8.5	35.0	22.84	63
6704	7437	176	7.7	8.1	26.7	28.62	63
35568	10374	380	7.4	6.0	18.9	28.65	63
22791	14438	277	4.9	4.7	20.4	64.88	63
24953	15553	242	6.6	6.4	25.9	36.86	63
28903	16906	360	3.0	2.5	16.5	134.61	63
27617	18758	380	3.3	2.7	17.3	136.44	63
37256	19165	408	5.3	4.1	27.5	95.35	63
29223	19579	260	3.7	3.9	13.7	85.76	63
37535	22075	247	8.2	8.4	31.4	38.04	63
48143	22413	540	7.0	4.7	27.5	68.55	63
32238	23332	284	4.8	4.7	19.2	110.40	63
34641	23252	284	3.4	3.4	13.0	100.49	63
38128	23461	274	4.7	4.3	21.2	49.63	63
43702	23914	273	4.7	4.2	23.2	61.36	63
49498	23851	255	4.8	4.9	18.1	85.32	63
39847	24195	458	6.5	4.9	39.3	41.41	63
32658	29162	203	3.9	4.6	13.7	96.11	63
36240	32066	233	8.6	9.7	31.0	22.03	63
40963	34215	217	8.0	8.8	29.5	19.51	63
19064	4928	317	5.3	4.8	24.7	38.83	64
27302	12047	348	5.4	4.6	28.3	65.12	64
38885	13458	518	6.9	5.0	31.0	56.79	64
8203	14246	355	4.3	3.7	22.8	85.47	64
28053	15247	278	5.0	5.1	18.5	43.02	64
44019	15672	411	3.0	2.3	15.7	101.33	64
46620	18770	400	4.6	3.7	35.7	86.64	64
47999	19625	540	5.6	4.1	23.6	54.76	64
19700	19948	255	4.4	4.2	17.7	130.54	64
17417	20514	309	7.6	7.6	24.0	24.27	64
43561	21369	478	2.9	2.3	22.0	193.24	64
50821	22305	390	5.3	4.3	33.0	69.86	64
34625	23252	309	3.9	3.7	14.5	97.48	64
38156	23506	319	6.0	5.7	20.8	25.39	64
49505	23847	291	4.9	4.8	19.6	51.36	64
43707	23911	472	6.3	4.7	36.9	54.72	64
[truncated: 577,023 more rows]
