# Supplementary material for: The nanoscale organization of the Nipah virus fusion protein informs new membrane fusion mechanisms
Source: eLife. 2025 Jan 2;13:RP97017. doi: 10.7554/eLife.97017 (PMC11695058; doi:10.7554/eLife.97017)
Supplement: Figure 5—figure supplement 1—source data 1. — Original files for western blot analysis. [file elife-97017-fig5-figsupp1-data1.zip]

Archive with 8 entries (7 files):
- Figure 5-figure supplement 1_source data 1/
- __MACOSX/._Figure 5-figure supplement 1_source data 1
- Figure 5-figure supplement 1_source data 1/F0.jpg
- __MACOSX/Figure 5-figure supplement 1_source data 1/._F0.jpg
- Figure 5-figure supplement 1_source data 1/F2.jpg
- __MACOSX/Figure 5-figure supplement 1_source data 1/._F2.jpg
- Figure 5-figure supplement 1_source data 1/GAPDH.tif
- __MACOSX/Figure 5-figure supplement 1_source data 1/._GAPDH.tif
