# Supplementary material for: The nanoscale organization of the Nipah virus fusion protein informs new membrane fusion mechanisms
Source: eLife. 2025 Jan 2;13:RP97017. doi: 10.7554/eLife.97017 (PMC11695058; doi:10.7554/eLife.97017)
Supplement: Figure 6—source data 1. [file elife-97017-fig6-data1.zip]

Archive with 18 entries (17 files):
- Figure 6_source data 1/
- __MACOSX/._Figure 6_source data 1
- Figure 6_source data 1/YA.jpg
- __MACOSX/Figure 6_source data 1/._YA.jpg
- Figure 6_source data 1/YA-DensityMap.jpg
- __MACOSX/Figure 6_source data 1/._YA-DensityMap.jpg
- Figure 6_source data 1/WT-ClusterMap.jpg
- __MACOSX/Figure 6_source data 1/._WT-ClusterMap.jpg
- Figure 6_source data 1/YA.txt
- __MACOSX/Figure 6_source data 1/._YA.txt
- Figure 6_source data 1/WT.txt
- __MACOSX/Figure 6_source data 1/._WT.txt
- Figure 6_source data 1/YA-ClusterMap.jpg
- __MACOSX/Figure 6_source data 1/._YA-ClusterMap.jpg
- Figure 6_source data 1/WT-DensityMap.jpg
- __MACOSX/Figure 6_source data 1/._WT-DensityMap.jpg
- Figure 6_source data 1/WT.jpg
- __MACOSX/Figure 6_source data 1/._WT.jpg
