# Supplementary material for: The nanoscale organization of the Nipah virus fusion protein informs new membrane fusion mechanisms
Source: eLife. 2025 Jan 2;13:RP97017. doi: 10.7554/eLife.97017 (PMC11695058; doi:10.7554/eLife.97017)
Supplement: Figure 6—source data 1. [file elife-97017-fig6-data1.zip › Figure 6_source data 1/YA.txt]

19706	4759	302	3.8	3.9	12.6	72.32	1
20846	7794	295	3.8	3.6	18.1	73.38	1
27042	8496	240	7.1	6.7	28.3	22.75	1
13235	13914	268	8.8	9.6	31.0	16.89	1
34114	14861	342	4.5	3.9	22.8	44.56	1
11273	18448	295	3.2	3.2	13.0	113.08	1
25590	31876	392	5.4	4.4	29.5	37.77	1
32253	33697	195	5.3	5.6	19.2	39.58	1
19738	4750	276	3.9	4.0	14.9	74.03	2
32508	7629	315	5.3	5.3	16.5	36.10	2
20839	7799	312	3.9	3.5	20.8	61.42	2
24712	8967	310	7.3	7.1	26.3	24.27	2
18827	9162	400	6.9	5.4	26.3	57.18	2
14385	11104	499	4.3	3.3	23.6	115.14	2
31502	12722	276	4.3	3.9	20.0	70.96	2
9801	13946	504	7.8	6.0	47.5	47.71	2
24157	15410	183	6.8	8.1	24.0	52.45	2
10732	15582	225	7.8	9.5	27.5	30.81	2
25745	15619	470	4.4	3.4	32.6	73.13	2
20688	16888	540	6.5	4.7	26.7	46.84	2
31678	16995	225	6.0	7.2	21.2	33.90	2
11275	18463	222	3.9	4.1	14.5	139.68	2
27471	24273	660	10.2	7.3	31.4	29.58	2
25611	31872	262	7.6	7.2	30.6	22.42	2
14540	1195	206	3.9	4.2	13.7	48.04	3
27258	2402	252	4.8	5.2	17.3	37.06	3
26717	3438	552	10.7	7.5	42.0	29.70	3
19744	4761	232	3.7	3.9	13.7	82.24	3
24699	9000	279	4.9	5.2	17.3	33.24	3
33542	11508	244	5.5	5.4	22.0	46.89	3
20659	16905	566	3.8	3.0	15.3	239.08	3
31629	17019	236	8.4	9.6	29.8	19.64	3
19592	30134	284	7.8	8.0	28.7	29.25	3
32237	33714	517	7.0	5.1	33.0	34.23	3
28619	34098	247	5.1	5.7	18.5	39.49	3
20224	35112	305	4.9	4.8	18.5	65.00	3
26829	3534	374	3.5	2.9	17.3	94.36	4
29845	5504	518	3.4	2.5	15.7	119.59	4
18092	7809	290	3.5	3.6	12.2	67.28	4
20829	7782	309	4.1	3.8	17.3	76.79	4
22095	8227	284	4.6	4.9	16.5	58.19	4
33507	11508	323	5.4	4.8	29.8	54.59	4
34507	12905	269	3.6	3.6	14.5	62.02	4
32761	14506	366	5.6	4.7	29.8	32.65	4
20655	16902	542	5.0	3.5	20.0	104.46	4
14348	18580	333	6.3	5.7	26.3	42.32	4
17542	27228	288	5.4	5.0	24.4	62.65	4
20220	35099	325	3.9	3.5	17.3	115.92	4
26860	3520	411	4.4	3.4	22.8	84.32	5
19745	4758	262	3.2	3.5	11.8	86.83	5
29839	5508	539	3.5	2.5	14.5	146.09	5
26107	6219	325	6.5	5.8	33.4	36.18	5
18080	7810	293	3.4	3.3	13.7	96.68	5
30994	7974	252	4.2	4.7	14.9	42.13	5
22104	8201	249	5.6	5.9	21.2	36.88	5
30768	10724	339	3.5	3.2	11.4	64.49	5
34471	12902	321	3.7	3.5	12.6	63.95	5
27114	13902	280	2.8	2.7	12.2	155.60	5
14324	18562	415	4.2	3.4	45.6	106.34	5
19775	19427	417	4.8	3.7	29.1	79.52	5
26461	20211	273	6.4	6.1	28.3	40.14	5
19132	29381	249	5.1	5.0	19.6	80.30	5
23615	30010	278	7.1	6.5	35.7	19.05	5
32230	33692	323	5.3	4.7	27.9	33.11	5
20226	35087	210	6.2	6.5	22.8	101.99	5
14572	1156	250	7.0	6.6	30.2	16.19	6
28641	3124	611	8.2	5.1	27.5	24.58	6
26865	3533	313	3.1	3.1	9.8	73.00	6
19728	4773	320	4.3	4.1	15.3	73.95	6
18083	7806	341	3.7	3.4	10.6	92.03	6
24678	7858	262	4.5	4.8	16.9	70.26	6
31547	8433	225	4.7	5.3	16.9	91.15	6
17506	10355	504	5.2	3.8	24.4	63.54	6
34483	12931	209	4.6	5.6	16.5	43.68	6
27108	13894	276	3.5	3.5	13.4	109.16	6
14527	16449	224	7.4	7.3	27.9	44.09	6
14409	19736	446	4.1	3.1	23.6	94.57	6
20080	20284	244	8.4	9.0	31.0	21.96	6
29591	26856	145	5.6	8.4	20.4	30.28	6
23607	29936	378	6.2	5.2	41.6	24.53	6
20069	34424	230	4.9	5.8	17.3	41.77	6
38768	43986	72	5.0	6.8	17.7	26.85	6
20728	2705	187	8.7	10.9	31.0	28.35	7
18070	7817	303	4.0	3.9	15.3	107.35	7
24672	7840	342	5.5	4.9	18.5	42.81	7
31530	8425	240	6.3	7.2	22.8	47.63	7
19855	10347	488	5.8	3.8	23.2	60.54	7
27081	13903	304	6.5	6.0	30.2	39.32	7
14348	18569	404	5.4	4.2	21.6	35.22	7
27409	21065	357	4.2	3.6	13.4	63.19	7
30965	4124	353	5.7	4.8	43.6	37.76	8
19866	9415	451	7.3	5.3	35.0	32.53	8
12938	9824	244	4.5	4.7	17.3	76.13	8
19824	10348	375	3.1	2.6	18.5	162.90	8
32241	11367	361	4.3	3.7	39.7	62.31	8
33888	12978	452	4.5	3.4	27.1	43.95	8
14349	18570	280	3.9	4.0	14.9	91.31	8
34393	25694	310	6.4	6.1	23.6	27.91	8
29602	26805	217	6.6	7.8	23.6	26.88	8
19907	8254	354	6.7	6.0	14.1	24.35	9
31528	8414	292	5.9	6.3	20.0	35.15	9
19886	9400	377	3.3	2.8	11.8	109.41	9
33689	11935	270	4.8	4.9	18.5	44.34	9
17638	12067	449	5.7	4.0	24.0	63.23	9
32328	13589	477	6.8	5.2	45.6	46.52	9
21822	15625	611	14.0	7.3	46.7	14.42	9
22691	17733	561	5.4	3.5	19.2	91.23	9
14349	18562	400	4.5	3.6	20.4	64.66	9
18661	25818	211	6.9	7.6	24.7	21.64	9
22422	36649	151	6.1	8.0	21.6	46.28	9
24941	3695	363	5.0	4.2	19.2	57.53	10
29016	4921	588	6.1	4.1	21.6	55.41	10
21547	7950	405	7.3	5.5	24.7	19.15	10
32685	8601	525	4.9	3.6	22.0	65.55	10
19873	9393	341	4.8	4.5	12.6	37.70	10
26488	12801	260	4.8	5.0	17.7	87.43	10
2045	21485	100	6.5	11.4	25.1	21.82	10
22445	9033	262	3.4	3.6	12.6	192.42	11
26045	10626	400	7.2	5.5	25.5	27.74	11
26496	12809	268	3.6	3.7	13.4	163.25	11
32205	16210	262	5.9	5.4	28.3	60.05	11
16209	16448	577	5.0	3.9	18.9	87.63	11
23194	19368	500	3.5	2.7	19.6	130.88	11
27376	27985	207	3.8	4.1	14.1	76.04	11
17371	33580	256	5.6	5.7	22.0	44.37	11
21992	34284	257	6.0	6.7	21.2	32.29	11
25619	3890	258	6.5	6.5	26.3	32.81	12
22440	9029	263	2.9	3.2	10.6	206.75	12
12917	9849	131	5.2	6.6	18.9	130.81	12
30494	10551	321	3.3	3.1	13.4	65.41	12
26481	12811	265	2.7	2.9	9.8	156.28	12
24949	12897	474	4.6	3.6	31.4	103.40	12
14135	13296	213	4.5	4.6	16.1	83.37	12
32222	16183	562	5.3	4.0	20.8	38.56	12
24189	17062	456	2.8	1.9	11.4	93.70	12
23577	30001	379	7.0	5.7	15.3	21.20	12
20597	33991	280	7.1	7.3	26.3	35.07	12
19429	40699	181	9.2	10.1	32.2	21.23	12
38842	43766	607	12.0	9.5	42.0	28.11	12
25569	3876	377	5.9	4.8	13.4	23.99	13
18886	8143	309	3.5	3.3	13.4	57.31	13
31542	8439	312	6.5	6.3	22.8	28.04	13
30515	10560	251	4.9	5.5	17.3	44.35	13
30991	11589	504	5.1	4.1	33.0	40.34	13
26456	12796	243	5.0	5.6	18.1	89.62	13
21680	14153	313	4.4	4.0	20.4	136.07	13
32936	16943	489	5.4	3.8	25.5	77.29	13
27315	27959	177	5.2	6.6	18.1	39.92	13
24311	29688	577	6.4	5.1	25.1	90.76	13
19969	2229	168	5.5	7.0	19.2	27.32	14
23647	3571	246	4.9	5.1	18.1	53.24	14
25608	3863	583	6.8	4.5	24.0	34.45	14
29054	5924	314	7.5	7.1	28.7	29.43	14
49072	10600	618	6.8	4.9	23.6	54.02	14
15880	10730	499	6.5	4.4	28.3	47.34	14
30980	11596	306	4.0	4.0	14.1	34.90	14
30855	13506	324	5.5	5.3	17.3	19.70	14
21683	14154	324	2.9	2.6	12.6	153.17	14
32925	16937	351	3.0	2.6	9.0	87.51	14
19627	25838	514	9.3	6.1	37.3	33.24	14
26229	27321	429	5.3	3.9	25.1	40.61	14
27342	27970	296	6.2	5.7	30.2	39.58	14
36527	33400	119	5.9	8.9	21.2	75.27	14
22364	36690	145	7.0	10.4	25.1	32.17	14
19467	40691	222	12.1	13.2	44.8	15.28	14
19991	2185	214	5.7	6.6	19.6	39.84	15
21913	3048	375	4.7	3.9	35.0	74.37	15
22053	4958	331	4.9	4.4	20.8	76.42	15
21247	6754	290	4.0	3.7	18.1	123.55	15
32244	8199	464	4.8	3.4	23.6	99.07	15
17061	8996	403	3.9	3.0	14.5	92.80	15
49088	10590	563	5.8	4.7	24.0	49.79	15
21682	14147	349	4.1	3.6	14.1	94.24	15
28843	14312	207	8.0	9.2	28.7	26.62	15
31693	14338	329	3.6	3.4	11.8	85.56	15
19740	14582	555	5.2	3.9	21.2	104.08	15
23934	20743	496	4.2	3.0	20.4	93.22	15
19420	23719	370	10.1	8.5	38.9	14.49	15
36554	33465	199	3.9	4.8	13.4	95.21	15
25584	3943	333	5.7	5.1	25.5	27.88	16
24558	4195	364	4.3	3.6	21.2	67.86	16
22035	4941	309	3.5	3.4	13.4	76.59	16
25333	6221	449	3.4	2.5	18.1	118.32	16
21277	6783	330	4.1	3.7	16.5	102.88	16
32256	8196	458	1.9	1.4	9.8	402.82	16
14673	11636	245	7.1	7.3	27.1	27.76	16
7762	12136	511	4.9	3.7	25.1	75.30	16
21699	14140	304	4.4	4.4	14.9	84.93	16
31690	14347	293	3.1	3.0	12.6	160.07	16
18776	15917	263	6.0	6.1	23.6	32.97	16
26475	16286	672	9.2	6.0	27.5	36.72	16
25460	18846	254	5.5	6.0	20.0	43.43	16
23942	20747	298	4.7	4.8	16.5	29.38	16
29594	26826	141	6.6	9.7	23.6	26.78	16
24586	27882	255	3.8	3.9	14.5	106.04	16
27297	27951	374	7.3	6.0	35.3	19.97	16
24579	4171	416	6.5	5.0	33.4	45.94	17
22055	4907	313	5.1	4.9	18.1	62.03	17
20252	5916	546	8.2	5.7	32.6	34.96	17
25324	6234	515	5.0	3.6	22.0	86.41	17
21313	6775	353	6.2	5.4	18.9	42.16	17
32256	8194	501	2.2	1.6	11.0	359.22	17
14677	11584	292	4.6	4.2	25.5	107.88	17
25473	11907	434	6.0	4.7	46.0	54.52	17
5563	13782	199	4.7	4.9	16.5	80.22	17
21690	14133	276	4.6	4.6	18.5	91.33	17
28888	14278	471	7.2	4.9	30.2	27.23	17
31692	14356	309	3.4	3.2	13.0	121.21	17
32967	16922	446	4.3	3.1	22.0	76.66	17
25433	18845	342	5.4	4.8	19.2	41.86	17
24598	27852	200	2.8	3.0	9.8	162.15	17
36532	33479	215	4.1	5.2	14.1	87.46	17
19997	2169	239	6.6	7.5	22.8	26.81	18
26640	3415	382	3.0	2.4	11.4	83.82	18
30721	7971	388	3.9	3.1	14.9	85.98	18
32231	8188	516	2.5	1.8	11.4	338.46	18
13840	9273	135	7.5	9.6	26.7	19.70	18
14686	11584	541	4.4	3.6	20.8	123.60	18
21682	14152	320	3.1	3.0	10.6	81.98	18
20901	15729	341	4.8	4.2	20.0	62.44	18
25832	17803	282	5.4	5.1	25.1	48.16	18
12580	19744	229	4.1	4.1	15.7	141.46	18
47685	31656	109	5.8	8.8	21.6	46.41	18
20971	33906	232	4.5	4.4	18.1	155.43	18
20037	2205	137	5.7	7.7	19.6	32.43	19
21249	4127	474	10.3	7.3	47.9	37.55	19
30718	7965	297	5.6	5.5	22.0	72.79	19
32261	8183	470	2.2	1.7	13.7	484.92	19
32337	11335	327	4.3	3.9	16.9	105.10	19
29076	12539	415	6.1	4.8	36.9	29.42	19
21689	14163	354	4.8	4.2	11.8	56.99	19
33001	15974	433	5.4	4.0	27.9	55.21	19
15177	16547	492	5.8	4.2	30.2	59.05	19
32919	16927	486	2.8	2.3	22.0	92.40	19
32524	18437	300	3.3	3.1	13.4	83.21	19
24888	20640	515	3.3	2.6	17.3	204.21	19
24960	27346	270	8.2	9.0	29.1	25.06	19
36539	33463	222	4.5	5.1	15.7	89.75	19
22628	4201	379	7.8	6.4	21.2	18.82	20
30708	7983	364	3.7	3.1	18.9	89.55	20
32234	8186	460	2.2	1.6	13.0	408.59	20
32355	11347	359	3.5	3.0	11.0	117.35	20
32989	15956	352	5.7	4.9	31.0	52.07	20
15182	16544	430	3.1	2.3	16.9	206.96	20
32924	16932	368	4.4	3.7	8.6	46.46	20
32510	18440	269	3.4	3.1	15.3	91.17	20
26704	24620	313	8.7	8.0	38.1	23.55	20
36544	33462	170	4.1	5.3	14.5	93.21	20
16961	35398	241	6.5	7.2	23.2	28.26	20
19578	7143	288	5.5	5.5	21.2	59.21	21
18359	7469	238	5.3	5.6	19.2	94.19	21
32264	8190	441	2.1	1.6	15.3	402.19	21
15669	11464	249	8.5	9.4	30.6	31.29	21
31704	11749	364	5.0	4.3	16.5	50.15	21
31849	16811	262	5.6	5.6	22.0	57.80	21
32912	16910	406	5.0	4.0	33.8	70.92	21
32534	18418	316	7.9	7.1	40.5	30.68	21
25226	26414	364	5.2	4.4	41.6	51.03	21
19964	28049	441	3.9	3.0	27.9	211.85	21
12718	28560	287	10.6	11.4	36.1	18.72	21
47655	31637	97	5.3	8.5	20.0	58.28	21
17000	35357	162	7.2	9.7	25.1	40.98	21
26495	3859	331	4.1	3.6	22.8	95.31	22
21196	4147	380	12.6	10.1	30.2	19.72	22
24057	5470	199	8.0	10.1	28.3	16.24	22
19553	7164	255	4.4	4.9	15.7	87.62	22
15016	13441	219	7.1	7.3	26.7	37.58	22
31706	14291	327	3.9	3.4	20.0	80.07	22
31880	16789	333	5.8	5.4	18.9	50.34	22
26569	19284	367	3.1	2.6	13.0	147.99	22
14519	20282	545	3.3	2.3	13.0	159.06	22
26661	24541	265	6.9	6.4	32.2	20.93	22
17502	25248	264	4.5	4.5	17.7	113.31	22
39727	31111	174	6.5	7.9	22.4	43.24	22
34075	31367	590	8.0	5.7	27.9	63.36	22
19485	40829	203	9.4	9.6	35.3	16.10	22
25638	3934	563	8.1	5.5	30.6	45.43	23
26491	3872	339	2.6	2.3	8.6	162.90	23
22022	5016	255	6.5	6.3	26.3	51.00	23
16817	8871	390	11.5	9.2	49.9	16.03	23
14247	9381	139	5.4	7.0	19.6	56.75	23
15045	13421	266	4.4	4.6	16.1	50.99	23
15122	17626	533	5.5	4.2	25.5	70.19	23
26663	24569	588	6.3	4.2	22.0	81.75	23
17507	25241	307	4.2	3.7	24.4	116.97	23
22976	26866	295	5.5	5.0	26.7	165.24	23
23517	30005	584	6.3	4.8	24.0	145.27	23
43866	30843	236	5.0	4.9	20.0	22.44	23
39678	31075	259	6.0	6.3	22.0	47.75	23
26490	3855	335	3.0	2.8	10.2	190.96	24
20386	10156	403	4.8	3.7	16.9	63.18	24
14716	12621	627	8.7	6.3	29.5	32.03	24
34753	12852	505	7.0	5.4	40.1	64.80	24
32129	13525	328	5.0	4.5	20.4	79.36	24
21853	14059	341	3.0	2.6	20.8	152.12	24
17515	25230	382	4.7	3.9	32.2	95.91	24
22973	26881	429	3.4	2.7	39.7	214.27	24
39691	31082	335	5.4	4.9	17.7	41.26	24
19190	33490	531	8.1	5.3	31.8	44.37	24
18711	42914	209	6.6	8.1	23.2	59.54	24
25166	7186	367	4.0	3.3	18.9	93.14	25
15556	8562	295	8.1	8.0	30.6	30.81	25
34773	12856	215	5.7	7.3	20.4	49.15	25
32072	13508	355	9.5	8.3	25.1	26.40	25
16791	28140	327	5.3	4.6	33.4	58.20	25
16747	29243	264	6.5	7.0	24.0	41.89	25
25215	1693	212	6.8	8.1	24.0	27.78	26
26730	2926	512	6.6	5.0	33.4	40.40	26
26492	3835	322	3.9	3.6	15.7	80.25	26
28280	3725	342	2.9	2.5	13.4	81.54	26
21233	4119	613	7.5	5.5	26.3	56.34	26
34771	12877	273	6.1	5.5	30.2	66.50	26
26907	15434	295	5.6	5.2	27.5	66.25	26
1841	15867	309	10.1	9.3	46.0	20.99	26
17502	25242	392	3.7	3.0	14.5	92.93	26
28308	3708	562	5.4	3.8	20.8	102.05	27
24693	8999	372	4.6	3.8	27.1	44.39	27
32875	11899	231	6.1	6.3	22.0	55.80	27
32339	13581	505	4.1	3.3	24.7	94.61	27
1966	15916	394	10.6	8.4	39.7	23.53	27
21252	17454	505	5.6	3.8	23.2	67.98	27
26474	19286	290	7.1	6.7	30.6	35.93	27
24295	24212	527	5.6	4.2	25.9	89.46	27
1082	25363	189	4.1	4.8	14.5	185.02	27
15852	28446	540	6.9	4.8	28.3	67.34	27
25789	29023	338	4.6	4.2	14.1	120.82	27
28769	34173	320	4.6	4.4	15.7	65.11	27
24023	45198	212	6.6	7.6	23.2	30.67	27
20490	2680	313	4.5	4.5	14.1	72.49	28
25907	7631	377	5.0	4.1	18.5	98.03	28
16536	10671	536	5.3	3.9	22.8	97.23	28
26215	13543	268	5.5	5.2	23.6	84.69	28
31499	14077	302	5.8	5.8	20.4	24.53	28
21263	17485	377	4.8	3.9	9.4	35.04	28
1093	25361	213	3.9	4.3	13.7	173.27	28
22826	25694	225	8.9	8.7	31.8	22.03	28
30402	29540	134	5.8	8.4	20.8	35.58	28
47675	31621	170	6.1	8.6	21.6	40.50	28
28109	3324	454	5.8	4.4	43.2	47.88	29
21257	4190	372	9.1	7.5	25.1	34.01	29
25902	7628	344	3.6	3.2	12.6	111.54	29
29208	9251	350	4.4	3.8	19.2	95.02	29
33671	12885	531	5.6	4.1	24.7	89.29	29
33097	13680	348	3.7	3.3	11.0	72.04	29
32389	15687	211	4.0	4.6	14.1	68.72	29
16648	16731	474	4.7	3.7	35.0	100.15	29
31584	19627	249	8.3	8.9	31.4	21.78	29
29615	26787	115	7.1	10.0	25.9	39.64	29
47662	31594	185	9.3	12.2	32.2	22.59	29
36013	36598	126	7.5	8.9	27.1	31.32	29
24007	45181	88	4.4	7.4	16.9	112.92	29
23117	3749	357	3.2	2.8	9.0	88.78	30
25593	3922	541	6.4	4.5	26.3	47.07	30
25903	7630	346	2.4	2.1	13.4	193.84	30
41489	11352	364	9.5	8.1	17.7	19.48	30
22929	12147	575	4.5	3.3	16.9	184.01	30
31321	12521	301	4.5	4.4	16.9	44.72	30
33088	13681	388	2.9	2.4	13.7	186.19	30
24505	31225	622	7.3	5.6	24.0	94.34	30
16504	32058	261	4.3	4.2	17.7	145.77	30
21818	1585	260	3.8	3.9	14.5	159.57	31
25607	3895	366	6.8	5.7	39.3	29.23	31
21215	4158	566	9.0	6.7	35.3	51.43	31
20651	6041	264	6.6	6.7	25.9	46.62	31
25901	7624	346	2.5	2.1	10.6	302.89	31
15527	8625	253	7.0	6.8	29.1	28.79	31
31323	12532	313	5.9	5.3	31.0	60.10	31
33084	13670	331	3.1	2.8	12.2	150.80	31
13630	16397	361	12.2	10.5	41.2	29.37	31
16482	32066	179	4.7	5.7	16.5	117.04	31
20612	33549	391	5.3	4.2	20.4	60.10	31
19144	35424	170	8.1	10.2	28.7	21.06	31
24047	45175	135	4.8	7.3	17.7	93.23	31
21827	1579	276	3.1	3.2	11.4	131.46	32
21207	4176	302	9.0	9.0	31.4	46.68	32
25899	7626	349	2.3	2.0	9.4	232.12	32
32541	8730	333	4.6	4.4	12.6	61.77	32
18039	12418	547	6.1	4.6	25.9	63.31	32
31314	12496	273	6.4	6.6	24.4	63.78	32
32363	15644	115	4.8	6.9	17.7	96.42	32
24619	15744	443	4.0	3.1	32.2	116.38	32
26662	24573	452	3.7	3.0	40.5	91.37	32
27222	28590	242	8.6	10.1	30.2	19.32	32
29053	2658	369	4.1	3.5	26.3	126.55	33
27243	6202	306	6.8	6.3	30.6	48.84	33
25890	7630	426	3.2	2.6	26.3	221.76	33
31042	8848	346	5.4	4.7	22.4	46.54	33
16809	11593	285	6.1	5.7	27.5	50.44	33
31333	12496	497	4.9	4.0	35.0	46.27	33
31586	13733	379	7.3	5.9	26.3	32.62	33
22344	14653	521	5.3	3.7	22.4	95.96	33
17893	19399	371	5.4	4.5	20.4	53.32	33
16501	32047	265	5.0	4.8	20.8	135.21	33
27880	5052	386	4.0	3.3	28.3	161.09	34
27867	6299	387	7.5	6.0	22.4	37.03	34
18814	6580	587	7.9	5.9	27.9	29.20	34
28875	10056	255	4.6	5.2	16.1	159.09	34
26560	10253	317	8.7	8.3	30.6	23.59	34
32420	12962	271	5.0	5.2	18.9	61.88	34
22413	16607	394	5.9	4.7	22.0	50.02	34
6278	19573	221	4.2	4.4	15.7	182.34	34
21839	21939	530	5.0	3.8	22.4	119.56	34
25619	3882	522	10.5	7.2	44.8	22.61	35
27043	4846	404	3.0	2.4	16.9	152.77	35
24533	6351	275	6.1	6.4	22.4	47.27	35
18746	6559	306	4.7	4.8	15.7	44.83	35
26343	7047	475	7.5	5.0	31.0	24.39	35
22280	7561	320	5.2	4.8	20.0	68.20	35
28863	10080	236	2.6	3.1	9.4	206.79	35
18614	10593	329	5.6	4.9	34.6	61.98	35
32429	12952	302	3.9	3.5	22.4	125.73	35
26960	15781	327	4.9	4.3	28.3	38.43	35
6276	19560	236	3.8	4.0	14.5	226.37	35
26572	20214	526	6.2	4.5	27.5	62.17	35
20844	28040	566	6.3	5.2	26.3	133.57	35
22226	3906	301	6.2	6.4	20.4	40.53	36
27045	4841	434	4.3	3.4	30.2	84.39	36
24746	5755	386	3.7	3.0	21.6	120.93	36
14400	8101	413	11.6	8.7	44.4	16.18	36
31010	8871	362	8.3	7.0	44.0	44.03	36
22452	9990	225	6.3	7.4	22.0	42.34	36
28865	10085	259	2.6	2.9	9.0	207.06	36
28224	10959	444	4.5	3.3	21.2	99.28	36
31081	15101	229	11.7	11.5	46.3	16.00	36
33182	16463	487	3.6	2.7	20.4	154.78	36
27191	28708	196	9.9	11.3	35.7	21.70	36
47615	31640	220	7.2	8.8	25.5	15.62	36
22246	3882	271	4.0	4.0	15.3	105.68	37
28863	10071	239	3.0	3.2	11.0	296.85	37
32806	12455	532	4.5	3.4	20.0	107.40	37
31108	15076	177	10.2	13.8	35.7	19.92	37
33179	16475	504	5.4	3.6	23.2	71.94	37
15312	16686	502	4.1	3.2	23.6	97.69	37
13517	28492	166	5.4	6.5	18.9	153.81	37
23048	28532	309	4.6	4.0	29.5	131.05	37
32230	29235	324	4.5	3.9	31.4	139.58	37
19115	5465	258	6.0	5.6	25.9	42.42	38
26721	8087	197	5.8	6.8	20.0	61.53	38
20401	9514	475	3.9	2.9	23.6	121.08	38
28854	10066	274	2.7	2.9	9.8	277.39	38
32846	12463	306	4.0	3.7	20.4	90.20	38
30837	13469	200	7.2	8.5	25.5	27.16	38
33548	15789	268	4.4	4.6	16.5	59.42	38
13517	28484	115	4.3	5.4	15.7	172.49	38
32250	29240	419	4.4	3.5	44.0	72.47	38
22185	3892	268	6.5	6.2	28.3	33.39	39
21189	4186	559	8.9	6.4	35.0	44.38	39
22007	7932	189	12.5	14.9	43.2	17.38	39
26712	8095	317	5.0	4.5	23.6	74.36	39
23184	9928	398	5.9	4.6	27.5	41.56	39
28859	10071	218	2.7	3.1	9.4	288.50	39
13953	10525	412	3.2	2.3	10.6	140.20	39
31505	10801	324	3.5	3.4	11.0	65.93	39
41497	11443	360	6.8	5.8	23.2	35.20	39
14279	11572	422	6.6	4.8	24.4	33.78	39
25916	13575	284	3.2	3.2	13.0	92.88	39
13650	16337	222	8.9	10.4	31.4	32.24	39
23185	26495	381	4.6	3.7	12.6	39.97	39
19809	42063	163	7.9	9.8	26.7	49.06	39
26082	5411	417	2.7	2.1	22.4	261.75	40
22289	7551	465	5.1	4.0	41.2	86.42	40
15439	8992	258	5.9	6.6	20.8	37.22	40
28857	10073	247	2.8	3.1	9.8	320.33	40
32910	12583	240	4.2	4.6	14.9	53.08	40
31094	15178	152	8.9	11.9	31.0	35.39	40
24672	17939	291	3.3	3.0	16.5	148.49	40
26698	20698	261	4.5	4.6	16.5	59.97	40
26557	27539	306	5.2	4.8	22.4	88.87	40
27240	28658	319	12.4	11.9	40.8	14.34	40
21994	1855	368	8.2	6.9	36.9	17.96	41
30637	4266	499	6.0	4.1	26.3	64.27	41
18741	6564	252	4.8	4.9	18.9	62.49	41
22282	7554	430	3.6	2.8	29.1	177.27	41
15429	9016	261	4.1	4.6	14.9	65.96	41
28861	10075	266	2.2	2.4	7.9	281.89	41
30912	10409	240	5.6	6.1	20.4	51.67	41
31117	15134	306	5.3	5.2	18.9	36.37	41
24689	17927	302	4.1	3.7	21.2	79.59	41
23575	29823	508	5.2	4.0	28.3	117.17	41
18745	6549	530	8.4	6.1	36.9	47.38	42
16630	7642	265	7.4	7.5	28.7	36.35	42
15402	9007	313	5.9	5.9	18.9	28.76	42
28854	10071	257	2.3	2.6	8.2	301.08	42
30833	10419	554	5.9	3.9	22.0	59.67	42
22983	17488	287	5.8	5.6	24.7	50.03	42
18580	24039	310	5.0	5.1	16.1	59.94	42
22643	35319	87	6.9	9.5	24.7	24.00	42
20001	4950	320	5.9	5.8	18.5	39.52	43
16623	7594	339	4.5	4.0	17.7	54.41	43
30812	13457	246	10.8	12.2	38.9	21.05	43
21802	16645	375	3.3	2.7	15.7	137.50	43
27379	24984	539	8.1	6.0	36.1	39.66	43
36872	1254	484	1.7	1.3	9.8	554.58	44
21286	4176	347	8.4	7.3	35.0	28.31	44
19956	4955	280	5.8	6.1	20.4	36.09	44
24309	6974	670	13.1	8.9	41.6	25.33	44
30529	8071	221	5.6	5.6	21.2	47.58	44
20046	9661	394	5.2	4.2	24.7	75.97	44
31324	9856	321	5.5	5.3	17.3	38.40	44
28853	10069	222	2.3	2.9	7.9	317.65	44
15827	11065	387	4.2	3.4	32.2	119.85	44
30599	11412	212	4.9	5.2	17.3	82.26	44
27382	24961	569	5.4	4.0	20.4	112.08	44
36877	1250	478	1.9	1.4	10.6	525.89	45
19983	4971	288	4.6	4.4	20.0	50.00	45
19955	9643	635	9.0	6.4	28.3	31.12	45
28857	10075	279	2.7	2.9	9.8	227.04	45
30600	11388	225	6.0	7.1	21.2	31.07	45
15296	12199	632	7.1	5.4	22.4	82.30	45
32099	13472	152	5.7	7.7	20.4	28.18	45
21245	14524	349	5.0	4.4	14.9	67.90	45
31754	14774	237	8.0	8.1	31.4	41.53	45
14945	15140	499	4.0	2.9	18.9	109.70	45
16369	18614	518	6.2	4.7	30.2	43.65	45
28385	26310	230	9.4	10.0	34.6	18.54	45
19802	42061	130	5.9	9.1	21.6	46.30	45
36867	1254	486	1.9	1.4	10.2	509.45	46
25624	3890	354	4.4	3.8	10.6	38.44	46
21189	4194	369	9.2	7.7	19.2	27.12	46
22331	9905	355	4.4	3.9	11.0	74.98	46
28858	10076	210	3.0	3.5	10.2	218.16	46
20009	11530	562	4.7	3.6	18.5	149.29	46
14860	11744	398	9.8	7.5	31.4	18.66	46
21144	13564	120	8.9	12.1	32.6	18.59	46
28425	14864	282	7.9	8.1	29.5	24.03	46
25066	15797	336	2.9	2.7	8.2	94.70	46
13677	16327	408	11.4	8.6	39.3	23.07	46
10906	17001	298	4.3	4.1	18.1	101.46	46
14005	20959	225	6.3	7.7	22.0	39.71	46
19049	26063	232	4.7	4.4	18.9	177.45	46
28341	26361	269	3.7	3.9	14.1	121.74	46
21300	29315	159	4.2	5.1	14.5	98.87	46
22924	31801	216	4.2	4.7	14.9	87.83	46
37362	36843	505	4.2	3.3	23.6	81.18	46
49544	48300	174	6.8	7.5	24.0	21.23	46
36879	1243	484	2.2	1.6	11.4	240.72	47
19990	4975	300	6.2	5.9	25.1	24.87	47
30858	8370	482	7.9	5.8	42.8	26.62	47
32700	9606	531	5.9	3.8	22.8	60.54	47
29352	13185	255	4.7	4.5	19.6	82.17	47
28487	14909	262	6.2	6.8	22.0	32.09	47
32781	16198	427	5.7	4.5	38.9	100.57	47
24928	19034	442	5.1	4.0	46.0	125.82	47
28329	26349	190	3.6	4.8	13.0	126.91	47
21342	29269	265	6.3	6.5	23.6	40.30	47
25633	41527	346	11.1	10.1	27.9	12.69	47
36868	1245	456	2.1	1.6	14.9	418.73	48
18701	9110	335	6.9	6.0	36.9	93.62	48
28860	10068	251	4.0	4.4	14.1	181.19	48
34323	11365	372	3.6	2.9	9.4	83.95	48
28420	11614	562	5.6	3.6	20.4	64.78	48
29374	13167	335	4.4	4.1	12.2	75.06	48
18020	13422	317	4.2	3.7	27.9	68.02	48
21666	15147	302	10.4	10.4	36.5	18.68	48
20800	15253	347	9.0	8.1	23.6	19.21	48
23339	15910	277	10.2	10.7	36.9	16.12	48
32833	16203	641	9.5	5.7	30.6	128.37	48
13696	16440	313	10.2	9.4	42.8	25.59	48
14057	21042	222	6.9	7.9	25.1	39.22	48
48909	24986	222	6.0	6.3	22.0	17.62	48
17523	37718	218	5.2	5.3	19.2	105.33	48
49581	48324	220	4.8	5.4	16.9	43.29	48
9703	49940	212	7.6	9.4	26.3	27.76	48
36869	1251	511	2.3	1.8	11.4	247.94	49
18705	9108	333	5.1	4.6	18.9	111.20	49
28857	10074	296	3.2	3.3	11.0	181.51	49
34331	11373	372	3.4	2.8	11.8	166.96	49
28448	14830	226	7.5	8.6	27.1	34.17	49
20824	15252	352	3.3	2.8	14.1	135.32	49
23309	15865	485	4.1	3.3	31.8	151.24	49
13670	16330	324	13.6	12.4	48.7	17.20	49
1939	17634	715	8.9	5.0	25.9	20.10	49
26619	29306	297	4.1	3.8	18.1	128.22	49
28859	10057	266	3.1	3.4	11.4	249.43	50
34333	11379	529	5.9	4.3	25.5	64.34	50
29379	13154	277	4.6	4.7	17.3	83.90	50
13740	16267	537	12.3	8.3	49.5	27.72	50
33172	16839	275	4.7	4.7	18.5	57.98	50
1909	17628	275	3.9	4.1	14.9	115.64	50
3659	27099	203	4.5	4.9	16.5	55.91	50
24182	28813	282	3.7	3.3	19.6	174.40	50
25142	4574	383	4.4	3.6	42.0	80.83	51
23310	7373	306	4.8	4.2	29.1	70.61	51
41532	11415	523	12.8	8.2	49.9	23.31	51
14246	11815	271	5.4	5.0	25.5	41.07	51
32065	11985	293	2.7	2.8	9.8	182.78	51
29387	13179	349	5.0	4.5	12.2	64.38	51
14016	21008	291	9.1	8.9	36.5	19.13	51
22854	28700	666	5.6	3.3	17.7	282.79	51
24176	28801	536	4.5	3.6	21.6	165.59	51
27720	3163	323	8.5	8.3	25.9	17.67	52
24928	3207	507	7.2	5.4	37.3	132.40	52
26343	5445	357	6.4	5.5	19.2	40.87	52
19449	6683	332	4.8	4.4	18.5	88.02	52
28855	10069	247	2.9	3.3	10.2	216.60	52
32673	11509	339	6.6	6.0	21.2	25.91	52
26691	24490	504	7.1	5.4	40.1	35.59	52
11404	25720	272	11.4	11.9	42.4	21.19	52
24971	3212	464	7.6	5.7	44.8	57.63	53
21197	4200	318	13.8	13.6	41.6	22.32	53
21300	6738	588	6.1	4.3	22.0	68.31	53
24364	7280	281	7.7	7.3	32.2	26.05	53
28867	10075	265	3.2	3.5	11.4	209.57	53
13952	10784	624	8.1	5.0	26.7	75.52	53
18259	12578	254	3.7	4.2	13.4	40.98	53
14426	27987	159	5.1	5.8	17.7	50.64	53
28369	3022	275	5.1	4.7	25.1	48.60	54
22766	3518	360	3.2	2.7	10.2	157.62	54
19450	6719	307	5.7	5.0	33.8	146.34	54
21266	6735	229	5.2	5.0	20.4	115.45	54
28855	10080	225	4.0	4.8	13.7	172.40	54
31985	11080	202	8.7	8.9	32.2	23.76	54
41565	11440	440	6.9	5.2	37.3	35.91	54
24231	22766	377	5.9	4.8	12.2	41.06	54
31501	27461	352	7.1	6.3	18.1	27.40	54
28436	3013	224	5.6	5.3	21.6	35.58	55
23384	5717	551	5.7	4.7	25.9	51.69	55
22026	7754	420	5.1	3.7	18.5	65.68	55
18675	9597	351	17.6	15.8	47.5	15.05	55
28845	10068	255	3.7	4.0	13.7	124.77	55
28114	12222	501	4.0	3.1	22.0	121.28	55
25645	41582	377	15.2	12.4	49.9	16.07	55
24610	5468	276	4.0	4.1	14.9	71.84	56
28861	10066	244	2.0	2.3	7.1	234.01	56
23536	11113	319	4.8	4.4	22.0	81.46	56
25045	12461	343	4.2	3.8	13.4	50.33	56
33335	16464	492	5.5	3.6	22.4	98.04	56
23699	18681	500	5.7	4.6	38.1	61.65	56
49571	48334	218	5.5	6.6	19.2	21.91	56
25568	3885	312	5.3	5.4	16.9	31.15	57
19055	6056	333	2.2	1.9	9.4	395.31	57
28865	10070	266	2.4	2.6	8.6	214.57	57
32754	16623	236	4.4	4.9	15.7	77.78	57
14404	19752	541	6.1	4.8	27.5	58.98	57
14642	21373	359	4.0	3.4	36.1	155.02	57
22393	25815	529	4.0	3.3	20.8	134.68	57
24095	44758	79	4.4	6.7	16.9	82.25	57
23832	1655	212	5.1	5.5	18.5	56.22	58
28812	4569	318	8.6	7.9	34.2	16.91	58
19676	4840	217	5.8	6.4	21.2	64.46	58
24608	5469	328	3.4	3.3	10.2	82.49	58
16773	9236	271	7.1	6.5	31.8	45.12	58
28854	10091	277	3.5	3.8	12.2	161.74	58
13302	13793	319	5.0	4.8	17.3	60.46	58
26979	17248	233	3.5	3.6	13.0	103.88	58
26472	20958	611	8.2	5.1	27.5	50.12	58
14639	21379	321	4.0	3.5	24.0	176.10	58
23798	25858	280	4.5	4.1	21.2	191.86	58
24084	44830	129	4.7	7.1	16.9	68.18	58
23860	1613	233	4.5	4.9	16.9	53.39	59
19015	5990	147	6.4	8.0	22.4	331.17	59
22713	7595	332	4.8	4.4	19.2	83.91	59
26491	7739	593	6.9	5.4	24.7	47.14	59
28866	10068	259	3.1	3.5	10.6	188.11	59
33603	11162	295	6.7	6.7	24.7	21.22	59
17669	13032	267	3.6	3.4	14.9	89.12	59
26761	13097	266	3.8	3.9	14.5	107.30	59
31801	17583	154	7.9	10.2	27.5	30.86	59
30639	22228	518	4.4	3.2	19.6	65.57	59
29246	40076	75	7.1	10.4	24.0	27.46	59
49576	48312	115	5.5	7.4	20.4	32.07	59
23867	1615	324	7.2	6.9	22.4	38.33	60
27729	2595	346	4.6	4.1	14.5	32.51	60
19651	4820	353	5.5	4.9	13.4	50.23	60
26961	6315	555	7.0	5.3	28.7	66.22	60
30898	8471	566	6.7	5.1	26.3	87.18	60
28858	10076	248	3.4	3.9	11.8	233.82	60
26730	13132	545	10.2	6.1	36.5	18.27	60
32965	13384	411	3.6	2.9	43.2	101.88	60
33022	16051	478	4.3	3.4	33.4	125.03	60
49578	48323	118	5.7	8.3	20.8	45.73	60
28197	4178	548	8.4	6.4	36.1	34.94	61
18949	5720	442	6.0	4.5	33.8	88.39	61
26972	6310	440	5.5	3.9	21.2	68.58	61
18571	7589	231	5.7	6.4	20.8	71.58	61
14981	8339	73	8.9	15.3	35.7	23.54	61
15922	9488	125	9.7	12.4	33.0	26.05	61
18869	9548	518	6.0	3.7	22.4	111.00	61
28852	10084	234	3.4	3.6	13.0	256.67	61
32733	11331	463	4.0	3.2	39.7	119.68	61
29383	13180	312	4.8	4.7	16.1	30.80	61
22825	13877	440	8.2	5.8	32.2	45.08	61
33036	16046	328	5.5	4.9	25.1	40.66	61
29082	2948	524	5.3	4.0	24.7	45.27	62
22618	4173	274	10.2	10.0	43.2	23.73	62
18941	5724	275	5.1	5.0	20.8	130.60	62
23908	9666	275	3.2	3.2	12.2	142.92	62
28814	10050	260	2.7	2.7	10.2	253.13	62
19752	11012	311	5.6	5.2	24.7	48.82	62
32721	11319	434	2.9	2.3	20.0	141.42	62
32080	13112	651	9.7	6.0	30.6	46.29	62
22821	13872	369	5.3	4.4	22.4	42.20	62
39746	33816	418	7.2	5.6	40.8	23.25	62
27893	37813	158	6.9	9.5	24.4	21.83	62
22622	4240	193	9.9	10.9	34.2	25.67	63
23908	9665	302	2.8	2.9	9.8	175.34	63
28867	10075	284	2.9	3.1	10.2	128.08	63
32600	12159	294	6.5	6.8	22.8	42.69	63
29377	13179	263	3.6	3.5	14.5	83.19	63
25858	22842	248	3.8	4.3	13.4	89.69	63
25666	32769	304	6.2	6.1	23.6	37.22	63
50890	46987	387	6.9	5.6	25.1	17.46	63
49554	48348	112	4.9	7.4	17.7	49.08	63
22832	3195	285	6.8	7.0	25.1	26.47	64
26427	3716	219	5.5	6.2	18.9	43.85	64
20309	5744	442	6.2	4.8	44.8	63.89	64
18891	6394	409	5.8	4.5	29.8	48.50	64
23910	9650	287	3.6	3.6	13.4	170.96	64
28864	10073	261	3.1	3.4	11.4	226.83	64
32731	11324	504	4.7	3.6	25.5	98.69	64
34231	13019	567	5.9	4.3	22.8	108.30	64
29386	13172	279	5.2	5.2	20.4	74.05	64
17775	14363	598	3.9	2.9	13.7	247.63	64
14120	14838	542	4.4	3.2	18.1	89.18	64
29912	20283	298	5.6	5.1	27.1	57.01	64
25772	24398	316	5.2	4.7	23.2	58.86	64
27523	26002	320	3.7	3.3	16.1	118.24	64
26443	3714	574	3.8	2.8	14.5	149.89	65
29068	4333	399	5.3	4.1	16.5	49.68	65
18875	6416	553	7.6	5.6	31.0	95.08	65
17151	8272	339	4.5	4.1	17.3	91.38	65
23906	9662	293	3.3	3.3	11.8	195.02	65
20458	9889	380	3.9	3.2	24.4	109.81	65
28857	10078	233	3.4	3.9	12.2	203.63	65
41522	11404	635	11.4	7.9	35.0	37.64	65
31178	16210	309	5.4	4.8	31.0	31.46	65
27789	18125	338	7.7	6.9	31.0	13.05	65
27329	19779	218	6.1	6.9	21.6	46.26	65
49559	48363	183	4.5	5.1	15.7	38.32	65
24018	2912	455	3.0	2.3	22.8	179.99	66
26443	3721	547	4.7	3.6	20.0	148.78	66
29094	4340	408	5.2	4.1	33.8	64.77	66
19618	5452	562	8.0	6.5	33.8	23.08	66
26203	7641	232	6.3	6.8	22.8	38.89	66
29206	8562	247	6.5	6.7	24.4	72.56	66
23908	9679	233	3.2	3.7	11.4	189.49	66
20464	9880	427	5.5	4.0	20.4	46.30	66
28862	10088	244	4.2	4.6	15.7	151.28	66
1952	15874	254	9.8	11.1	35.0	26.97	66
49568	48346	185	5.4	5.6	18.1	27.61	66
24027	2890	337	4.7	4.1	26.7	97.24	67
19773	4255	225	6.7	6.4	26.7	46.35	67
46891	6986	595	5.9	4.1	20.8	41.86	67
32574	10196	567	7.0	5.4	26.7	54.17	67
33590	11138	305	3.2	3.2	10.6	158.57	67
28299	13484	313	5.0	5.0	16.5	38.52	67
32797	16348	511	3.4	2.6	17.3	155.63	67
14031	20979	49	5.8	9.0	23.6	70.95	67
24514	29169	255	5.0	4.6	22.0	72.27	67
27890	37809	215	10.1	12.2	35.7	12.38	67
31340	8136	334	3.9	3.4	19.6	97.60	68
13457	9548	452	6.8	4.9	33.0	40.79	68
23913	9674	255	3.0	3.2	11.4	184.75	68
28867	10082	253	3.5	4.1	12.2	151.39	68
33590	11140	316	2.7	2.6	9.8	223.80	68
31159	16276	189	3.9	4.9	14.1	60.63	68
22159	18267	534	11.5	7.7	46.7	28.42	68
28213	18638	165	14.5	15.3	49.1	18.91	68
49571	48321	158	4.3	6.0	15.3	43.56	68
28392	1561	232	6.0	6.6	21.6	28.66	69
22715	2427	383	6.6	5.4	35.3	26.33	69
20671	6611	254	5.4	5.8	19.6	37.49	69
21984	7627	460	6.4	5.0	48.3	66.32	69
29930	8431	337	7.9	6.9	38.9	40.18	69
22181	9354	471	3.8	2.8	22.4	100.38	69
33586	11117	306	6.8	7.0	22.4	29.10	69
13725	16310	437	11.1	8.0	46.0	26.93	69
17147	21303	557	6.3	4.8	26.3	65.53	69
22076	25032	211	4.8	5.4	16.9	80.65	69
25246	26421	456	4.1	3.1	26.7	157.46	69
30639	27887	146	5.2	7.3	18.5	65.66	69
22555	32671	418	4.8	3.8	41.6	60.60	69
28375	1562	421	2.3	1.7	11.4	127.06	70
28123	2658	584	8.2	5.6	29.5	28.44	70
19637	5450	130	6.5	9.6	23.6	39.34	70
36202	6424	463	3.4	2.5	21.2	112.81	70
26695	6487	196	7.4	9.1	25.5	28.08	70
15541	7935	181	8.0	9.8	28.3	26.53	70
23908	9665	276	2.9	3.1	10.6	101.45	70
33599	11140	322	3.1	3.0	9.4	134.29	70
20528	14419	368	5.2	4.4	18.9	54.22	70
30998	17149	287	12.2	12.7	42.0	14.41	70
29323	18455	242	8.1	8.8	29.1	20.99	70
28215	18654	163	7.6	11.0	27.1	29.00	70
42551	27492	385	5.5	4.5	46.7	56.25	70
26713	46740	173	5.3	6.4	18.5	40.49	70
28390	1561	364	3.3	2.8	11.8	59.19	71
25431	2809	360	3.3	2.8	9.8	83.88	71
24324	3525	412	4.6	3.6	26.7	70.17	71
19574	5532	220	8.9	9.0	34.2	23.08	71
33608	11139	287	4.3	4.1	18.1	114.84	71
29759	13539	626	14.0	9.4	46.3	23.37	71
26145	14403	298	6.6	6.7	24.4	19.39	71
31164	16226	220	5.9	7.1	20.8	51.24	71
13666	16414	231	11.1	11.3	42.8	29.06	71
19008	17160	307	4.9	4.4	25.5	74.14	71
30640	27928	89	4.4	7.3	16.9	92.85	71
19547	31823	568	10.2	6.8	37.3	24.66	71
9620	32795	207	7.3	8.8	25.5	40.13	71
28039	2473	525	3.4	2.5	14.9	115.10	72
25593	3887	350	8.0	7.2	18.5	23.65	72
12308	4055	571	5.6	3.7	20.0	53.24	72
25110	5154	412	5.6	4.3	27.1	66.83	72
15108	12035	326	6.1	5.8	19.6	42.30	72
28343	13720	389	3.5	2.8	24.4	121.18	72
26146	14371	334	7.0	6.6	20.4	34.15	72
23942	15482	225	5.4	6.3	19.2	64.23	72
22731	19266	510	3.7	3.1	22.8	139.10	72
14078	27743	366	5.4	4.6	14.5	44.14	72
28055	2471	309	3.4	3.1	15.3	116.43	73
21197	4145	584	11.4	7.3	40.1	31.15	73
26834	4221	347	3.6	3.2	11.4	103.49	73
22428	6175	276	6.7	6.3	30.2	50.02	73
19797	6995	346	9.3	8.3	29.8	24.42	73
29822	8573	349	4.9	4.3	16.1	56.24	73
22070	8942	453	5.1	4.0	38.1	88.32	73
27912	9484	611	9.8	6.0	33.0	45.83	73
15352	9821	394	4.5	3.6	35.0	104.73	73
23580	11791	318	5.8	5.4	22.8	60.88	73
29283	12579	296	6.9	6.6	27.9	51.78	73
25387	13408	353	4.8	4.2	18.5	40.20	73
33704	13632	397	4.6	3.5	12.2	70.88	73
30905	19611	130	6.1	9.1	22.4	24.81	73
25874	30543	185	6.2	8.2	21.6	25.41	73
18835	33535	227	4.8	5.7	17.3	68.54	73
37072	35954	205	6.1	7.8	21.2	17.84	73
15349	9811	383	3.2	2.7	42.0	132.99	74
19625	10544	497	5.9	4.2	27.9	68.95	74
25386	13381	266	7.6	8.2	27.1	30.00	74
1719	14475	205	4.8	5.2	17.3	121.80	74
35883	14986	121	5.7	8.8	21.6	75.70	74
1936	15910	250	12.5	13.4	46.0	21.69	74
21085	24745	412	7.5	5.6	27.1	39.25	74
25597	3896	353	5.7	4.9	23.2	47.23	75
29396	4476	309	4.2	4.0	16.1	79.18	75
29430	5747	376	4.4	3.6	14.5	73.92	75
19589	7394	170	7.7	8.1	24.7	19.20	75
33425	14284	338	5.7	5.1	19.6	56.91	75
1736	14481	284	3.8	3.5	16.9	175.32	75
24318	22007	417	3.6	2.8	22.0	104.71	75
29770	22506	284	4.5	4.3	20.0	76.66	75
22170	3246	226	4.8	4.8	18.1	95.94	76
29386	4464	535	3.2	2.6	14.5	233.89	76
23005	5147	359	4.0	3.5	11.0	98.14	76
16208	12016	537	3.8	2.8	16.5	145.13	76
22187	12451	556	4.8	3.5	18.9	113.54	76
22321	13923	289	8.1	8.1	30.6	19.00	76
33439	14277	293	4.8	4.8	18.5	59.49	76
20211	27011	293	3.4	3.2	14.5	141.07	76
26007	29462	207	3.9	4.7	13.7	106.66	76
22157	3236	280	6.3	6.2	25.1	45.98	77
29371	4468	507	2.8	2.2	15.3	232.30	77
21727	8703	260	10.3	9.8	44.8	20.63	77
14651	12663	292	4.3	4.1	17.3	62.37	77
22253	13968	338	8.3	7.4	32.6	21.19	77
33440	14258	326	4.7	4.6	14.5	68.27	77
25564	3905	324	7.0	6.2	36.5	39.01	78
29375	4470	300	2.9	2.5	16.9	228.95	78
27806	5396	291	7.5	7.6	27.5	23.26	78
21682	8638	263	11.3	12.0	42.0	14.31	78
30309	10845	284	3.8	3.8	14.9	72.52	78
17163	14382	211	5.2	5.6	17.7	73.56	78
27370	14915	394	6.4	5.0	22.0	48.17	78
21256	18138	529	7.0	4.8	29.1	40.39	78
17152	35322	156	6.8	9.1	24.0	54.10	78
22372	46502	65	12.3	18.0	46.3	24.81	78
28436	3120	271	4.6	4.3	19.6	70.38	79
29372	4444	544	4.1	3.3	18.1	157.92	79
22983	5149	521	6.4	4.8	30.6	56.47	79
28552	5477	368	4.7	4.0	11.4	60.48	79
16885	7812	395	10.6	8.1	28.7	11.63	79
31997	13043	258	5.6	5.2	24.4	54.64	79
22251	13896	249	11.4	12.2	42.4	17.06	79
24112	14900	297	4.8	4.8	17.3	70.61	79
24874	15334	376	5.0	4.1	27.1	75.77	79
20931	15741	408	3.3	2.6	25.5	137.58	79
1932	15906	360	10.1	8.7	31.4	21.66	79
13619	16305	519	11.4	7.1	42.8	31.84	79
32793	19572	461	2.4	1.8	15.7	347.29	79
25010	19946	510	5.0	3.8	25.1	99.63	79
42692	21864	273	2.9	2.7	13.0	185.21	79
25228	25558	588	7.2	5.5	26.7	41.08	79
36029	36031	170	6.8	8.5	24.0	18.79	79
25523	3611	486	5.9	4.5	36.5	62.16	80
28847	9741	490	5.8	4.0	27.1	91.47	80
17271	10957	229	4.1	4.7	14.5	89.46	80
19884	11259	510	5.7	4.1	26.7	90.65	80
16062	12465	440	4.7	3.7	42.8	127.83	80
31981	13073	263	5.8	5.4	25.9	65.71	80
31882	17831	231	4.1	4.2	15.7	172.50	80
32796	19574	507	3.7	2.7	18.5	202.14	80
27704	25965	203	5.0	5.1	16.9	123.70	80
38420	36292	202	3.9	4.5	13.7	168.72	80
25551	3615	486	7.8	5.1	31.0	33.32	81
24393	7278	261	6.5	7.3	23.2	52.35	81
18673	9526	334	10.4	9.9	29.1	20.55	81
27600	11064	338	3.4	3.1	11.4	111.01	81
22804	11404	410	4.2	3.1	14.5	74.09	81
32840	12984	525	3.7	3.0	19.2	135.33	81
34083	14817	247	7.7	8.6	27.9	23.23	81
31881	17839	287	3.1	3.1	11.4	146.22	81
19711	19011	350	5.0	4.5	11.8	30.83	81
19221	27304	516	3.5	2.8	18.9	239.19	81
19573	34286	217	7.0	7.4	25.9	25.59	81
38430	36270	196	4.4	5.4	15.3	205.64	81
20050	5235	307	5.0	4.8	19.6	53.46	82
18116	7767	303	7.9	7.4	34.2	46.08	82
27588	11060	482	2.7	2.1	17.7	229.72	82
31702	15034	322	8.8	8.3	32.2	31.27	82
31886	17837	258	3.5	3.8	12.6	157.47	82
19687	18989	438	4.6	3.5	30.6	101.71	82
22268	20590	520	6.3	4.9	31.8	121.78	82
15939	29921	236	6.1	6.7	22.0	60.66	82
23602	29927	373	6.0	4.9	13.0	26.09	82
38424	36275	194	2.5	3.0	9.0	174.12	82
20208	1673	225	5.4	6.3	18.9	26.99	83
26594	3134	463	4.0	3.0	25.5	181.19	83
24390	7294	264	2.7	2.9	10.2	84.77	83
18099	7773	308	7.1	6.9	25.5	31.17	83
14898	8345	288	9.7	10.0	35.0	17.30	83
32433	11881	333	3.2	3.0	9.4	59.69	83
27245	16143	370	4.5	3.8	11.8	64.22	83
31894	17844	320	4.4	3.9	24.7	143.47	83
16844	27607	266	3.8	3.5	17.3	144.14	83
38410	36282	265	3.7	3.8	14.5	159.28	83
21013	2768	207	5.4	6.2	18.9	52.26	84
25608	3898	373	4.9	4.0	10.6	37.03	84
20027	5234	217	5.4	6.3	19.2	58.06	84
18685	6609	280	8.5	8.7	32.2	29.16	84
14987	8376	146	7.7	10.0	27.5	26.25	84
13728	8544	199	10.7	10.6	40.1	21.44	84
18664	9590	379	7.4	5.9	14.5	33.83	84
32185	9619	367	2.7	2.3	13.7	131.74	84
33129	11002	529	3.6	2.6	15.7	155.27	84
30874	13491	269	11.1	11.8	40.8	17.30	84
27228	16137	385	4.6	3.6	12.6	95.92	84
31878	17840	227	5.4	5.8	20.0	84.09	84
25044	23362	504	5.0	3.7	25.5	65.17	84
26393	23810	400	3.9	3.0	13.0	123.16	84
19249	27302	472	5.4	4.1	36.1	57.58	84
38420	36283	185	4.1	5.0	14.1	175.62	84
20185	1743	134	10.6	14.3	36.5	19.27	85
25672	3326	577	5.9	4.9	23.6	90.04	85
18678	6545	569	8.6	6.8	34.6	39.08	85
24389	7282	294	5.5	5.7	19.2	49.49	85
16903	7746	261	5.6	6.4	20.0	25.01	85
32439	8533	350	4.1	3.5	30.2	74.19	85
32171	9615	638	6.9	4.9	22.8	77.68	85
14047	10549	609	8.2	4.6	27.1	38.72	85
27233	16129	339	3.7	3.5	10.2	111.12	85
14258	17291	317	3.9	3.6	17.3	172.48	85
13273	27879	199	4.9	5.5	17.3	110.41	85
38418	36287	143	3.8	5.2	13.4	156.61	85
14044	10592	485	7.1	4.7	29.1	50.83	86
13813	13094	171	9.1	12.8	32.2	20.54	86
13729	16309	319	9.3	8.6	38.5	32.70	86
14256	17298	320	3.1	2.9	11.4	148.19	86
31879	17856	345	4.7	4.3	11.8	49.87	86
23050	19442	402	3.2	2.6	33.4	60.51	86
27937	26031	126	4.8	6.4	17.3	76.87	86
26455	27090	344	2.8	2.4	18.5	255.59	86
38396	36299	177	3.8	5.0	13.0	117.51	86
20170	1863	225	5.7	6.1	20.4	28.44	87
23392	5704	306	4.1	3.7	21.2	110.03	87
24419	7329	503	7.4	5.8	47.5	52.55	87
33459	12865	338	3.9	3.4	20.4	110.85	87
27228	16119	265	4.2	4.6	15.3	70.67	87
14952	16185	146	4.5	6.5	15.7	129.95	87
31894	17829	189	5.4	5.9	19.2	78.20	87
30895	19627	251	7.9	7.3	34.6	18.03	87
38404	36290	209	3.7	4.0	13.0	218.35	87
22848	6776	526	8.9	6.8	44.0	26.12	88
32805	8397	387	3.0	2.5	17.7	128.56	88
25679	8501	112	10.3	13.4	36.5	16.35	88
26068	10083	213	9.6	10.1	35.7	22.02	88
15275	15283	513	7.3	5.7	39.7	59.64	88
27223	16166	318	9.8	9.1	36.9	25.74	88
24586	30862	250	4.6	4.4	19.2	94.49	88
38409	36294	214	5.1	5.7	18.5	130.74	88
20136	1834	340	8.8	7.9	31.4	18.14	89
19287	2250	86	12.6	17.3	48.7	15.81	89
29755	4439	289	6.6	7.0	22.4	22.30	89
25986	5314	313	5.6	5.0	29.8	92.02	89
23996	10481	348	10.7	9.7	27.9	19.65	89
15963	11600	518	5.8	4.2	26.3	63.76	89
15294	15254	317	11.9	11.3	42.0	22.62	89
19226	27309	556	4.7	3.6	19.2	202.30	89
23577	29970	518	7.6	5.6	36.9	43.93	89
24606	30840	270	5.0	4.7	21.6	97.59	89
38413	36282	295	6.0	6.1	22.0	63.85	89
21513	3633	333	4.3	4.0	13.7	99.94	90
29735	4398	292	7.3	6.7	36.1	21.79	90
20057	5247	251	6.5	7.3	23.6	31.51	90
26021	5300	384	5.6	4.6	29.1	47.68	90
21684	8600	265	6.9	7.2	25.9	46.21	90
20043	12290	401	6.2	5.0	47.9	36.89	90
17033	14397	353	4.9	4.3	11.4	69.89	90
19224	27312	506	4.0	3.0	20.0	247.04	90
23602	29925	200	11.7	13.8	40.8	22.84	90
38415	36280	172	3.2	4.2	11.4	150.51	90
16551	10445	330	8.8	7.8	40.1	18.36	91
31465	12664	306	4.6	4.3	19.6	62.91	91
17014	14385	260	5.2	4.8	22.4	121.50	91
31237	16881	324	5.0	4.6	18.9	77.29	91
38063	23349	520	6.5	4.4	27.1	69.58	91
19223	27302	291	3.1	2.7	18.1	316.46	91
24621	30847	230	4.6	4.7	17.3	113.00	91
25323	7667	363	3.6	3.0	11.0	97.44	92
16760	9616	240	3.9	4.3	14.1	100.29	92
30420	11869	326	7.0	6.3	33.0	53.15	92
31497	12635	321	5.3	5.0	18.5	61.91	92
17022	14385	257	6.9	7.2	26.3	56.46	92
28634	14987	126	4.8	7.7	17.7	47.41	92
20800	22627	445	4.3	3.1	20.8	73.53	92
27625	25682	280	4.8	4.3	24.4	91.46	92
17066	26276	377	3.8	3.1	34.6	154.22	92
22202	31111	496	6.1	4.9	46.0	49.65	92
28145	33393	96	5.8	10.0	22.0	37.95	92
37023	35958	214	7.2	7.4	25.9	21.27	92
27902	6632	464	3.5	2.7	24.7	110.09	93
17065	7553	575	5.1	3.9	19.6	163.09	93
41457	11397	346	14.2	12.8	43.6	15.66	93
31486	12647	360	3.7	3.2	8.2	56.71	93
30804	13479	221	11.5	13.6	41.6	18.61	93
17046	14393	266	4.4	4.3	17.7	185.14	93
1931	15933	540	8.5	6.4	37.3	22.11	93
25420	16758	360	4.6	3.9	46.7	104.57	93
20785	22643	258	6.4	7.1	22.4	57.71	93
27618	25695	344	3.8	3.3	16.5	181.17	93
45587	48365	107	4.8	7.3	17.7	88.42	93
30409	4496	364	6.3	5.3	49.5	35.01	94
19766	4825	320	5.9	5.2	33.8	62.49	94
23996	9251	280	3.5	3.7	12.2	69.30	94
17149	12147	277	3.8	3.5	17.7	134.24	94
31510	12653	214	5.7	6.1	20.0	68.74	94
29518	18732	254	10.5	11.4	38.9	15.59	94
15145	22837	366	6.3	5.3	24.7	27.15	94
27619	25713	257	3.2	3.5	11.0	140.01	94
23576	29964	342	7.1	6.5	19.2	22.97	94
45555	48358	145	5.3	6.8	18.5	90.62	94
24912	5182	379	8.0	6.5	25.9	39.43	95
19678	5474	290	4.9	5.0	17.7	47.00	95
29786	5844	359	2.2	1.9	11.4	245.66	95
17268	7546	331	7.5	6.9	27.5	38.87	95
24026	9222	237	5.3	5.4	20.0	63.66	95
17179	12153	209	3.7	4.1	13.4	93.19	95
31312	14018	250	9.5	10.0	35.0	19.82	95
31694	15037	294	11.9	12.0	43.2	14.33	95
14968	16168	167	8.0	11.1	28.3	41.20	95
13655	16417	203	8.7	11.5	31.0	27.88	95
26942	16588	436	4.0	3.0	22.0	83.72	95
27604	25705	312	3.3	3.1	14.9	141.87	95
28122	2941	442	4.6	3.5	31.4	92.87	96
25604	3885	314	6.2	5.7	27.1	41.47	96
29788	5858	333	2.5	2.3	9.8	253.42	96
17224	9054	444	4.2	3.4	44.4	178.53	96
26959	16588	488	4.4	3.3	24.0	98.39	96
27824	18189	178	6.0	7.6	20.8	50.16	96
27609	25702	281	4.7	4.3	20.8	99.05	96
24864	32603	379	13.5	11.0	46.0	14.27	96
37979	34418	178	4.5	5.8	15.7	60.07	96
45552	48407	114	5.8	8.2	20.0	65.00	96
13262	49361	167	5.3	7.7	19.2	43.12	96
20168	1907	518	10.7	7.1	44.0	24.33	97
22310	2303	270	5.5	6.1	19.6	38.65	97
25593	3896	378	5.0	4.0	10.2	43.03	97
21236	4158	263	7.2	7.8	25.9	33.99	97
29780	5851	383	2.8	2.3	12.2	256.87	97
23258	6752	342	5.6	5.1	17.3	54.35	97
17213	9063	452	7.0	4.9	31.4	53.62	97
39931	17248	213	5.4	6.6	18.9	42.97	97
27784	18206	170	4.7	6.2	16.5	60.82	97
20966	18927	330	3.4	3.2	10.2	70.58	97
15656	23580	243	4.3	4.0	17.3	153.59	97
23541	29963	326	5.4	4.7	32.2	53.96	97
37970	34451	94	4.7	7.2	17.3	65.60	97
45574	48344	138	4.7	6.8	16.9	82.55	97
27248	2428	350	4.9	4.2	30.6	72.59	98
24707	2890	397	4.6	3.8	49.9	84.29	98
29781	5849	359	2.7	2.4	10.2	229.17	98
23305	6704	316	5.0	4.4	32.2	57.49	98
15318	8747	273	3.8	3.6	16.5	128.88	98
17389	9330	373	3.3	2.8	8.6	129.10	98
16938	15822	259	8.2	8.3	31.4	34.82	98
15395	16084	298	7.5	7.0	32.6	42.88	98
24830	16191	364	3.2	2.7	9.4	102.44	98
37978	34455	90	4.1	6.8	15.7	88.09	98
45572	48340	137	4.3	6.7	15.7	65.12	98
27230	2408	442	3.7	2.8	20.8	60.82	99
24674	2904	517	6.1	4.7	32.2	73.91	99
25641	3934	296	8.2	8.4	28.7	15.58	99
29775	5857	374	5.2	4.3	11.4	69.53	99
24416	30333	504	4.5	3.6	28.7	164.80	99
37964	34421	147	4.1	6.0	14.5	97.46	99
45556	48354	104	4.1	7.1	16.1	58.52	99
20168	1870	323	7.3	6.6	33.8	23.65	100
33591	4928	233	6.1	6.4	22.0	35.75	100
24494	7172	311	3.2	3.1	11.0	158.18	100
14629	10142	529	4.8	3.5	20.8	99.94	100
28649	14980	272	7.4	8.0	26.7	45.99	100
25171	18854	258	6.7	6.8	26.3	40.67	100
21927	19256	490	2.7	2.0	15.3	336.24	100
27896	25627	318	4.7	4.2	27.5	99.29	100
26593	26719	313	3.9	3.4	24.4	127.61	100
51076	29117	575	9.2	6.4	33.8	19.81	100
24011	33487	196	4.4	5.1	14.9	80.18	100
37954	34428	139	5.1	6.9	18.1	39.96	100
40501	46261	136	7.3	9.1	24.7	18.72	100
20144	1880	366	6.1	5.1	47.9	29.07	101
23281	6749	340	4.9	4.5	13.4	43.26	101
24477	7176	304	3.9	3.8	14.1	137.03	101
12092	7315	302	5.9	5.4	29.8	57.84	101
17425	9904	372	8.4	7.0	27.9	30.71	101
15065	14804	504	4.3	3.2	21.2	112.34	101
28657	14954	157	4.6	5.5	16.5	70.05	101
27032	15544	357	6.2	5.3	40.8	70.91	101
33612	16521	314	3.1	3.1	11.0	140.07	101
9723	16708	545	8.3	5.4	31.8	57.44	101
18753	18242	394	6.0	4.9	34.6	61.98	101
21948	19266	480	3.3	2.4	16.9	376.48	101
37049	23887	473	3.3	2.6	22.8	155.95	101
44682	24411	324	4.1	3.8	15.7	44.08	101
26604	26720	209	4.7	5.0	16.9	30.27	101
22946	28243	533	5.6	4.3	25.5	85.32	101
51121	29124	448	6.0	4.6	42.0	67.70	101
24007	33603	171	7.0	9.3	24.7	21.38	101
26701	35814	199	4.6	5.6	16.1	71.50	101
32935	3643	454	4.4	3.5	42.8	72.62	102
24497	7180	309	4.0	3.6	19.2	118.74	102
12118	7300	312	4.5	4.2	19.6	107.04	102
15322	8751	203	6.9	7.7	24.7	53.96	102
34212	12958	291	4.3	4.0	20.0	52.32	102
33593	16520	342	3.8	3.3	15.3	151.16	102
9688	16692	254	4.8	5.0	18.1	66.30	102
21952	19264	454	5.2	4.0	35.7	164.49	102
23566	29942	271	7.4	7.9	27.5	25.83	102
45560	48373	91	5.0	7.5	18.9	119.16	102
20154	1799	224	7.8	8.0	29.1	26.09	103
26121	4379	460	3.2	2.3	17.7	125.00	103
12107	7308	404	4.6	3.8	40.8	128.17	103
30556	9730	427	4.2	3.2	25.1	86.55	103
25128	12302	229	4.6	4.4	17.7	102.95	103
17516	16260	510	3.2	2.4	16.1	330.84	103
9730	16714	218	4.0	5.0	14.1	50.32	103
21893	26308	580	6.7	5.3	25.9	69.35	103
46522	31111	277	4.0	3.7	17.7	77.85	103
35716	33359	515	7.7	6.0	43.2	57.83	103
36491	33361	612	6.7	4.7	22.8	31.93	103
45573	48368	149	3.9	5.9	13.7	122.29	103
23291	6719	299	5.4	5.4	18.9	50.01	104
28606	6867	409	4.3	3.4	22.8	94.82	104
12165	7339	650	8.7	5.4	27.5	34.00	104
24211	8796	387	5.9	4.8	36.5	30.26	104
17518	16272	515	3.0	2.3	14.9	292.54	104
15217	29146	231	5.5	6.1	20.0	25.34	104
46530	31111	273	3.5	3.4	14.1	168.00	104
35718	33355	483	4.0	3.0	22.4	121.32	104
45572	48366	99	4.1	6.2	14.9	99.19	104
22131	2257	251	8.7	9.9	30.2	16.83	105
25621	3897	348	5.1	4.7	11.8	21.35	105
21175	4126	218	11.4	14.3	40.5	27.54	105
23282	6723	521	6.1	4.4	27.5	55.51	105
30643	8594	368	5.5	4.7	15.3	23.23	105
12930	10346	236	10.1	11.4	36.1	20.68	105
29377	18530	196	6.4	8.1	21.6	26.38	105
30303	28312	189	5.8	7.7	20.4	41.33	105
23648	29977	233	7.9	8.5	27.9	23.88	105
46519	31100	293	3.1	3.0	12.6	199.41	105
21924	32365	271	4.5	4.7	17.3	95.29	105
45589	48338	117	4.1	6.3	15.3	94.13	105
23284	6723	375	4.4	3.7	45.2	61.03	106
30511	6722	326	3.8	3.3	29.5	65.49	106
28580	6886	408	9.7	7.4	38.9	27.42	106
30673	8560	331	8.9	8.2	29.8	20.58	106
17915	8634	493	5.3	3.8	25.1	191.64	106
27357	10477	400	5.5	4.3	20.8	63.90	106
18590	15067	387	12.9	10.2	44.4	16.38	106
28669	14974	107	6.9	11.3	25.9	40.59	106
32818	29626	555	6.7	5.2	28.3	70.94	106
46525	31125	336	3.6	3.2	20.4	168.46	106
20022	33425	315	6.5	6.3	22.8	40.85	106
23284	6729	285	5.8	6.0	20.8	44.52	107
31294	8432	316	2.7	2.4	12.2	90.66	107
17041	9793	334	6.1	5.6	20.0	33.16	107
27343	10470	501	5.4	4.1	29.8	131.25	107
32215	14243	390	5.3	4.3	39.7	49.50	107
18639	15034	134	6.1	9.0	22.4	53.07	107
17068	21101	568	10.0	6.9	38.1	47.49	107
18085	21810	313	5.1	4.6	26.3	72.02	107
19070	27971	518	5.1	3.9	24.7	158.19	107
32825	29623	430	3.6	2.9	40.5	250.94	107
46532	31111	313	3.3	2.9	19.2	107.62	107
45551	48348	142	4.9	7.0	17.3	58.56	107
42959	48798	264	9.8	10.7	35.3	16.47	107
20163	1873	274	5.6	6.1	19.6	21.55	108
32650	7644	177	6.0	7.6	20.4	29.62	108
17552	7951	456	3.7	2.8	24.4	173.75	108
27397	8240	416	7.2	5.7	48.7	40.00	108
31262	8421	339	3.7	3.3	19.6	121.26	108
23783	9617	234	4.4	5.3	15.7	76.29	108
15855	9724	362	6.0	5.1	28.7	116.74	108
30445	9788	569	6.6	5.3	26.7	52.88	108
27342	10507	621	8.9	5.6	29.5	36.77	108
14207	11988	157	7.2	10.9	26.7	45.89	108
27054	15522	351	8.7	7.7	23.2	25.88	108
32840	29631	372	3.1	2.6	35.3	260.96	108
46513	31140	241	5.4	5.9	19.2	41.78	108
23915	34673	153	8.4	12.2	29.8	22.13	108
45574	48395	153	5.3	6.7	18.1	89.72	108
32688	7623	307	3.7	3.5	15.3	94.15	109
17541	7945	340	3.5	3.1	16.5	196.52	109
18859	8699	523	5.7	4.2	25.9	98.77	109
16405	8866	352	8.6	7.6	20.4	26.55	109
15866	9726	265	4.5	4.8	16.9	60.99	109
30414	9781	412	3.4	2.7	25.1	147.99	109
22687	9940	296	6.4	6.0	28.3	33.04	109
37710	26984	257	7.4	7.0	32.2	34.21	109
32823	29680	238	6.8	7.3	25.1	55.06	109
46501	31124	200	6.4	7.4	22.4	44.35	109
22917	2175	502	9.3	6.9	48.7	30.20	110
24797	3049	579	7.1	5.5	26.7	42.31	110
26044	4664	408	4.9	3.9	27.9	197.05	110
32657	7670	203	4.2	4.9	14.5	164.51	110
17569	7952	449	3.8	3.0	47.1	191.71	110
14181	8621	203	9.1	10.1	32.6	16.78	110
16419	8865	341	5.7	5.0	22.8	73.17	110
31792	9157	362	3.4	2.9	12.2	119.41	110
15844	9724	356	4.5	4.0	11.4	73.66	110
30427	9782	434	3.5	2.7	28.7	147.28	110
16939	11551	236	7.9	9.1	27.9	18.16	110
45580	48369	64	3.7	6.5	14.9	128.52	110
26060	4657	380	4.2	3.5	41.6	124.72	111
25240	5232	531	6.9	5.3	32.6	51.10	111
27802	5399	347	6.3	5.6	18.5	27.67	111
29463	6457	591	9.1	6.2	31.8	30.40	111
25586	7532	262	5.2	4.9	22.4	67.53	111
32674	7590	368	4.7	3.9	16.5	40.96	111
21497	8248	508	4.4	3.5	23.6	91.36	111
19721	9111	375	7.0	5.7	17.7	39.96	111
31801	9160	356	2.8	2.4	5.9	148.48	111
30444	9778	412	9.8	7.4	36.1	22.16	111
20518	10712	394	3.4	2.7	13.0	92.03	111
32190	10967	394	3.9	3.2	49.5	107.76	111
16938	11543	201	4.7	5.4	16.5	66.34	111
33638	12297	392	4.3	3.5	30.6	69.75	111
11373	25736	225	10.0	11.7	35.3	19.46	111
37978	34053	207	6.2	6.6	22.0	77.15	111
45586	48381	157	3.9	5.1	13.7	91.66	111
25609	3902	339	4.5	4.2	11.4	38.98	112
25239	5242	379	2.1	1.7	18.9	351.54	112
31843	7823	450	3.9	3.0	27.1	113.57	112
16703	8890	314	5.1	4.9	18.1	46.53	112
29498	9030	326	6.6	5.9	33.0	53.58	112
19702	9125	433	2.6	2.1	26.3	353.22	112
31793	9167	345	2.8	2.5	8.2	160.43	112
16930	11570	226	4.9	5.4	17.7	52.17	112
33252	13246	328	3.6	3.1	19.6	162.03	112
27002	15526	218	9.0	9.0	31.0	26.83	112
44083	25414	184	5.0	6.3	17.3	16.70	112
26049	26023	370	10.5	8.8	43.2	14.80	112
22308	2336	192	5.4	6.7	18.9	42.26	113
25231	5252	320	4.1	3.6	22.8	140.53	113
32715	7625	421	5.8	4.6	43.2	32.21	113
22441	8509	430	4.4	3.5	38.5	120.21	113
16668	8919	314	3.1	2.9	12.6	248.67	113
13491	9584	291	3.7	3.7	13.4	80.73	113
16365	10045	306	4.3	4.0	18.5	77.80	113
41468	11440	372	9.4	7.7	24.0	30.04	113
15882	13217	374	7.8	6.5	25.5	15.48	113
33255	13267	527	5.8	4.3	26.3	69.71	113
23289	14533	372	3.5	2.9	20.8	118.58	113
33348	16216	210	4.6	4.9	15.7	72.16	113
14649	21933	360	4.5	3.8	28.3	101.41	113
16961	36824	260	4.6	4.6	17.7	95.56	113
45576	48362	111	3.8	5.7	13.7	98.87	113
22300	2312	261	4.0	3.9	16.1	115.75	114
22367	3455	369	3.7	3.1	11.0	72.78	114
33478	4967	464	6.3	4.4	28.3	34.45	114
25257	5258	425	3.8	3.0	43.2	99.70	114
22428	8526	307	2.5	2.2	14.9	144.97	114
16663	8919	369	3.4	2.8	22.4	225.85	114
16368	10054	487	5.2	4.2	44.4	127.00	114
29059	10825	337	5.6	5.0	20.0	37.71	114
16911	11007	381	5.1	4.2	27.5	160.60	114
15905	13177	261	5.3	5.6	19.6	86.08	114
15101	13729	444	4.6	3.7	49.9	146.96	114
30916	19534	179	10.0	12.1	33.8	14.94	114
20716	34131	179	5.1	6.4	17.3	37.81	114
1775	39962	174	7.8	10.6	27.5	11.26	114
45570	48386	89	3.1	5.2	11.8	122.57	114
33500	4978	329	5.6	5.2	19.2	18.92	115
22482	8453	564	10.6	7.3	39.7	34.76	115
16660	8931	324	3.9	3.5	20.0	266.12	115
32246	10936	398	8.6	6.7	33.8	19.23	115
15092	13726	361	3.2	2.7	45.6	188.84	115
13047	14710	381	4.7	3.9	36.1	94.69	115
17595	24076	291	3.2	3.0	14.9	296.51	115
20696	34129	317	5.6	5.1	28.7	70.10	115
20152	1883	221	7.6	9.0	26.3	25.91	116
16665	8915	284	3.6	3.4	15.3	291.68	116
41593	11451	333	10.4	9.9	28.3	19.38	116
33635	12137	504	7.8	6.0	44.4	22.85	116
33065	14813	382	2.2	1.8	11.0	202.72	116
23898	17648	312	4.4	3.9	29.5	61.51	116
18694	22168	461	5.2	3.6	24.0	90.23	116
20698	34147	500	4.6	3.7	29.5	125.41	116
45565	48366	109	3.9	6.3	14.5	110.08	116
27305	3461	581	6.2	4.5	22.4	39.11	117
16681	8936	331	6.2	5.4	34.2	238.49	117
23326	9228	302	5.1	4.7	24.4	53.06	117
33674	12612	429	6.5	4.6	24.4	38.37	117
13015	13465	311	5.7	5.6	18.9	36.18	117
33071	14815	442	2.6	2.1	33.8	183.07	117
33174	16770	523	9.2	6.9	45.2	35.20	117
18712	22175	390	3.6	2.8	8.6	158.03	117
18586	23525	325	3.4	3.0	21.2	146.14	117
45568	48365	132	4.8	6.4	16.9	103.93	117
22041	3589	368	3.8	3.2	49.1	134.44	118
29067	8067	325	6.2	5.4	37.7	45.41	118
26616	8751	351	4.9	4.3	15.3	97.61	118
16669	8915	327	3.5	3.1	15.7	222.37	118
23319	9245	331	3.4	3.1	16.1	95.81	118
29311	9456	309	3.8	3.5	16.1	94.20	118
16370	10054	276	5.5	5.0	27.5	80.52	118
41447	11387	554	10.6	6.5	38.5	27.36	118
12950	13448	194	6.1	7.6	21.6	37.80	118
30821	13439	217	10.2	11.4	35.3	23.24	118
33071	14810	259	3.9	3.6	16.9	70.24	118
30036	19812	193	4.0	5.0	13.7	121.89	118
18609	23510	253	7.5	7.4	29.8	33.45	118
25789	29022	232	5.6	5.8	20.8	95.43	118
19578	31055	522	7.4	5.8	38.1	47.13	118
26005	37929	235	7.0	6.9	27.1	27.38	118
26592	7153	231	4.9	5.1	17.7	94.99	119
16659	8893	412	4.3	3.4	34.6	166.12	119
29325	9474	353	3.2	2.8	9.4	123.31	119
20991	10010	532	3.9	2.6	15.3	87.42	119
23123	12962	380	4.7	3.8	16.1	37.50	119
30866	13485	55	8.6	12.6	32.2	30.93	119
26345	14086	509	9.6	6.8	46.7	26.55	119
30034	19780	162	8.2	10.7	28.7	43.35	119
23598	29941	226	5.9	7.0	20.8	54.55	119
17527	30448	298	5.1	4.5	29.5	74.65	119
36755	38766	515	4.4	3.5	24.4	144.93	119
25585	41618	312	12.5	12.6	38.5	21.96	119
25624	3913	309	8.7	8.0	40.1	27.18	120
22592	4314	635	9.1	7.1	28.3	35.20	120
16718	8889	358	3.9	3.4	12.6	90.50	120
29316	9463	375	3.1	2.6	13.7	145.80	120
23138	12952	350	6.0	5.3	17.3	41.12	120
20636	15473	515	7.5	5.7	38.1	42.33	120
9754	16712	220	6.0	7.1	20.8	45.14	120
2959	41249	197	5.7	5.7	20.0	24.69	120
45593	48384	113	4.8	7.3	17.3	106.19	120
20153	1864	190	6.1	8.1	21.6	23.07	121
25612	3926	321	6.5	6.2	23.2	21.94	121
21312	8190	380	5.1	4.2	28.7	51.87	121
29298	9456	380	3.7	2.9	8.6	78.15	121
33293	11997	277	5.3	4.9	24.7	30.04	121
27286	12588	392	5.4	4.3	19.2	57.54	121
30727	13471	361	9.6	8.3	20.0	19.34	121
30956	19653	68	9.3	17.2	38.5	16.65	121
17514	30470	250	4.3	4.3	17.3	102.54	121
36782	38769	212	3.4	3.4	12.6	169.52	121
45550	48344	55	3.6	6.7	14.9	160.36	121
27715	2749	560	6.2	5.1	26.3	28.27	122
23698	3245	577	7.7	6.0	29.5	36.58	122
21351	8181	429	7.0	5.2	30.6	38.12	122
18731	9127	245	5.9	5.9	23.2	125.36	122
28088	9981	580	7.5	5.1	27.1	56.60	122
33257	11978	382	5.3	4.3	14.1	59.38	122
21386	20475	236	4.3	4.6	16.1	50.02	122
23864	33417	119	5.5	8.4	20.4	42.44	122
32301	33702	356	6.0	5.1	36.9	44.80	122
17322	34396	148	11.9	17.3	43.6	13.59	122
17937	36689	245	6.7	7.1	24.7	22.76	122
36793	38779	244	3.5	3.3	14.5	146.68	122
45574	48362	131	4.2	5.9	14.9	130.42	122
28019	1547	219	7.7	7.4	27.5	20.41	123
33245	12046	174	5.4	7.1	18.9	77.33	123
30741	13558	221	9.4	11.1	33.4	15.91	123
23808	15631	434	2.8	2.2	27.5	133.50	123
13687	16349	341	10.3	9.4	29.5	24.58	123
21692	21968	324	4.5	4.0	20.8	59.33	123
33535	26699	317	3.5	3.1	17.7	94.32	123
16723	30904	507	4.6	3.7	27.1	104.51	123
17597	32065	218	8.0	8.5	28.3	31.46	123
36787	38768	571	5.0	4.0	19.6	157.66	123
45580	48362	107	3.7	5.7	13.4	137.40	123
27698	2738	302	6.8	6.6	25.5	27.51	124
33247	11945	260	4.1	3.9	17.3	62.63	124
14372	15011	515	7.0	4.7	29.1	39.77	124
13680	16410	195	10.0	12.1	35.3	24.70	124
17257	17398	509	4.9	4.0	29.8	97.52	124
36770	38783	310	4.9	4.3	31.0	125.15	124
3001	41188	77	3.7	5.4	14.1	153.48	124
25466	43116	178	7.8	8.5	27.5	25.24	124
45550	48362	113	4.4	6.7	16.1	120.50	124
27453	10313	525	6.6	4.6	28.3	40.58	125
41495	11402	203	9.2	11.3	32.2	18.06	125
17283	17438	544	7.4	5.0	28.7	30.79	125
34981	27182	247	10.1	10.0	42.0	18.19	125
37516	35855	307	4.0	3.9	16.1	120.81	125
36790	38782	562	4.7	3.7	19.2	137.64	125
2994	41173	94	4.8	7.3	18.1	194.92	125
45563	48326	142	4.0	5.8	14.1	91.15	125
25555	3890	374	7.9	6.5	24.7	29.45	126
21172	7809	331	4.2	3.8	16.1	78.57	126
28922	9799	535	5.6	4.2	25.1	81.58	126
24918	15170	652	12.6	9.0	40.1	24.39	126
39694	32960	339	5.7	5.0	28.3	39.34	126
37496	35838	214	4.1	4.3	15.3	164.14	126
3002	41188	90	4.0	5.7	14.9	218.33	126
20166	1886	421	7.5	5.5	29.1	19.31	127
26902	5236	368	2.5	2.1	8.2	200.49	127
21153	7799	287	5.0	4.9	20.4	76.58	127
27591	8007	353	4.7	4.0	25.1	75.95	127
33454	12123	351	4.9	4.2	25.9	84.46	127
16118	17182	515	4.3	3.0	18.5	112.98	127
15804	28450	462	8.7	6.0	36.1	19.92	127
39733	31709	215	4.5	5.6	16.1	32.22	127
24999	31995	207	7.5	8.6	25.5	41.67	127
37494	35848	260	3.9	3.9	15.3	152.55	127
45575	48396	63	6.1	10.1	23.6	107.68	127
26903	5263	353	3.5	3.0	14.1	100.23	128
17156	9230	486	3.3	2.5	18.5	252.40	128
27893	9980	376	7.2	5.9	15.7	28.29	128
33455	12119	352	4.7	4.1	12.6	47.23	128
33003	13518	471	6.3	4.7	37.7	63.64	128
15882	15800	372	5.9	4.9	15.7	58.62	128
37332	19094	448	5.4	4.2	39.7	84.36	128
19216	30342	287	9.4	8.6	47.5	25.87	128
18493	35642	211	3.6	4.6	12.6	96.40	128
37490	35858	346	3.0	2.7	13.4	147.23	128
45563	48376	111	4.9	7.1	18.1	51.30	128
25605	3920	541	8.1	5.3	31.0	29.07	129
21505	6593	175	7.3	9.2	25.5	36.09	129
17197	9218	580	10.5	7.1	38.5	65.69	129
15156	9996	315	6.5	6.3	23.2	42.70	129
27891	10760	464	3.1	2.3	16.9	166.40	129
20941	29244	322	3.8	3.6	13.0	119.88	129
26136	29359	251	7.1	7.2	27.5	36.35	129
36664	36699	222	4.6	5.1	16.5	63.22	129
2989	41188	117	4.1	5.9	14.5	100.13	129
45573	48362	134	5.2	7.8	18.5	80.29	129
10066	48688	135	5.3	8.1	20.0	59.41	129
22543	3231	294	3.8	3.8	14.1	97.28	130
25584	3931	621	8.3	5.6	27.5	37.90	130
29323	4011	303	4.8	4.6	19.2	54.55	130
21543	6627	213	5.0	5.2	18.5	109.61	130
27393	8212	299	5.6	5.0	31.4	51.29	130
15649	9136	167	6.8	8.4	23.6	55.69	130
12822	10276	192	8.7	10.1	31.0	31.54	130
17606	11255	564	6.2	3.9	22.4	87.63	130
33454	12137	304	5.2	5.1	20.0	44.67	130
32452	13037	643	11.2	7.9	35.7	27.95	130
24851	16220	152	7.9	12.2	29.8	33.23	130
25344	21110	396	6.3	4.9	21.2	41.54	130
35706	33352	207	5.3	5.6	19.2	46.05	130
18460	35635	207	4.9	6.2	16.9	77.25	130
38889	45449	214	6.4	6.8	23.2	27.89	130
22548	3217	302	4.0	3.9	15.7	129.77	131
29268	3986	333	6.5	5.8	27.1	28.76	131
23348	5649	596	6.8	5.2	24.4	73.02	131
27368	8213	332	3.2	2.8	14.5	144.33	131
18621	9583	313	10.8	10.7	35.0	31.05	131
30572	9870	315	4.5	4.4	14.9	56.02	131
13764	10227	379	4.4	3.6	17.7	70.99	131
26684	10289	392	4.8	3.8	14.1	72.94	131
33431	12125	423	6.6	4.8	25.9	37.07	131
27616	16293	227	5.7	6.0	21.2	91.27	131
21289	24961	611	6.3	4.9	21.6	132.45	131
19908	29799	306	4.2	3.8	25.1	156.77	131
19133	34959	274	6.0	6.3	22.4	42.80	131
38890	45424	207	6.5	7.8	22.8	47.28	131
45514	48358	124	7.2	9.0	26.3	26.56	131
18410	6442	262	4.6	4.6	18.9	87.84	132
23453	9436	286	5.0	5.1	18.5	97.98	132
15332	10478	271	3.1	3.3	11.4	83.09	132
32647	11092	222	5.2	5.3	18.9	43.20	132
19198	11827	349	5.1	4.4	24.7	74.09	132
32533	13000	238	8.2	8.2	32.6	26.12	132
30847	13447	281	5.0	5.1	18.5	85.61	132
13086	14033	359	4.9	4.3	9.0	46.77	132
27615	16308	229	3.7	4.5	13.0	98.32	132
30859	27678	606	5.0	3.6	17.7	101.74	132
28532	3087	320	4.0	3.6	18.1	89.31	133
23628	3612	363	3.6	3.1	10.2	73.78	133
25569	3940	283	6.4	6.3	26.3	22.58	133
28090	7061	561	5.0	3.9	19.6	78.39	133
16923	8680	558	6.5	4.2	24.4	75.75	133
18368	10742	374	7.9	6.5	38.1	33.59	133
32642	11147	229	5.0	4.8	19.2	44.23	133
19221	11851	245	5.4	6.1	19.6	79.66	133
30820	13447	286	3.6	3.5	14.5	102.58	133
32865	15226	220	6.4	7.9	22.4	40.20	133
15711	20725	493	10.0	7.0	47.5	26.37	133
45584	48377	155	5.3	7.0	18.5	44.19	133
20171	1909	259	6.6	6.7	25.5	26.49	134
25395	2804	510	7.1	5.3	35.7	38.56	134
26056	6472	297	3.1	2.8	17.7	169.61	134
33893	9552	564	6.4	4.4	23.6	79.31	134
24199	13890	306	6.2	5.5	37.3	55.62	134
51636	26839	223	7.3	7.9	26.7	18.29	134
19827	27972	533	4.1	3.2	19.2	250.17	134
41127	30341	120	5.7	8.6	21.2	47.40	134
21745	1237	223	6.0	6.9	21.2	29.71	135
29453	4979	570	8.0	5.2	28.7	53.29	135
26827	5318	280	5.8	6.2	20.0	55.35	135
27890	7088	253	4.7	5.1	17.3	49.10	135
29995	7526	374	5.5	4.5	21.6	56.90	135
26563	9846	350	5.1	4.6	13.0	56.64	135
19832	10249	451	3.7	2.9	29.5	130.40	135
24956	16180	462	4.5	3.2	20.8	89.02	135
20008	25164	312	6.2	6.2	20.4	22.60	135
19860	27978	527	6.9	4.3	26.3	44.67	135
16515	30662	507	5.9	4.4	29.5	57.80	135
18692	36422	152	6.7	9.7	23.6	45.31	135
26145	1171	253	12.2	14.1	43.2	10.71	136
25621	3912	509	7.0	4.9	31.8	56.50	136
21197	4160	458	8.9	6.5	44.8	37.34	136
29988	7515	323	5.1	4.5	31.4	62.48	136
27619	11117	536	3.4	2.5	14.1	142.17	136
1944	15922	533	10.3	6.5	38.9	29.53	136
20437	32688	171	12.2	14.6	43.6	17.69	136
22204	35058	268	4.5	4.1	21.6	96.90	136
21192	4157	632	10.6	6.7	34.2	47.17	137
29990	7521	295	4.0	4.0	14.1	70.17	137
27598	8119	508	5.9	4.6	32.6	93.40	137
18604	8790	176	11.1	12.6	39.3	27.28	137
16731	9311	273	6.5	6.8	24.4	34.72	137
27614	11131	485	4.1	2.8	18.1	92.82	137
29498	11090	350	5.5	4.8	18.5	54.51	137
15432	12046	287	5.3	4.8	28.3	69.56	137
18067	21816	304	8.2	7.4	44.4	34.71	137
26799	21924	306	5.5	5.5	18.5	41.47	137
22221	25965	378	5.9	4.8	17.3	46.30	137
17368	31013	225	4.3	4.4	16.5	273.17	137
22190	35045	265	4.1	4.3	15.7	118.54	137
19007	6488	311	5.4	5.1	21.6	30.08	138
29989	7513	377	5.1	4.2	35.0	65.70	138
24674	8985	229	4.4	4.4	16.1	111.72	138
33876	14213	228	9.3	10.1	33.4	20.64	138
17012	18090	353	8.0	6.9	47.5	35.33	138
18677	19525	386	5.9	4.8	38.1	52.12	138
3667	27115	265	5.7	6.0	21.2	58.90	138
23828	28345	577	8.1	5.5	29.5	35.52	138
22740	1932	222	5.5	6.6	19.6	72.16	139
25661	4373	350	4.3	3.7	26.3	79.98	139
22002	8011	291	4.2	3.8	20.0	79.66	139
16895	8683	306	6.5	6.6	21.2	56.86	139
31017	10718	507	4.3	3.4	24.7	108.77	139
33981	14158	339	3.3	2.9	14.9	124.82	139
16195	33086	161	10.7	11.7	37.7	20.07	139
22750	1919	242	5.4	6.2	19.2	53.83	140
24357	2057	263	5.2	5.2	20.4	51.82	140
25980	5858	373	3.8	3.1	33.4	86.79	140
29958	7517	275	3.7	3.9	13.7	102.60	140
23171	8193	271	6.7	6.9	25.5	42.09	140
29141	9144	376	5.3	4.3	11.4	62.65	140
16439	10195	397	3.9	3.0	11.8	77.99	140
33953	14173	353	3.7	3.1	31.8	144.52	140
24562	3276	365	3.3	2.8	13.4	90.83	141
25619	3921	360	7.1	6.0	35.7	32.02	141
21188	4051	164	5.9	8.1	20.8	93.68	141
28417	5637	455	4.4	3.4	30.6	152.69	141
25963	5872	372	5.7	4.7	34.6	61.73	141
16747	9271	275	6.7	7.0	24.7	32.71	141
15396	11012	317	4.0	3.5	28.3	82.48	141
17653	13972	497	6.6	4.7	32.2	54.80	141
33976	14170	454	3.5	2.7	24.4	86.00	141
48206	28465	353	6.9	5.9	32.2	30.08	141
20434	32702	434	7.1	5.5	47.5	34.70	141
20042	35040	181	5.1	6.2	17.7	81.35	141
24596	3296	499	3.9	2.9	20.8	120.24	142
28425	5637	309	2.8	2.6	14.1	141.05	142
29979	7524	315	3.7	3.6	12.2	100.54	142
17646	8460	427	4.4	3.4	30.2	87.03	142
27293	9714	386	4.8	4.0	48.3	133.96	142
25426	22217	313	4.8	4.3	25.5	125.79	142
23800	1458	123	6.2	9.6	22.8	31.02	143
22488	3908	260	8.5	9.4	30.6	28.37	143
23810	4388	362	5.0	4.2	29.1	72.62	143
28423	5627	364	3.2	2.7	23.6	188.41	143
25077	6547	192	6.2	7.3	21.2	41.96	143
29984	7524	329	4.4	4.2	12.2	93.06	143
16926	9289	708	6.0	3.8	16.9	126.75	143
31644	10747	142	5.0	7.2	17.7	74.99	143
16677	11567	488	7.6	5.5	38.9	66.99	143
5246	15594	605	6.9	4.5	23.2	60.82	143
26072	19243	544	4.2	3.3	18.5	180.49	143
22772	21347	415	3.3	2.7	34.6	156.97	143
23615	29984	595	10.7	7.9	38.9	31.22	143
25630	32789	192	5.3	6.0	18.9	27.69	143
17657	36044	265	4.5	4.9	16.5	41.85	143
40530	36514	182	5.8	7.8	20.0	27.16	143
25617	3912	375	8.2	6.7	18.1	30.60	144
21202	4025	78	6.0	13.7	28.3	103.30	144
28430	5631	346	2.5	2.2	10.6	183.37	144
26826	7111	389	6.3	4.9	15.7	28.89	144
29957	7505	291	4.3	4.4	15.7	100.41	144
21678	11265	434	4.6	3.6	32.6	102.47	144
16666	11560	441	3.2	2.6	32.6	231.71	144
1966	15944	390	14.2	11.2	43.6	15.12	144
26220	19248	551	4.6	3.3	18.5	164.60	144
25161	31398	236	9.1	9.7	33.8	21.67	144
23145	4001	221	7.6	8.1	27.9	27.96	145
19928	4086	363	9.4	7.9	34.2	22.13	145
28424	5639	339	3.5	3.1	18.9	122.01	145
32518	9703	401	4.8	3.8	20.4	71.15	145
16671	11563	518	4.8	3.4	20.8	147.68	145
14211	20464	468	4.9	3.7	33.4	95.84	145
16994	21938	264	3.5	3.2	16.1	159.47	145
19354	24402	335	6.5	5.9	21.2	78.68	145
25772	28395	254	4.2	4.3	16.1	131.82	145
45551	48407	171	3.7	5.2	12.6	39.55	145
26105	1054	180	4.3	5.4	14.5	74.41	146
24953	3217	442	4.1	3.0	19.2	82.88	146
25650	3924	519	8.9	6.3	38.9	28.29	146
26786	5318	476	3.3	2.4	16.5	101.32	146
25459	5379	382	5.6	4.5	18.9	57.07	146
28403	5609	313	5.2	5.1	17.3	65.72	146
27857	7413	342	4.3	3.7	27.5	109.09	146
19856	9414	437	3.9	3.0	27.5	104.91	146
31710	11044	269	9.2	9.6	34.2	24.84	146
29282	11978	423	7.5	5.4	27.9	19.50	146
16999	21917	386	3.5	2.9	47.9	114.62	146
25756	28383	452	4.6	3.6	34.6	94.97	146
48073	29764	89	4.9	8.6	19.2	19.48	146
17547	30497	156	8.7	9.4	30.6	23.43	146
27143	3510	379	3.0	2.5	27.9	197.84	147
26796	5333	507	4.5	3.5	25.1	83.36	147
25464	5385	323	5.7	5.1	27.1	93.87	147
29975	7537	302	3.8	3.8	14.1	128.80	147
19479	21210	493	4.6	3.2	20.4	115.79	147
24406	30326	306	5.6	5.3	22.0	84.40	147
17545	30466	257	3.8	4.1	14.1	95.55	147
20939	2453	256	4.8	4.8	18.5	82.20	148
24713	2793	412	4.5	3.4	16.9	62.23	148
27140	3513	366	2.8	2.3	9.8	223.77	148
21176	4092	148	7.4	10.4	27.1	75.53	148
29969	7511	272	4.3	4.3	16.9	146.88	148
30778	9665	319	4.8	4.2	25.9	58.30	148
31744	11052	254	9.8	9.9	38.5	25.84	148
22121	17578	331	3.4	3.1	13.0	97.93	148
19258	22801	547	5.0	3.9	21.6	118.25	148
27103	24968	197	7.1	6.8	24.4	36.98	148
18111	37726	136	7.0	8.7	25.1	45.23	148
26314	3309	366	4.3	3.6	13.7	99.18	149
34796	3460	506	6.0	4.3	27.5	52.73	149
27126	3498	533	4.6	3.7	22.4	103.17	149
29979	7517	279	3.1	3.2	11.4	137.56	149
27407	12013	372	4.4	3.7	17.7	104.07	149
13189	14148	566	10.5	8.3	43.6	26.23	149
23399	19821	317	6.1	5.7	23.2	30.65	149
45335	36439	158	4.9	6.9	17.7	27.53	149
20927	2438	275	4.2	4.4	14.9	89.98	150
19471	5103	269	5.7	6.1	21.2	31.51	150
26497	5360	289	5.5	5.8	18.9	25.11	150
18467	6131	241	5.8	6.6	20.8	36.28	150
27245	6039	532	7.2	4.9	29.1	38.17	150
23864	6841	355	5.4	4.7	17.7	60.39	150
29987	7519	244	4.9	5.5	17.7	139.27	150
21876	7723	287	6.3	6.6	22.4	34.03	150
23208	8892	328	6.0	5.3	33.4	55.83	150
30254	9084	344	5.0	4.5	14.1	79.83	150
32477	11594	339	4.5	4.0	20.4	72.27	150
45562	12024	333	4.0	3.7	13.7	74.26	150
31229	15370	303	4.0	3.8	18.1	139.37	150
27020	15547	328	4.2	3.8	16.5	79.10	150
33233	16726	507	5.4	3.7	24.0	39.22	150
16161	21400	290	6.5	6.3	26.7	36.68	150
20447	26339	278	4.3	4.3	17.3	123.41	150
24529	31252	288	4.7	4.9	16.9	55.57	150
20925	2450	222	3.8	4.6	13.4	111.31	151
19441	5067	239	6.4	6.5	24.0	50.12	151
23210	8867	311	3.9	3.6	17.7	58.36	151
30250	9070	304	4.0	3.6	19.2	93.59	151
32493	11616	361	2.5	2.2	11.0	113.05	151
25967	12872	290	4.9	4.4	26.3	93.29	151
15571	13258	534	8.8	6.8	42.4	25.05	151
31245	15395	274	3.6	3.8	13.7	117.25	151
23929	41098	217	4.5	4.7	16.5	188.89	151
20919	2450	290	4.6	4.3	19.6	112.65	152
27480	2478	398	2.4	1.9	14.5	165.85	152
29213	2575	346	4.3	3.7	22.4	76.06	152
23422	2722	559	8.3	6.2	33.8	41.44	152
25169	3771	525	5.1	3.7	22.4	201.35	152
26334	5475	439	3.3	2.6	23.6	155.58	152
32832	12280	425	10.8	7.9	42.4	15.74	152
25976	12895	340	4.7	4.3	14.9	61.92	152
33702	12940	275	3.8	3.6	16.1	51.62	152
31275	15388	218	7.5	8.9	26.3	25.06	152
15866	19229	447	4.4	3.3	27.9	62.77	152
23928	41091	569	5.4	3.9	20.8	77.53	152
29222	2596	301	4.9	4.6	21.2	70.92	153
25232	3774	541	5.2	3.7	21.2	121.77	153
19449	5070	258	7.3	7.4	28.3	50.70	153
24653	5900	342	3.3	2.9	14.1	82.90	153
29991	7559	197	6.1	7.7	21.2	51.12	153
31361	8672	366	4.9	4.2	10.6	55.65	153
28719	10012	392	4.8	3.7	13.0	53.04	153
2014	15859	605	11.9	8.9	41.6	26.01	153
25065	17347	464	4.0	3.0	24.0	111.78	153
18829	17857	538	7.0	5.2	30.2	56.71	153
13576	27176	653	11.2	6.9	35.7	46.46	153
45336	36402	124	5.8	8.2	20.8	63.77	153
21169	4171	395	11.0	8.5	30.6	25.08	154
29654	4297	359	3.3	2.8	16.5	164.18	154
19457	5062	296	4.5	4.4	17.7	57.41	154
30001	7478	256	7.9	8.6	29.1	24.38	154
12387	7901	504	5.0	4.0	31.4	60.32	154
13268	8503	166	6.5	9.2	22.8	22.02	154
18076	8785	470	6.8	5.0	37.7	52.31	154
30703	8963	342	7.4	6.4	39.3	58.50	154
20498	9258	309	3.3	3.0	18.9	178.61	154
31302	10118	257	4.6	4.5	18.5	57.26	154
31635	11046	91	7.7	11.3	28.7	24.27	154
33050	16074	443	2.7	2.1	18.1	206.63	154
13662	16270	363	9.9	8.5	28.3	22.98	154
25073	17345	511	2.5	1.9	12.2	439.31	154
26617	18232	291	4.3	4.2	16.9	97.06	154
15283	18772	483	7.1	5.3	43.2	63.03	154
22376	23218	348	6.0	5.3	17.7	34.84	154
14682	23255	218	4.5	5.2	16.1	75.28	154
26697	24198	328	6.2	5.9	19.6	25.12	154
45333	36399	211	5.7	6.4	19.6	71.31	154
22511	1913	180	5.5	7.3	19.2	31.48	155
23514	2506	301	3.7	3.6	13.4	93.84	155
25612	3875	288	5.2	4.8	27.5	39.94	155
29663	4321	284	4.6	4.7	16.9	42.87	155
20504	9261	301	2.2	2.1	9.0	288.63	155
23162	9925	374	3.8	3.2	25.9	126.61	155
31271	10106	344	3.2	2.8	14.1	125.07	155
24612	11370	323	4.1	3.7	16.9	101.90	155
41547	11442	598	10.3	6.1	34.6	18.34	155
26624	18225	250	3.6	3.8	13.4	89.74	155
27459	19573	94	3.7	6.2	14.1	100.96	155
45339	36385	196	5.0	5.5	17.3	55.44	155
23517	2510	326	3.9	3.7	11.8	85.06	156
25597	3904	363	6.1	5.3	13.4	37.07	156
18524	8209	259	7.3	7.9	27.1	26.21	156
31269	10102	295	3.4	3.2	14.9	124.28	156
15923	10860	204	7.8	8.8	27.9	34.52	156
41497	11420	500	7.9	6.0	46.0	34.61	156
27487	19606	145	4.5	6.1	15.7	72.83	156
25485	25907	352	5.9	5.1	22.8	41.22	156
35685	28561	438	3.1	2.3	16.9	132.17	156
18703	34826	229	5.2	5.2	19.2	65.85	156
17047	34873	140	13.1	16.8	46.7	17.01	156
45313	36378	241	4.0	4.6	14.5	89.00	156
20918	2468	291	6.9	6.5	29.8	90.67	157
23520	2482	334	5.8	5.2	27.1	45.53	157
25642	20812	501	5.9	4.6	36.1	43.48	157
20004	25197	195	4.5	5.0	16.1	73.85	157
19931	26230	445	3.5	2.8	46.7	124.42	157
35713	28569	464	4.4	3.1	21.6	95.87	157
26597	28812	551	7.1	5.5	30.2	47.09	157
18135	30049	308	5.6	5.3	22.4	38.22	157
45315	36395	214	4.2	4.5	15.3	103.55	157
23578	2168	669	15.6	10.5	45.6	24.75	158
20892	2459	233	3.9	4.6	13.7	87.29	158
24840	3076	496	8.4	5.4	33.0	33.86	158
21608	4122	294	3.5	3.2	17.7	168.84	158
41494	11451	280	9.2	9.2	35.7	21.79	158
18766	12007	305	7.0	6.8	27.1	39.80	158
33728	12944	496	5.5	3.8	24.4	62.12	158
1931	15953	339	10.1	9.3	29.5	15.50	158
27470	19569	160	4.2	5.6	14.5	101.56	158
26764	20470	316	4.3	4.1	16.5	46.26	158
26251	25300	244	5.0	4.9	20.4	67.89	158
22805	25755	456	4.2	3.1	22.4	105.29	158
26564	28783	274	5.9	5.5	27.5	96.44	158
23848	31244	218	8.4	8.1	33.0	29.50	158
4307	34250	76	6.3	10.9	25.1	25.26	158
45283	36371	167	4.2	5.2	14.9	58.44	158
25566	41633	284	10.6	10.7	40.1	17.49	158
20900	2450	319	4.3	4.0	15.3	80.74	159
21578	4127	534	7.6	5.3	31.4	87.06	159
29482	5399	397	7.4	5.7	22.0	14.57	159
29900	9829	360	4.2	3.6	29.1	144.36	159
27473	19611	123	4.2	5.8	15.3	106.76	159
14282	20583	529	4.5	3.5	21.2	122.81	159
16330	27835	561	7.5	5.8	30.6	46.88	159
24421	29233	191	6.8	7.6	24.0	56.80	159
18116	30061	333	3.4	3.0	24.7	117.21	159
43794	32798	294	3.6	3.7	12.6	107.31	159
22851	34025	223	5.0	5.4	18.1	75.04	159
45310	36403	152	4.9	5.6	17.7	67.46	159
45544	48364	148	4.9	6.9	17.7	45.87	159
20913	2465	283	3.9	4.2	13.4	88.47	160
21942	2713	302	5.4	5.0	26.7	75.30	160
25812	3560	490	5.8	4.3	33.4	53.02	160
29055	4016	295	6.1	5.6	30.2	23.27	160
25649	5185	226	3.8	3.8	14.9	166.73	160
24257	5740	317	4.7	4.5	15.7	50.45	160
18097	7767	269	3.2	3.1	13.0	169.39	160
17020	8452	302	3.0	3.0	10.2	87.00	160
32747	10374	407	6.3	5.0	40.1	34.86	160
32835	11684	217	6.0	6.6	21.6	196.15	160
34088	13098	361	5.7	4.9	20.0	57.94	160
15961	13219	229	6.6	7.2	24.0	28.83	160
25722	15589	479	4.5	3.7	47.9	101.67	160
27293	16881	311	5.9	5.2	33.8	48.34	160
27460	19594	108	4.0	6.6	14.9	123.31	160
16328	27844	295	3.4	3.2	14.9	173.96	160
24620	27896	538	7.8	5.1	30.2	37.74	160
19054	27974	213	6.3	7.1	22.8	37.85	160
23608	29943	185	8.5	10.7	29.8	35.71	160
43798	32810	240	3.1	3.5	11.0	133.84	160
22863	34006	168	5.2	6.3	18.1	169.22	160
45311	36410	222	6.6	7.9	23.2	42.12	160
45576	48334	116	5.1	7.6	18.5	60.56	160
20906	2430	196	5.4	6.2	18.5	99.10	161
21961	2725	284	4.4	4.4	16.5	100.38	161
29087	3121	231	5.8	6.1	21.2	41.71	161
19100	4843	223	4.1	5.1	14.5	71.60	161
25689	5130	566	7.3	5.0	27.1	51.50	161
24264	5724	440	4.5	3.4	27.1	103.99	161
15891	8396	357	5.1	4.4	15.7	62.07	161
32772	10383	344	2.4	2.1	17.7	252.61	161
13654	16285	383	10.8	8.8	49.5	22.24	161
27261	16875	338	4.2	3.8	15.7	109.76	161
24728	17998	558	12.4	7.3	44.0	18.71	161
27482	19595	154	4.6	6.3	16.1	102.41	161
24040	27190	489	5.9	4.5	39.3	33.77	161
35592	32784	142	5.7	8.7	20.4	47.27	161
43788	32809	293	4.0	3.9	16.9	130.54	161
22805	34018	134	4.0	5.4	14.1	97.17	161
45299	36411	196	5.2	5.8	18.9	61.92	161
19114	4829	206	4.0	4.9	14.1	90.53	162
29730	7454	382	3.0	2.4	7.9	85.51	162
26473	7728	433	3.4	2.7	33.0	93.93	162
32542	8573	341	4.9	4.4	14.5	51.51	162
18892	12242	610	6.5	4.3	21.6	60.60	162
27276	16883	265	6.1	5.9	25.9	35.69	162
27460	19573	141	4.2	6.7	15.7	68.85	162
22838	34003	185	4.3	5.4	15.3	96.41	162
45575	48347	148	5.1	6.7	17.7	50.99	162
20895	2448	210	4.8	6.0	16.5	102.41	163
27810	4743	282	7.5	7.3	31.4	36.56	163
19114	4874	159	5.3	6.4	18.1	101.74	163
26494	7754	345	3.1	2.7	11.8	135.75	163
32781	10363	302	2.6	2.3	15.3	278.30	163
18200	10602	576	4.8	4.1	19.6	123.57	163
32127	11473	319	3.1	2.9	11.4	116.11	163
29106	12550	260	11.3	11.2	46.3	17.05	163
24547	17020	587	6.4	4.4	23.2	65.26	163
26370	24066	490	3.6	2.8	23.2	129.88	163
22844	33994	163	3.7	4.6	13.4	80.33	163
45341	36374	270	5.3	5.8	18.5	37.93	163
26508	7735	303	3.0	2.9	11.0	152.77	164
32761	10374	427	2.5	2.0	31.0	320.45	164
23622	11108	368	9.8	8.2	18.9	15.14	164
30883	13444	361	10.4	9.0	25.9	19.11	164
17441	15110	425	7.4	5.8	46.0	44.73	164
27941	27433	214	6.1	6.9	21.2	52.89	164
45302	36388	255	3.4	3.8	12.2	51.76	164
43935	38360	226	6.5	7.8	22.8	20.09	164
20900	2440	194	4.3	5.7	15.3	107.08	165
26484	7736	276	4.3	3.9	20.4	117.46	165
28969	13134	384	6.8	5.5	22.8	43.97	165
30752	13433	407	12.9	9.6	38.5	12.24	165
45607	27652	163	9.2	11.8	31.4	24.58	165
23600	29970	343	6.3	5.8	16.5	31.98	165
8948	35290	211	4.5	5.5	15.7	139.25	165
45297	36376	186	5.4	6.7	18.9	91.07	165
28881	3751	405	4.0	3.2	23.6	71.49	166
27081	4707	284	3.6	3.2	18.9	84.05	166
17000	6894	212	5.9	6.5	20.8	69.32	166
14409	10581	408	3.8	3.1	41.6	156.84	166
30738	12576	381	8.8	7.1	22.8	33.81	166
13717	16375	384	11.3	9.0	27.1	22.31	166
21473	29202	426	7.4	5.4	29.8	18.23	166
23585	29997	512	7.8	5.3	33.0	40.40	166
45560	48331	188	5.8	6.5	20.4	44.08	166
20868	2472	353	6.2	5.3	35.0	78.04	167
25628	3915	339	8.0	7.2	29.1	23.33	167
19660	5476	216	6.4	7.0	22.8	38.62	167
27530	9332	386	4.1	3.3	11.8	90.95	167
14304	9431	305	4.4	4.1	17.7	78.43	167
14392	10575	524	7.2	4.9	30.6	41.24	167
41438	11408	382	8.0	6.5	42.8	29.18	167
14456	14462	613	8.8	5.3	29.5	81.30	167
13651	16289	383	8.7	6.9	21.2	29.33	167
18573	17051	410	5.5	4.4	41.6	79.78	167
51669	26816	423	6.8	5.0	29.1	18.27	167
15913	32708	223	12.3	15.5	43.6	15.07	167
20830	2511	183	6.1	7.1	21.6	68.75	168
25619	3895	287	6.7	6.5	27.5	30.60	168
15756	8690	308	6.3	6.0	24.7	45.02	168
14305	9429	328	5.0	4.5	21.2	71.48	168
15781	10299	350	4.2	3.7	15.7	108.17	168
14425	10585	482	4.2	3.2	24.7	132.36	168
14049	14999	496	5.6	3.8	24.0	50.25	168
27975	27407	192	6.8	8.2	24.0	50.64	168
20848	2484	183	4.8	5.4	16.9	53.24	169
10835	2660	581	7.0	4.7	24.7	39.91	169
21114	7705	234	7.2	8.3	25.1	28.74	169
30322	8269	428	5.5	4.3	42.4	94.86	169
15703	8697	316	6.4	5.9	27.5	46.95	169
26835	12076	508	7.9	6.2	49.9	41.38	169
20902	2437	287	4.9	4.7	20.8	70.59	170
21450	3218	317	8.1	7.5	33.8	37.70	170
33516	4956	347	2.3	2.0	10.2	172.39	170
30318	8253	407	6.1	4.7	29.1	85.42	170
15710	8691	172	6.5	8.2	21.2	52.30	170
41502	11477	135	9.0	14.1	34.2	29.28	170
13655	16347	368	8.6	7.3	21.6	27.80	170
23473	17156	320	4.1	3.6	23.2	79.94	170
18590	23513	305	5.2	5.0	21.6	57.66	170
4571	23637	119	6.3	8.9	23.2	30.47	170
44227	48110	144	5.2	7.2	18.1	40.64	170
33531	4964	248	7.3	7.6	27.5	19.12	171
18891	6466	266	7.3	7.9	26.3	25.35	171
28709	11977	331	4.3	3.9	16.1	68.82	171
25862	14381	225	3.7	4.3	13.0	145.73	171
24960	17270	552	6.0	4.8	26.3	86.86	171
15912	21077	265	3.9	4.1	14.5	101.29	171
18582	23521	422	3.2	2.6	35.0	183.57	171
4569	23595	148	5.2	6.1	17.3	123.06	171
19679	5453	277	8.5	8.4	33.0	32.71	172
17002	6896	179	4.8	6.1	16.9	96.02	172
24439	9540	236	6.6	7.4	24.0	46.67	172
41580	11503	416	12.5	9.3	46.0	20.42	172
28733	11995	346	2.8	2.5	11.4	144.13	172
25879	14386	298	3.8	3.8	13.7	145.56	172
4560	23613	161	3.6	5.0	12.6	144.84	172
24041	31976	563	6.5	5.1	27.1	85.83	172
42091	32866	91	7.4	11.6	28.3	21.95	172
20903	2461	211	4.0	4.7	13.7	106.95	173
23955	2888	330	5.3	5.1	16.1	53.42	173
20323	7421	284	7.0	6.8	26.7	33.98	173
24358	9595	255	10.5	10.6	41.6	21.27	173
18885	10587	419	8.0	6.2	44.4	31.83	173
28732	12006	278	3.6	3.8	13.4	152.36	173
27093	12104	302	3.9	3.8	16.1	98.21	173
25907	14371	287	4.8	4.7	18.5	112.86	173
15904	21077	246	5.9	5.9	22.4	71.71	173
4575	23597	107	4.9	7.3	18.1	120.59	173
21508	26120	236	5.5	6.0	20.0	31.02	173
20988	27339	531	6.2	4.6	27.5	61.89	173
26887	28653	118	10.2	13.8	37.7	21.53	173
24177	32127	541	8.9	6.9	41.2	35.53	173
23990	2861	386	6.9	5.5	20.0	27.15	174
25557	3915	312	6.1	5.6	25.9	49.16	174
19613	5462	205	7.1	9.1	24.7	22.25	174
19427	9536	350	3.8	3.3	26.3	100.75	174
27114	12102	361	2.5	2.1	10.2	227.95	174
18106	12855	330	3.2	2.9	12.6	115.10	174
38521	14461	165	7.0	7.3	25.1	23.85	174
4585	23595	156	3.9	5.2	13.7	120.82	174
15518	26479	310	3.4	3.1	16.5	328.93	174
12635	28592	233	11.0	12.8	39.3	28.63	174
45805	33023	255	4.0	4.3	14.9	57.52	174
47075	47210	243	8.7	10.0	30.2	13.86	174
29899	5090	379	5.2	4.3	21.2	46.15	175
18671	7940	270	3.4	3.5	12.6	107.32	175
23309	9245	643	9.6	7.3	31.8	26.96	175
27473	9284	294	7.6	7.3	31.4	32.52	175
19425	9534	483	3.5	2.7	22.0	246.30	175
41482	11486	544	10.2	7.0	40.5	20.53	175
29144	11643	411	5.0	4.0	31.8	94.12	175
27102	12108	352	2.9	2.6	10.2	196.82	175
18124	12860	316	3.8	3.5	14.5	95.90	175
27934	15019	357	9.9	8.6	33.8	17.20	175
20600	22827	503	6.3	4.9	36.9	56.70	175
27908	25588	158	7.9	9.6	27.5	28.48	175
23250	32601	169	5.8	7.1	20.4	34.63	175
45842	33005	207	5.5	6.8	19.2	23.77	175
44199	48176	167	5.5	7.7	19.6	34.92	175
25119	1498	243	4.7	4.9	17.7	50.31	176
20887	2476	157	6.2	8.3	21.2	67.24	176
29885	5081	383	2.9	2.4	22.8	101.55	176
23472	6213	204	7.1	8.5	25.1	32.22	176
21145	7640	279	4.9	5.2	17.7	77.74	176
19450	9535	482	3.1	2.2	16.1	239.71	176
14076	11480	577	12.2	7.7	43.6	23.19	176
22182	12440	397	3.1	2.6	24.7	108.78	176
33086	15793	203	7.7	9.0	27.1	26.72	176
4590	23605	127	4.4	6.1	15.7	151.15	176
37069	23878	443	5.0	3.5	19.6	53.23	176
27789	26460	162	4.3	6.0	14.9	110.91	176
31176	28885	302	5.3	5.0	23.2	67.62	176
44891	37632	276	6.0	6.3	21.6	29.32	176
11711	39766	225	4.5	4.6	16.5	75.99	176
20290	7639	410	2.7	2.2	17.7	227.09	177
20893	8943	561	6.5	4.1	23.6	50.08	177
19455	9538	497	4.7	3.3	21.2	127.29	177
32375	10889	268	6.7	6.8	25.9	49.50	177
34939	11223	342	6.0	5.3	25.5	38.35	177
27921	14971	287	7.8	7.8	30.2	38.61	177
33055	15852	310	4.3	4.4	13.7	78.96	177
16137	18173	407	6.4	5.1	45.6	38.97	177
4584	23606	152	5.4	6.7	18.9	90.98	177
37031	23884	527	6.6	4.4	26.7	46.71	177
2373	25436	163	5.1	6.8	18.1	67.88	177
27798	26454	152	4.5	6.4	16.1	72.80	177
31201	28879	281	4.3	4.4	16.1	69.59	177
23564	5002	656	11.6	7.8	37.3	45.45	178
[truncated: 340,710 more rows]
