# Supplementary material for: The nanoscale organization of the Nipah virus fusion protein informs new membrane fusion mechanisms
Source: eLife. 2025 Jan 2;13:RP97017. doi: 10.7554/eLife.97017 (PMC11695058; doi:10.7554/eLife.97017)
Supplement: Figure 6—source data 1. [file elife-97017-fig6-data1.zip › Figure 6_source data 1/WT.txt]

51912	5440	281	3.1	3.3	10.6	52.27	1
27685	9388	267	6.6	7.4	23.6	56.29	1
45223	5627	294	2.5	2.6	9.4	75.57	2
27189	14307	346	3.7	3.3	9.4	56.57	2
51038	14819	362	3.4	2.9	9.4	35.39	2
30027	16688	388	3.8	3.1	23.2	58.38	2
16477	19975	238	4.0	4.6	14.5	43.40	2
29845	32146	344	3.8	3.5	9.0	34.04	2
18333	1827	287	4.5	4.6	16.5	40.65	3
31482	13579	335	3.1	2.7	14.1	145.20	3
35115	14088	277	7.0	7.4	25.1	51.51	3
27183	14312	370	3.5	2.9	6.7	22.43	3
22027	18627	295	3.4	3.2	13.7	70.16	3
12358	24088	218	4.7	5.2	16.9	154.33	3
15819	30593	164	4.4	5.8	15.7	95.53	3
8874	34586	162	4.5	5.4	14.9	91.76	3
50042	38244	198	4.4	5.7	14.9	56.58	3
28293	9530	566	8.6	5.8	31.8	39.27	4
35889	14086	350	3.1	2.7	9.4	174.35	4
12358	24105	214	4.7	5.4	16.5	63.67	4
22940	24724	241	5.3	5.7	20.0	37.94	4
15830	30603	211	4.5	5.4	16.1	102.73	4
16695	44440	137	5.9	9.3	21.6	40.77	4
19871	3707	324	5.9	5.7	19.2	19.98	5
51897	5457	284	3.8	3.9	14.5	57.14	5
35872	14089	403	3.8	3.1	26.3	182.51	5
14162	18230	434	3.7	2.9	26.7	53.70	5
31427	19882	259	3.7	4.0	13.4	62.83	5
15831	30570	210	3.8	4.8	13.4	74.94	5
30649	42179	168	4.7	6.6	16.5	28.75	5
25926	42775	53	3.1	5.9	13.0	125.17	5
10093	44935	149	7.4	9.6	26.3	27.10	5
22735	1307	108	5.5	8.2	20.4	52.53	6
29484	1751	262	6.2	5.7	28.3	40.26	6
27476	5362	325	2.2	2.0	7.9	118.37	6
22507	6803	318	3.3	3.1	11.8	76.38	6
14917	7298	358	6.6	5.8	12.6	39.38	6
30612	10763	320	4.0	3.6	20.0	79.54	6
22377	11550	266	4.8	5.0	18.1	69.60	6
35641	14094	542	6.4	4.1	23.6	31.69	6
14072	14512	284	4.3	4.0	19.2	59.71	6
22748	15806	502	6.2	4.8	36.1	34.16	6
9963	16716	275	5.3	5.3	20.8	32.28	6
31424	19893	182	4.4	5.0	15.7	144.18	6
31907	24539	231	3.7	4.4	13.0	66.40	6
17532	26342	79	4.0	7.6	16.5	83.63	6
15831	30606	161	3.2	4.2	11.4	103.57	6
50049	38263	229	4.9	5.2	18.1	72.37	6
30137	40355	146	6.5	9.9	23.6	30.71	6
27526	44633	267	12.0	13.1	42.4	16.76	6
22729	1247	215	4.6	5.8	16.1	38.02	7
46909	3865	284	6.5	6.4	25.5	23.36	7
5804	4141	342	6.2	5.5	24.0	24.00	7
27470	5378	218	3.7	4.3	13.0	58.77	7
51915	5467	234	4.1	4.7	14.1	61.12	7
25370	11837	260	5.2	5.5	19.2	46.04	7
32449	13591	303	2.9	2.8	11.0	76.64	7
16261	14701	323	6.8	6.1	31.8	25.69	7
30866	14845	320	4.3	4.1	15.3	45.64	7
17411	15158	280	5.3	5.3	20.4	39.38	7
24319	16098	252	3.8	4.2	13.7	65.61	7
31458	19905	178	3.8	5.1	13.7	156.10	7
17527	26356	60	5.3	8.9	21.2	120.15	7
40307	26462	316	7.4	6.7	35.0	19.68	7
37379	26631	206	8.9	8.8	33.8	33.13	7
33646	27779	178	6.2	8.4	22.4	56.61	7
9434	31344	108	4.3	6.9	16.1	136.75	7
17466	34787	110	6.8	10.3	24.7	28.63	7
50040	38232	213	4.4	4.9	16.1	66.21	7
25918	42757	76	4.2	8.0	17.3	85.52	7
10772	4247	117	5.6	9.1	20.8	58.46	8
17324	4457	349	4.0	3.5	11.4	67.25	8
45008	6539	334	3.7	3.4	12.6	41.87	8
42450	8231	317	5.2	4.9	20.8	38.67	8
36773	9650	316	2.8	2.7	10.2	83.09	8
32439	13575	322	2.9	2.7	11.4	74.86	8
30708	14628	269	7.0	7.6	25.1	21.64	8
22063	14780	305	5.1	4.7	22.8	61.10	8
12343	15231	278	6.7	6.2	30.6	45.41	8
17716	15184	361	4.4	3.8	8.2	49.52	8
11397	17253	240	3.7	3.8	14.1	168.04	8
31472	19898	186	3.2	4.0	11.0	271.71	8
27126	21711	252	4.6	4.8	16.9	47.56	8
44150	22378	158	5.2	7.5	18.1	64.31	8
26962	25855	332	3.6	3.4	12.2	62.05	8
17501	26354	56	4.9	8.6	20.0	123.93	8
37353	26690	65	5.3	9.6	21.6	50.40	8
33624	27774	101	4.0	6.6	15.3	84.50	8
14312	28508	231	4.8	5.0	18.5	62.08	8
9440	31325	117	4.0	5.7	14.5	137.62	8
3409	33604	168	4.8	5.4	16.5	130.82	8
29349	44750	97	3.7	6.3	14.1	99.02	8
51894	5457	243	3.9	4.7	14.1	71.02	9
49851	5412	187	5.8	7.1	20.4	23.56	9
45027	6551	329	5.0	4.8	14.1	38.28	9
10655	8074	237	4.6	4.8	16.9	65.45	9
42452	8229	353	3.8	3.3	9.8	50.27	9
37419	10659	346	4.2	3.7	14.9	59.82	9
9648	11599	269	3.7	3.9	13.4	87.92	9
23947	11850	273	6.1	6.2	23.2	41.75	9
10657	17289	230	6.7	6.4	26.7	72.04	9
25137	18356	184	5.9	7.4	20.8	53.81	9
17507	26356	75	4.0	7.1	16.1	115.60	9
31463	27301	222	3.6	3.8	13.4	109.31	9
33641	27764	145	4.2	5.6	14.9	110.92	9
22140	31180	125	8.3	13.6	31.4	26.12	9
41833	32954	174	4.2	5.7	14.5	78.65	9
3431	33619	135	3.6	4.6	13.0	217.91	9
28349	37645	133	4.2	5.1	14.9	139.69	9
50043	38243	217	4.1	4.9	14.1	71.00	9
30162	40437	100	5.3	9.0	20.4	20.99	9
36872	47628	67	7.8	12.0	27.9	46.10	9
11295	49221	62	6.7	10.1	25.1	26.26	9
10797	4241	155	6.6	9.5	23.6	50.73	10
8259	4388	203	5.6	6.4	18.9	68.81	10
51909	5427	251	2.8	3.3	9.8	60.57	10
41582	6849	335	4.8	4.2	20.8	43.09	10
10643	8099	205	3.9	5.0	13.7	66.20	10
42447	8249	265	4.0	4.4	14.1	49.79	10
43391	8676	233	5.8	5.7	22.4	70.40	10
27654	9386	181	4.0	4.6	13.7	102.43	10
38711	10257	126	7.4	10.3	26.3	43.62	10
26671	11264	289	4.4	4.3	16.9	40.68	10
9673	11590	300	4.4	4.2	18.5	80.41	10
43509	11894	164	9.5	11.5	33.0	21.78	10
37000	19516	303	5.1	5.0	18.9	66.54	10
12825	22779	178	5.2	6.8	18.1	44.23	10
14359	24183	187	4.1	5.0	14.5	97.60	10
31500	27298	271	5.8	5.9	21.6	33.26	10
33681	27822	146	6.6	8.5	23.6	71.43	10
27799	29825	132	4.7	7.3	17.3	70.75	10
18180	31954	251	5.2	6.0	18.5	35.98	10
41846	32953	225	5.2	5.5	19.2	60.33	10
3415	33619	126	4.5	5.5	16.1	208.44	10
28372	37668	147	4.9	7.0	17.3	59.29	10
50039	38250	235	4.3	4.8	14.9	78.68	10
24852	41491	99	12.0	15.0	36.5	33.96	10
10791	4263	135	6.9	9.5	24.4	31.50	11
51899	5439	281	3.6	3.8	12.2	69.99	11
41561	6839	351	3.9	3.5	9.0	52.36	11
42439	8226	312	4.8	4.8	15.7	49.13	11
45777	8283	359	3.6	3.0	16.9	106.13	11
38668	10250	84	6.3	11.7	25.5	34.18	11
2294	15482	570	5.9	4.5	23.2	78.23	11
48084	16509	326	5.2	4.9	18.9	63.61	11
37013	19506	389	7.0	5.5	23.2	30.53	11
52314	20206	234	8.7	8.5	35.0	23.43	11
40847	21642	217	13.1	14.6	47.5	16.59	11
44094	22611	170	13.4	17.5	47.5	18.48	11
12773	22798	274	6.6	7.3	23.2	35.75	11
30204	23093	201	3.2	3.8	11.0	100.04	11
33604	23690	206	3.8	4.0	13.7	50.40	11
13262	24463	247	6.8	6.8	25.9	40.28	11
28686	31809	241	7.5	8.1	27.5	33.40	11
18178	31963	218	3.6	4.2	12.6	102.39	11
41842	32958	203	3.5	4.2	12.2	69.74	11
3431	33619	174	4.4	5.1	15.7	171.43	11
28364	37649	177	5.5	7.6	20.0	54.35	11
26982	41863	170	8.2	9.5	29.1	25.34	11
16433	44039	110	4.4	7.1	16.5	57.43	11
27277	1470	291	4.3	4.4	16.1	50.73	12
10634	8089	231	4.9	5.7	17.7	46.22	12
42453	8235	247	6.6	6.3	27.1	38.17	12
45774	8284	320	3.8	3.5	16.5	116.80	12
2393	9689	148	5.6	8.0	20.0	43.63	12
27787	14750	352	6.2	5.5	14.9	29.61	12
21957	15709	334	4.0	3.6	15.7	79.42	12
39823	15960	252	8.1	9.5	28.3	27.56	12
8228	16127	209	6.7	8.5	23.6	44.96	12
13224	18766	264	4.4	4.2	19.2	76.59	12
34426	21149	207	8.6	11.1	30.2	24.57	12
12778	22814	133	5.8	8.4	20.8	46.91	12
6574	23334	46	6.2	9.9	25.9	27.99	12
13099	24069	205	2.8	3.5	9.8	198.94	12
11122	25834	269	6.0	6.5	21.2	27.68	12
37401	26695	628	10.4	7.1	34.6	20.03	12
18151	31924	170	4.6	5.6	15.7	99.45	12
41853	32960	229	5.0	5.4	18.1	78.73	12
27178	33405	171	6.5	8.1	22.8	47.42	12
3410	33612	146	4.4	5.3	15.3	211.50	12
50044	38211	226	4.2	4.8	14.9	39.79	12
29813	39418	102	5.5	8.9	21.2	63.03	12
16419	44024	77	4.9	8.4	18.9	61.16	12
26353	47846	194	4.4	5.8	15.7	26.87	12
51909	5448	256	4.1	4.6	14.9	74.06	13
32768	8214	129	10.2	14.8	36.1	25.16	13
45761	8282	320	2.2	2.1	8.2	136.28	13
25480	10667	98	6.4	10.0	23.6	35.16	13
39188	11972	380	6.6	5.5	49.5	24.86	13
42517	12871	156	4.3	5.7	14.9	68.13	13
19703	13425	289	5.9	6.1	21.6	72.43	13
27807	14793	335	6.2	5.4	33.8	38.31	13
32831	15603	333	3.3	3.0	13.0	80.79	13
21983	15717	224	5.3	5.6	19.6	59.35	13
48058	16500	345	3.7	3.2	14.1	56.68	13
32338	18425	254	6.5	7.1	23.6	23.02	13
34191	21678	80	6.7	10.1	25.5	82.11	13
32054	22627	225	7.5	7.2	28.3	24.09	13
12802	22773	209	5.8	7.4	20.0	35.89	13
6637	23370	196	5.7	7.4	20.0	29.04	13
13115	24063	203	5.5	6.6	19.6	110.50	13
29839	26994	529	9.5	6.6	40.5	26.50	13
35239	28293	236	5.9	6.3	22.0	30.01	13
48406	29098	233	3.8	4.2	13.4	69.72	13
33415	31772	399	10.3	8.0	40.8	24.09	13
41848	32982	204	5.3	5.6	18.9	72.93	13
27164	33365	116	6.5	10.9	24.7	45.89	13
35416	33541	161	5.4	6.6	18.9	62.73	13
29807	39426	145	3.6	4.9	13.0	178.32	13
26982	41829	213	7.7	9.7	27.1	21.19	13
16417	43992	119	4.1	6.7	15.3	56.14	13
25117	44012	117	5.0	7.6	18.5	114.78	13
26371	47853	158	5.7	7.8	20.0	51.27	13
46188	9450	297	3.1	3.0	12.2	64.13	14
20878	11910	175	8.1	9.7	28.7	28.84	14
32843	15606	354	4.2	3.6	17.7	103.18	14
19840	16171	613	5.6	3.5	18.5	243.36	14
34181	21667	156	4.6	6.4	16.5	77.99	14
32096	22644	256	4.3	4.6	16.1	76.37	14
6610	23390	222	5.1	5.9	18.1	34.86	14
11886	23402	391	5.5	4.4	20.4	47.93	14
13107	24055	289	4.3	4.6	14.9	58.86	14
37380	26669	90	5.5	9.8	22.0	30.42	14
28936	32760	216	6.1	6.5	22.4	72.88	14
46176	33284	123	4.4	6.7	15.7	99.09	14
27154	33396	141	3.9	5.6	13.7	82.54	14
50055	38221	262	4.5	4.7	16.9	47.24	14
16945	39230	126	4.0	6.0	14.5	79.22	14
29807	39419	108	3.1	4.7	11.8	230.34	14
22099	44663	42	12.0	19.4	43.6	27.70	14
47032	2857	203	5.2	6.6	18.1	63.03	15
34262	8966	269	5.0	5.4	17.7	37.12	15
44622	9402	276	4.6	4.7	17.7	88.74	15
38704	10148	125	6.5	8.4	22.8	44.40	15
19365	15509	261	3.9	4.1	14.5	99.94	15
32854	15593	305	3.9	3.5	20.0	132.57	15
32907	18301	385	3.8	3.0	10.2	62.90	15
48410	29079	360	5.5	4.7	16.9	46.50	15
28939	32801	266	8.1	8.6	29.5	35.48	15
3750	32973	296	6.0	5.8	23.6	20.24	15
50046	38218	229	4.7	5.1	16.9	66.01	15
3751	38325	141	6.9	9.6	24.4	34.40	15
16970	39240	199	3.8	4.7	13.7	88.57	15
26355	47827	90	4.4	6.4	16.9	68.23	15
8267	4377	243	5.0	5.9	17.7	57.92	16
38373	8091	368	7.1	6.0	15.7	22.59	16
38677	10185	227	6.4	7.2	23.2	40.07	16
32742	11230	258	3.4	3.6	12.6	107.94	16
2971	13105	218	4.9	5.2	17.3	60.88	16
17082	15178	242	3.8	3.9	14.5	112.64	16
32834	15603	332	3.3	2.9	16.5	137.63	16
22033	22335	267	4.1	3.9	18.1	146.76	16
36189	23212	141	5.0	6.8	17.7	43.11	16
5432	23797	175	4.4	5.1	15.7	143.32	16
33579	27771	179	6.2	7.1	21.2	40.17	16
29196	29433	339	9.1	8.5	24.7	32.51	16
46191	33260	133	6.4	9.2	22.8	40.43	16
16593	35696	138	3.9	5.6	13.7	125.43	16
29817	39422	159	4.4	5.4	15.3	102.81	16
18935	40225	152	3.9	5.0	13.7	62.19	16
25899	42790	102	4.1	6.7	15.7	83.33	16
21310	44413	220	7.4	8.3	26.7	43.47	16
47062	2848	203	3.5	4.4	12.2	69.17	17
8254	4371	247	6.1	6.4	22.8	66.18	17
11862	9046	185	5.0	6.3	17.3	58.15	17
35047	9575	330	5.9	5.3	24.7	49.90	17
32726	11210	301	3.8	3.6	17.7	134.94	17
37172	14433	313	7.2	7.0	24.7	29.53	17
32858	15581	310	3.3	3.0	15.7	156.60	17
22042	22329	283	3.4	3.3	14.1	237.42	17
5431	23810	173	3.4	4.4	12.2	105.86	17
10638	28508	214	3.9	4.1	14.1	148.04	17
12061	32006	269	4.3	4.5	16.1	57.17	17
46167	33272	108	5.8	8.6	20.4	37.09	17
27177	33377	199	7.5	9.0	26.3	22.81	17
29576	41068	120	2.8	4.4	10.2	110.83	17
20134	43882	219	6.5	7.8	22.8	37.89	17
47047	2855	174	4.7	5.4	16.5	83.31	18
46139	5038	331	2.8	2.6	9.0	44.48	18
51915	5442	254	3.4	3.9	12.2	88.18	18
2374	8452	255	3.8	3.8	15.3	108.33	18
43526	9036	272	5.0	5.1	18.9	48.11	18
32728	11199	287	3.5	3.5	13.4	81.73	18
25826	12933	234	4.6	5.1	16.5	96.65	18
14608	13926	316	7.5	7.2	27.1	26.73	18
40859	14905	362	6.3	5.4	13.4	63.42	18
32840	15593	258	3.1	2.8	14.1	142.97	18
7548	16168	69	8.9	12.4	34.2	39.04	18
26352	17084	396	8.1	6.2	23.2	30.21	18
35503	17168	206	4.2	5.5	14.9	44.97	18
1347	18877	444	4.1	3.3	38.5	127.32	18
36993	19524	456	6.5	4.6	30.2	30.66	18
16172	20280	287	6.0	5.4	32.6	42.56	18
15265	21324	156	6.6	8.7	23.2	44.19	18
22017	22311	451	2.9	2.3	35.0	120.66	18
28088	23196	299	7.2	7.2	25.9	30.84	18
5417	23786	175	4.4	4.9	15.7	289.65	18
41403	30677	195	5.9	6.5	20.8	27.39	18
16601	35684	151	5.5	6.8	18.9	31.87	18
29564	41091	100	4.4	7.0	16.5	134.92	18
40566	42690	233	8.6	9.6	31.0	26.12	18
47055	2860	235	4.4	5.4	15.3	72.92	19
46135	5062	298	5.3	5.0	23.6	22.20	19
40001	6260	369	6.4	5.4	13.0	23.64	19
2357	8486	216	5.0	5.4	18.1	166.65	19
19128	14321	176	5.1	6.9	18.1	150.16	19
37264	14740	318	4.3	4.0	16.1	52.63	19
39105	18828	214	7.6	8.6	27.1	45.50	19
5440	23795	192	3.6	4.3	12.6	283.49	19
41380	30671	141	5.3	7.2	18.9	71.26	19
15856	36769	73	6.1	11.7	26.7	67.82	19
50035	38237	260	4.9	4.9	18.9	32.43	19
14532	39128	120	4.8	6.9	16.9	88.96	19
29558	41074	128	4.8	7.3	17.3	106.43	19
47052	2876	243	4.6	5.0	16.1	69.78	20
8548	5101	284	2.8	2.7	12.6	258.69	20
27004	5367	241	3.1	3.6	11.0	144.55	20
51897	5453	278	3.7	4.0	13.0	86.70	20
42585	5961	357	3.6	3.1	13.4	81.84	20
40001	6263	373	5.1	4.2	10.6	59.00	20
40521	7868	326	4.9	4.6	16.1	44.32	20
41284	8873	368	5.0	4.2	28.7	47.56	20
33706	12175	331	2.6	2.3	13.0	139.65	20
31444	18710	317	3.2	3.0	14.1	170.71	20
18540	19811	331	3.6	3.2	16.5	246.61	20
5432	23768	242	3.9	4.2	14.5	182.89	20
14470	26051	115	2.9	4.6	11.0	212.67	20
41383	30685	128	4.3	6.0	15.3	57.85	20
27880	31385	198	5.3	6.6	18.5	42.98	20
31723	32939	257	6.0	6.4	22.4	96.03	20
46177	33263	187	5.7	7.5	20.0	32.73	20
27380	39046	109	5.9	8.4	20.4	40.28	20
18944	40250	150	5.4	7.3	19.2	46.73	20
22282	40792	106	4.1	5.9	14.9	182.09	20
25833	41085	140	5.3	7.0	17.7	43.46	20
28193	42758	233	4.4	5.2	15.3	57.56	20
26991	5380	269	3.8	4.1	13.7	59.73	21
42581	5959	313	3.4	3.1	17.3	194.23	21
7264	6781	146	4.2	6.4	15.3	99.44	21
40517	7865	315	3.6	3.4	15.3	135.96	21
41280	8886	331	8.8	8.1	28.7	22.29	21
40818	14945	348	5.8	5.1	21.2	77.44	21
14723	15323	291	12.3	12.5	43.6	17.89	21
35507	17212	225	6.6	7.4	23.6	52.17	21
6476	18047	222	3.7	3.9	13.4	314.67	21
31431	18704	268	2.8	2.7	11.4	185.17	21
18535	19792	251	3.8	4.0	14.5	198.90	21
28259	20662	280	4.3	4.3	16.5	52.59	21
15399	22728	215	5.3	5.7	19.2	140.55	21
12493	23485	243	7.7	7.3	32.6	46.16	21
14462	26061	126	4.3	7.0	16.5	111.77	21
18122	33372	152	6.4	8.7	22.8	36.47	21
27386	39010	61	5.7	9.8	23.2	59.72	21
51900	5461	225	3.8	4.3	13.4	85.54	22
42585	5970	354	2.6	2.3	7.9	124.79	22
40508	7865	327	2.8	2.5	12.2	172.37	22
41159	10724	332	7.4	7.1	20.4	23.46	22
18299	14452	196	4.7	6.0	16.1	103.10	22
10648	15322	331	6.7	6.1	25.1	15.43	22
52482	15895	246	3.5	3.9	12.2	181.68	22
33351	16052	553	4.5	3.0	17.3	126.19	22
6473	18047	210	2.6	2.6	9.8	183.87	22
21588	18254	283	5.3	5.2	22.0	73.25	22
31429	18707	310	3.2	2.9	15.7	190.62	22
28659	21202	204	5.7	6.9	20.0	62.32	22
27330	27059	555	7.3	5.6	30.2	42.10	22
29132	29471	359	9.5	8.3	21.2	47.17	22
41378	30662	229	4.5	4.8	16.1	56.06	22
50242	31035	540	5.4	4.0	23.2	51.91	22
41847	32942	204	4.6	5.8	16.1	40.97	22
29162	34391	159	5.7	8.2	20.4	44.90	22
50032	38220	190	3.9	5.1	13.7	103.61	22
30686	1911	265	4.0	4.3	14.5	131.59	23
3089	3818	299	5.8	5.3	28.3	21.78	23
8538	5138	255	5.8	5.7	23.6	28.19	23
51908	5449	245	3.6	4.1	12.6	80.02	23
42586	5964	353	2.6	2.2	11.8	119.43	23
41564	6771	423	5.1	3.7	18.9	38.43	23
22594	7945	225	4.8	5.4	17.3	59.11	23
47517	10642	107	7.0	9.0	23.6	24.06	23
41203	10741	328	5.7	5.1	24.4	73.59	23
34118	11066	565	2.4	1.6	8.6	384.40	23
20239	12137	230	7.0	7.9	25.1	46.13	23
21230	12260	173	3.6	4.6	13.0	101.37	23
3773	13872	241	3.4	3.8	12.2	237.29	23
25115	14569	272	5.7	5.1	26.7	26.26	23
10701	15334	272	4.1	3.8	18.1	200.72	23
35110	16178	278	3.7	3.6	14.9	132.30	23
6482	18045	410	4.9	3.8	23.6	39.41	23
21574	18243	235	3.4	3.9	12.2	209.56	23
13340	19117	196	5.8	7.1	20.4	40.03	23
28668	21197	214	3.8	4.3	13.4	124.34	23
14446	26040	156	5.2	7.1	18.1	93.04	23
29154	29427	392	7.7	6.0	24.7	50.73	23
22688	29997	140	4.2	5.5	14.9	129.31	23
50224	31044	217	5.1	5.8	18.1	57.74	23
27885	31407	179	4.8	6.4	16.9	42.71	23
16986	32362	251	7.1	7.1	29.1	30.38	23
26830	37379	194	4.7	5.6	16.1	73.27	23
50025	38204	228	3.9	4.4	13.7	45.07	23
42321	39257	355	5.3	4.5	42.0	40.09	23
40581	42629	213	8.9	10.5	31.4	37.77	23
30684	1917	251	3.8	4.2	13.7	96.11	24
51901	5450	276	3.4	3.6	12.6	90.75	24
42581	5957	327	4.0	3.5	22.8	117.90	24
40508	7869	242	4.8	5.0	18.1	71.78	24
3250	9579	197	6.3	7.3	22.4	29.02	24
31676	10134	343	6.2	5.6	18.9	21.99	24
41199	10759	295	4.0	3.7	18.5	77.73	24
34028	11071	288	3.0	3.0	12.2	255.45	24
28659	11309	291	3.5	3.6	12.6	117.52	24
30573	11834	320	2.9	2.6	15.3	206.00	24
51120	13453	313	3.8	3.5	16.9	63.27	24
3781	13863	181	4.9	5.6	17.3	139.17	24
35120	16161	323	2.9	2.7	11.8	176.90	24
34283	21211	233	4.5	5.0	16.1	47.45	24
27861	25615	201	6.0	7.6	20.8	51.60	24
14487	26042	166	5.0	6.6	18.1	91.69	24
29085	29468	302	8.3	7.5	45.2	59.72	24
22703	29991	155	4.8	5.8	16.9	147.36	24
41375	30661	157	3.7	5.2	13.4	84.93	24
41823	32945	179	5.5	6.7	19.2	59.58	24
31742	32918	324	7.4	7.0	24.7	80.34	24
50033	38231	245	4.0	4.3	14.5	120.70	24
40526	42685	214	10.7	13.0	38.1	24.21	24
29356	44763	88	4.1	7.5	16.5	94.72	24
26668	45661	75	3.8	5.8	14.5	151.94	24
30700	1923	236	6.8	8.2	23.6	43.24	25
14885	3091	293	5.2	4.8	26.7	46.52	25
42597	5954	342	3.1	2.8	7.9	86.46	25
3185	9611	222	5.0	4.9	19.2	22.41	25
41200	10742	296	3.6	3.8	12.6	66.02	25
34025	11072	283	2.4	2.3	10.6	300.27	25
30581	11839	343	2.7	2.4	13.4	374.52	25
3777	13891	299	5.3	5.4	18.5	65.62	25
34643	14058	240	3.2	3.3	12.6	113.89	25
36849	15871	262	6.2	6.7	22.8	45.72	25
52478	15909	259	3.4	3.3	13.0	192.82	25
35112	16191	335	6.0	5.6	18.9	38.22	25
11075	17693	334	5.0	4.4	27.5	51.75	25
14335	21819	233	4.1	4.4	14.9	140.75	25
28090	23190	211	8.3	10.5	29.5	31.77	25
27107	24940	302	7.6	7.6	26.7	36.99	25
11687	25493	245	3.3	3.2	13.4	255.88	25
13328	26067	225	3.6	3.9	13.4	144.41	25
31740	26292	255	7.9	8.6	28.7	27.79	25
22719	29995	200	5.0	5.5	17.7	107.29	25
41381	30677	192	4.0	5.2	14.1	58.79	25
31741	32954	251	5.8	6.1	21.2	94.91	25
50028	38223	189	3.5	4.6	12.2	106.57	25
26679	45647	75	4.6	7.2	18.1	84.17	25
22470	1041	306	3.9	3.8	14.9	41.20	26
37355	9835	320	3.4	3.2	13.4	87.43	26
34028	11069	306	3.2	3.0	12.6	223.52	26
30545	11824	399	2.8	2.3	23.2	305.89	26
2846	12780	221	6.9	8.5	24.4	21.84	26
33037	12771	300	3.2	3.1	13.4	130.81	26
26016	13283	313	4.5	4.3	17.3	103.30	26
31141	14285	357	3.9	3.3	22.0	78.99	26
40845	14931	342	6.1	5.4	22.0	72.83	26
36864	15865	298	3.9	4.1	13.4	50.66	26
13216	15972	244	3.9	4.1	14.9	109.74	26
30151	17592	303	3.7	3.4	17.7	364.08	26
17684	17855	278	4.2	4.5	15.3	89.34	26
11682	25493	203	3.2	3.4	11.4	331.12	26
27873	25617	253	5.2	5.3	20.0	74.81	26
13340	26079	228	3.5	3.7	13.0	290.69	26
24978	36890	120	6.1	8.3	22.4	55.67	26
50034	38228	225	4.7	5.4	16.5	106.32	26
26699	41080	195	4.0	4.4	14.5	106.07	26
29369	44791	137	5.9	9.5	22.4	42.46	26
47041	2831	190	4.6	5.6	16.1	49.24	27
37350	9828	329	2.8	2.5	15.7	259.08	27
34019	11072	328	3.9	3.5	16.9	108.97	27
30563	11844	352	3.3	2.9	11.4	147.44	27
10377	13256	134	6.5	9.6	23.2	85.17	27
26019	13292	222	4.7	5.6	16.5	129.89	27
19496	13847	130	8.9	14.4	33.4	17.71	27
38300	16548	215	6.1	7.1	21.6	71.64	27
23963	16855	185	6.5	7.2	23.2	47.84	27
31752	21533	233	7.7	9.3	27.1	42.19	27
33174	23392	211	4.0	4.7	13.7	88.63	27
12517	23751	212	3.4	3.6	12.2	199.75	27
11677	25507	171	4.9	5.2	17.7	140.61	27
27858	25548	108	5.9	9.4	22.0	78.15	27
41367	30682	214	6.8	7.6	24.0	49.71	27
30373	33988	135	4.6	6.1	16.1	79.74	27
28797	36618	176	5.9	7.1	20.4	78.26	27
19575	37372	108	4.1	5.7	15.3	215.16	27
32385	41910	125	5.6	7.6	20.0	74.15	27
47025	2852	166	5.2	7.2	18.5	23.21	28
51909	5453	329	4.7	4.3	18.9	43.40	28
34784	9214	319	6.9	6.6	25.1	28.31	28
7767	9374	287	3.9	4.1	13.4	74.79	28
3236	9618	260	4.3	4.7	15.7	38.31	28
4912	11506	263	3.9	3.8	15.7	127.75	28
10376	13281	170	3.8	4.7	13.0	275.34	28
26020	13286	327	2.9	2.8	9.0	141.85	28
39156	13949	351	2.7	2.4	11.8	140.43	28
18945	14711	260	5.4	4.9	23.2	52.64	28
40851	14915	246	6.0	6.1	22.8	96.43	28
4426	16432	205	3.8	4.3	13.4	184.65	28
11451	17356	255	2.7	2.9	9.8	245.15	28
16639	18243	210	7.0	8.6	24.7	31.79	28
31757	21555	183	4.9	6.1	17.3	115.27	28
28378	21716	328	6.5	5.8	30.2	40.06	28
3294	22986	203	3.4	3.7	12.2	210.53	28
27853	25565	140	3.9	5.4	13.4	191.48	28
50296	26954	218	4.0	4.7	13.7	26.49	28
35064	36127	148	7.7	11.2	27.9	44.61	28
50047	38225	199	3.2	4.1	11.0	104.85	28
46510	4453	353	4.7	4.1	18.9	27.49	29
51907	5470	285	4.0	3.8	16.5	51.47	29
38940	8621	332	3.1	2.9	9.4	123.54	29
7775	9361	269	4.4	4.6	15.7	77.05	29
33439	12793	341	4.1	3.6	15.7	77.46	29
10377	13283	183	4.2	4.9	14.5	190.25	29
26001	13297	260	3.5	3.7	12.6	262.58	29
14650	14005	530	9.0	6.8	43.6	36.31	29
40838	14921	342	5.3	4.6	22.8	79.06	29
4440	16448	218	5.7	6.3	20.4	34.57	29
38326	16553	311	4.6	4.5	16.5	63.00	29
17755	17772	251	4.7	5.0	17.7	95.85	29
43360	21343	183	4.4	5.6	15.3	55.94	29
11993	23626	209	4.1	4.8	14.1	120.64	29
27856	25576	196	3.7	4.3	13.0	217.92	29
14484	26045	86	5.6	8.7	21.6	117.33	29
48906	28865	196	4.8	5.3	17.3	59.42	29
29131	29390	323	6.7	6.5	20.4	66.55	29
50729	32071	391	6.0	4.9	35.0	44.07	29
28975	32697	198	3.3	4.1	11.8	98.56	29
31743	32954	265	5.6	6.2	20.0	96.74	29
35072	36170	107	4.0	6.5	14.9	110.65	29
20502	37114	162	4.5	6.3	15.7	117.20	29
50034	38234	214	3.7	4.7	13.0	113.24	29
25584	40482	188	6.0	6.8	21.6	56.49	29
19717	43783	146	6.3	8.7	23.2	51.18	29
46458	4428	159	5.5	7.2	19.2	35.42	30
3246	9606	229	4.0	4.5	14.5	36.42	30
47496	10621	219	5.2	6.4	18.1	67.06	30
33456	12797	252	6.7	6.5	25.1	41.98	30
26011	13269	229	3.6	4.2	12.6	105.92	30
10379	13285	175	4.2	4.9	14.9	136.49	30
14088	14728	533	5.6	4.2	24.7	135.60	30
40859	14932	407	4.4	3.5	25.5	99.45	30
41786	17194	242	4.0	4.6	14.1	102.69	30
17764	17794	265	4.6	4.4	19.6	86.09	30
17504	19333	210	4.6	5.4	16.1	57.84	30
29146	19775	323	6.2	5.8	22.8	35.28	30
45965	22764	322	5.8	5.6	18.5	25.81	30
28014	23221	423	10.9	8.0	42.4	41.19	30
9464	23348	212	5.9	7.1	20.8	40.61	30
27856	25563	162	4.0	5.7	14.1	171.57	30
35227	28279	246	5.8	6.0	22.0	35.46	30
48908	28846	288	4.1	3.8	19.2	52.14	30
28954	32668	269	4.0	4.0	16.5	187.73	30
31709	32884	207	4.4	5.6	15.3	126.15	30
20510	37117	199	3.9	4.9	13.4	76.38	30
50043	38208	233	3.7	4.4	13.0	80.90	30
38142	38732	117	3.4	5.6	13.0	111.94	30
46389	4457	237	5.4	5.4	21.2	43.85	31
21285	8930	210	4.9	5.4	17.7	55.36	31
26009	13282	280	3.3	3.6	11.8	102.95	31
37783	13813	314	3.3	3.0	16.1	152.48	31
14080	14781	251	3.7	3.7	14.1	120.25	31
40869	14944	298	5.3	5.2	19.2	90.98	31
38307	16557	236	4.0	4.9	14.5	81.21	31
18505	17728	512	6.2	4.6	30.2	98.71	31
17769	17816	300	6.8	6.3	31.8	121.89	31
26402	22238	60	3.4	5.4	13.4	248.52	31
26348	25737	286	5.2	5.2	19.6	40.66	31
14477	26069	140	5.3	8.0	19.2	72.52	31
48921	28880	300	5.4	4.8	28.7	55.66	31
28964	32652	267	3.2	3.4	12.2	189.58	31
31736	32940	280	6.2	6.5	22.4	93.73	31
44816	34520	375	9.0	7.4	39.3	19.67	31
38148	38741	194	4.8	6.2	16.9	68.97	31
47017	2882	205	6.1	6.3	21.6	18.61	32
27880	9515	131	8.7	10.8	30.2	27.07	32
26022	13277	203	3.9	5.0	13.4	129.35	32
40850	14954	322	7.8	7.4	28.7	72.57	32
40159	17136	94	4.5	7.5	18.1	84.52	32
17758	17789	269	4.6	4.5	18.1	72.57	32
17468	19360	225	7.7	8.5	27.5	22.86	32
25281	19629	190	6.2	7.9	21.6	52.53	32
19350	21801	268	3.7	3.7	15.3	249.03	32
26396	22250	164	5.6	7.1	19.2	76.44	32
9475	23348	86	4.6	7.1	17.7	99.62	32
33906	25632	154	3.7	4.9	13.0	85.86	32
26326	25739	223	5.3	6.1	18.9	92.15	32
19969	32354	96	3.7	6.0	14.1	127.86	32
28969	32660	213	3.2	3.3	12.2	271.04	32
31750	32942	185	4.5	5.4	16.1	128.32	32
38158	38738	102	4.8	7.6	18.5	120.14	32
25116	44051	109	7.8	13.3	30.2	35.86	32
13340	44864	120	8.1	11.4	29.8	31.39	32
25988	2021	263	7.0	7.4	25.9	18.86	33
47054	2862	183	4.9	6.4	16.9	47.31	33
9323	6352	324	3.4	3.2	11.8	61.93	33
41102	6841	363	4.3	3.7	8.6	86.23	33
26170	7023	258	4.5	4.9	16.1	61.90	33
30865	10164	345	6.9	6.2	18.9	23.05	33
38201	11199	370	7.2	6.0	43.2	30.86	33
35933	11940	334	3.5	3.0	23.6	128.98	33
26031	13170	137	3.0	4.6	11.0	207.95	33
40824	14923	322	4.5	4.2	15.7	94.40	33
20895	15104	279	4.9	5.1	18.5	51.93	33
40190	17104	82	5.7	9.9	22.0	73.78	33
11458	17346	195	4.5	5.3	16.1	90.29	33
46016	19253	239	4.8	4.7	18.1	31.45	33
19336	21784	242	3.9	4.0	14.9	405.36	33
9477	23351	141	5.1	7.4	18.5	73.75	33
8666	24824	246	4.0	4.6	14.1	116.83	33
22311	26566	97	5.9	9.6	22.8	59.98	33
2849	26943	231	5.4	5.2	21.2	44.37	33
48889	28877	226	4.0	4.2	14.9	61.01	33
28974	32675	262	4.4	4.5	17.3	168.60	33
15835	36792	112	6.8	11.4	26.7	37.80	33
50030	38195	307	4.8	4.8	17.3	42.22	33
29119	39598	179	7.5	9.7	26.7	38.55	33
23851	41554	151	5.5	7.6	19.6	68.84	33
40561	42635	206	8.3	9.5	29.1	44.42	33
17092	44252	194	7.6	8.6	27.1	28.03	33
29376	44718	224	5.4	6.7	18.9	30.68	33
10768	4636	169	6.1	6.8	20.8	22.88	34
39353	7731	430	5.3	4.0	27.1	20.45	34
38205	11222	345	2.9	2.6	13.0	200.24	34
35676	12961	317	6.6	6.3	23.6	34.76	34
25265	14078	361	3.5	3.1	9.4	57.39	34
40849	14959	247	4.1	4.5	14.9	102.37	34
11427	17308	211	4.7	5.5	16.9	84.04	34
46002	19261	250	5.9	5.6	24.0	38.42	34
41695	20985	221	12.9	14.0	47.5	15.61	34
19366	21762	194	3.9	4.1	14.1	352.23	34
44631	24447	204	4.7	5.3	16.5	74.64	34
8652	24833	293	4.7	4.5	19.6	140.33	34
30540	25037	126	7.6	11.7	27.5	21.11	34
50250	27000	141	6.9	8.9	24.4	26.69	34
48914	28867	555	6.5	4.8	26.3	63.17	34
29093	29467	241	6.5	7.7	22.8	78.58	34
28954	32655	210	3.4	3.8	12.2	254.47	34
44804	34452	143	5.3	8.3	20.4	47.40	34
50027	38211	269	4.6	5.1	16.1	39.48	34
38130	38736	105	3.9	5.9	14.5	163.85	34
19777	625	213	2.5	4.4	11.8	268.88	35
47030	2878	283	6.2	6.2	24.4	29.29	35
34058	5285	351	3.6	3.3	8.6	68.35	35
41133	6839	496	6.8	4.7	29.8	103.94	35
39365	7704	349	3.6	3.1	13.7	135.51	35
38083	13126	302	4.8	4.6	18.9	89.93	35
1277	14101	229	7.1	7.6	26.3	48.56	35
38361	16048	235	4.5	5.1	15.7	45.07	35
11446	17379	241	3.2	3.3	12.2	191.97	35
28584	18685	267	3.9	3.9	15.3	94.75	35
25068	19130	306	4.1	3.8	20.0	103.17	35
44637	24447	174	5.0	6.6	17.3	63.33	35
8660	24816	202	3.8	4.8	13.4	116.07	35
33934	25657	189	5.4	6.6	18.5	51.22	35
50270	26968	172	5.2	6.9	18.1	23.27	35
28969	32636	216	4.4	4.6	16.1	187.78	35
38154	38750	113	3.9	6.4	14.9	88.64	35
29511	39245	209	6.1	7.1	21.2	32.96	35
39375	41363	160	5.8	6.4	20.8	37.82	35
47033	2845	186	3.9	4.9	13.4	63.23	36
34045	5294	339	3.2	2.8	12.6	129.31	36
41134	6836	570	8.1	5.7	30.2	64.34	36
39365	7705	328	2.5	2.3	9.0	144.96	36
30550	13001	291	2.2	2.2	9.0	264.71	36
40833	14924	342	7.4	6.5	36.9	82.37	36
32915	15083	265	3.1	3.2	12.2	123.73	36
12106	16336	195	4.4	5.2	15.3	116.42	36
6486	18043	251	3.8	3.6	15.7	213.04	36
33447	18189	605	9.9	6.6	34.2	21.69	36
16802	18309	180	4.5	5.2	15.3	133.18	36
30136	19565	198	4.7	6.1	16.5	88.24	36
48822	21179	274	4.7	4.3	21.6	101.18	36
8669	24833	288	4.5	4.3	19.6	154.04	36
31938	27228	251	6.0	6.3	22.8	64.55	36
48901	28863	247	4.6	4.6	18.1	74.80	36
29135	29443	357	5.9	5.2	11.4	70.11	36
8315	30172	130	4.5	5.4	16.1	157.85	36
28977	32671	225	3.3	3.7	12.2	187.14	36
31740	32949	277	7.0	6.8	29.1	107.02	36
40443	35635	237	5.9	6.4	21.6	39.68	36
15008	44716	95	5.1	8.4	19.6	127.78	36
47052	2856	200	5.5	6.8	19.2	45.11	37
34053	5305	314	3.0	2.9	11.4	135.70	37
27233	7096	292	4.2	4.0	18.5	126.09	37
39404	7742	507	7.5	5.5	37.7	35.96	37
34391	8850	338	6.7	6.3	18.1	27.10	37
40548	10493	244	6.0	6.7	22.0	42.20	37
47529	10597	142	7.1	10.4	25.5	26.47	37
30555	12995	333	3.1	2.8	13.7	413.13	37
40842	14923	261	6.4	6.5	25.1	105.08	37
6473	18055	267	3.3	3.2	13.7	228.96	37
16791	18290	194	4.0	4.4	14.5	137.26	37
34607	19752	229	6.9	7.7	24.7	45.92	37
27521	21008	255	4.7	4.4	19.6	112.57	37
44620	24441	198	3.9	4.6	13.7	109.23	37
8665	24816	324	4.8	4.2	25.1	96.83	37
48906	28866	218	4.3	4.2	15.7	87.29	37
28807	30606	102	5.5	8.3	20.4	54.37	37
32296	30640	183	5.5	6.9	18.9	71.38	37
20277	31499	265	4.5	4.4	18.5	105.25	37
28994	32656	339	5.6	5.1	18.1	83.17	37
40596	42673	172	7.3	8.9	25.9	54.65	37
30566	12985	287	7.3	6.9	32.2	26.55	38
40850	14926	265	4.7	5.1	16.9	104.77	38
11423	17366	305	7.8	7.6	29.1	28.20	38
6469	18060	233	2.9	3.0	11.0	187.76	38
33455	18221	272	11.0	10.7	47.9	19.16	38
40213	20454	291	4.8	5.0	17.3	45.83	38
17864	29962	96	4.2	6.7	15.7	203.89	38
28799	30598	109	4.1	6.0	14.9	188.45	38
31716	32968	203	4.6	5.8	15.7	144.82	38
44724	33223	123	4.1	5.7	14.5	143.47	38
10782	4782	166	7.3	9.2	25.1	30.60	39
40497	10528	153	5.3	7.5	18.9	37.40	39
21923	12944	264	5.0	5.3	18.1	44.23	39
14583	13882	248	4.1	4.6	14.9	123.68	39
40847	14919	341	4.8	4.2	20.4	120.13	39
38474	15868	284	5.2	5.2	19.6	50.45	39
16880	18618	208	4.3	4.5	16.1	98.25	39
15821	18705	45	9.5	17.9	38.9	21.99	39
20761	25388	603	8.9	5.8	30.6	30.27	39
48910	28849	213	5.2	5.4	18.9	30.87	39
29128	29440	193	6.9	8.8	24.4	102.19	39
17852	29947	154	3.2	4.2	11.0	228.07	39
45344	31547	123	4.8	6.7	17.3	57.29	39
31705	32903	220	5.9	6.7	20.8	124.96	39
29688	35401	172	9.6	12.8	33.8	23.88	39
40570	42605	164	5.8	8.0	20.0	53.33	39
10684	4873	233	4.0	4.4	14.5	91.73	40
40520	10509	238	8.3	9.9	29.5	23.24	40
19014	12805	540	7.9	6.0	35.3	32.91	40
21946	12983	284	5.0	5.0	20.0	86.25	40
14598	13865	221	4.2	4.8	14.9	185.66	40
40832	14935	264	5.7	5.4	25.1	135.81	40
38483	15821	362	3.5	3.0	13.7	130.49	40
34714	16774	322	2.9	2.6	17.3	256.33	40
15794	18728	182	3.5	4.4	11.8	105.46	40
20781	25460	218	4.0	4.3	14.1	111.62	40
33576	28292	335	6.0	5.7	16.9	31.44	40
17845	29969	109	4.0	5.8	14.5	150.92	40
31735	32952	200	3.7	4.3	13.0	133.02	40
45189	35850	138	3.5	4.9	12.6	123.86	40
10476	40800	200	4.8	5.7	16.9	66.38	40
39347	41396	104	4.3	6.4	16.5	93.87	40
29752	45668	53	3.2	5.8	13.0	229.52	40
10697	4868	171	3.9	5.2	13.4	125.67	41
44262	6817	320	5.6	5.4	18.5	20.49	41
46488	9059	336	3.2	2.8	16.5	84.88	41
34129	10901	325	3.3	3.0	12.6	128.49	41
21758	11024	104	9.1	13.7	31.8	30.18	41
21962	12990	332	5.2	4.8	19.2	63.20	41
14620	13894	236	3.4	4.1	12.2	195.78	41
40848	14924	292	5.3	5.0	23.6	131.14	41
32160	16535	300	4.1	4.1	14.9	115.45	41
17191	17099	259	5.5	5.7	21.2	37.13	41
11423	17344	627	10.9	8.0	36.5	29.91	41
16051	21740	246	4.3	4.7	15.3	125.43	41
28058	23158	181	8.2	10.6	28.7	56.20	41
7555	24179	102	6.1	8.6	22.4	140.51	41
29130	29481	287	6.1	5.6	28.7	120.66	41
41880	32701	159	5.6	8.0	19.6	41.76	41
39328	41343	251	5.3	6.1	18.5	54.22	41
29761	45656	92	3.5	6.2	13.7	190.95	41
5427	3199	252	3.5	3.6	13.4	98.81	42
44251	6777	218	8.3	9.0	29.1	22.70	42
46481	9082	317	3.5	3.2	17.7	130.63	42
47497	10663	267	10.7	10.8	42.8	18.50	42
34120	10899	315	4.7	4.6	16.1	83.46	42
40849	14979	521	5.6	4.3	27.9	126.12	42
9486	23389	203	5.7	7.0	20.0	58.96	42
31875	27322	287	6.7	6.8	25.1	37.52	42
29123	29436	363	4.1	3.5	13.7	122.97	42
41888	32692	204	4.2	5.2	14.5	140.78	42
31720	32933	221	4.7	5.3	16.5	143.89	42
29800	33555	247	5.1	5.6	18.9	70.70	42
45185	35869	99	4.4	7.4	16.5	120.95	42
39342	41379	158	4.5	5.7	15.7	131.75	42
17118	44279	149	8.5	12.2	30.6	24.93	42
29750	45672	86	4.0	6.8	15.7	206.48	42
8182	1939	536	9.0	6.5	38.9	29.87	43
41530	6788	164	5.0	5.6	18.1	57.61	43
46055	6847	288	2.6	2.5	11.0	131.77	43
46490	9060	342	2.8	2.5	9.4	116.20	43
29088	12983	536	5.9	4.0	23.6	71.55	43
39210	13266	222	3.2	3.7	11.4	191.36	43
14613	13899	192	3.3	4.1	11.4	241.23	43
40835	14934	347	4.4	3.8	23.6	127.89	43
31728	15006	256	3.6	3.7	13.4	109.93	43
33875	15796	259	4.3	4.5	16.1	88.74	43
30982	19492	361	5.5	4.7	12.6	27.05	43
31976	20413	123	6.5	9.8	24.7	55.55	43
32965	23919	212	7.4	9.1	25.9	41.68	43
36671	24573	207	3.8	4.7	13.0	131.62	43
16233	27625	152	4.5	5.3	16.1	110.17	43
32257	29046	265	4.3	4.4	16.5	100.40	43
29104	29456	229	6.2	7.3	21.6	115.20	43
41884	32664	251	4.7	4.8	18.1	91.43	43
31750	32949	221	4.8	5.5	17.7	144.42	43
18152	35975	189	4.9	6.5	16.9	94.28	43
30236	39444	310	8.7	8.8	27.9	16.18	43
29755	45679	94	3.3	5.9	13.0	174.73	43
20493	5127	247	6.4	6.9	24.0	23.27	44
46034	6835	335	3.4	3.1	13.7	168.37	44
39221	13266	225	3.4	4.1	12.2	136.64	44
14603	13894	178	3.8	4.5	13.0	184.78	44
40837	14956	292	4.4	4.0	22.8	143.28	44
33875	15785	350	4.6	4.0	33.4	99.79	44
16963	16118	219	8.0	9.4	28.7	18.11	44
48621	17986	284	5.7	5.9	20.0	26.65	44
32722	18069	308	3.1	3.0	12.2	113.43	44
31966	20378	207	6.3	7.7	21.6	36.07	44
28057	23196	414	5.7	4.3	21.6	62.77	44
36670	24584	212	4.3	4.9	15.3	147.03	44
6051	28791	224	3.7	4.4	13.0	78.35	44
29120	29435	231	5.8	6.5	20.4	134.68	44
27942	31484	109	4.1	6.5	15.3	103.02	44
39308	41413	109	5.2	7.2	19.2	60.48	44
29751	45676	103	3.5	5.7	13.0	172.27	44
46046	6844	289	3.3	3.2	13.0	75.56	45
41016	7195	335	4.5	4.0	18.5	133.30	45
42163	9056	606	8.5	6.2	29.5	69.20	45
43531	9031	340	3.7	3.3	13.7	40.39	45
24350	10474	160	6.1	8.0	21.6	34.44	45
39239	13269	296	3.9	3.9	14.1	97.10	45
25656	15468	209	5.2	5.7	18.1	42.52	45
27629	15740	284	2.3	2.4	8.6	178.43	45
48639	17952	394	4.3	3.5	36.1	80.06	45
32733	18068	283	2.3	2.3	9.4	220.17	45
17514	20351	199	5.7	7.6	20.0	65.68	45
20022	20698	210	6.0	7.0	21.2	44.24	45
25556	20737	298	6.3	6.2	24.0	31.33	45
18886	22251	298	4.8	4.8	17.7	98.20	45
28050	23189	274	6.6	6.6	26.7	74.36	45
9464	23365	189	5.0	6.4	17.7	55.47	45
31028	23633	345	6.6	5.8	25.5	56.68	45
7223	23763	100	4.0	6.5	15.3	119.81	45
36658	24569	174	3.0	3.9	10.2	187.75	45
29097	29462	386	5.9	4.8	42.0	124.74	45
18126	30738	189	3.5	3.8	12.6	215.28	45
27945	31506	132	4.0	5.3	13.7	111.57	45
31737	32923	149	4.2	5.0	14.1	203.06	45
45184	35861	126	4.3	6.5	15.3	79.77	45
22582	37489	182	4.4	6.1	15.7	48.14	45
15656	2402	78	7.7	10.6	27.9	27.51	46
9617	7769	241	5.6	5.5	22.0	86.97	46
43565	9015	390	2.2	1.7	9.0	137.99	46
31103	9828	200	4.7	5.8	16.5	102.29	46
24338	10504	254	3.6	3.7	14.1	133.02	46
47518	10634	170	5.6	7.9	20.0	21.20	46
21004	13596	137	7.1	8.4	25.1	55.55	46
40848	14941	376	4.1	3.4	38.5	143.22	46
25709	15410	290	6.1	5.6	29.5	99.41	46
23619	15725	262	4.3	4.1	18.5	152.47	46
20029	20689	196	4.3	5.0	14.9	99.26	46
9500	23399	158	6.0	8.1	21.2	53.10	46
31003	23650	243	3.4	3.6	13.0	154.99	46
7217	23757	82	3.8	6.1	14.9	232.62	46
36667	24550	166	4.2	5.6	14.5	152.41	46
29105	29436	218	4.6	4.9	16.5	166.25	46
31741	32935	236	4.1	4.5	14.5	162.45	46
22598	37512	192	5.4	6.0	19.2	77.81	46
40563	42678	125	6.3	9.2	22.4	70.94	46
17072	44242	137	10.1	15.7	37.3	16.22	46
17795	2044	249	4.1	4.5	14.9	113.09	47
32645	8388	333	6.3	5.5	34.2	115.14	47
41584	9201	362	4.0	3.4	11.4	133.08	47
31110	9884	239	5.2	6.0	18.9	53.00	47
41552	11635	366	5.4	4.6	9.8	41.23	47
40839	14937	288	5.3	5.1	22.0	135.09	47
30954	23707	142	8.6	10.4	30.6	28.70	47
7210	23781	112	4.3	6.7	15.7	215.97	47
31746	32936	148	4.0	4.8	13.4	236.00	47
9979	37529	158	4.8	6.1	16.9	96.66	47
22589	37488	120	5.1	6.8	18.5	110.96	47
17793	2038	241	5.2	5.9	18.5	87.86	48
3548	8568	211	3.8	4.8	13.0	75.79	48
41578	9249	238	3.0	3.2	10.6	203.47	48
27867	9484	192	7.7	9.3	27.1	37.83	48
42961	9467	392	4.1	3.3	16.1	79.78	48
41524	11652	321	5.0	4.4	28.7	55.89	48
24521	13060	213	4.9	5.2	17.7	71.42	48
40840	14943	214	4.4	5.0	16.1	178.35	48
38123	15866	295	4.1	4.3	14.1	73.07	48
10936	17108	500	7.2	5.6	47.5	48.88	48
13094	18738	244	3.9	4.2	14.1	279.55	48
23645	20466	306	4.5	4.2	20.0	106.84	48
26833	20616	289	4.4	4.4	16.9	126.28	48
7214	23761	66	3.8	6.2	15.3	286.45	48
29084	29475	236	5.3	5.4	20.0	163.94	48
32641	30828	211	7.2	8.0	25.9	23.82	48
31729	32944	163	4.5	4.8	15.7	236.19	48
23916	42845	122	4.9	7.9	18.9	55.38	48
17786	2044	222	2.9	3.4	10.2	112.75	49
41036	7179	517	7.8	6.0	42.0	40.27	49
3534	8592	147	4.7	5.5	16.5	91.30	49
41598	9271	221	3.8	4.5	13.4	136.02	49
38743	11072	322	2.8	2.6	10.2	169.21	49
24530	13051	271	2.9	2.7	12.2	533.04	49
18190	18271	225	3.3	3.7	11.8	116.00	49
13095	18743	213	3.8	4.0	13.4	364.74	49
23188	19039	177	6.7	8.3	23.2	47.93	49
26865	20617	306	5.1	5.2	16.5	72.83	49
18266	27639	181	4.3	5.1	14.9	139.12	49
29125	29465	251	5.0	5.3	18.5	160.20	49
36172	29499	211	4.4	5.1	15.7	124.45	49
29657	35297	157	7.8	9.0	27.5	17.57	49
33658	35416	222	5.5	6.0	20.0	106.41	49
16889	37348	127	5.2	7.0	18.9	131.80	49
10506	39140	207	5.9	7.1	20.8	52.04	49
40555	42675	178	6.1	7.3	20.8	73.76	49
24037	1655	249	5.0	5.7	17.7	15.86	50
17341	5715	247	4.1	4.6	14.5	66.25	50
41585	6756	354	5.6	4.8	23.2	38.52	50
37282	8670	397	3.4	2.7	14.5	148.48	50
41568	9433	192	4.1	4.9	14.5	65.30	50
43693	9535	226	5.1	6.0	18.1	64.20	50
32528	12090	281	3.7	3.7	14.1	118.09	50
20099	12143	231	7.2	7.8	25.9	50.90	50
24530	13053	295	2.6	2.5	10.6	266.90	50
22107	13430	287	4.1	3.9	18.9	110.37	50
40849	14918	287	5.0	4.7	22.8	172.27	50
14957	16481	232	6.1	5.9	23.6	100.88	50
11454	17374	182	3.4	4.0	11.8	168.98	50
21589	20202	198	5.0	6.0	17.3	117.22	50
21465	21929	252	3.4	3.3	14.1	169.79	50
6181	22399	156	7.1	9.1	25.1	41.66	50
20234	22612	200	4.8	5.1	17.7	166.23	50
28019	23158	269	5.8	6.2	20.8	93.17	50
50783	24336	161	6.3	8.7	22.0	23.61	50
11863	26638	173	3.6	4.2	12.6	333.28	50
29133	29463	225	5.2	5.4	19.2	196.93	50
36180	29505	247	4.5	4.8	16.5	122.10	50
31729	32946	152	4.1	4.6	14.1	280.93	50
45616	36172	120	5.5	7.9	19.6	28.81	50
40616	42613	153	6.2	7.5	20.4	87.78	50
29764	45695	112	4.2	6.0	14.9	164.91	50
24302	3758	217	8.8	10.2	31.4	21.48	51
32643	8364	304	4.0	4.0	13.7	100.46	51
29411	14408	328	5.5	5.1	18.5	38.88	51
40831	14947	269	4.5	4.4	18.5	183.62	51
34674	15775	346	5.3	4.7	16.5	57.99	51
29661	18112	242	2.6	2.6	10.2	304.54	51
13094	18737	284	4.2	4.0	18.5	182.66	51
11851	26636	207	5.1	5.9	18.1	166.98	51
29127	29450	188	3.3	4.1	11.4	196.41	51
36180	29504	204	3.4	3.8	12.2	140.55	51
7364	33374	218	6.3	7.3	22.4	29.21	51
29831	40147	120	2.8	3.8	10.2	192.80	51
3233	3835	173	5.8	7.2	20.4	29.24	52
32654	8377	327	4.6	4.4	13.7	99.14	52
43762	8973	496	5.8	4.5	35.7	31.82	52
20097	12156	434	4.7	3.7	35.7	98.23	52
32123	12335	110	6.8	9.4	24.0	212.99	52
17881	13418	287	2.7	2.5	12.2	485.39	52
40867	14935	214	4.3	4.4	15.7	206.22	52
29646	18133	185	2.9	2.9	10.6	843.41	52
13137	18750	284	3.7	3.3	20.0	465.66	52
25449	22228	247	2.9	3.0	11.4	320.52	52
28055	23170	382	6.0	5.0	42.0	95.22	52
22558	24881	298	4.0	3.9	14.9	142.08	52
38510	28395	177	4.7	5.3	16.1	85.66	52
29136	29450	287	3.6	3.3	16.1	177.45	52
27126	30943	145	4.8	7.0	17.3	145.78	52
25281	31203	211	6.7	7.8	24.0	28.83	52
7384	33423	126	6.4	9.2	24.0	49.13	52
20130	36735	124	4.8	6.5	16.1	114.34	52
40599	42638	167	4.3	5.7	14.9	102.73	52
41578	6749	255	5.2	5.2	20.8	39.83	53
32650	8375	294	4.4	4.5	15.3	114.81	53
43185	9808	256	9.0	8.9	35.7	15.73	53
36639	12151	303	5.0	4.9	18.1	70.65	53
17886	13421	273	3.7	3.8	13.7	96.24	53
20538	14387	280	5.5	5.6	20.0	70.93	53
40852	14935	236	4.2	4.2	16.5	186.94	53
9354	16035	198	4.2	4.9	14.9	131.39	53
35837	16415	312	5.0	4.4	26.7	54.92	53
29592	18073	606	2.7	2.2	9.4	717.35	53
12090	21210	184	4.7	5.2	16.5	264.74	53
33062	22149	174	3.9	4.8	13.7	88.52	53
25459	22227	211	2.5	2.8	9.0	360.87	53
28030	23205	492	6.6	5.1	42.4	82.67	53
9462	23379	192	4.3	5.2	14.9	67.22	53
11260	23324	449	4.8	3.6	31.0	74.86	53
22550	24884	250	2.9	3.1	11.0	318.03	53
36108	29244	216	10.2	12.1	36.1	14.77	53
27140	30945	178	4.0	4.9	14.1	240.08	53
33111	31607	138	5.8	6.6	18.1	111.07	53
17055	44295	181	6.7	9.3	24.4	29.33	53
21383	4105	229	3.5	3.9	12.6	185.71	54
7252	6773	104	4.3	6.9	16.1	189.29	54
43717	8959	425	7.4	5.3	26.7	21.10	54
43161	9812	241	5.8	6.2	21.2	82.08	54
44161	10669	269	6.2	6.8	21.6	46.48	54
34510	11323	400	9.6	7.5	40.1	18.81	54
36626	12149	467	3.9	3.0	30.6	92.20	54
40862	14948	218	3.9	3.9	14.1	216.02	54
17215	16683	279	4.2	4.0	18.1	77.52	54
29710	18010	282	3.5	3.4	14.1	243.90	54
33035	22103	185	4.0	5.4	14.1	92.64	54
28038	23168	244	6.3	7.4	22.4	93.45	54
38546	28416	281	5.2	5.7	17.7	30.43	54
29125	29450	204	4.3	4.8	14.9	204.91	54
22665	35001	203	8.4	10.2	29.5	15.62	54
19266	40353	135	5.5	8.1	20.8	48.77	54
21391	4109	265	2.4	2.6	8.6	346.52	55
32676	8398	303	5.4	5.1	22.4	97.52	55
43160	9800	331	5.2	4.9	15.7	71.37	55
13871	12400	196	8.5	10.1	29.8	25.28	55
27182	14325	299	4.6	4.1	24.0	77.03	55
40834	14952	200	4.3	4.4	15.7	250.12	55
9362	16022	227	3.8	4.6	13.4	123.75	55
11288	18049	211	3.8	4.1	13.7	154.22	55
27997	21103	293	3.3	3.1	16.1	298.27	55
32351	29407	170	8.2	11.2	29.5	13.73	55
29124	29454	234	4.7	4.4	18.5	225.07	55
31730	32926	162	5.2	5.6	17.7	302.53	55
24546	34076	266	5.2	4.8	23.2	66.80	55
28328	35315	146	4.0	4.8	14.1	160.07	55
40603	42668	150	5.5	6.7	19.6	126.83	55
9711	3891	208	4.1	5.2	14.1	108.89	56
41556	6768	309	5.4	4.9	27.1	60.18	56
32651	8369	284	6.0	5.7	27.1	140.50	56
41608	8935	527	7.6	5.3	32.6	20.10	56
40120	9050	422	8.2	6.1	34.2	34.03	56
30061	10540	306	4.0	3.9	14.5	84.44	56
20083	12132	328	6.4	6.0	22.0	29.73	56
18587	12709	306	5.1	4.7	22.4	49.51	56
30198	12959	298	3.7	3.8	13.0	57.33	56
14585	13945	364	5.3	4.6	11.0	34.98	56
40837	14951	233	3.9	3.8	14.9	238.70	56
23334	16908	257	3.7	4.0	13.7	107.26	56
12575	18035	390	8.8	6.9	29.8	26.74	56
25599	18104	133	8.8	12.4	31.4	15.67	56
36783	20228	194	10.1	12.6	36.5	23.72	56
29198	20741	207	3.9	4.6	13.7	113.14	56
18543	24495	211	10.1	10.9	35.0	27.09	56
5358	26558	254	6.5	6.6	24.7	45.53	56
22976	27709	94	12.9	17.2	47.5	16.96	56
29144	29455	192	5.0	5.1	18.5	276.73	56
32325	29477	163	4.8	6.1	16.9	104.95	56
16801	36070	156	5.9	7.2	20.4	83.91	56
33484	39326	114	4.7	7.8	17.7	88.64	56
29783	45691	55	4.4	8.1	18.5	107.41	56
9700	3888	159	4.1	5.4	14.5	199.03	57
7247	6768	167	4.5	6.1	15.7	90.29	57
38266	8245	200	8.5	8.6	30.6	28.02	57
32663	8370	331	5.8	5.3	20.4	118.09	57
41557	8889	271	5.6	6.1	20.0	52.92	57
14634	13940	367	7.2	6.1	13.4	38.82	57
29578	14496	592	7.2	5.6	27.1	69.01	57
21016	15639	284	4.2	3.8	22.0	117.72	57
38375	15655	350	7.4	6.6	20.0	72.42	57
23317	16903	274	3.4	3.5	13.4	104.66	57
33886	18214	412	3.3	2.7	31.8	154.49	57
36558	19004	255	4.7	5.3	16.9	100.38	57
6298	20027	195	3.7	4.9	13.0	83.88	57
29195	20768	236	3.9	4.4	14.1	124.07	57
12917	21554	246	4.1	3.9	16.5	202.33	57
28022	23195	275	3.7	4.1	13.4	97.40	57
5391	26525	151	5.3	6.5	18.9	89.93	57
29117	29444	211	4.2	4.0	15.7	266.73	57
16779	36053	82	4.2	6.7	16.5	149.07	57
29765	45637	99	3.8	6.6	14.9	93.21	57
9716	3883	144	4.8	6.3	16.9	188.52	58
41291	7501	141	5.4	6.2	18.5	64.54	58
32671	8359	276	4.5	4.9	16.5	128.02	58
43769	8929	290	5.9	5.4	27.1	20.04	58
27700	12455	295	4.4	4.6	15.3	58.33	58
19877	14796	495	3.2	2.5	19.2	97.26	58
40848	14939	260	4.2	3.8	17.7	242.74	58
40178	16470	200	10.8	14.0	37.7	15.95	58
25520	18118	71	10.3	15.9	36.9	22.49	58
36584	19004	189	4.5	5.6	15.3	120.95	58
15819	20411	110	4.4	6.8	16.1	118.09	58
29194	20767	192	3.4	3.8	12.2	163.56	58
14463	22042	242	3.2	3.2	12.2	226.90	58
28026	23183	328	4.4	4.0	17.7	108.54	58
33133	28757	177	4.6	6.1	16.1	110.84	58
34143	30548	68	4.5	7.7	18.5	96.31	58
28886	30935	228	3.8	4.3	13.7	159.78	58
23728	31423	189	4.6	5.7	16.1	124.11	58
15483	37574	177	9.6	10.1	34.6	15.70	58
23133	38196	145	3.9	5.0	13.7	141.77	58
28099	41136	157	3.9	4.9	13.7	210.67	58
30640	42135	67	5.0	7.7	19.6	84.42	58
40574	42622	143	4.7	6.2	16.5	131.78	58
29776	45694	105	4.4	7.3	16.9	112.53	58
15627	46729	238	8.6	10.1	30.2	22.64	58
9716	3892	238	5.1	5.8	18.5	172.05	59
11898	3882	168	3.7	4.9	13.0	78.06	59
15669	8208	263	3.2	3.3	11.8	438.54	59
20098	12158	252	4.7	4.6	19.6	38.90	59
45370	15139	320	4.3	4.0	17.3	87.80	59
25912	15297	344	3.3	2.9	11.0	176.45	59
11446	17387	170	6.1	6.9	20.0	79.10	59
36585	19005	248	5.1	5.6	18.9	100.25	59
25949	19894	280	5.5	5.8	19.6	54.07	59
24085	22931	174	3.4	3.9	12.2	253.90	59
29119	29442	181	3.8	3.7	13.4	316.16	59
31431	29649	388	10.1	7.9	29.5	38.16	59
34140	30503	163	6.2	8.8	22.0	52.37	59
28869	30933	224	5.0	5.1	18.9	204.70	59
23700	31398	173	4.3	5.4	14.9	114.96	59
40789	33056	85	4.0	6.2	14.9	207.40	59
40577	42650	174	5.8	6.6	20.0	118.92	59
26614	2375	179	4.5	5.5	15.3	113.85	60
50393	2560	210	4.4	5.0	15.3	30.05	60
38619	11595	380	4.4	3.6	10.6	69.73	60
20077	12170	257	5.6	5.3	24.0	53.07	60
38457	13137	309	5.0	4.7	20.8	84.18	60
45334	15139	357	6.5	5.7	13.7	33.55	60
30861	15351	288	5.1	5.3	18.5	50.07	60
23318	16897	229	3.8	4.1	14.1	103.00	60
16643	21618	181	6.2	7.4	20.4	35.71	60
24063	22928	237	3.1	3.4	11.0	340.68	60
28049	23195	306	5.9	5.3	29.8	115.71	60
40562	24426	176	3.2	4.0	11.0	140.05	60
28544	26507	520	6.3	5.1	35.0	102.03	60
29129	29447	236	3.4	3.2	13.4	263.08	60
17128	44292	82	8.0	13.8	32.2	35.06	60
16483	8268	264	2.8	2.8	11.0	340.24	61
32666	8371	308	4.9	4.9	16.1	126.12	61
39316	8904	330	5.2	4.9	17.3	57.52	61
30873	15361	285	2.6	2.7	10.2	190.11	61
23330	16907	387	4.8	3.9	27.5	82.91	61
11270	19248	214	6.1	6.2	23.2	24.45	61
16932	19437	193	3.5	4.6	12.2	187.33	61
31031	19547	247	2.7	3.0	9.4	198.08	61
14791	19902	276	4.3	4.3	17.3	116.18	61
15250	21002	285	7.0	6.9	28.7	25.58	61
28040	23187	284	4.7	4.6	18.9	139.64	61
9461	23383	136	5.7	7.7	20.4	84.37	61
21087	23313	294	3.6	3.5	14.5	119.38	61
29454	26608	206	4.0	4.9	14.1	128.66	61
29129	29456	191	4.1	4.4	14.9	278.85	61
28640	33626	223	5.0	6.1	17.7	88.93	61
29718	45659	68	4.1	6.8	16.1	252.40	61
32000	46589	243	8.1	9.5	28.7	16.08	61
16481	8267	264	2.9	2.8	11.4	509.77	62
42777	8224	239	6.5	7.2	23.6	51.65	62
41526	8747	302	2.7	2.6	11.0	266.80	62
5531	11123	279	4.1	4.2	16.1	81.97	62
40857	14934	597	4.7	3.9	16.9	302.58	62
2305	15505	271	4.2	4.2	16.9	156.84	62
23339	16924	261	4.3	4.1	18.9	83.61	62
49396	17871	253	9.0	9.2	35.3	24.71	62
25930	17864	456	5.8	4.1	25.5	59.76	62
40063	18832	340	5.1	4.5	26.3	93.36	62
31022	19547	262	3.1	3.2	11.4	201.09	62
13630	19933	105	4.2	5.4	14.1	140.96	62
18612	22704	255	3.6	3.7	13.4	76.85	62
28063	23204	240	5.5	5.6	20.4	129.59	62
9524	25727	180	3.8	4.1	13.0	268.66	62
29875	30843	143	3.5	4.9	12.6	156.48	62
26020	32776	190	3.7	4.4	13.0	109.34	62
25624	35568	195	3.3	3.9	11.8	103.89	62
26089	36992	187	4.2	4.7	14.5	215.97	62
40578	42650	98	5.4	8.5	21.2	165.33	62
17117	44334	160	5.9	8.3	20.8	45.01	62
29708	45663	75	3.2	5.8	13.4	257.48	62
5156	6957	184	4.6	5.6	16.1	39.28	63
32669	8376	294	7.0	6.8	27.9	132.96	63
41531	8744	294	3.7	3.7	13.7	152.73	63
31590	9874	290	3.6	3.4	14.5	125.48	63
29698	10532	328	6.3	6.0	20.4	37.95	63
22266	12091	295	2.2	2.1	9.0	314.89	63
14631	13964	291	5.5	4.9	30.2	56.31	63
2305	15524	270	3.5	3.4	14.5	160.78	63
3356	15844	490	6.5	4.7	33.4	64.83	63
23318	16892	288	5.4	5.1	23.2	87.85	63
49402	17762	290	4.9	4.9	18.5	66.96	63
28067	23172	242	4.2	3.8	16.9	146.57	63
31906	23104	238	3.3	3.2	13.0	233.18	63
29516	27873	189	4.8	5.2	17.3	286.87	63
48886	28873	291	3.7	3.8	12.6	90.69	63
33310	29586	258	4.1	4.3	15.3	97.99	63
36147	31380	210	8.8	11.0	30.6	22.69	63
25585	35572	76	5.1	8.2	19.6	87.57	63
27826	37091	146	4.1	5.3	14.1	122.42	63
20385	43432	107	3.5	5.6	13.0	165.62	63
32673	8371	303	4.9	5.0	16.5	125.89	64
41292	8398	320	4.7	4.2	20.8	161.93	64
43804	8970	175	6.3	7.6	21.6	32.08	64
22266	12111	298	3.1	2.9	13.7	242.95	64
38048	13745	263	4.2	4.4	15.3	63.38	64
23325	16909	275	5.2	5.3	20.0	84.31	64
34842	17858	236	2.8	2.6	10.6	631.46	64
28925	21229	328	3.9	3.6	14.1	106.43	64
25296	22144	222	4.3	4.2	16.5	231.29	64
28033	23211	283	5.6	5.4	24.7	134.58	64
46648	25242	182	5.3	6.8	18.5	41.35	64
40751	27227	104	4.8	6.8	17.7	83.23	64
29130	29444	158	3.7	3.9	13.0	348.43	64
15879	30558	126	7.8	11.4	27.9	21.09	64
28444	35585	210	3.5	4.0	12.2	140.10	64
28736	36810	135	4.0	5.0	14.1	371.33	64
32467	37475	246	8.5	9.8	29.8	17.04	64
40585	42635	167	4.6	6.1	16.1	134.24	64
29734	45665	63	4.1	6.7	16.1	173.40	64
43726	8989	221	9.2	9.3	33.8	22.75	65
44463	9518	343	5.2	4.6	18.9	44.08	65
37484	10748	291	3.8	3.5	18.1	102.70	65
37824	11862	308	2.2	2.1	9.4	186.11	65
26340	13687	261	4.0	3.9	15.7	84.95	65
38008	13753	242	3.9	4.6	14.1	82.34	65
16570	16713	203	3.9	4.4	14.1	278.38	65
11473	17357	299	4.9	4.5	23.2	70.60	65
37272	22046	100	4.1	6.9	15.7	235.69	65
28046	23206	273	4.2	4.0	18.1	136.69	65
2530	24937	217	5.5	6.8	19.2	89.99	65
19973	29218	249	4.3	4.5	16.1	182.39	65
31965	29641	258	3.8	4.2	13.7	78.99	65
28723	36810	160	3.1	3.9	10.6	433.79	65
40587	42667	187	5.5	6.7	19.6	122.55	65
42383	6492	324	3.9	3.6	14.5	75.82	66
39209	7329	296	3.9	3.8	15.7	84.06	66
43797	7374	323	2.8	2.5	13.4	154.21	66
37818	11860	313	2.9	2.6	14.1	262.14	66
26522	13001	557	7.2	5.5	29.8	40.84	66
50831	13728	297	4.8	4.8	16.9	34.55	66
36229	15705	276	4.3	4.1	18.9	86.18	66
23324	16890	255	3.7	4.0	13.7	86.33	66
30582	21357	255	5.5	5.4	22.8	112.14	66
37268	22035	164	4.4	6.3	15.7	112.43	66
28052	23178	245	4.2	4.4	15.3	157.33	66
30381	23630	199	7.5	9.4	26.3	36.87	66
29122	29451	146	3.9	4.6	14.1	329.17	66
33414	29616	213	4.7	4.9	16.9	155.10	66
31949	29635	273	3.5	3.3	15.3	397.92	66
28735	36806	155	3.1	3.9	11.0	402.43	66
28557	38095	170	3.6	4.4	12.6	229.81	66
29674	40128	71	5.5	8.5	20.4	82.26	66
40596	42679	122	4.8	6.5	17.3	153.91	66
14454	1814	281	4.4	4.3	18.9	128.62	67
20314	2446	255	9.7	9.6	38.9	23.16	67
26401	2867	270	3.4	3.3	14.1	141.77	67
18196	4515	273	3.6	3.7	13.4	166.69	67
5418	5748	218	4.2	4.9	14.9	102.78	67
32665	8366	313	5.0	5.0	15.7	114.36	67
3220	9356	467	7.0	5.1	35.3	39.49	67
24958	11344	178	3.7	4.4	12.6	166.27	67
48202	11726	253	7.1	6.7	30.6	13.82	67
24805	12477	258	8.1	8.4	31.4	59.03	67
29041	18235	197	6.1	7.3	21.2	51.56	67
41615	21264	167	5.1	6.0	17.3	52.07	67
28051	23154	193	3.8	4.3	13.7	194.20	67
28740	28579	124	4.0	6.4	14.9	314.02	67
31968	29635	281	3.9	3.8	15.7	222.83	67
33409	29616	244	5.3	5.9	19.2	117.46	67
40606	42653	233	5.4	6.4	18.9	103.09	67
20268	2455	284	3.3	3.1	14.1	190.68	68
26385	2862	249	3.9	4.6	13.7	59.29	68
50321	2858	272	4.2	4.4	15.3	143.12	68
24822	6817	262	4.0	4.4	14.5	110.52	68
26539	7912	277	4.0	4.3	14.1	238.02	68
38512	8154	278	3.2	3.3	12.2	296.93	68
32652	8371	302	6.2	6.4	20.8	111.43	68
39513	9421	105	6.7	9.7	24.7	198.44	68
45411	9943	296	3.1	3.1	12.2	86.80	68
28130	12452	344	4.3	3.7	24.4	77.13	68
14619	13964	302	5.0	5.1	16.5	62.60	68
25665	14718	285	5.1	4.9	22.4	102.20	68
39003	14988	242	5.4	5.7	20.0	86.04	68
29066	18248	300	3.1	3.1	12.2	290.93	68
17306	20949	203	3.7	4.1	13.0	113.02	68
28048	23186	262	3.6	3.6	13.7	151.40	68
29114	29453	144	4.2	4.8	14.5	312.33	68
33398	29599	192	3.9	4.4	13.7	167.44	68
40593	42655	124	3.5	5.0	13.0	156.03	68
50303	2848	291	2.5	2.5	9.0	203.00	69
13893	4085	77	6.3	10.2	24.0	20.93	69
41547	6736	333	5.0	4.5	19.2	71.42	69
26537	7897	262	2.4	2.5	9.4	404.78	69
38504	8146	301	2.8	2.7	11.8	352.62	69
28116	12438	317	3.6	3.3	18.5	134.91	69
18521	12736	256	4.6	4.9	17.3	106.36	69
40846	14942	155	4.2	4.3	13.0	337.55	69
25427	15263	269	4.4	4.4	17.3	79.39	69
13387	15803	134	9.4	10.4	33.4	26.07	69
11453	17378	227	4.2	4.9	14.9	57.67	69
4149	17894	210	4.5	4.9	16.5	120.14	69
29086	18268	298	4.0	4.1	13.4	102.57	69
12988	21772	140	4.4	6.5	15.7	273.98	69
28041	23203	245	4.2	4.2	16.1	149.25	69
32031	24006	136	3.6	4.9	12.6	144.82	69
33729	29241	145	7.8	11.6	29.5	39.67	69
39655	31024	174	5.4	6.6	18.9	46.15	69
20417	37746	132	4.4	5.6	15.7	206.41	69
40569	42671	194	4.2	5.3	14.9	124.97	69
17134	44260	123	6.1	10.1	23.2	37.40	69
50313	2859	211	4.8	5.5	16.9	92.86	70
8070	4737	200	6.4	7.1	22.4	45.33	70
28425	5482	320	3.7	3.5	12.2	69.72	70
41565	6732	251	5.1	5.5	18.9	47.09	70
9587	6894	464	3.4	2.8	38.1	221.60	70
26533	7904	253	3.6	4.2	12.6	130.82	70
38509	8146	289	2.9	2.8	11.8	382.75	70
7732	8926	339	4.0	3.6	16.1	99.34	70
39551	9859	334	6.4	5.6	32.6	58.16	70
32491	10069	381	5.0	4.1	33.4	46.66	70
43792	11132	262	6.9	7.3	25.5	53.97	70
13692	13083	46	3.6	6.6	14.9	218.65	70
37252	14737	311	2.8	2.7	11.4	228.56	70
17099	15218	328	3.9	3.4	23.6	114.35	70
11737	15909	224	4.5	5.3	16.1	82.61	70
28571	16832	313	3.9	3.7	14.5	53.71	70
11446	17386	282	4.9	5.0	19.2	143.13	70
32027	23972	214	3.6	4.1	12.6	143.88	70
29125	37405	84	3.6	5.6	13.4	201.41	70
20407	37735	204	3.6	4.3	12.6	169.34	70
40591	42665	190	4.1	5.1	14.1	133.20	70
17130	44249	187	8.3	9.1	29.5	33.32	70
28425	5467	280	4.2	4.0	18.5	102.02	71
38514	8158	287	2.8	2.8	11.4	287.55	71
2355	8467	233	4.1	4.3	14.9	350.24	71
43006	10426	220	4.7	5.5	16.1	67.68	71
4582	13655	133	5.4	7.8	19.6	144.87	71
14603	13813	170	4.6	6.2	16.1	207.56	71
29202	21920	207	4.2	4.9	14.9	139.78	71
28061	23198	240	4.0	4.2	15.3	147.77	71
11651	25894	182	2.9	3.5	9.8	375.21	71
33625	31785	145	5.1	7.7	18.5	113.68	71
28567	32496	143	3.4	5.1	12.2	186.75	71
29129	37424	68	3.9	6.3	14.9	201.14	71
20416	37758	175	3.9	4.9	13.7	224.98	71
1242	38204	90	3.3	5.3	12.6	144.13	71
40601	42655	177	4.2	4.7	14.9	160.78	71
29767	45653	98	4.4	7.3	16.9	120.74	71
17293	3714	324	6.8	6.0	38.5	125.70	72
45723	7218	390	4.5	3.6	19.6	86.73	72
18804	8480	268	4.2	4.2	16.1	163.40	72
43586	9170	402	2.6	2.2	35.3	278.63	72
43029	10439	313	6.4	6.4	20.4	41.05	72
49352	10550	170	3.4	4.0	11.4	33.75	72
35742	11130	302	5.1	4.8	22.4	57.97	72
22574	12772	297	2.8	2.8	10.6	326.54	72
4592	13632	172	4.6	6.3	16.1	108.85	72
14511	20845	187	3.3	4.0	11.8	498.81	72
21763	22303	284	5.4	5.4	22.0	101.92	72
32098	23650	170	3.3	4.2	11.8	277.02	72
11649	25906	173	3.9	4.6	14.1	387.92	72
44951	27989	308	6.5	6.0	29.8	32.24	72
28546	32513	120	5.0	7.3	18.1	77.48	72
29109	37409	106	4.7	7.3	17.3	74.18	72
29765	45687	79	4.3	8.2	18.1	129.74	72
9720	3888	208	4.0	4.7	14.5	165.24	73
8068	5868	284	4.4	4.6	15.3	68.76	73
32700	5934	335	3.8	3.4	14.9	81.25	73
18358	7467	276	3.7	3.7	14.9	175.82	73
38292	8289	360	3.3	2.8	12.6	128.47	73
18766	8432	205	7.9	9.2	27.1	39.09	73
36448	8900	353	4.4	3.8	15.3	124.43	73
43258	11270	281	9.6	9.1	42.8	20.85	73
22069	13643	313	5.5	5.1	24.7	86.62	73
20876	14329	309	3.2	3.1	12.6	261.15	73
23754	14619	244	4.1	4.1	16.5	118.06	73
25490	18095	261	11.0	10.9	45.6	14.22	73
40136	21050	233	5.1	5.9	18.1	66.77	73
18236	22666	676	7.8	4.8	23.6	38.13	73
32088	23643	198	5.4	6.7	18.9	91.46	73
32850	24985	279	4.9	4.4	25.1	120.61	73
44941	27972	217	4.6	5.3	16.1	73.78	73
19634	30250	234	4.3	4.4	16.1	167.75	73
32352	30712	112	4.2	5.8	14.9	157.44	73
33597	31790	61	3.8	6.8	15.3	120.91	73
9729	3899	278	4.6	4.9	16.1	94.45	74
20203	5478	164	6.0	8.3	21.2	46.42	74
8072	5882	229	3.4	3.5	13.0	151.90	74
18368	7463	268	2.6	2.8	9.0	214.01	74
39795	8505	347	6.6	5.9	16.5	24.16	74
36456	8900	319	3.6	3.2	18.5	121.78	74
41082	10775	276	3.0	3.1	11.4	103.67	74
14614	13952	336	6.7	6.2	20.0	49.13	74
20872	14330	229	3.4	3.5	13.0	554.09	74
33345	16357	309	5.3	5.1	19.2	63.71	74
31046	17734	293	5.5	5.5	21.6	81.10	74
47054	17759	233	3.9	3.8	14.5	87.88	74
25578	18147	324	10.4	10.0	31.8	14.88	74
28059	23193	386	6.3	5.0	20.4	118.24	74
21776	40578	88	3.6	5.3	13.7	88.90	74
7711	3263	149	4.2	5.0	14.9	44.14	75
41540	6763	307	3.7	3.7	13.0	59.68	75
33373	8133	356	3.8	3.2	19.6	131.29	75
38028	8896	255	4.5	4.9	16.5	157.84	75
41096	10765	284	2.6	2.8	9.0	176.83	75
31455	11842	293	3.1	2.9	13.0	137.89	75
14624	13955	146	8.6	11.7	30.2	67.79	75
20867	14331	257	3.6	4.0	12.6	132.09	75
33784	14531	284	4.2	3.8	21.2	142.62	75
27243	17387	502	7.8	6.0	47.5	33.76	75
36877	17739	167	7.9	9.7	27.9	21.61	75
47051	17787	284	4.3	4.3	16.9	70.79	75
16052	19669	173	4.0	5.2	13.7	99.85	75
28042	23170	284	4.1	3.7	20.8	134.88	75
14996	27909	178	4.0	5.3	13.7	163.66	75
29122	29442	157	3.9	4.3	13.7	323.28	75
19629	30242	312	5.5	5.2	21.2	62.67	75
32328	30711	87	3.8	6.6	14.9	109.36	75
22398	31293	205	6.7	8.3	22.8	49.47	75
13279	41887	75	3.5	5.8	13.4	149.24	75
14893	42852	98	4.4	6.4	16.5	272.76	75
29757	45672	88	3.7	6.0	13.7	204.24	75
39229	5091	346	3.9	3.5	9.4	41.10	76
42750	7139	364	4.1	3.5	11.4	90.60	76
33374	8143	271	3.9	3.9	14.5	102.68	76
29274	9001	244	4.8	5.3	17.7	113.30	76
37358	12287	435	5.7	4.5	43.2	77.13	76
38264	13676	249	3.2	3.3	11.8	138.10	76
48415	15134	144	6.5	8.0	22.8	60.80	76
43006	16267	366	5.5	4.6	27.9	62.07	76
28069	23192	334	4.9	4.4	19.2	126.85	76
12762	24671	195	5.6	6.8	19.2	104.17	76
29118	29469	156	4.5	5.1	15.3	318.69	76
28558	32510	174	4.1	5.4	14.1	98.97	76
22880	38955	99	4.3	6.1	15.3	176.72	76
13280	41856	82	3.2	4.9	11.8	495.70	76
14900	42824	93	4.4	7.1	16.9	264.02	76
27293	1497	293	4.3	4.2	16.9	133.00	77
17779	2071	218	3.6	4.3	13.0	65.94	77
22488	3293	244	3.2	3.7	11.4	178.06	77
41530	6735	195	6.4	6.9	22.8	45.46	77
42728	7155	306	3.3	3.2	12.6	106.75	77
31445	11832	310	3.4	3.2	15.7	120.14	77
38247	13676	339	3.4	3.0	12.2	84.40	77
10386	13957	314	4.6	4.2	21.6	124.63	77
12738	14192	401	5.7	4.6	42.4	106.30	77
39093	15593	261	3.4	3.7	12.2	138.03	77
12106	16333	165	4.5	5.7	15.7	211.14	77
14778	19134	271	4.0	3.9	17.3	186.09	77
23612	21955	179	4.7	5.4	16.1	134.34	77
28045	23201	262	4.6	4.3	20.8	159.18	77
33132	25800	222	6.7	6.8	25.9	33.51	77
25899	29537	113	7.4	10.3	27.5	65.84	77
23377	30035	232	4.8	5.3	17.3	77.70	77
29335	37205	105	4.6	7.2	17.3	100.92	77
29675	38715	83	5.0	8.7	19.6	87.32	77
13271	41860	90	3.5	5.3	13.0	493.40	77
17097	44264	104	6.1	8.8	22.8	57.33	77
22484	3276	194	2.8	3.6	9.8	182.54	78
35545	9138	311	4.0	3.9	13.7	64.05	78
35439	12093	292	6.3	5.7	36.1	79.51	78
30735	12820	273	3.9	3.9	15.3	153.96	78
19774	14809	244	3.2	3.4	12.2	335.44	78
48389	15126	214	4.0	4.4	14.1	75.07	78
39091	15595	217	4.0	4.5	14.1	161.26	78
25163	18852	219	5.3	5.6	18.9	77.13	78
28034	23184	262	4.8	4.5	21.2	170.47	78
11561	23701	306	4.0	3.6	19.6	239.26	78
18642	24675	258	4.7	5.0	16.9	69.19	78
25890	29513	230	3.5	4.1	12.6	345.50	78
34876	30052	115	4.0	5.9	14.1	122.25	78
29998	35572	99	4.8	7.5	18.1	97.30	78
13279	41858	108	4.5	6.8	16.5	303.15	78
14897	42829	90	4.1	5.4	15.3	282.05	78
22490	3290	196	3.5	4.3	12.2	151.02	79
27412	6334	286	4.2	4.3	15.3	71.61	79
5819	9693	276	4.0	4.1	15.7	47.82	79
36439	12364	311	2.4	2.2	10.6	310.81	79
41087	13214	289	3.2	3.3	11.0	184.06	79
19697	13442	235	3.9	4.7	13.7	145.96	79
14583	13964	290	5.5	5.7	18.9	68.27	79
8744	14510	225	4.6	5.0	16.5	104.21	79
48428	15119	274	3.8	3.8	14.9	122.46	79
19196	16620	256	3.4	3.4	14.1	190.73	79
17788	17840	181	5.9	6.7	20.0	59.86	79
32389	30728	127	3.5	5.2	12.6	200.48	79
28049	41593	112	5.1	7.0	18.5	142.54	79
5501	46818	54	4.2	6.8	16.9	275.80	79
8723	14501	231	3.8	4.0	13.7	340.80	80
24508	17177	532	7.8	5.3	31.8	49.91	80
13996	20173	192	3.5	4.0	12.2	363.12	80
28047	23192	271	4.6	4.6	18.5	147.84	80
34454	31857	173	3.2	4.2	11.4	403.19	80
13282	41828	126	4.6	5.9	16.1	130.35	80
40605	42645	207	5.1	6.4	17.7	120.76	80
31957	46478	104	7.3	12.6	28.3	21.17	80
32093	1931	269	4.6	4.6	17.7	21.61	81
22480	3288	269	4.4	4.9	15.3	117.05	81
43561	7747	287	4.4	4.0	22.4	85.60	81
16423	8241	145	4.0	5.9	14.1	137.30	81
43758	8954	473	8.1	6.0	47.9	18.42	81
38230	9287	299	4.3	4.4	14.9	76.39	81
34926	10480	211	4.6	5.3	16.1	40.19	81
20767	13801	252	8.3	8.8	31.4	25.77	81
8732	14481	258	4.2	4.6	15.3	167.19	81
36707	16229	299	4.2	4.1	16.5	142.15	81
34457	31867	157	3.4	4.4	11.8	419.72	81
13282	41882	60	4.7	8.0	18.5	146.93	81
31891	7189	313	3.1	3.0	10.2	134.97	82
16418	8253	109	5.2	7.8	18.9	125.38	82
33491	10466	331	5.8	5.3	19.2	50.73	82
40280	10497	178	6.7	9.3	23.6	48.52	82
41330	13527	151	3.5	5.1	12.6	268.46	82
21553	15250	141	6.3	8.2	22.4	350.78	82
32218	17661	302	3.6	3.5	14.5	231.00	82
29244	20323	255	6.0	6.6	21.6	67.45	82
28052	23183	491	4.6	3.7	35.7	185.60	82
17974	23499	319	3.0	2.8	14.5	134.89	82
33030	27754	341	7.9	7.2	23.6	16.54	82
26313	28034	205	5.0	5.9	17.7	72.28	82
8203	28262	207	3.9	4.6	13.7	314.92	82
29106	29450	144	4.0	4.8	13.4	323.39	82
34865	30048	171	5.8	6.9	20.0	72.80	82
32352	30748	126	5.0	7.5	18.5	128.57	82
34462	31873	203	4.1	5.1	14.1	189.19	82
27337	38277	201	6.4	7.3	22.8	69.64	82
14897	42836	123	4.1	5.8	14.9	234.60	82
20914	3842	258	2.6	2.9	9.4	169.82	83
2488	11063	128	4.4	6.4	15.7	136.11	83
21554	15206	308	4.2	3.8	22.8	330.00	83
22846	17394	569	7.5	5.2	27.9	47.01	83
13920	19215	162	11.5	15.6	40.5	11.19	83
25287	20722	244	4.3	4.5	16.1	93.80	83
42865	21921	77	6.5	11.0	26.3	27.12	83
21924	21965	260	3.1	3.1	13.0	318.21	83
28059	23201	308	3.8	3.4	19.2	167.29	83
26323	28058	244	3.2	3.4	11.8	356.80	83
8197	28237	229	3.5	4.0	12.2	314.34	83
34482	31854	194	5.9	6.9	21.2	71.37	83
28204	37797	102	3.4	5.6	13.0	273.61	83
24559	38099	115	4.1	5.2	14.9	272.16	83
17125	43229	79	4.0	6.2	14.9	351.01	83
25533	45685	71	4.6	7.5	18.1	306.92	83
43724	8952	161	6.7	7.7	24.0	38.10	84
27883	9506	236	6.1	5.9	24.7	51.88	84
29691	9717	200	4.2	4.9	15.3	145.42	84
34548	11051	364	5.5	4.7	14.9	31.20	84
5378	11255	157	3.9	4.8	13.7	130.46	84
42669	11254	214	5.8	6.8	20.4	28.29	84
41340	13535	130	3.8	5.6	13.7	305.98	84
33373	13716	298	4.3	4.1	17.7	114.53	84
28769	14235	339	2.8	2.5	10.2	292.73	84
18853	14390	131	5.1	7.1	18.5	127.72	84
33600	14943	340	3.5	3.1	14.5	86.58	84
39562	15429	314	3.1	2.8	15.7	159.35	84
9904	16687	115	3.5	4.9	12.6	118.70	84
30050	17842	221	6.2	6.5	22.8	125.90	84
12149	19912	246	4.4	5.1	15.3	87.79	84
20041	20678	216	3.5	4.2	12.2	196.76	84
21907	21950	189	3.3	4.0	11.4	164.47	84
32904	22687	124	4.4	6.2	15.7	107.92	84
28054	23180	303	4.9	4.5	22.0	164.46	84
18865	25143	213	3.8	4.1	13.7	163.70	84
34193	27115	74	3.6	5.8	14.1	259.96	84
26327	28057	221	3.3	3.5	12.2	319.48	84
29103	29478	144	4.4	5.1	15.7	380.59	84
28193	37802	73	4.2	6.4	15.7	309.41	84
15698	40498	185	6.2	7.7	21.6	82.48	84
29961	43076	123	3.7	5.1	13.0	310.01	84
25546	45665	90	4.8	6.8	18.1	299.84	84
26393	3810	282	3.9	4.2	13.4	58.18	85
14317	4630	273	5.6	5.3	24.4	44.15	85
41667	10086	339	4.3	3.8	23.2	102.87	85
44260	10364	356	6.2	5.3	22.8	57.79	85
50626	11750	263	3.9	3.9	15.3	47.68	85
39259	11858	395	5.6	4.5	35.0	69.06	85
39562	12918	238	5.5	6.6	19.2	44.22	85
34700	13502	338	3.5	3.1	12.2	144.49	85
41323	13517	178	4.9	5.9	16.9	230.43	85
28776	14244	364	2.3	1.9	7.5	258.75	85
39560	15428	337	3.3	2.9	17.3	153.29	85
21919	16112	295	4.5	4.6	15.3	105.28	85
23038	16463	315	3.2	2.9	14.9	264.46	85
10839	16633	137	4.8	6.9	17.3	61.65	85
32371	17129	240	3.7	3.7	14.1	175.42	85
25461	18143	201	10.7	11.8	38.1	20.88	85
28456	21459	279	4.1	4.1	15.7	104.80	85
32883	22668	146	3.6	5.1	13.0	229.41	85
28041	23183	253	3.8	3.9	14.5	174.55	85
12901	27242	178	6.4	7.9	22.4	49.64	85
36137	29272	236	8.2	8.7	31.0	23.30	85
28201	37773	74	4.0	6.2	14.9	181.69	85
29554	41928	72	3.8	5.8	14.5	189.82	85
29964	43065	135	4.8	6.5	16.9	277.87	85
17107	43271	85	3.8	5.5	14.5	163.67	85
43769	8946	237	9.5	10.2	35.7	23.91	86
23927	11855	436	6.0	4.6	33.4	43.77	86
26769	12934	367	3.8	3.2	11.0	112.31	86
22090	14881	483	5.4	3.9	27.9	52.22	86
26550	15350	613	8.7	5.8	28.7	41.97	86
23040	16454	306	3.4	3.2	14.1	297.72	86
19932	17045	386	4.0	3.3	43.6	125.79	86
29430	17158	453	5.3	4.1	40.5	50.12	86
4752	17354	307	4.0	3.9	15.3	108.21	86
3223	17630	194	4.8	5.1	17.3	173.78	86
25898	19276	246	3.0	3.1	11.4	517.52	86
28049	23193	249	5.1	5.0	20.4	176.20	86
6070	28510	115	4.1	5.5	14.9	164.25	86
39994	28577	223	7.4	7.4	28.7	26.27	86
22355	31452	192	4.1	5.0	14.1	157.91	86
29555	41956	184	4.0	4.9	14.1	165.06	86
40587	42649	234	5.2	5.6	18.5	141.78	86
30413	43953	114	4.3	7.3	16.1	79.03	86
46592	4235	299	3.4	3.3	13.0	86.07	87
43533	7736	327	3.1	2.8	14.5	155.43	87
47179	8399	330	2.6	2.3	11.0	156.52	87
22070	14884	245	6.7	6.7	24.7	65.53	87
25249	17974	308	3.8	3.6	15.7	236.89	87
31413	18735	364	5.0	4.2	25.9	88.48	87
26399	22493	233	3.7	4.0	13.4	161.16	87
32823	24653	143	6.6	9.3	24.7	65.09	87
27396	25224	247	4.9	4.8	19.6	226.25	87
32339	30716	87	3.3	5.5	12.6	202.15	87
22349	31449	198	4.5	5.3	15.7	108.38	87
28209	37806	126	5.2	7.8	18.9	160.99	87
17915	44228	622	15.0	8.1	49.1	17.32	87
23401	1884	221	4.3	4.9	15.3	59.67	88
47198	8373	211	5.6	6.0	20.4	24.34	88
15430	8783	314	3.9	3.5	19.6	127.49	88
38856	8931	357	2.3	2.0	8.2	253.53	88
39824	9146	309	3.0	2.9	11.8	275.35	88
49660	12314	408	5.1	3.9	21.6	34.75	88
44767	12693	96	7.4	12.1	27.9	19.58	88
7121	15871	134	5.6	8.3	20.0	159.29	88
30757	17561	289	3.6	3.4	15.7	238.89	88
33885	18527	277	3.6	3.5	15.3	160.60	88
20707	19009	174	5.7	6.9	20.4	65.43	88
9361	22908	141	4.1	4.9	14.5	150.37	88
27755	23913	241	5.2	5.4	20.0	216.43	88
18097	34889	100	3.8	6.1	14.5	188.52	88
15918	39248	120	4.7	6.4	16.9	178.01	88
40588	42656	130	3.9	5.0	13.7	182.24	88
22492	3303	203	4.1	5.3	14.1	67.81	89
39823	9145	306	2.9	2.7	11.8	289.80	89
36553	10543	293	3.2	3.4	11.0	118.06	89
29530	11506	269	3.9	4.4	13.7	70.26	89
39254	13536	376	4.2	3.5	29.1	161.20	89
13217	15945	233	3.2	3.2	11.8	509.98	89
42987	16301	314	3.5	3.3	13.7	125.48	89
25502	18229	184	12.6	13.5	43.6	24.16	89
20709	18999	213	5.8	6.2	20.8	106.05	89
28047	23173	169	5.5	6.0	19.6	264.05	89
25555	26334	251	3.5	3.6	13.4	119.09	89
23942	29016	239	4.5	5.2	16.1	158.68	89
28043	38479	175	3.4	4.5	12.2	121.19	89
40578	42668	187	4.9	5.8	16.9	187.39	89
43551	7718	239	3.3	3.3	13.0	189.40	90
39829	9134	284	2.7	2.7	10.6	260.25	90
24083	10940	258	4.3	4.0	18.9	148.08	90
32402	11165	290	3.4	3.2	15.3	184.03	90
26927	11611	143	10.9	12.1	38.9	23.46	90
36627	12989	327	2.9	2.6	13.7	204.32	90
29472	13070	287	3.4	3.6	12.2	162.71	90
28187	13890	551	6.8	4.3	25.1	94.13	90
20917	15549	534	5.1	4.2	24.7	106.82	90
36293	15701	369	3.2	2.7	14.9	129.38	90
34211	22245	182	4.6	6.1	16.1	66.87	90
39311	22854	222	4.0	4.7	14.1	124.23	90
28044	23203	242	4.2	4.7	14.9	195.11	90
32338	30754	92	6.2	10.7	24.0	78.48	90
20979	34152	313	6.6	6.0	29.8	45.60	90
26960	35740	197	3.1	3.5	11.0	369.83	90
43673	7648	621	6.2	4.9	21.2	132.81	91
39826	9160	279	3.5	3.6	13.0	152.57	91
30731	9631	496	5.0	3.8	29.1	96.28	91
29537	11507	321	4.1	3.7	19.2	158.65	91
26868	11639	269	3.7	3.9	13.7	111.09	91
29483	13064	241	2.7	2.7	10.2	565.77	91
39318	22857	543	9.3	7.2	42.0	33.79	91
28050	23185	324	4.6	4.1	27.1	168.94	91
23345	24019	245	3.7	3.7	14.5	227.05	91
28658	24097	342	12.3	11.0	49.5	13.65	91
26935	35726	254	6.6	6.6	25.9	69.03	91
28050	38494	111	4.3	6.6	15.7	124.75	91
18677	40004	131	5.0	6.6	17.7	118.70	91
40585	42667	163	3.7	5.0	13.0	167.12	91
43559	7745	337	3.2	2.8	14.1	127.29	92
39819	9129	327	3.2	3.0	11.0	184.30	92
39978	10788	262	3.2	3.3	11.8	124.16	92
41434	11434	351	5.1	4.4	35.3	123.02	92
29471	13088	249	5.8	6.3	21.6	25.63	92
13904	21758	311	7.7	7.0	36.1	35.86	92
28050	23187	395	5.0	4.1	42.0	171.37	92
29842	25977	130	6.9	9.3	24.0	118.25	92
15287	26945	116	7.4	10.3	25.9	29.21	92
23804	26970	236	3.7	4.0	13.4	132.52	92
25861	32625	90	4.6	7.2	17.7	130.98	92
28366	41947	135	4.7	7.5	17.3	38.34	92
40582	42644	170	5.6	6.3	19.2	199.94	92
29960	43103	174	5.1	6.9	17.7	53.31	92
17317	5407	200	5.1	6.8	18.5	56.13	93
43542	7734	342	3.2	2.9	10.2	94.20	93
39892	7916	245	3.4	3.7	13.0	130.24	93
39837	9137	271	5.0	4.8	21.2	125.64	93
39964	10796	284	5.1	4.8	23.2	68.03	93
36413	11008	359	6.4	5.4	25.1	33.55	93
41436	11434	278	3.8	3.8	14.9	191.46	93
13927	16495	251	2.9	3.0	10.6	179.78	93
28064	23192	278	3.8	3.5	18.5	185.03	93
30132	24801	199	4.5	5.6	15.7	111.88	93
29848	25968	190	4.4	5.5	15.3	121.48	93
6901	35333	136	5.8	8.3	20.8	108.97	93
28102	39951	141	4.6	6.3	16.5	147.95	93
40588	42634	135	3.9	5.5	14.1	177.66	93
29942	43069	159	4.6	5.8	16.1	119.97	93
32447	11753	324	3.6	3.1	23.2	128.84	94
28072	23193	187	4.2	4.2	15.3	214.54	94
5448	23694	257	9.4	9.0	41.2	24.07	94
37611	27596	280	4.5	4.4	18.5	160.33	94
26967	35758	559	8.6	6.2	33.8	60.77	94
40572	42655	208	4.1	4.6	14.5	164.84	94
17283	3727	276	5.7	5.5	24.7	196.52	95
6594	5901	120	5.6	7.8	20.0	53.99	95
40502	10916	159	7.3	9.4	25.9	54.01	95
49600	15823	192	6.6	6.8	22.0	33.58	95
24806	16119	317	3.7	3.4	14.9	106.97	95
20397	19019	273	4.4	4.3	18.1	146.66	95
15982	20126	181	3.6	4.5	12.2	95.83	95
14534	21692	217	3.9	4.5	13.7	271.51	95
28058	23190	240	3.7	3.7	13.7	193.79	95
18343	25083	211	3.1	3.3	11.4	364.49	95
30180	33682	122	7.6	10.6	25.1	34.31	95
23683	33875	138	5.0	6.6	17.7	165.16	95
27811	36716	65	4.6	8.0	18.9	483.12	95
40592	42647	181	4.9	5.4	16.9	192.64	95
41481	9696	317	4.1	3.7	18.1	84.76	96
29581	10804	298	3.4	3.4	12.2	199.19	96
32402	11172	290	3.3	3.2	14.5	136.04	96
7790	15484	260	5.2	5.1	21.6	114.86	96
18426	17264	234	3.9	4.3	14.5	183.21	96
28047	23178	260	3.5	3.4	14.5	186.61	96
18331	25083	230	3.2	3.5	11.8	304.62	96
29106	29481	95	3.8	5.2	14.5	417.80	96
27496	33184	173	4.5	6.3	15.7	178.74	96
27839	36805	175	3.5	4.4	12.2	273.78	96
15772	41190	129	7.0	10.7	25.9	64.89	96
39123	10291	173	8.0	9.2	27.9	21.07	97
23984	11173	283	3.8	3.6	16.1	217.60	97
31775	11829	255	3.7	4.1	13.4	68.79	97
31595	14243	358	11.4	9.9	35.3	22.32	97
20949	16552	268	5.2	5.4	19.2	62.07	97
29821	17802	287	5.3	4.9	23.6	74.37	97
28037	23181	283	4.4	3.9	22.8	195.16	97
47907	23368	189	5.7	6.6	20.0	21.38	97
18336	25080	186	3.4	3.9	12.2	300.43	97
40599	42648	189	4.3	5.3	14.5	175.11	97
28279	44753	167	5.9	8.2	20.8	63.60	97
18186	4558	266	5.0	4.6	22.0	72.20	98
8449	6043	139	4.8	7.0	17.3	101.60	98
47360	8402	403	3.8	3.1	30.2	107.60	98
23361	12543	261	4.1	4.5	14.9	105.31	98
12504	13094	329	7.1	6.2	37.3	32.18	98
14595	13965	319	5.3	5.1	17.7	44.73	98
14223	16693	169	3.8	5.2	13.4	156.28	98
10157	17784	93	4.9	7.0	18.5	135.75	98
8581	23183	170	4.0	5.1	13.7	129.92	98
38219	24999	152	4.0	5.2	14.1	230.72	98
18341	25065	186	4.1	4.4	14.9	71.82	98
29376	27976	76	4.7	7.2	18.5	526.26	98
32689	29588	174	3.2	4.4	11.0	392.77	98
23436	31848	145	4.2	5.5	15.3	132.89	98
27826	36838	309	3.9	3.6	18.1	74.16	98
40590	42669	119	3.7	5.1	13.0	205.99	98
22014	45014	73	3.6	5.2	13.7	217.76	98
19191	4683	149	4.9	6.8	17.7	55.72	99
44798	8540	247	4.3	4.2	16.9	52.93	99
38704	8761	478	4.3	3.3	25.9	97.99	99
23326	12553	222	4.4	4.9	15.7	139.03	99
22859	14882	299	3.3	3.1	14.1	193.10	99
10167	15086	213	6.1	7.3	21.2	41.65	99
48726	20568	314	2.1	1.9	10.6	357.58	99
32355	22770	82	8.0	13.8	31.0	24.16	99
28049	23194	244	3.1	3.2	11.8	196.65	99
25533	26362	255	3.0	3.2	11.4	220.55	99
32681	29600	129	3.1	4.5	11.4	533.86	99
27824	36832	151	4.2	5.5	14.9	81.69	99
40589	42667	204	4.7	5.1	16.9	192.39	99
13797	44235	67	4.1	6.7	15.7	257.93	99
7531	5222	229	5.3	5.6	19.6	113.18	100
8438	6059	156	4.3	6.5	15.7	247.64	100
43553	7737	269	4.5	4.4	17.7	63.82	100
26989	10642	269	7.8	7.5	33.8	44.21	100
41460	12404	187	5.2	6.7	18.1	52.57	100
14654	13953	363	6.0	5.2	11.0	40.91	100
23386	14934	320	4.7	4.5	15.7	83.00	100
49591	15919	252	5.5	5.5	22.0	43.53	100
11495	17276	388	13.0	10.2	33.8	10.85	100
15471	17319	229	2.8	3.0	9.8	323.50	100
16790	17782	255	4.2	4.3	16.5	285.87	100
15881	18735	173	5.8	7.1	20.0	49.74	100
48726	20577	279	3.7	3.5	16.5	306.65	100
12008	21530	334	9.2	8.6	28.7	25.52	100
28066	23187	266	4.0	3.8	17.7	186.73	100
15234	23723	237	3.9	4.2	14.5	101.31	100
31962	27738	219	5.7	6.0	20.4	119.60	100
40572	42634	196	4.5	5.0	15.7	192.85	100
13811	44231	112	3.4	5.0	12.6	314.45	100
19034	44613	114	4.3	6.2	14.9	161.49	100
32075	1934	259	3.9	4.4	13.7	96.73	101
18730	5434	196	4.5	5.8	15.7	100.20	101
4520	8282	534	9.1	6.7	40.8	20.10	101
38149	8602	247	7.3	7.2	28.3	30.48	101
41539	8761	271	3.4	3.4	13.4	132.84	101
31457	11832	292	2.3	2.2	9.4	263.03	101
27753	11980	311	4.4	4.0	20.4	100.40	101
14626	13983	337	6.7	6.1	24.0	65.78	101
44784	14230	274	2.7	2.9	9.4	257.41	101
20273	15938	512	4.8	3.7	25.1	123.23	101
11432	17270	257	3.9	4.1	14.5	125.40	101
15462	17313	207	2.2	2.4	7.9	548.53	101
48712	20541	277	4.8	4.9	17.7	36.98	101
11987	21488	214	3.5	4.0	12.2	160.31	101
38736	21511	240	4.2	4.4	16.1	122.44	101
28054	23205	265	4.9	4.8	20.4	188.33	101
13854	25690	159	3.9	4.5	14.1	161.00	101
40598	42658	138	4.7	6.5	16.5	184.25	101
23752	43985	186	4.2	5.8	14.9	79.35	101
13809	44240	130	4.3	6.1	15.3	242.80	101
21719	850	246	3.2	3.4	11.4	213.69	102
33121	7610	171	5.4	7.0	18.9	116.26	102
41974	8230	384	5.3	4.3	17.3	58.89	102
40566	10205	283	3.7	3.9	12.6	59.14	102
31745	12732	517	4.0	3.3	23.2	108.09	102
44787	14244	287	4.3	4.2	18.1	73.67	102
26488	15106	311	5.0	4.6	22.0	123.01	102
15461	17300	204	6.5	7.5	23.2	46.98	102
43179	22569	335	5.2	4.8	19.6	52.58	102
28034	23195	242	4.0	4.1	15.7	204.40	102
4471	35414	162	4.5	5.4	16.1	403.51	102
16372	36332	63	3.5	5.9	14.1	143.71	102
29547	41568	126	5.8	8.5	21.2	50.97	102
40581	42647	185	3.8	4.6	13.0	182.51	102
32075	1937	241	3.6	3.5	14.5	149.34	103
17278	3690	321	6.3	6.2	19.2	135.74	103
8438	6047	144	4.7	6.7	16.9	196.23	103
33464	13763	595	9.2	5.7	31.4	135.97	103
31477	18729	436	5.7	4.4	40.5	67.39	103
28058	23191	291	3.5	3.2	18.1	204.02	103
22568	26469	287	5.0	4.6	23.2	140.68	103
23496	28110	166	3.5	4.6	12.2	183.27	103
36457	30928	123	9.6	15.5	35.7	12.43	103
17567	2068	289	4.5	4.3	20.0	67.00	104
17424	6541	144	4.8	6.5	16.9	142.47	104
43538	7738	322	3.6	3.1	22.4	168.29	104
41626	8174	369	3.5	2.9	9.8	106.47	104
43408	8825	313	4.3	3.9	20.4	165.56	104
31882	10599	291	2.5	2.3	11.8	474.39	104
6945	11006	297	3.4	3.2	14.9	238.72	104
23780	12817	291	4.7	4.9	17.3	80.14	104
14615	13963	373	6.3	5.2	17.7	65.12	104
29072	16737	349	2.8	2.4	17.3	297.81	104
19757	17750	207	4.2	4.6	14.9	117.78	104
25313	19630	244	3.8	4.0	14.1	159.85	104
6513	20163	152	3.5	4.5	12.2	225.61	104
20084	20704	258	8.1	8.9	29.5	36.39	104
39310	21315	68	4.5	8.3	18.5	112.17	104
47558	22336	221	4.3	4.9	15.3	117.45	104
28052	23179	273	4.0	3.9	17.3	199.45	104
19956	32290	242	5.4	5.8	19.6	18.86	104
7013	37809	186	4.0	4.3	14.1	180.50	104
17536	2070	214	3.3	3.7	11.8	336.54	105
17252	3725	262	5.1	5.1	19.6	146.95	105
46799	7773	228	3.8	4.4	13.4	58.52	105
43418	8826	295	2.6	2.5	10.6	433.90	105
38062	10089	361	3.4	2.9	18.5	170.61	105
6950	10994	214	3.6	4.1	13.4	148.05	105
19564	15482	273	3.3	3.7	11.4	148.01	105
6513	20158	179	3.5	4.6	11.8	156.84	105
20049	20673	164	3.4	4.6	11.8	221.27	105
25964	20782	306	3.5	3.2	18.5	212.36	105
18391	22731	271	4.0	3.9	16.1	166.35	105
30854	23714	170	3.2	4.0	11.0	227.64	105
28881	24218	277	4.3	3.9	20.4	172.38	105
19929	27647	186	3.4	3.9	12.2	242.32	105
32808	28907	209	2.4	2.7	8.6	389.24	105
22404	34077	168	6.5	8.2	23.2	60.00	105
7019	37804	174	3.7	4.0	13.0	213.36	105
15244	39958	178	3.6	5.0	12.6	143.93	105
40580	42668	192	4.4	5.0	14.9	173.54	105
26886	43265	175	3.7	4.4	13.4	283.20	105
18568	45877	101	2.8	4.1	10.2	262.96	105
11640	4740	265	4.3	4.2	18.1	154.26	106
5590	4895	256	4.1	4.5	14.9	100.71	106
43409	8822	315	3.0	2.9	9.8	226.72	106
44513	11920	307	3.3	3.3	11.4	164.26	106
35531	16330	360	3.4	2.9	18.1	127.65	106
31229	17438	331	4.1	3.6	21.6	183.11	106
18863	17713	189	5.2	6.0	18.5	81.31	106
27921	17660	270	4.3	4.1	18.5	171.73	106
25476	18112	233	9.4	10.0	35.0	24.26	106
20044	20676	185	3.2	4.1	11.4	204.07	106
25948	20805	330	4.4	3.8	29.5	115.60	106
47580	22381	262	4.4	4.5	17.7	102.48	106
28057	23180	265	5.1	4.6	23.2	230.87	106
28906	24197	200	4.8	5.6	16.9	79.17	106
6994	37785	105	3.7	5.0	13.7	411.41	106
40588	42658	163	4.1	5.0	14.5	205.71	106
15108	42708	162	7.0	8.0	22.8	85.85	106
18565	45895	86	3.8	6.4	14.5	111.43	106
16396	48258	64	5.6	9.1	22.4	170.16	106
9655	2510	222	3.1	3.6	11.0	229.82	107
11626	4731	273	4.0	4.1	14.9	191.67	107
42520	8658	326	5.7	5.4	20.8	109.39	107
43418	8812	339	3.5	3.1	13.0	167.14	107
27267	11883	203	5.1	5.8	18.1	78.57	107
40027	13262	206	3.1	4.0	11.0	178.26	107
30639	15709	280	4.0	3.7	18.5	184.04	107
19474	16108	324	3.8	3.6	13.4	274.07	107
25507	18131	287	8.9	9.5	30.6	14.89	107
28050	23120	112	4.5	6.4	16.9	363.37	107
11261	26818	218	6.6	7.4	24.0	19.21	107
40587	42649	181	3.8	4.8	13.0	187.43	107
22012	45029	118	3.8	5.2	13.7	153.39	107
16375	48301	78	4.0	6.7	16.1	175.25	107
9668	2507	234	4.0	4.2	14.9	137.17	108
5605	4908	178	3.4	3.8	11.4	154.97	108
43537	7740	361	3.1	2.6	16.9	162.91	108
43416	8827	333	3.0	2.7	11.8	326.96	108
45182	10335	306	4.9	4.7	18.5	100.57	108
34041	12817	272	5.2	5.1	21.2	101.25	108
40034	13260	229	3.2	3.7	11.0	222.79	108
14637	13948	535	7.6	5.8	34.6	70.02	108
18839	14643	214	5.3	6.6	18.5	69.98	108
16432	15522	233	7.2	7.9	26.7	73.19	108
36794	17800	258	11.3	10.8	48.3	12.62	108
28058	23074	60	4.5	7.1	18.5	464.73	108
6580	42839	119	3.9	5.7	14.1	315.27	108
5608	4902	269	3.9	3.6	17.7	55.34	109
15025	4990	119	3.4	4.7	12.2	142.14	109
43406	8811	291	2.4	2.5	8.6	283.21	109
21493	9830	724	20.5	9.9	33.4	14.54	109
36996	12363	361	2.8	2.4	6.7	182.52	109
31531	12922	342	6.4	5.5	40.8	52.04	109
40038	13273	221	3.3	3.9	11.8	308.87	109
31436	15066	291	3.6	3.6	14.5	136.52	109
19475	16095	302	3.4	3.3	13.7	204.21	109
34628	16196	284	2.5	2.4	10.6	475.96	109
16481	16481	250	3.5	3.4	14.1	214.36	109
28058	23078	67	5.0	8.3	20.4	461.17	109
18174	39632	148	5.5	7.7	19.6	80.54	109
15027	5003	120	4.6	6.8	16.9	212.98	110
41610	6754	364	4.2	3.6	27.9	119.20	110
43420	8824	302	2.9	2.6	13.0	437.25	110
25791	8853	294	3.5	3.6	12.2	71.16	110
32841	9283	217	3.3	3.8	11.8	175.36	110
42380	9768	270	5.2	5.5	18.9	85.66	110
21759	13169	298	3.1	3.0	12.6	173.77	110
40018	13270	211	3.8	4.9	13.4	250.90	110
33389	13573	386	3.4	2.8	38.9	150.20	110
37682	14861	354	3.0	2.6	13.4	135.62	110
34633	16205	298	2.6	2.5	12.2	488.06	110
28064	23065	55	6.2	10.4	25.5	459.32	110
17878	23477	299	4.4	4.2	18.1	109.96	110
15773	31159	64	3.7	6.5	14.9	264.74	110
18160	39626	109	4.6	6.8	16.9	98.50	110
12999	41550	69	4.1	7.0	16.5	232.25	110
40599	42642	178	4.4	5.0	15.3	190.23	110
20709	46210	190	3.3	4.3	11.4	131.02	110
44973	47800	184	5.1	6.6	18.1	18.48	110
17278	3695	301	5.5	5.2	24.4	146.84	111
9976	4724	137	3.8	4.8	13.4	160.45	111
41627	6765	279	2.6	2.6	10.2	378.50	111
25734	6986	185	5.8	7.4	20.4	98.56	111
45790	8339	301	3.8	3.5	18.1	81.48	111
43418	8826	308	2.5	2.5	9.4	314.58	111
42368	9772	277	4.6	4.6	18.1	77.34	111
40009	13264	201	4.6	6.1	16.5	223.76	111
22475	20332	556	5.9	4.8	25.5	137.75	111
39267	23540	288	3.1	3.2	11.0	305.92	111
5413	23608	274	7.6	8.0	28.3	19.02	111
24931	24292	115	4.2	7.0	16.1	67.95	111
11505	26079	170	4.2	4.9	14.5	200.25	111
34703	30575	179	3.3	4.2	11.4	159.98	111
13009	41551	151	4.5	5.9	16.1	229.98	111
40584	42659	171	4.1	5.3	14.1	175.23	111
9968	4704	204	4.0	4.4	14.1	176.15	112
25454	5706	222	3.5	4.0	12.6	239.19	112
9081	6333	220	3.5	3.8	13.0	238.63	112
38086	6852	332	5.3	4.8	21.2	45.79	112
43519	7699	725	9.2	5.7	24.4	45.46	112
32355	8114	302	4.8	4.8	17.3	57.66	112
43413	8834	300	2.7	2.5	11.0	215.06	112
42373	9762	280	4.2	4.1	16.9	127.42	112
38769	11303	338	2.4	2.1	12.6	279.21	112
28108	11816	328	4.1	3.8	14.5	140.32	112
29638	12793	269	3.4	3.5	12.6	148.70	112
40011	13254	229	3.8	4.6	13.4	259.64	112
13033	13965	193	4.7	5.5	16.1	174.81	112
31400	17286	185	4.0	4.9	13.7	113.04	112
9535	17803	162	3.7	3.9	13.0	215.06	112
48009	21664	305	4.9	4.4	24.0	108.81	112
27881	25888	202	3.6	4.3	12.6	200.41	112
50202	31040	294	3.6	3.6	14.1	261.57	112
9264	31153	192	5.3	6.0	18.9	64.77	112
46559	33432	231	4.8	5.3	17.3	53.24	112
40584	42638	172	3.4	3.9	11.8	204.58	112
9061	6356	170	4.5	5.5	15.3	93.63	113
38071	6878	320	3.0	2.7	14.9	156.04	113
20484	8278	556	7.6	6.0	32.6	52.02	113
43394	8847	326	3.6	3.5	11.4	104.08	113
32839	9306	275	5.5	5.6	20.8	32.54	113
39692	10008	235	3.6	4.1	12.6	131.51	113
49833	11369	428	3.6	2.7	20.8	31.66	113
40016	13311	131	3.8	5.5	13.7	483.51	113
29755	13729	322	2.7	2.6	9.8	221.25	113
20826	14059	239	5.2	5.7	18.9	119.41	113
[truncated: 446,671 more rows]
