# Supplementary material for: The nanoscale organization of the Nipah virus fusion protein informs new membrane fusion mechanisms
Source: eLife. 2025 Jan 2;13:RP97017. doi: 10.7554/eLife.97017 (PMC11695058; doi:10.7554/eLife.97017)
Supplement: Figure 6—source data 4. [file elife-97017-fig6-data4.zip]

Archive with 18 entries (17 files):
- Figure 6_source data 4/
- __MACOSX/._Figure 6_source data 4
- Figure 6_source data 4/NC-DenstiyMap.jpg
- __MACOSX/Figure 6_source data 4/._NC-DenstiyMap.jpg
- Figure 6_source data 4/NC-ClusterMap.jpg
- __MACOSX/Figure 6_source data 4/._NC-ClusterMap.jpg
- Figure 6_source data 4/Pitstop2-ClusterMap.jpg
- __MACOSX/Figure 6_source data 4/._Pitstop2-ClusterMap.jpg
- Figure 6_source data 4/Pitstop2.txt
- __MACOSX/Figure 6_source data 4/._Pitstop2.txt
- Figure 6_source data 4/Pitstop2.jpg
- __MACOSX/Figure 6_source data 4/._Pitstop2.jpg
- Figure 6_source data 4/Pitstop2-DensityMap.jpg
- __MACOSX/Figure 6_source data 4/._Pitstop2-DensityMap.jpg
- Figure 6_source data 4/NC.txt
- __MACOSX/Figure 6_source data 4/._NC.txt
- Figure 6_source data 4/NC.jpg
- __MACOSX/Figure 6_source data 4/._NC.jpg
