# Supplementary material for: The nanoscale organization of the Nipah virus fusion protein informs new membrane fusion mechanisms
Source: eLife. 2025 Jan 2;13:RP97017. doi: 10.7554/eLife.97017 (PMC11695058; doi:10.7554/eLife.97017)
Supplement: Figure 6—source data 4. [file elife-97017-fig6-data4.zip › Figure 6_source data 4/Pitstop2.txt]

27328	30972	368	4.0	3.3	10.6	42.06	1
3622	9593	434	5.0	3.5	19.2	51.09	2
43177	15935	370	6.1	5.1	14.9	25.55	2
27330	30964	333	5.7	5.1	24.7	51.84	2
20938	38166	235	6.2	7.3	22.4	36.36	2
3632	9579	326	9.0	8.2	35.7	19.70	3
27354	30968	341	3.3	3.0	9.8	59.68	3
25826	33947	379	13.2	10.8	38.5	22.08	3
27311	30984	372	4.2	3.4	9.0	41.22	4
16164	38246	145	6.6	10.0	23.6	47.79	4
3668	9619	347	3.9	3.6	9.8	29.85	5
13175	24953	297	6.7	6.7	25.1	26.50	5
16170	38216	317	5.7	5.5	18.5	31.87	5
19796	8716	297	5.9	5.9	22.4	31.10	6
3661	9617	514	6.2	4.3	26.3	42.31	6
13168	24932	343	6.9	6.2	22.8	38.03	6
10073	32212	380	6.7	5.5	43.6	35.02	6
1092	34894	192	10.4	12.8	36.5	24.74	6
47088	37618	331	4.9	4.6	16.1	33.31	6
19834	8706	382	6.3	5.1	16.5	19.31	7
3615	9608	357	5.1	4.4	31.0	35.09	7
23799	24193	492	7.5	5.5	40.1	52.88	7
17435	30310	436	6.5	4.6	26.3	25.61	7
16423	31442	134	8.5	13.2	31.0	33.66	7
10092	32191	335	7.1	6.4	27.1	19.09	7
26650	33559	229	8.2	9.4	29.5	29.05	7
43530	42204	362	5.0	4.3	9.4	18.22	7
40336	6995	370	5.3	4.4	9.4	19.74	8
13119	24948	240	5.2	5.9	18.9	52.42	8
33399	28944	552	7.2	4.7	27.1	35.31	8
16418	31411	379	7.0	5.6	17.7	22.35	8
35013	37375	267	7.4	7.6	28.3	38.59	8
45975	41578	367	6.7	5.6	38.5	31.76	8
39688	41933	121	9.4	12.7	31.4	28.78	8
18313	23523	314	8.8	8.5	29.8	41.56	9
50581	23658	361	5.0	4.3	15.3	30.96	9
20768	30140	199	11.2	14.6	39.3	20.22	9
17409	30317	357	9.2	7.9	32.6	20.01	9
40131	31702	264	9.2	10.1	33.4	30.06	9
20612	32865	234	5.3	6.1	19.2	65.83	9
27969	4627	412	6.0	4.7	38.5	22.44	10
3622	9585	489	7.3	5.5	43.6	32.38	10
50587	23675	423	5.0	3.6	17.3	42.46	10
20669	29971	57	7.3	13.6	30.2	36.64	10
24414	30914	357	6.1	5.3	16.9	28.14	10
42676	37671	233	9.1	10.4	32.6	36.24	10
14517	41826	286	6.7	7.1	23.2	20.64	10
18048	42131	228	6.7	7.0	24.7	39.56	10
8115	19389	433	7.8	5.8	37.7	44.57	11
3671	22064	265	9.2	10.3	32.2	25.81	11
45841	29328	336	10.0	9.0	37.3	18.89	11
14805	29885	417	10.8	7.8	36.5	20.86	11
30488	31376	324	10.1	9.3	36.5	21.22	11
19543	32544	313	8.0	8.0	25.1	29.35	11
43682	39307	191	7.2	9.5	25.5	30.73	11
2003	46005	101	7.5	11.2	28.7	52.48	11
24453	22673	296	7.3	7.4	26.7	32.55	12
50572	23658	368	6.8	5.7	15.3	27.63	12
42567	28237	389	11.7	9.2	34.6	16.93	12
34934	31553	184	8.8	11.8	30.6	23.54	12
18530	33139	252	10.4	11.2	38.5	24.25	12
23778	33108	567	10.2	5.9	35.3	22.51	12
16460	38609	207	7.4	9.6	25.5	23.09	12
27021	44497	335	5.6	5.3	16.5	38.41	12
3621	9621	350	6.7	6.0	14.9	15.15	13
22838	11981	430	7.6	5.8	41.2	22.52	13
8100	19405	401	8.2	6.3	28.7	25.99	13
24606	23948	291	9.1	9.0	35.0	20.70	13
12504	26628	173	9.7	13.5	35.0	33.30	13
30042	27681	296	6.5	6.7	22.8	26.68	13
41015	29671	283	13.0	13.8	45.2	15.08	13
12160	30827	356	9.2	8.1	19.2	28.46	13
24416	30932	228	6.3	7.3	22.4	30.80	13
8770	31480	348	8.1	7.3	20.8	18.43	13
20612	32887	264	7.9	8.2	29.1	35.43	13
10664	40103	117	7.5	12.0	27.5	43.40	13
27032	44450	193	6.4	6.9	22.4	59.66	13
32268	46485	97	6.4	9.7	23.6	37.87	13
22811	12004	326	6.3	5.6	33.0	19.39	14
15277	26227	87	9.4	15.1	35.3	25.36	14
25665	26986	347	5.1	4.6	12.6	31.58	14
17069	27350	657	15.2	9.8	47.5	27.53	14
37854	29527	250	10.4	11.3	37.7	21.62	14
40959	29621	266	8.1	9.0	28.3	23.27	14
26672	29809	245	5.0	5.7	18.1	34.51	14
30449	31861	199	13.2	13.6	43.6	24.81	14
29192	32126	280	11.2	10.9	47.1	26.02	14
5332	32572	53	8.8	15.1	33.4	36.00	14
17516	33147	358	9.8	8.5	31.0	21.69	14
29172	34804	380	11.6	9.3	27.1	19.54	14
2278	41794	517	8.9	6.6	42.8	35.06	14
27018	44486	131	7.5	10.9	26.7	49.78	14
5314	48396	223	10.1	11.6	36.5	28.54	14
31355	1769	626	8.2	5.5	27.5	21.98	15
41755	7368	233	11.3	12.5	40.5	24.52	15
50887	10750	274	7.4	8.2	25.9	24.30	15
9142	21494	482	12.1	8.0	48.3	22.77	15
24515	22763	141	8.9	13.4	32.2	37.19	15
13499	23603	282	6.1	6.1	23.6	50.88	15
24625	23962	252	5.9	5.6	24.4	48.60	15
30041	27690	219	8.1	9.5	28.7	26.03	15
23656	29446	366	7.4	6.3	16.5	19.09	15
39526	29573	395	11.3	8.6	29.8	16.13	15
11545	30967	357	8.3	7.1	41.6	34.92	15
29186	32132	212	8.9	8.9	30.2	27.61	15
37971	39611	427	9.9	7.5	46.7	24.55	15
45079	39815	204	8.2	9.5	29.1	38.17	15
22542	40998	282	6.6	6.1	32.6	49.79	15
32251	46469	185	6.3	8.0	22.0	30.35	15
31260	1821	593	11.3	7.9	40.8	21.38	16
19788	8722	337	5.9	5.4	18.1	25.28	16
36285	20325	196	9.3	10.8	32.6	34.99	16
32507	20703	361	13.8	11.9	37.3	14.93	16
30864	20950	186	13.6	18.7	48.3	15.30	16
13484	23601	283	6.0	5.6	28.3	81.56	16
34951	23799	343	9.6	8.9	23.6	15.17	16
28329	24095	145	6.3	9.3	22.4	41.70	16
25635	26998	368	11.8	9.9	40.1	14.55	16
28417	28022	313	12.3	11.9	42.0	16.55	16
37830	29082	146	13.2	18.8	46.0	26.04	16
18478	30423	212	5.8	6.7	20.4	21.27	16
4374	32451	192	9.5	12.1	33.4	19.28	16
7840	32702	249	7.6	8.7	27.1	25.95	16
14390	33884	238	7.5	7.8	28.3	23.23	16
49073	10521	348	5.2	4.7	15.3	16.82	17
15134	18441	261	7.2	7.5	26.7	24.34	17
32991	21939	298	10.2	9.4	49.9	24.59	17
36067	22379	401	7.8	5.9	22.8	15.40	17
29102	23299	421	11.7	8.6	43.2	17.82	17
14156	24592	322	8.2	7.4	38.5	28.19	17
23634	27330	379	5.5	4.4	16.1	24.23	17
30422	28929	328	8.2	7.6	27.9	22.83	17
1188	30159	616	11.6	7.4	38.5	19.61	17
26945	31751	166	8.8	9.6	31.4	21.35	17
1423	35250	261	8.0	8.7	29.1	35.44	17
15652	36888	535	8.5	5.8	34.6	16.66	17
17943	42079	295	8.1	7.5	39.3	29.47	17
32261	46477	192	4.4	5.7	15.7	33.36	17
28530	47882	163	6.8	9.2	24.4	20.36	17
35221	49896	231	8.0	9.2	28.3	21.82	17
27726	1640	371	2.9	2.4	7.9	62.86	18
22822	11971	403	6.9	5.5	37.3	27.42	18
34067	13542	121	10.6	13.2	35.0	24.11	18
31970	19365	296	7.0	7.1	24.7	23.37	18
29759	21230	396	7.0	5.5	27.5	35.09	18
50589	23649	357	4.6	4.0	13.7	48.21	18
34476	25695	528	9.0	5.5	32.6	43.19	18
26769	25981	308	7.7	7.4	28.3	18.54	18
14500	26075	251	7.1	8.2	25.1	38.43	18
36823	26175	299	6.4	6.0	28.3	41.17	18
23611	27318	260	7.4	7.0	31.4	28.10	18
26506	27958	211	8.2	10.0	28.7	19.76	18
21775	28211	240	9.8	10.2	37.7	19.17	18
45594	31115	511	7.3	5.0	31.8	21.98	18
30531	31333	323	9.5	8.8	35.7	27.32	18
14356	33914	580	7.2	5.8	27.9	39.65	18
32205	34803	316	7.6	7.1	30.6	39.63	18
14480	35775	291	9.6	8.8	47.1	33.52	18
30304	36598	145	7.9	11.9	29.5	17.98	18
25245	36610	187	9.3	10.7	33.0	18.15	18
22532	41017	302	7.8	7.3	33.4	33.47	18
2463	44010	189	9.3	11.0	32.6	31.23	18
35247	49951	181	6.9	8.5	24.0	23.23	18
13452	23617	348	6.4	5.5	34.2	42.59	19
50574	23656	506	5.2	4.1	31.0	60.42	19
14486	26119	219	9.2	11.3	32.6	20.77	19
36818	26169	533	8.5	6.3	41.2	35.92	19
13394	26357	400	7.7	5.8	22.4	23.76	19
31117	26691	368	9.1	7.6	16.9	22.06	19
30667	29105	145	7.4	9.5	25.9	26.60	19
28159	29469	288	4.9	5.1	17.3	52.05	19
32602	29830	230	5.1	5.1	19.6	50.04	19
23881	31253	284	5.6	5.8	20.8	28.52	19
8734	31476	249	10.9	11.1	43.2	23.69	19
20668	32923	188	7.0	8.0	24.4	31.62	19
14387	33868	366	6.7	5.7	16.5	26.62	19
22521	34302	310	9.5	9.1	35.7	20.59	19
5441	39912	347	9.9	8.9	25.5	21.10	19
32262	46477	127	6.8	9.8	24.4	71.54	19
28576	47960	49	5.0	8.1	19.6	31.60	19
1043	48906	365	14.1	12.0	29.5	14.25	19
34600	7688	242	5.8	6.7	20.8	27.52	20
6618	13703	361	8.5	7.2	39.7	14.67	20
22970	21402	581	10.4	7.0	37.3	39.50	20
33057	22006	342	5.1	4.6	16.5	58.51	20
13484	23626	371	5.1	4.3	11.4	59.46	20
50589	23664	445	6.4	4.6	27.9	49.82	20
14527	26082	197	7.5	8.7	26.3	48.45	20
32240	27717	175	6.4	7.8	22.4	31.18	20
35762	27728	318	10.2	9.5	40.1	19.73	20
13293	28187	275	11.9	12.0	45.6	19.96	20
25742	30519	189	12.4	17.2	45.6	13.93	20
24815	30774	185	12.5	12.6	47.1	25.02	20
40560	31109	298	7.3	7.5	24.7	33.58	20
23894	31244	397	6.5	4.9	17.3	23.21	20
8707	31457	185	10.7	11.9	38.1	28.03	20
25579	32155	630	7.5	5.2	24.7	56.94	20
20636	32846	170	6.9	8.3	23.2	29.16	20
31313	33926	225	10.2	11.5	36.5	23.82	20
12300	40572	145	7.1	9.2	25.5	39.57	20
22567	40970	547	9.1	6.6	38.1	38.30	20
17968	42052	383	6.4	5.2	20.4	22.21	20
32258	46486	102	4.5	6.7	16.5	115.60	20
28523	47867	96	6.0	9.0	22.4	67.07	20
35217	49938	240	5.1	5.8	18.5	33.79	20
26747	2839	539	4.1	2.9	16.5	49.06	21
41898	3877	357	8.1	7.0	22.0	22.90	21
38281	10445	130	9.6	12.4	33.8	21.43	21
34014	15367	207	9.9	11.5	35.0	20.48	21
21687	22879	342	9.5	8.5	31.0	17.10	21
13461	23615	320	5.3	4.7	33.8	65.24	21
50567	23642	299	6.2	5.6	34.6	55.13	21
17053	25429	219	8.7	10.4	30.6	26.68	21
35240	25796	249	6.0	6.2	22.8	38.47	21
14576	26084	538	6.4	4.6	26.7	56.57	21
14676	26890	112	11.4	18.6	42.4	24.13	21
35761	27689	265	8.1	8.5	30.2	34.82	21
32229	27711	563	9.6	6.7	35.7	40.80	21
30689	27856	295	9.3	9.4	32.6	22.37	21
15996	28138	206	9.5	11.0	33.8	20.22	21
11013	28422	361	6.3	5.3	45.2	31.08	21
28163	29480	560	9.7	7.6	41.6	57.85	21
32628	29829	310	6.3	5.7	30.6	57.22	21
22205	32470	399	8.4	6.4	25.9	15.69	21
19321	33334	304	6.9	6.4	31.8	24.79	21
3481	33537	251	7.4	8.2	27.1	32.74	21
14392	33868	138	8.7	12.7	30.6	21.77	21
20029	34719	163	9.1	12.2	31.4	31.96	21
22586	35984	273	11.9	12.6	42.8	13.84	21
38681	37102	298	5.1	4.8	22.8	48.36	21
42843	37108	453	11.6	7.9	43.6	24.14	21
10707	37219	203	9.8	11.1	34.2	28.10	21
22581	41046	560	10.3	7.6	41.6	27.06	21
1207	49214	337	15.5	14.6	38.5	10.97	21
19803	8727	362	7.6	6.5	19.2	23.47	22
32353	12691	206	6.3	7.7	22.0	42.95	22
34055	13550	313	7.1	7.0	22.8	22.13	22
30956	17551	328	9.2	8.3	39.7	23.15	22
35055	19542	284	10.7	11.2	37.7	25.90	22
27525	19953	218	7.2	8.6	24.7	46.45	22
45423	20874	372	5.0	4.1	28.3	37.13	22
39747	22308	375	5.1	4.2	17.3	18.64	22
50599	23666	383	4.3	3.4	9.8	49.08	22
23642	23889	313	10.2	9.6	38.1	24.75	22
22506	24732	309	11.9	11.7	40.5	15.96	22
35175	25778	258	7.2	7.3	28.3	34.35	22
14550	26079	516	8.3	6.1	39.7	36.10	22
15295	26243	566	11.1	7.1	40.8	22.73	22
20488	26352	284	11.2	11.4	42.4	21.84	22
11454	27694	227	7.7	8.2	27.1	37.18	22
10996	28405	273	6.4	7.0	22.4	26.04	22
2958	28839	602	13.0	8.5	44.8	24.15	22
28193	29453	370	7.9	6.6	21.2	27.76	22
28305	30304	203	9.6	10.5	34.6	26.14	22
11558	30976	354	5.8	5.1	14.5	32.73	22
24507	32228	568	11.1	7.6	41.2	28.94	22
27789	33407	313	6.4	6.3	21.6	17.68	22
30388	33486	247	7.3	8.3	26.3	32.42	22
34965	34855	163	7.1	9.7	24.7	30.61	22
12351	35444	216	6.4	8.1	22.4	50.91	22
36307	35899	276	7.4	7.2	30.6	26.61	22
2627	36359	126	11.9	18.1	44.0	24.92	22
26166	37585	259	7.1	8.0	25.1	46.04	22
10051	39570	250	6.5	7.3	23.2	31.44	22
26737	39507	200	6.2	7.4	21.6	42.40	22
15690	43977	99	4.6	7.8	18.1	121.26	22
32263	46470	163	4.5	5.6	15.7	73.45	22
42553	48369	155	5.5	7.0	18.9	21.45	22
2976	9911	485	7.1	4.7	29.1	15.66	23
5645	11662	543	5.9	4.5	25.9	23.34	23
34062	15374	240	6.8	8.2	24.4	26.95	23
32425	18621	178	11.3	15.7	40.1	16.61	23
21835	21174	290	6.1	6.4	21.6	37.71	23
9130	21482	280	7.4	7.5	28.7	35.37	23
35899	22790	189	10.7	12.9	37.7	30.55	23
21672	22899	271	8.9	8.4	40.5	32.80	23
16589	23904	193	13.6	14.6	48.3	21.11	23
1108	24850	113	11.5	16.2	41.2	21.22	23
35187	25742	227	11.8	14.0	42.0	18.36	23
14572	26033	523	9.2	6.4	39.3	32.35	23
21365	26875	131	6.0	9.3	22.0	51.83	23
11702	28235	238	11.6	12.9	41.6	19.57	23
30662	29108	256	5.8	6.4	20.8	48.07	23
34136	29263	309	8.0	8.1	25.9	32.38	23
19390	29658	725	12.3	7.9	19.2	28.78	23
37227	29836	282	8.2	8.2	32.6	28.22	23
11523	31008	401	4.3	3.5	31.8	68.58	23
23829	31283	512	7.9	5.5	34.6	22.10	23
26969	31840	353	8.4	7.5	17.7	21.92	23
40760	32391	401	8.8	6.8	31.4	32.58	23
3467	33628	255	7.4	6.9	32.6	42.55	23
35028	33779	222	5.8	6.7	20.4	48.63	23
42124	39406	292	11.0	10.5	48.3	15.60	23
43583	42168	597	11.6	8.3	40.5	40.56	23
32247	46456	166	5.0	6.4	17.7	36.28	23
28512	47920	169	5.9	6.7	20.8	53.76	23
37382	6682	399	9.6	7.4	35.3	19.87	24
50934	10715	350	9.5	8.3	31.4	20.80	24
27500	17262	551	10.3	6.2	36.9	54.22	24
31192	18751	152	8.3	9.5	29.5	59.85	24
27702	20046	335	11.1	10.1	39.7	20.73	24
45444	20891	464	5.2	4.1	45.6	27.16	24
21855	21239	276	7.9	8.1	29.8	47.26	24
9021	21434	606	9.4	5.9	31.8	52.56	24
39722	22313	357	8.2	7.0	39.7	18.87	24
50595	23654	420	4.3	3.5	46.0	54.06	24
13749	24716	350	7.7	6.7	32.6	34.88	24
32796	24661	294	7.8	8.1	27.5	26.55	24
31852	24860	617	10.2	6.5	34.2	23.04	24
3749	25279	379	7.0	5.7	19.2	17.17	24
28492	25884	203	7.9	8.8	27.9	45.30	24
32607	29833	566	9.4	6.0	33.8	24.86	24
11531	31046	336	7.0	6.5	20.8	41.34	24
22309	31163	581	8.8	6.9	34.2	25.44	24
23902	31277	178	6.0	8.2	21.2	36.11	24
35041	31694	386	7.9	6.2	20.8	31.43	24
25561	32170	656	7.0	5.1	22.0	79.31	24
36800	32206	323	9.3	8.9	29.8	15.33	24
30370	33555	392	9.6	7.5	29.1	26.72	24
28868	33803	203	8.2	10.1	28.7	28.32	24
36155	34014	202	10.3	11.4	36.9	23.47	24
20757	34498	305	9.4	9.3	33.8	23.29	24
12339	35390	167	5.6	8.3	20.4	56.14	24
37799	35447	254	10.0	11.5	35.0	11.85	24
24337	35912	597	11.3	7.9	38.9	33.14	24
10606	37101	127	9.1	11.4	32.6	44.01	24
47077	37594	289	6.0	6.2	21.2	49.69	24
16445	38693	190	9.9	12.5	34.6	28.76	24
23658	39031	168	9.0	11.8	31.8	22.37	24
5396	39791	222	10.2	9.7	36.5	34.94	24
24398	40745	115	8.3	13.4	31.0	19.71	24
23911	41658	279	8.6	8.8	31.8	36.72	24
32249	46517	175	5.7	7.2	19.6	55.90	24
28523	47963	193	4.2	5.5	14.9	46.02	24
29482	48786	113	4.5	6.9	16.9	22.88	24
21272	50308	195	6.1	7.0	21.6	30.27	24
50874	10789	337	4.6	4.2	15.3	22.54	25
30990	17519	185	9.1	11.6	31.4	23.29	25
31138	18795	104	6.7	11.1	26.3	59.24	25
25126	19251	359	8.6	7.4	22.4	20.15	25
45431	20875	537	6.1	4.8	27.9	32.37	25
18079	22219	460	12.4	8.3	47.5	14.43	25
39759	22282	264	5.8	6.4	20.4	18.92	25
50590	23664	554	4.5	3.7	19.6	83.38	25
4970	24415	298	8.9	9.1	30.2	19.93	25
23824	24873	213	7.1	8.6	24.7	28.67	25
35217	25821	328	9.4	8.7	32.2	29.47	25
28565	25912	579	10.4	7.2	38.5	43.07	25
14507	26035	518	8.7	5.7	35.0	45.42	25
13377	26424	302	9.2	9.3	31.8	20.01	25
11060	28411	208	11.9	12.7	44.4	22.98	25
19251	29650	232	6.1	7.2	21.6	40.40	25
11533	30983	245	7.1	7.7	25.9	51.41	25
23877	31228	191	6.6	7.5	22.4	35.72	25
24465	32244	291	6.0	6.0	22.0	35.84	25
13283	32382	82	6.8	11.1	26.3	53.64	25
4452	32731	676	14.6	10.6	44.8	22.73	25
14769	33379	338	10.0	9.3	27.9	13.84	25
30432	33480	214	5.9	6.6	21.6	61.74	25
10422	33791	170	11.6	15.6	41.6	25.42	25
11967	33899	345	11.0	9.6	49.5	23.55	25
13025	33969	101	6.4	9.8	23.6	51.13	25
36190	33967	279	10.1	9.7	44.0	17.81	25
27948	34604	240	7.8	8.7	27.9	30.48	25
35669	34907	599	10.8	5.8	36.1	29.01	25
22604	35933	590	10.0	7.7	37.3	24.86	25
9686	36705	112	8.6	10.9	31.8	46.04	25
17779	36983	68	8.3	15.1	33.8	31.03	25
16470	38601	197	6.4	8.0	22.4	35.67	25
5462	39899	119	7.2	10.7	25.9	23.46	25
22484	41002	249	12.6	12.9	49.9	27.59	25
2622	42526	158	10.4	14.2	36.9	20.66	25
32247	46477	167	4.5	6.0	15.7	43.99	25
37442	6728	411	9.3	6.8	29.1	19.79	26
41780	7343	337	8.7	7.8	33.4	25.07	26
26457	11404	389	6.1	4.8	14.5	25.61	26
25250	20364	112	7.6	12.0	28.3	21.26	26
45420	20888	362	6.1	5.2	12.6	24.53	26
34973	21559	329	7.8	7.5	22.4	42.71	26
9109	21558	248	6.2	6.4	23.6	47.93	26
35872	22783	394	12.2	9.4	34.6	14.26	26
50559	23656	386	4.6	3.7	20.0	34.65	26
32725	24665	291	9.1	9.1	33.8	25.94	26
31777	24893	506	7.1	5.5	41.6	52.72	26
28637	25836	622	11.1	7.5	36.5	28.94	26
28706	27294	301	5.2	4.7	24.4	63.13	26
34851	28345	179	8.1	10.5	28.3	20.43	26
11004	28472	235	10.0	10.0	38.1	22.88	26
34139	29161	102	9.2	11.6	32.2	28.78	26
22259	31241	132	6.0	8.2	21.6	70.08	26
32746	31379	258	10.3	10.9	37.7	19.61	26
40708	32379	379	7.2	5.8	22.4	28.40	26
20627	32862	229	5.5	6.0	20.0	68.48	26
28768	33029	143	6.5	9.6	23.6	43.02	26
30429	33478	555	6.6	5.4	29.8	45.93	26
27929	34656	280	6.7	6.8	25.5	33.06	26
26598	36641	276	10.2	10.9	35.7	16.62	26
26711	39567	332	8.5	7.8	30.2	18.05	26
22500	41016	224	7.9	8.7	28.7	28.88	26
4195	41232	234	8.4	8.7	31.8	39.97	26
17361	42674	223	7.4	8.6	25.9	16.00	26
15781	45671	204	8.9	11.6	31.4	37.45	26
32233	46517	185	4.8	6.1	16.5	90.44	26
28531	47923	106	4.8	6.9	17.7	72.34	26
36638	1861	218	9.5	9.2	32.6	36.25	27
37424	6717	459	9.5	6.8	44.0	21.59	27
19789	8714	335	6.4	6.1	17.7	22.96	27
31398	11994	185	10.3	11.5	36.5	16.53	27
34549	12582	373	5.8	4.8	22.8	21.54	27
24216	14970	301	7.0	6.5	31.8	19.17	27
8197	20383	246	7.5	7.9	28.3	17.94	27
45449	20842	501	7.1	5.6	45.2	22.58	27
29701	21177	167	8.1	11.5	28.3	77.56	27
22972	21397	223	7.1	8.3	25.1	33.13	27
9125	21574	336	6.5	6.1	17.7	38.82	27
39763	22284	412	6.1	4.6	26.3	25.67	27
50590	23648	338	4.1	3.7	15.7	60.37	27
35226	25769	269	5.4	6.0	19.2	36.26	27
14524	28218	288	6.8	7.2	23.6	19.41	27
25317	30191	115	8.7	13.2	33.0	27.89	27
11512	31017	284	8.8	8.5	37.7	73.38	27
22271	31175	298	6.1	6.2	22.0	47.41	27
32732	31420	219	12.0	12.0	45.2	23.65	27
26065	31927	204	8.2	9.7	29.1	30.52	27
23333	32352	576	7.7	5.5	28.7	36.79	27
19989	34533	399	9.2	7.1	33.4	16.84	27
22602	36004	229	5.7	6.1	21.2	23.68	27
16503	38679	204	8.5	10.9	29.8	25.02	27
26721	39503	109	5.0	8.9	20.0	68.57	27
47161	44598	308	4.4	4.4	15.3	15.39	27
32264	46508	128	3.9	5.8	14.1	120.28	27
35376	48149	200	7.6	9.5	26.3	22.64	27
44519	1723	233	5.0	6.1	17.3	22.15	28
31268	1792	540	6.7	4.8	27.9	21.85	28
13941	1869	208	4.2	4.9	14.9	16.33	28
5667	11670	538	6.1	4.2	24.0	23.59	28
34571	12627	380	7.8	6.4	41.2	31.64	28
30363	13748	461	7.1	4.8	27.9	21.86	28
37030	18608	366	8.8	7.4	16.1	14.26	28
3486	20027	282	10.7	10.6	42.4	22.77	28
10291	21359	253	6.8	6.5	28.7	24.70	28
29768	21223	353	6.5	5.7	18.1	48.43	28
3995	21847	563	9.6	6.3	35.0	69.28	28
22858	22018	225	6.5	7.4	23.2	68.88	28
36040	23465	620	12.2	8.9	41.6	25.66	28
27476	23696	495	8.5	5.7	36.1	37.45	28
50558	23626	418	6.1	4.7	31.4	39.06	28
17059	24516	329	8.8	7.9	34.6	27.53	28
28533	25876	569	9.8	5.9	35.0	31.02	28
23891	31282	287	5.8	5.6	23.6	32.08	28
15348	31467	555	5.9	4.3	23.2	61.27	28
25272	32290	207	6.9	8.4	24.4	17.35	28
31879	33392	379	10.9	8.8	31.4	26.62	28
3428	33597	425	10.0	7.5	47.1	22.54	28
49744	36740	201	5.2	5.0	19.2	25.35	28
47078	37562	289	6.6	6.8	23.6	21.94	28
7458	38775	558	13.1	8.4	47.9	36.31	28
20626	39127	320	6.4	5.9	25.9	31.87	28
32229	46535	170	5.6	6.3	19.6	50.94	28
28523	47949	150	5.2	6.8	18.5	63.54	28
44498	1768	234	4.5	4.2	18.5	24.34	29
44642	5376	492	9.1	6.1	38.5	19.84	29
13522	6266	244	6.2	6.2	24.4	25.32	29
45743	10566	285	8.3	8.3	33.0	22.64	29
5677	11654	585	4.0	3.0	14.9	18.56	29
34609	12584	588	10.4	7.5	38.1	42.07	29
34039	13579	542	10.5	7.6	44.0	27.99	29
29172	13971	512	9.9	6.7	42.4	31.48	29
45404	20902	554	5.3	4.1	22.0	27.56	29
3981	21825	536	6.3	4.8	28.7	70.86	29
50593	23644	454	4.7	3.3	20.0	49.10	29
28988	24067	319	7.6	7.3	25.9	26.66	29
15811	24394	284	6.2	6.1	25.5	25.40	29
37664	25499	392	11.8	9.2	35.3	14.85	29
14388	25616	461	7.9	5.9	47.1	24.90	29
13273	26313	299	9.8	10.0	33.4	23.21	29
14562	28196	154	9.5	9.8	31.8	66.76	29
33840	28708	631	12.1	8.1	40.1	36.77	29
30713	29148	118	6.5	10.6	24.4	83.14	29
35768	30239	545	7.6	5.9	33.8	62.66	29
39518	30590	175	7.1	8.8	24.7	35.82	29
22260	31178	370	6.1	5.1	47.1	46.21	29
32748	31325	320	8.8	8.3	31.0	18.32	29
30613	31845	252	6.5	7.0	23.2	25.21	29
37755	32517	245	7.2	6.9	29.5	48.16	29
19582	32987	271	10.6	11.4	38.1	18.41	29
31920	33411	307	8.5	7.7	42.4	29.01	29
23496	34371	295	6.0	6.1	21.2	25.70	29
38388	34289	302	8.1	8.2	27.9	25.00	29
16487	38639	229	9.8	10.9	35.3	25.23	29
18624	38985	353	8.7	7.6	25.5	19.86	29
18606	45743	163	9.4	13.2	33.0	24.37	29
28535	47909	167	4.5	6.0	15.7	56.30	29
44601	5409	515	7.9	5.8	38.1	15.42	30
13496	6273	372	7.0	5.8	18.9	30.40	30
19804	8722	354	5.5	4.8	14.9	29.79	30
45784	10624	570	8.2	5.2	29.1	33.30	30
50905	10757	340	4.2	3.8	14.9	28.71	30
34069	13573	406	9.7	7.5	43.2	29.46	30
31058	17544	419	11.4	8.3	38.5	23.09	30
3525	20028	217	6.9	8.8	24.4	28.27	30
45459	20843	548	3.5	2.8	15.3	42.51	30
22845	21983	304	7.1	7.1	23.6	56.37	30
50565	23660	361	3.6	3.1	15.7	55.20	30
27563	23734	576	9.4	6.9	35.0	30.99	30
15726	24404	548	10.1	6.9	39.7	16.15	30
35176	25850	276	7.6	7.4	31.8	26.16	30
25575	25910	284	6.9	6.8	27.1	22.63	30
16196	27330	178	6.9	9.8	24.7	43.20	30
35652	28871	64	9.3	17.0	38.1	24.62	30
31269	30264	264	13.4	14.6	47.5	15.85	30
26937	31839	281	6.0	6.4	21.2	22.68	30
41163	32349	196	7.6	9.8	26.7	36.82	30
27795	33364	209	7.7	8.2	26.7	38.80	30
31906	33447	665	14.9	10.0	47.1	31.57	30
35067	33843	240	6.3	7.4	22.4	44.76	30
38320	34238	204	10.2	11.5	36.9	30.21	30
11037	34985	177	9.0	11.0	29.8	35.60	30
22624	35961	157	6.3	7.7	21.2	28.15	30
47066	37616	145	6.6	8.1	21.2	34.86	30
6373	42676	177	8.8	11.6	31.4	49.08	30
52171	45088	200	3.9	4.5	13.7	23.79	30
31205	1781	538	9.1	5.7	34.2	21.48	31
52225	9385	345	5.6	5.0	18.5	21.44	31
50914	10795	301	4.9	4.5	23.2	20.65	31
38071	11347	576	14.1	8.8	49.9	18.57	31
5624	11648	450	4.9	3.7	30.6	25.67	31
31105	13959	359	7.9	6.7	35.3	18.82	31
24159	14984	615	12.6	7.6	41.6	22.30	31
32873	17473	386	9.0	7.2	40.5	27.50	31
45444	20904	247	4.0	4.4	14.5	31.21	31
5127	20970	712	10.6	5.7	31.4	17.93	31
9109	21486	258	4.1	3.8	18.1	91.06	31
22860	21997	586	8.7	6.3	30.6	69.06	31
17701	23719	309	13.6	13.8	42.8	11.26	31
50600	23644	350	4.1	3.6	13.0	55.62	31
12602	23776	525	7.9	6.2	41.2	98.40	31
32152	24166	305	6.4	5.7	38.1	47.81	31
17033	25318	230	9.2	11.2	32.2	25.23	31
35218	25750	361	6.0	5.2	11.4	25.50	31
36146	26785	222	7.0	7.5	25.5	35.55	31
32298	27057	577	8.0	5.3	28.7	44.49	31
42590	27969	282	5.2	5.4	20.0	30.53	31
44246	29521	568	9.6	7.0	36.5	47.39	31
35801	30241	265	5.5	5.7	20.8	61.28	31
9485	30659	94	10.8	16.8	38.5	28.47	31
22294	31195	289	4.9	4.4	25.9	135.59	31
32726	31425	471	10.1	6.7	39.3	19.86	31
18875	31742	195	8.9	11.2	31.4	40.43	31
26905	31832	231	3.5	3.8	12.6	45.36	31
20626	32889	229	5.7	6.4	20.8	56.63	31
23534	34390	138	6.1	7.9	20.4	37.05	31
11117	34919	159	13.1	14.2	45.2	26.21	31
47083	37616	215	6.8	8.4	24.4	24.48	31
4770	41770	126	12.2	17.7	44.4	21.23	31
45999	42205	93	3.7	5.8	13.7	27.14	31
48858	42753	147	4.5	5.7	15.7	36.05	31
50724	5426	582	8.6	5.6	30.2	19.32	32
43410	9262	295	8.5	8.5	31.0	22.25	32
40616	10360	422	9.3	7.0	42.8	25.30	32
38136	11362	458	9.4	6.3	36.5	17.60	32
34055	13568	544	9.4	6.9	39.7	38.48	32
30986	13930	262	7.4	7.5	29.1	41.76	32
28994	14013	625	8.6	6.2	29.1	45.04	32
5969	15307	283	6.8	6.2	34.2	37.29	32
6562	16323	672	7.9	5.2	24.7	31.21	32
32875	17437	295	4.9	4.9	18.5	28.74	32
45420	20853	588	7.1	5.4	25.9	39.19	32
9107	21495	385	5.9	4.8	24.0	65.06	32
15750	23535	267	10.8	11.7	38.5	24.25	32
12627	23847	605	7.2	4.6	24.4	60.32	32
3783	24652	491	7.9	5.9	45.6	32.83	32
35237	25734	260	7.1	7.4	27.1	42.97	32
29186	26148	218	7.6	9.2	26.7	29.94	32
35765	27693	372	4.8	4.0	17.7	49.10	32
34320	28879	97	6.7	8.5	24.4	26.17	32
20278	30675	152	5.6	7.9	19.6	57.30	32
22303	31191	239	4.4	4.3	17.7	166.58	32
24557	32272	697	15.7	9.0	46.7	23.41	32
20632	32853	116	5.0	6.5	18.5	111.10	32
31912	33392	666	11.8	8.2	35.0	30.27	32
25933	35529	110	5.7	8.9	21.6	33.25	32
31257	36394	207	7.6	9.7	26.3	29.27	32
47082	37611	165	4.9	6.8	17.7	25.65	32
2511	39130	368	9.5	8.0	26.7	31.15	32
42935	41731	170	4.9	5.9	17.7	50.54	32
48795	42748	198	5.2	6.8	18.1	26.93	32
38615	46822	160	4.7	6.7	16.5	56.31	32
31313	1785	543	5.3	4.3	24.4	25.73	33
34251	3522	298	9.4	9.0	40.1	28.79	33
50699	5465	574	7.8	4.5	27.1	32.66	33
20930	7963	335	4.4	4.1	12.2	27.92	33
18625	8706	419	4.4	3.4	26.3	29.93	33
31031	13863	137	6.6	9.8	24.0	39.60	33
24133	14918	317	9.8	8.8	46.7	23.66	33
32955	17427	591	7.5	4.9	25.9	38.90	33
37896	17959	203	8.3	9.1	29.5	15.41	33
23763	18350	235	12.2	14.3	43.2	10.99	33
45441	20882	413	4.2	3.2	22.0	33.21	33
10303	21269	254	5.9	5.9	22.8	26.51	33
9069	21443	281	6.6	7.0	23.6	23.12	33
30243	22686	373	7.0	5.8	17.7	28.55	33
50573	23641	355	6.2	5.3	25.9	33.73	33
24605	24380	450	7.4	5.3	34.6	39.44	33
26503	25227	252	5.8	6.0	22.4	84.83	33
25608	25997	626	12.0	6.2	40.1	17.71	33
4383	26279	158	6.0	7.4	21.6	70.66	33
28483	28976	344	7.9	7.0	27.9	35.26	33
29324	29179	587	9.6	6.0	33.4	36.79	33
13154	29612	562	12.2	8.3	46.7	18.29	33
25248	30171	163	6.9	8.3	23.6	50.52	33
22305	31154	276	7.1	6.5	32.6	41.94	33
37376	31173	353	8.2	7.3	17.3	35.23	33
30593	31857	348	9.5	8.6	23.6	26.86	33
20622	32892	133	5.5	7.8	20.4	74.23	33
27758	33348	261	8.6	9.0	32.6	19.03	33
23474	34403	236	8.1	9.0	29.1	24.99	33
25854	35535	206	7.8	9.3	27.5	25.44	33
25159	35895	200	8.7	9.5	31.0	25.52	33
31248	36454	227	6.8	8.3	23.6	28.69	33
47038	37626	618	10.0	5.8	32.6	35.00	33
20414	40245	234	6.7	7.4	24.4	39.38	33
40546	45986	148	5.2	6.6	18.5	70.95	33
20946	7975	264	5.1	4.8	22.4	36.75	34
19788	8739	395	5.6	4.5	24.7	30.66	34
20373	10015	618	4.5	3.5	15.7	26.60	34
41552	10684	181	8.0	8.3	28.3	47.34	34
50859	10738	251	6.6	6.7	25.5	27.91	34
24200	15017	335	6.1	5.4	33.8	31.97	34
5979	15281	191	6.2	7.0	21.6	41.11	34
31170	18675	123	6.4	10.3	23.6	82.56	34
37015	18617	213	11.0	12.9	38.9	20.11	34
45468	20863	222	4.1	3.9	15.7	33.39	34
9105	21525	338	6.2	5.9	16.1	18.04	34
6166	22619	196	5.8	7.0	20.0	37.04	34
13893	23231	335	8.4	7.6	29.8	21.48	34
50573	23668	419	5.9	4.3	21.6	33.62	34
26412	25284	492	5.6	4.0	26.3	76.78	34
25514	25430	224	10.3	12.0	36.9	24.17	34
35231	25796	284	5.3	5.5	19.2	43.75	34
28726	26940	288	6.3	5.7	31.4	23.49	34
37120	29659	137	9.1	10.9	31.4	22.52	34
12111	32086	569	10.1	7.4	39.7	23.46	34
48856	32384	138	4.4	5.7	15.3	21.87	34
33893	32886	179	10.4	11.6	35.7	23.64	34
19550	33018	192	7.1	9.2	24.7	27.52	34
39209	33946	298	8.9	8.9	32.6	20.04	34
32737	35104	93	5.5	7.7	21.2	93.27	34
47093	37622	291	5.3	4.9	24.7	42.60	34
17216	38692	216	6.8	7.5	24.4	48.77	34
2169	41848	143	7.8	11.4	28.3	47.30	34
28543	47938	143	4.3	6.0	15.3	54.80	34
44530	5395	243	6.3	7.5	22.4	17.42	35
50704	5435	547	6.7	4.9	27.5	41.44	35
22250	6927	218	4.3	4.1	16.1	25.34	35
29271	11455	181	11.3	11.2	38.1	27.89	35
5584	11652	544	3.9	3.3	18.1	35.50	35
31010	13903	319	7.7	6.9	39.7	48.47	35
24116	14962	371	9.9	8.2	37.7	23.67	35
33338	16087	163	8.5	9.0	27.5	25.79	35
37948	17963	568	5.8	4.2	22.0	44.61	35
37013	18586	218	9.4	10.8	33.4	20.88	35
31153	18654	237	7.1	7.5	25.5	56.81	35
4875	20940	218	6.9	8.7	24.4	27.64	35
45447	20869	449	5.8	4.4	36.5	36.64	35
10280	21300	260	6.9	7.1	26.3	23.98	35
6177	22647	280	7.5	7.5	29.5	31.46	35
9765	22982	335	7.2	6.3	41.6	22.99	35
50559	23660	350	7.0	6.1	27.5	29.17	35
27552	23707	228	7.2	8.0	25.9	41.33	35
31072	24229	214	7.7	7.4	28.7	35.00	35
31683	25883	211	7.4	9.1	25.5	24.28	35
33076	26077	157	7.8	9.6	27.1	72.56	35
32266	27050	525	9.1	6.8	46.3	36.26	35
44267	29578	360	10.5	9.1	31.8	20.04	35
25206	30177	129	7.2	10.9	26.3	51.79	35
29357	30822	200	9.3	9.8	34.6	18.92	35
32735	31431	189	11.1	11.8	38.5	25.20	35
30633	31858	643	8.7	5.9	27.9	50.85	35
24489	32237	312	11.4	10.9	42.4	17.66	35
20593	32875	284	4.9	5.2	17.3	67.37	35
27751	33372	295	6.7	6.2	32.2	38.06	35
21046	34714	604	11.4	7.4	38.9	33.29	35
17291	34800	331	8.2	7.4	33.8	18.81	35
32758	35109	173	5.1	6.8	18.1	63.13	35
5493	36435	186	9.8	11.2	31.8	17.36	35
25779	38160	133	9.5	14.5	36.5	40.96	35
17279	38696	351	6.3	5.5	20.8	26.78	35
40526	45984	186	5.0	6.2	17.7	64.54	35
38627	46785	161	5.4	7.3	18.9	63.35	35
13422	47276	130	8.0	12.5	30.6	46.13	35
50706	5434	362	5.1	4.4	9.8	31.95	36
19832	8714	445	6.8	4.9	32.2	28.17	36
52248	9408	566	7.3	5.7	29.8	35.64	36
41511	10794	585	9.5	6.7	33.0	21.63	36
5643	11621	573	4.3	3.4	17.3	31.77	36
31047	13777	200	6.5	8.0	22.4	30.64	36
24126	14947	366	6.2	5.3	13.4	28.11	36
37044	18620	297	8.6	8.5	33.0	15.26	36
25590	20667	112	8.4	11.7	30.2	52.46	36
45458	20872	419	4.3	3.4	29.8	33.78	36
34906	22771	579	10.3	6.2	36.1	57.26	36
50555	23642	372	4.4	3.6	9.0	48.58	36
20633	24153	133	6.3	9.4	22.0	24.43	36
34043	24358	582	10.9	7.8	40.1	25.31	36
3880	25219	178	4.3	5.1	15.3	105.37	36
12593	25578	177	6.9	8.5	24.0	84.23	36
19686	27755	235	7.7	9.3	26.7	25.44	36
44234	29590	447	8.5	6.1	36.9	31.36	36
32033	30918	262	8.5	9.1	31.0	29.37	36
23773	30943	245	8.1	7.8	33.8	34.77	36
30571	31862	477	9.4	6.3	38.9	38.69	36
29559	32183	256	11.2	11.4	45.2	25.08	36
20647	32901	196	5.5	7.0	19.6	56.06	36
38112	33941	253	9.5	10.4	35.0	29.52	36
23530	34363	289	5.9	5.3	31.8	35.40	36
32746	35096	161	4.4	6.4	15.7	83.88	36
18218	35290	114	8.2	12.9	31.8	18.47	36
47094	37599	146	7.1	8.5	23.6	30.49	36
36497	37838	155	6.0	7.5	20.8	50.67	36
47650	40246	149	6.2	7.6	21.2	23.09	36
15767	45644	73	4.8	7.6	18.5	176.06	36
51677	5176	547	10.2	7.0	41.2	11.34	37
44592	5402	273	6.6	6.9	24.0	20.76	37
20960	7974	417	4.0	3.0	16.1	27.22	37
52322	9396	445	8.2	6.1	45.2	15.62	37
5640	11598	270	4.4	4.0	20.8	29.90	37
34279	11604	502	9.5	6.8	46.3	31.53	37
29390	14104	319	13.7	12.9	48.7	11.45	37
33300	16074	316	10.1	9.6	36.1	23.41	37
7992	19966	152	4.5	5.8	15.3	51.26	37
3557	20126	289	8.2	8.0	33.0	23.55	37
4928	20977	551	6.6	5.3	27.9	48.62	37
12181	21603	323	7.7	7.5	24.0	16.26	37
35968	23466	323	8.5	8.0	29.5	26.13	37
12594	23903	225	6.1	6.4	22.4	41.06	37
14438	24086	213	5.2	5.1	19.6	35.65	37
2876	25617	242	10.4	11.0	38.9	28.90	37
41552	26933	254	4.5	5.0	16.5	49.75	37
13032	27171	338	6.7	5.9	46.7	34.21	37
32257	27024	303	5.6	5.1	25.5	37.16	37
35789	27702	134	7.3	11.2	26.3	32.47	37
35153	28429	161	9.0	12.9	31.8	24.76	37
15696	28914	98	5.0	7.7	19.2	58.50	37
44290	29523	306	6.8	6.4	29.1	31.60	37
11461	29535	442	7.6	5.9	48.7	56.89	37
23737	30960	309	6.5	6.1	27.1	42.74	37
26903	31793	290	6.8	6.3	32.2	46.02	37
30611	31834	386	8.7	6.9	22.8	34.75	37
12125	31986	641	7.3	5.3	24.4	48.67	37
39764	32701	189	6.9	8.8	23.6	25.24	37
48655	33005	151	5.3	6.2	18.9	20.71	37
34456	34271	212	7.8	9.0	27.1	49.32	37
22588	36020	103	7.0	9.4	25.5	37.32	37
5461	36531	270	8.2	8.5	31.0	21.09	37
47079	37654	212	4.7	5.8	16.5	38.77	37
44287	41063	189	9.2	11.2	32.6	24.89	37
2183	41838	170	4.7	6.3	16.9	52.73	37
42957	41725	150	7.0	9.2	25.1	43.15	37
38631	46819	158	4.7	6.8	17.3	66.92	37
20972	7975	520	6.4	4.2	25.5	29.15	38
30252	12821	574	6.3	4.4	22.8	43.37	38
31029	13786	75	6.4	11.1	24.7	59.63	38
50976	19338	335	4.8	4.2	23.6	23.89	38
4882	20948	289	4.4	4.5	15.3	43.90	38
50580	23638	371	4.0	3.3	16.9	48.58	38
31084	24303	291	6.6	6.4	26.7	26.97	38
28363	25877	136	7.5	10.4	25.9	47.59	38
13293	26353	618	8.2	5.7	27.5	51.53	38
7563	27057	330	6.9	6.2	28.3	25.82	38
35734	30257	321	7.9	7.2	35.0	37.86	38
26493	30796	606	7.5	5.8	25.1	40.99	38
20174	30727	222	7.4	9.2	26.3	23.06	38
15850	32139	141	6.1	8.8	22.0	44.17	38
39745	32662	275	8.2	9.0	28.3	26.48	38
18504	34024	157	7.3	8.1	25.1	37.04	38
32748	35107	96	6.9	9.9	24.4	97.05	38
35355	35160	320	10.7	9.7	46.3	28.96	38
47098	37614	242	6.4	6.5	23.6	42.46	38
38629	46816	167	4.2	5.0	14.9	72.83	38
50699	5443	582	6.4	4.9	24.0	39.65	39
35549	6431	639	15.5	8.2	48.3	40.56	39
20946	7975	482	6.5	4.7	33.4	31.79	39
35071	13832	582	6.6	4.4	23.6	51.38	39
36979	18666	237	8.7	8.3	35.7	22.21	39
50935	19374	587	4.7	3.8	18.1	31.59	39
22356	20483	534	7.1	5.5	33.4	85.54	39
31015	24288	280	8.8	8.8	34.6	19.44	39
36161	26731	405	7.3	5.7	37.7	28.30	39
21480	28374	155	8.7	13.7	33.4	18.03	39
34291	28862	171	7.3	10.4	26.3	24.86	39
20145	30701	244	7.5	8.7	26.3	25.29	39
12251	31987	352	6.6	5.8	19.6	40.97	39
38182	33017	199	6.4	8.0	22.4	24.32	39
40971	33049	141	6.4	9.3	22.8	31.88	39
39152	33915	369	8.4	7.1	17.7	23.67	39
36496	37809	239	5.1	5.6	18.5	92.36	39
40465	1806	185	6.3	6.2	22.8	21.93	40
20926	7971	666	5.8	3.8	18.5	44.62	40
45701	10525	547	7.5	6.0	34.2	31.26	40
29284	11491	620	11.8	8.8	40.5	31.96	40
31017	13823	223	6.3	6.7	23.6	32.42	40
35171	13924	194	7.8	9.1	27.1	45.02	40
29455	14085	82	9.1	15.3	33.4	32.75	40
32425	17890	370	5.5	4.6	47.9	25.10	40
35638	20508	500	11.5	7.8	49.9	17.78	40
45439	20884	580	5.3	3.7	19.2	39.38	40
50596	23638	316	5.9	5.5	23.6	30.95	40
12590	23957	222	8.1	9.6	29.1	34.46	40
27285	23988	99	8.9	15.0	34.2	26.61	40
35192	25808	356	6.9	6.0	16.1	31.74	40
36168	26817	237	8.4	8.3	33.4	42.98	40
32244	27040	500	4.8	3.4	22.4	33.31	40
2021	27352	162	9.2	11.1	32.2	29.17	40
32745	31416	249	6.1	6.8	22.0	43.52	40
30512	31883	525	11.0	6.9	43.2	29.20	40
20641	32861	174	6.3	8.1	21.6	42.11	40
38204	33012	262	7.4	7.9	27.1	30.80	40
38166	33955	271	8.8	8.9	33.8	24.32	40
27174	35136	172	9.7	13.5	34.2	31.57	40
44076	37301	102	7.7	13.7	31.0	26.00	40
47107	37583	230	7.3	7.4	27.1	23.02	40
43485	42132	270	7.3	7.7	27.1	23.63	40
50734	5454	665	6.8	4.1	20.4	58.80	41
39134	9095	251	8.6	9.0	32.2	27.92	41
32231	10907	212	6.6	8.5	23.2	19.04	41
32977	13423	515	10.4	6.5	39.3	18.07	41
31048	13681	138	8.9	13.4	31.4	27.76	41
35102	13899	547	7.9	6.0	34.6	52.83	41
5987	15276	227	4.5	4.5	16.9	73.42	41
43190	15924	244	4.1	3.9	16.1	22.94	41
27274	16789	277	6.4	6.5	25.1	63.48	41
5845	17935	659	9.2	5.6	29.1	23.15	41
45447	20879	313	3.6	3.2	22.4	47.80	41
10331	21299	516	6.9	5.4	37.3	25.59	41
31375	21280	511	7.2	5.4	36.5	61.78	41
35962	23438	244	8.0	8.3	28.7	38.58	41
50474	25206	335	4.3	3.8	21.6	45.99	41
35186	25741	230	5.9	6.8	21.2	36.61	41
36986	27750	101	9.7	15.5	36.5	29.81	41
41379	28876	372	7.1	5.8	15.3	49.67	41
37182	28980	228	6.6	7.4	23.6	30.56	41
33027	29095	467	8.6	6.0	38.1	30.28	41
25250	30171	181	5.2	6.1	18.1	64.83	41
10290	31694	258	7.1	6.9	29.5	45.24	41
26949	31854	144	5.3	8.0	19.2	30.76	41
30610	31864	186	7.8	9.0	27.9	42.73	41
14669	33351	83	7.0	11.0	27.1	32.46	41
25793	38133	132	7.5	11.9	27.5	60.30	41
24478	38689	109	6.5	9.5	22.4	65.26	41
43519	42253	126	4.3	5.5	15.3	42.89	41
15344	47522	45	11.6	19.8	47.5	22.89	41
31283	1814	272	5.1	4.8	23.2	23.99	42
50820	6758	540	4.3	3.5	19.2	37.75	42
20961	7979	591	5.4	4.5	20.8	47.15	42
24170	14924	402	7.0	5.4	23.2	23.14	42
23509	15540	365	6.7	5.7	12.2	30.64	42
14800	16547	624	8.1	6.1	27.1	25.57	42
27236	16748	374	7.2	6.0	35.0	58.19	42
35056	19491	264	11.3	11.6	43.6	19.83	42
40636	19661	443	9.2	6.7	41.2	25.77	42
24626	21247	270	7.4	7.9	26.7	53.17	42
9090	21529	254	7.1	7.7	25.5	35.10	42
18056	22011	491	9.6	6.8	47.1	22.22	42
50559	23645	218	5.5	5.3	21.2	29.72	42
12574	25147	200	5.3	6.1	19.2	36.48	42
35210	25804	147	5.9	7.7	20.8	41.59	42
27594	27776	512	8.0	6.0	40.8	26.50	42
41033	27832	566	7.9	5.5	29.8	111.82	42
24747	28268	190	7.3	10.0	25.9	21.68	42
41377	28850	339	7.0	6.2	27.5	54.03	42
28838	30101	108	3.9	5.2	14.5	47.07	42
32782	31422	270	4.6	4.6	17.7	39.19	42
12265	33126	637	9.1	5.9	29.8	58.37	42
14117	34375	56	5.7	9.6	23.6	38.42	42
25131	35228	317	7.0	6.5	26.3	32.54	42
25895	35578	364	8.6	7.2	31.8	24.55	42
40683	36460	201	13.0	14.4	46.7	23.11	42
17786	36976	112	6.4	11.0	25.1	46.09	42
43444	42183	123	5.0	6.6	17.7	44.07	42
22699	44215	188	9.6	9.7	35.7	26.43	42
44504	1813	591	7.7	6.1	28.7	34.83	43
20932	7991	309	4.4	4.0	21.2	30.94	43
29171	11515	587	10.0	5.9	34.2	25.52	43
34971	13802	621	10.1	5.8	33.4	98.38	43
31028	13895	226	6.4	7.1	23.2	39.61	43
33323	16050	230	5.9	5.5	24.0	34.62	43
50977	19309	592	3.6	2.7	13.4	31.96	43
22334	20445	141	6.4	7.9	22.4	66.51	43
9120	21454	547	6.2	5.1	28.3	30.06	43
50597	23688	426	4.8	3.5	19.6	31.09	43
40981	27833	277	4.1	3.7	19.6	102.44	43
36617	28120	196	8.1	9.9	27.9	23.75	43
41336	28860	609	10.0	6.4	33.4	60.88	43
19569	29979	255	7.1	6.7	29.1	28.57	43
25994	31092	229	5.7	6.3	20.0	43.37	43
39800	32715	150	6.5	9.4	23.2	32.20	43
27855	34623	232	7.2	8.1	25.5	35.30	43
44491	43794	260	4.0	4.1	15.3	43.81	43
36095	1428	130	5.6	8.9	20.4	56.65	44
44483	1850	691	5.8	3.6	17.7	35.15	44
17616	4513	600	5.2	3.2	18.1	110.80	44
19785	4825	591	8.0	6.3	29.1	23.45	44
50656	5455	550	7.0	4.3	24.7	49.36	44
50883	6782	616	5.5	3.8	18.5	26.25	44
50942	10767	306	4.7	4.2	23.6	57.31	44
31041	13800	201	7.2	9.5	25.9	44.51	44
4497	13937	358	7.2	6.2	34.2	22.01	44
24653	21290	247	5.5	5.5	21.6	65.31	44
19937	22819	135	5.7	8.5	20.4	91.24	44
30110	23465	280	8.4	8.4	33.0	22.77	44
35916	23488	333	6.3	5.7	22.0	27.97	44
50596	23656	504	5.1	3.4	20.8	28.48	44
22978	24259	569	8.3	5.0	29.5	38.30	44
27454	25033	86	4.9	7.2	18.1	98.77	44
26502	27867	150	5.3	6.9	18.5	27.10	44
34310	28889	181	4.9	6.8	16.9	21.55	44
51854	31716	271	4.1	4.1	16.5	60.80	44
25886	35588	169	5.2	6.8	18.1	48.93	44
38626	46777	210	7.0	8.8	24.4	32.07	44
44500	1826	553	7.0	4.5	25.9	20.93	45
19811	4840	544	3.9	2.9	16.5	22.86	45
50687	5429	581	6.8	4.6	24.4	44.16	45
34133	6037	378	10.1	8.3	41.6	19.33	45
50918	10746	531	6.3	5.0	31.0	38.97	45
6679	14558	282	5.2	4.7	25.9	27.84	45
5795	17961	550	7.4	5.2	29.1	32.15	45
35952	23505	151	7.7	11.5	27.5	26.79	45
23016	24211	612	8.5	5.7	29.1	45.19	45
33284	24321	452	8.7	6.5	46.7	26.09	45
50493	25210	309	3.9	3.9	13.7	75.90	45
35592	26778	106	10.0	13.6	36.5	33.08	45
41497	26828	225	8.7	10.1	30.6	39.03	45
42654	27972	317	7.5	6.7	40.1	29.35	45
42556	28780	244	7.3	7.8	27.1	39.52	45
1959	28716	187	6.2	7.2	22.0	42.44	45
33064	29090	272	5.0	5.0	20.0	51.94	45
7387	29707	103	9.0	12.3	33.8	19.30	45
30650	30805	251	4.3	4.6	16.1	57.00	45
25994	31061	181	4.6	5.1	16.1	65.90	45
41625	32083	390	7.0	5.6	27.5	56.40	45
39747	32684	165	5.0	6.8	17.3	31.16	45
10126	34199	46	6.0	10.8	24.0	113.37	45
8014	34715	188	4.4	5.7	15.3	73.26	45
17305	34954	79	8.0	15.4	33.0	23.37	45
25894	35534	91	4.4	6.0	16.1	65.37	45
17753	36947	158	7.4	10.2	25.9	37.87	45
39172	9027	214	8.9	10.4	30.6	22.98	46
37449	10881	406	6.7	5.0	20.8	35.33	46
45895	11148	654	9.0	5.5	28.7	30.15	46
33283	12381	517	12.4	8.1	49.5	22.83	46
30279	12801	278	6.7	6.7	26.7	67.57	46
34997	13830	439	7.2	5.3	35.7	73.81	46
5985	15323	531	7.7	5.4	32.6	45.85	46
14850	16563	676	8.0	4.5	24.7	23.09	46
32758	16835	259	7.7	7.6	30.6	39.66	46
24332	20561	569	8.1	5.1	28.7	51.11	46
17092	21738	89	9.6	12.2	37.3	28.01	46
4392	26311	295	7.7	7.3	30.2	22.54	46
33673	26494	573	8.3	5.3	29.5	44.78	46
10911	26712	266	6.6	6.7	25.9	46.05	46
41293	30213	194	7.2	8.4	24.7	40.43	46
25980	31090	255	5.0	5.0	20.0	47.50	46
11293	31515	135	6.9	9.4	24.7	35.03	46
14666	33342	200	9.4	12.1	33.0	34.11	46
3644	33852	196	8.7	10.4	30.6	35.12	46
24251	34010	135	9.2	10.7	33.8	19.97	46
4816	41265	170	8.8	11.9	31.0	31.13	46
19751	4800	303	5.1	4.6	25.1	29.64	47
50803	6756	502	6.0	4.6	33.4	29.31	47
38239	7741	294	10.6	10.6	38.9	28.65	47
45897	11099	213	5.1	5.0	19.2	26.14	47
35225	11611	259	5.2	5.5	20.0	57.27	47
30279	12787	282	5.4	5.2	22.4	53.91	47
31932	13536	676	7.2	4.4	21.6	89.54	47
34982	13821	473	9.2	6.6	46.0	63.16	47
32737	17366	381	4.3	3.5	20.8	49.88	47
36692	21045	284	5.7	5.5	24.4	29.41	47
22877	24239	162	7.3	8.6	25.5	40.91	47
15985	25233	251	6.0	6.4	22.0	31.24	47
3911	25181	130	5.2	6.4	18.5	111.93	47
14474	25389	510	8.3	6.3	44.8	39.91	47
10960	26679	550	6.6	4.9	27.5	45.92	47
39337	27874	262	7.9	7.5	34.2	22.94	47
32780	35169	145	7.8	8.9	26.7	57.33	47
24246	35661	173	5.5	5.9	19.6	58.20	47
21151	36788	51	6.6	12.5	28.3	24.71	47
16781	38664	129	6.3	8.2	22.8	180.39	47
42566	41433	240	6.2	5.9	24.4	42.51	47
41952	4468	362	7.4	6.3	21.2	20.32	48
50771	6724	398	4.3	3.4	21.2	24.99	48
22214	6936	547	4.6	3.8	20.8	28.24	48
39190	9090	406	6.5	5.2	40.8	27.09	48
20358	9966	532	4.4	3.7	22.4	56.99	48
37488	10837	298	9.6	9.6	33.8	30.57	48
26435	11514	569	7.3	5.7	29.5	28.45	48
31880	13533	646	6.9	3.9	22.0	94.30	48
24134	14962	342	5.6	5.1	15.3	28.28	48
18884	24268	236	6.3	6.6	23.2	49.34	48
15964	25270	275	5.3	5.7	19.2	31.25	48
40527	26324	174	10.3	11.3	37.3	30.31	48
28968	30013	183	5.4	6.3	18.9	33.62	48
16991	30497	558	11.3	7.9	45.2	23.38	48
40128	30534	272	9.7	9.5	40.5	29.70	48
26001	31054	174	5.2	5.8	18.1	61.58	48
28849	32723	82	5.0	7.5	19.2	164.38	48
35409	33447	196	6.7	8.8	23.6	24.04	48
34525	34406	99	6.8	9.0	24.7	32.24	48
27878	34619	258	8.9	8.8	36.1	30.32	48
25856	35555	519	6.4	5.1	34.6	46.28	48
14959	4471	306	3.8	3.4	19.2	42.95	49
50727	5434	564	5.3	3.9	20.0	45.29	49
8357	7810	368	5.3	4.4	16.9	22.98	49
15007	9760	558	4.5	3.7	18.9	35.21	49
42483	9797	345	5.9	5.1	24.7	20.27	49
45854	11071	412	10.2	7.5	32.6	20.84	49
26453	11460	387	6.2	5.0	25.1	33.63	49
24152	14995	318	8.4	7.9	30.6	33.64	49
37890	16396	236	4.3	4.7	15.3	38.26	49
32723	17345	475	7.5	5.2	33.8	108.36	49
22042	18830	297	9.2	9.3	33.0	15.35	49
50953	19368	233	2.6	2.6	9.8	33.81	49
33944	22940	500	9.8	6.8	44.0	67.50	49
31265	25102	447	9.6	6.9	43.2	24.19	49
15920	25226	286	6.4	6.2	25.5	49.78	49
12905	26100	576	8.7	5.4	30.6	64.28	49
28984	30014	240	4.8	5.4	16.9	30.07	49
44456	30196	668	7.2	5.0	21.2	77.02	49
25104	30163	663	6.7	4.5	21.2	151.02	49
30664	30771	294	6.8	6.7	26.3	30.43	49
17324	32087	174	5.1	7.1	17.7	21.55	49
26297	32170	579	4.3	3.6	16.9	73.83	49
23332	32358	196	5.9	6.4	21.2	71.21	49
2102	34805	228	5.7	5.6	21.6	38.51	49
18759	36196	246	6.5	7.0	24.4	23.60	49
33796	4236	403	9.0	6.9	33.0	33.58	50
20941	7983	328	3.5	3.3	12.2	21.62	50
38235	8385	308	8.6	8.5	29.8	19.49	50
30079	9528	236	8.1	8.3	30.6	26.29	50
42495	9809	420	4.5	3.4	24.0	22.09	50
20361	9984	329	4.1	3.7	18.9	55.53	50
37502	10846	397	11.4	8.8	40.5	19.62	50
45873	11052	256	9.2	9.0	34.2	26.55	50
34929	13795	488	9.1	6.2	40.5	43.14	50
22325	20417	180	6.2	7.5	21.6	62.16	50
34762	22059	579	7.1	5.9	27.9	32.67	50
5010	22709	383	7.2	5.8	32.6	50.89	50
12449	23869	505	7.7	5.9	44.8	59.58	50
33325	24247	316	6.6	6.3	23.6	46.70	50
31279	25159	581	9.7	6.6	34.6	37.95	50
15935	25271	229	5.0	5.9	17.3	83.08	50
10927	26703	119	5.6	7.2	20.4	83.95	50
33909	28493	302	3.1	2.9	14.5	162.79	50
40855	28928	212	7.9	8.3	27.9	38.53	50
42026	30385	176	9.3	11.1	32.2	29.98	50
16919	30510	363	8.3	7.2	18.1	16.08	50
10390	31059	302	11.3	11.3	39.7	17.48	50
41794	31233	163	11.1	15.4	38.5	26.11	50
28857	32698	144	4.8	5.9	15.7	140.11	50
16562	33590	155	6.8	9.7	24.0	34.18	50
36716	34406	183	6.3	6.4	22.0	39.61	50
32717	35137	161	7.3	9.4	25.9	48.30	50
25867	35550	143	5.2	7.1	18.9	78.97	50
15566	38207	117	6.5	9.0	24.0	52.74	50
38679	40166	236	11.0	10.7	44.4	20.89	50
11305	42265	119	5.3	8.3	19.2	69.17	50
19778	4841	601	5.2	4.1	18.5	46.55	51
39174	9092	359	6.2	5.3	18.9	24.60	51
42364	14391	430	8.8	6.6	43.6	22.63	51
36941	18393	263	6.7	6.4	29.1	51.56	51
40228	19009	621	7.1	5.7	22.4	36.09	51
35147	20175	204	7.5	7.7	27.1	29.43	51
22326	20432	130	6.3	8.2	22.4	86.76	51
12275	21600	627	6.4	5.1	22.8	22.97	51
35860	23395	295	5.6	5.6	20.4	50.60	51
31954	24144	333	3.6	3.2	13.4	178.50	51
33295	24244	255	5.9	6.6	21.2	47.41	51
42401	24251	306	4.9	4.4	28.7	25.21	51
10086	26251	390	11.7	9.2	37.7	22.52	51
10924	26622	148	6.9	8.5	24.7	48.97	51
41059	27829	606	6.6	4.8	23.2	67.91	51
33896	28492	339	5.4	4.6	38.5	150.94	51
40059	28854	350	8.1	7.1	34.6	28.96	51
42042	30383	196	6.3	7.1	22.0	32.32	51
24489	30963	169	7.1	9.5	25.1	19.07	51
25958	31057	165	4.8	5.5	16.1	44.07	51
10179	34150	132	6.2	8.9	22.4	27.36	51
36725	34498	170	5.8	7.9	20.4	42.24	51
41454	34795	163	8.1	9.9	27.1	87.81	51
4878	41317	196	11.5	12.5	38.5	20.15	51
41912	4440	199	5.7	6.8	19.6	35.41	52
50858	6748	607	8.2	5.4	27.5	33.73	52
22167	6929	487	6.2	4.9	49.5	30.43	52
8349	7820	158	7.1	9.4	25.1	18.55	52
26834	10566	645	14.7	10.6	48.3	23.50	52
42313	14362	364	9.3	7.9	25.9	24.27	52
35494	19315	243	8.3	9.9	29.5	32.35	52
26196	19668	691	10.3	5.5	31.4	100.76	52
24189	21570	352	13.1	11.6	34.2	14.59	52
4983	22746	462	7.6	5.4	36.9	41.51	52
31428	25102	344	7.0	6.4	18.5	26.02	52
14179	25549	613	9.5	7.1	33.0	30.77	52
39810	27163	156	5.8	7.3	20.4	45.81	52
33908	28490	448	4.5	3.6	40.5	128.14	52
40091	28865	660	10.0	5.6	31.8	107.67	52
20797	31096	222	4.6	4.6	17.3	176.49	52
38353	32086	226	6.0	6.1	22.8	66.70	52
19562	32544	177	4.9	6.2	16.5	58.04	52
36734	34438	71	6.0	9.4	22.8	90.20	52
25873	35478	86	4.1	6.1	15.3	133.02	52
18862	36152	321	6.1	5.7	22.8	19.49	52
22574	36289	234	5.5	6.1	20.4	31.90	52
27858	36573	133	6.3	9.5	22.8	46.16	52
16779	38649	94	4.9	6.8	18.5	174.47	52
19782	4835	565	4.3	3.4	17.3	37.73	53
50835	6717	606	6.4	4.4	22.0	62.82	53
34969	8487	661	15.4	8.5	49.1	20.82	53
32106	10912	555	8.4	5.1	30.2	57.31	53
47573	14141	634	7.4	5.6	24.0	22.40	53
33211	19610	547	6.6	4.4	25.1	173.18	53
31949	24136	353	4.9	4.3	15.7	118.15	53
15959	25260	287	4.9	4.5	23.6	93.63	53
14958	25658	450	5.2	4.1	47.1	60.86	53
17716	28119	216	8.6	10.7	30.2	19.87	53
33885	28479	295	3.3	3.0	16.9	174.02	53
42060	30420	262	7.8	7.4	33.8	24.85	53
38347	32053	134	6.6	7.9	21.6	106.20	53
27892	34582	212	7.0	8.0	24.7	20.28	53
39712	35023	174	10.1	12.5	35.7	21.24	53
27864	36582	97	5.6	9.6	22.0	67.74	53
16781	38646	96	5.1	7.7	18.9	148.96	53
44131	39658	125	7.2	11.3	26.3	31.94	53
20530	41872	276	9.0	9.9	31.0	19.88	53
41925	4477	251	6.6	7.3	23.2	27.47	54
14906	4512	547	5.6	4.4	23.6	56.01	54
50818	6713	371	4.1	3.4	8.2	49.34	54
42151	6745	397	9.7	7.5	34.6	26.01	54
22162	6920	230	6.3	6.1	25.1	29.08	54
42332	14372	276	5.0	5.1	18.5	37.94	54
30305	22632	101	6.4	8.7	21.6	81.43	54
35892	23434	177	4.9	6.0	16.9	63.99	54
31963	24141	353	4.2	3.6	16.5	191.08	54
41013	27836	522	6.0	4.7	30.2	68.08	54
13212	28480	204	6.1	5.8	22.8	28.37	54
33903	28466	265	4.5	4.2	20.8	126.56	54
23930	28698	386	8.5	6.7	20.0	26.64	54
14882	30327	247	8.6	8.9	32.6	37.30	54
16888	30509	247	8.5	9.1	31.4	24.07	54
11030	31260	224	8.0	8.7	29.1	46.58	54
17475	32136	240	9.5	9.1	37.3	23.43	54
24265	34062	236	6.6	7.3	24.0	36.48	54
41913	4519	221	5.0	5.0	19.2	27.80	55
19764	4878	603	6.2	4.3	21.2	31.27	55
50804	6705	418	3.9	3.0	17.3	87.46	55
7839	10691	654	6.6	4.3	20.4	46.71	55
48108	11888	493	8.0	5.6	37.7	18.99	55
42415	14364	257	6.9	7.4	25.5	28.69	55
22337	20353	308	8.4	7.9	34.6	39.68	55
32598	20667	378	7.4	6.0	20.4	80.64	55
35917	23449	426	7.8	5.9	39.3	32.40	55
31970	24155	397	5.4	4.2	17.7	84.76	55
12844	26066	520	7.8	5.7	36.1	68.85	55
15538	27356	77	4.5	6.6	17.3	127.49	55
19393	27915	258	7.3	6.9	30.2	54.85	55
14859	30370	121	4.1	6.2	14.5	71.47	55
16988	30545	248	7.3	7.2	29.8	28.99	55
39717	32650	136	4.3	6.5	15.7	30.31	55
21986	33278	589	7.3	5.8	27.1	36.81	55
34480	34366	75	6.1	9.9	23.6	29.89	55
25895	35432	49	5.8	11.1	24.7	140.29	55
32193	36008	151	5.7	8.5	20.4	34.89	55
39138	36190	207	9.9	11.3	35.3	32.44	55
4357	39989	368	15.0	12.7	35.3	14.62	55
27025	44456	153	4.2	5.2	14.9	72.36	55
13411	44866	171	5.9	8.0	20.8	23.76	55
35073	1818	425	5.3	4.2	40.8	42.99	56
44516	5387	635	9.2	7.0	29.5	27.35	56
50679	5474	566	6.0	4.2	22.4	63.08	56
45853	11056	320	6.0	5.6	22.4	30.36	56
36589	19516	205	13.1	15.3	46.7	13.14	56
29966	19588	290	6.2	6.4	22.4	41.01	56
35281	20106	605	13.1	6.4	44.0	38.14	56
22356	20384	141	5.8	7.6	20.4	66.45	56
12197	21622	324	7.7	7.1	30.6	26.88	56
23845	24799	460	6.0	4.1	25.1	39.57	56
20548	25414	161	10.1	14.3	35.3	25.94	56
15963	26451	134	9.3	14.2	33.4	26.71	56
41664	26503	610	11.8	6.3	39.7	20.73	56
17631	28167	657	14.8	10.8	46.7	29.16	56
33886	28466	540	5.4	4.3	24.7	99.99	56
14866	30429	117	5.2	7.6	18.1	80.98	56
15309	32261	667	10.6	7.3	33.8	32.94	56
10774	34013	397	6.5	5.1	23.2	24.27	56
42671	34965	226	9.7	11.6	34.2	42.28	56
18714	36250	174	6.9	7.8	24.4	29.59	56
4005	38956	267	5.1	5.6	18.1	64.75	56
17648	41422	134	7.2	10.3	25.1	31.56	56
43870	43419	218	4.3	5.4	14.9	29.38	56
2200	45066	143	7.7	9.2	25.5	37.28	56
24194	14956	535	8.6	6.0	35.0	41.69	57
28969	18087	542	5.7	3.8	22.0	123.48	57
31560	19468	199	5.5	5.6	20.4	57.07	57
29955	19489	215	6.9	6.8	25.1	39.42	57
12345	23953	651	13.5	7.8	42.8	44.97	57
15940	25306	229	5.9	5.8	23.2	36.36	57
31736	25319	298	5.6	5.4	22.4	60.71	57
42696	26193	192	4.9	4.8	18.5	33.90	57
41654	26533	319	3.9	3.8	14.1	27.59	57
13177	28512	224	7.8	8.4	28.3	24.41	57
23918	28721	349	7.7	6.9	18.9	26.70	57
37091	29777	584	9.1	7.2	35.0	46.35	57
18707	30897	650	13.6	10.3	41.6	31.65	57
18650	32129	207	10.8	11.1	40.8	30.28	57
30717	33202	152	7.3	9.9	26.3	38.11	57
21963	33374	204	4.5	5.8	15.7	36.86	57
41398	34753	225	8.2	9.2	29.8	116.67	57
43886	4023	557	6.6	4.9	26.3	35.41	58
14936	4491	637	6.0	3.8	19.2	54.04	58
50707	5483	643	3.6	2.6	12.2	84.20	58
50817	6706	525	6.4	4.3	25.9	59.53	58
43867	6711	639	12.8	8.4	40.5	20.24	58
31934	16357	337	8.0	7.5	20.8	23.79	58
32733	17375	430	4.3	3.2	20.4	106.06	58
20579	18307	126	7.5	8.9	26.7	27.93	58
50922	19319	295	4.7	4.2	27.9	30.72	58
30098	23457	394	9.8	7.7	36.1	34.89	58
33902	28486	268	3.5	3.3	14.9	164.51	58
33679	31890	560	6.3	4.9	25.9	53.31	58
18715	32134	176	5.9	6.6	20.0	35.74	58
39159	33901	89	3.3	5.8	13.4	92.76	58
42659	35013	145	5.4	6.7	18.9	96.61	58
12980	35686	185	4.4	5.4	15.3	101.46	58
30517	36102	196	7.2	9.5	25.5	34.10	58
45764	38526	65	4.3	6.7	16.9	207.89	58
19731	41481	177	3.6	4.2	12.6	43.12	58
43907	4004	284	4.3	4.4	16.5	43.86	59
19779	4843	374	4.5	3.8	48.3	45.76	59
50708	5477	508	6.1	4.6	31.8	46.25	59
20926	7980	551	4.3	3.2	17.7	37.50	59
42548	9762	236	6.5	7.0	23.6	30.33	59
7877	10650	577	7.2	5.0	26.3	48.56	59
26409	11474	263	7.0	7.3	25.5	44.69	59
42394	14393	525	6.2	5.0	33.4	30.31	59
32031	16412	413	7.9	5.9	29.1	34.58	59
32735	17355	385	4.2	3.5	38.5	87.63	59
37707	18048	412	6.4	4.8	24.7	20.97	59
50981	19332	263	4.3	3.9	19.2	40.56	59
26288	19648	631	7.3	4.7	24.0	95.67	59
12234	21606	276	6.7	6.7	26.7	24.69	59
35882	23478	239	8.0	8.0	31.0	38.70	59
40767	24037	639	11.3	7.5	36.1	75.14	59
25431	28166	560	6.4	5.1	26.7	36.83	59
33878	28506	312	4.5	4.0	26.7	84.14	59
4871	29014	357	13.2	11.5	39.3	12.29	59
35559	29592	627	8.4	6.7	29.5	28.96	59
40300	30141	105	6.3	8.4	23.2	114.36	59
27870	32550	213	5.5	6.6	18.9	94.77	59
20657	32884	189	6.6	8.5	23.2	65.62	59
28505	33622	166	7.4	9.8	25.5	33.63	59
31753	33914	206	7.0	8.3	24.7	20.66	59
12984	35722	122	4.1	5.7	14.9	148.61	59
4030	35954	125	5.5	8.9	20.4	73.63	59
20711	35924	156	6.0	7.5	20.0	84.14	59
14941	4446	566	4.3	3.2	16.5	51.12	60
19783	4832	310	5.6	5.1	25.9	63.47	60
20933	7946	320	5.2	4.7	25.5	33.50	60
26384	11452	184	4.7	5.1	16.5	44.11	60
42394	14422	200	4.6	5.2	16.1	46.21	60
32707	17364	386	4.3	3.5	22.8	77.43	60
32413	18696	65	6.2	10.6	24.7	35.87	60
29976	19611	346	7.0	6.4	16.9	34.58	60
34822	22104	364	6.0	5.1	13.4	42.52	60
21616	22816	296	9.6	9.0	42.4	40.02	60
20751	23268	255	5.7	6.5	20.0	54.12	60
35193	24432	563	10.0	6.1	35.3	55.72	60
12588	25185	372	6.6	5.4	12.6	27.50	60
12894	26106	328	6.8	6.5	19.2	87.96	60
24402	28077	244	5.3	5.6	19.6	41.18	60
18718	32031	152	7.0	8.6	24.0	23.69	60
20654	32863	141	5.0	6.4	17.3	99.51	60
21973	33336	149	6.2	8.7	22.0	35.50	60
4048	35988	161	7.6	8.6	27.1	73.28	60
25243	36709	164	7.7	9.9	27.1	39.53	60
43036	37559	170	7.5	10.2	26.7	54.71	60
20362	40297	214	8.3	9.7	29.5	24.96	60
27018	44469	157	3.5	4.3	12.2	103.69	60
19794	4836	319	3.6	3.4	14.9	48.24	61
50817	6718	529	5.7	4.3	26.3	49.89	61
22213	6955	174	4.2	4.5	14.9	22.29	61
52223	9409	430	7.1	5.3	35.3	36.86	61
42485	9818	584	8.0	5.8	28.7	34.10	61
37499	10838	425	14.4	10.3	47.9	22.95	61
47682	14076	624	5.7	3.9	18.5	26.89	61
33362	14169	268	11.9	11.9	46.7	20.63	61
42395	14411	307	5.8	5.6	21.6	36.37	61
8386	14779	543	5.5	4.4	25.5	75.87	61
7813	19723	222	5.7	6.0	21.2	66.85	61
35546	20123	558	8.7	7.0	38.1	43.78	61
15664	23608	175	7.9	9.4	27.1	38.89	61
21463	27979	108	7.8	10.8	26.3	91.22	61
27868	32560	240	4.5	4.7	16.1	123.92	61
18576	33136	311	8.7	8.7	28.7	31.51	61
17984	34173	147	8.5	11.6	29.8	34.24	61
25991	35218	273	5.5	5.3	22.8	40.60	61
20690	35907	233	4.9	5.8	16.9	93.18	61
43092	37541	255	9.8	10.0	37.7	38.03	61
22639	41030	187	5.8	7.2	19.6	38.50	61
27039	44426	148	5.5	7.5	18.9	64.83	61
19766	4832	482	4.4	3.1	21.6	68.55	62
50671	5486	482	4.3	3.3	28.3	82.15	62
29136	8613	259	6.4	6.0	26.7	19.34	62
42466	9801	348	5.8	5.1	18.9	42.75	62
48096	11934	525	4.3	3.6	22.8	38.66	62
31549	13445	632	7.0	4.0	22.8	169.12	62
42385	14408	223	4.2	4.2	15.7	54.07	62
38189	16636	196	9.7	11.2	31.4	21.69	62
29993	19579	264	8.0	8.2	29.8	31.44	62
12181	21568	580	7.6	5.7	28.3	29.53	62
35946	22063	689	5.6	3.5	16.9	98.77	62
12880	26069	531	9.0	6.7	41.6	68.49	62
38964	28727	199	5.3	5.9	18.9	89.24	62
33554	29808	268	5.9	6.3	21.6	27.06	62
4537	29956	161	8.7	12.0	30.2	22.14	62
20657	32834	117	3.9	5.3	14.1	102.36	62
4528	32997	666	10.1	6.0	31.4	23.86	62
17940	34225	238	5.0	5.5	18.1	48.35	62
41440	34752	353	4.4	4.0	9.8	84.83	62
27022	35299	178	6.5	8.4	22.8	30.64	62
25212	36655	262	5.5	5.5	21.2	28.01	62
13883	36727	99	6.1	9.5	23.2	60.47	62
50823	6723	524	4.9	3.5	21.2	50.24	63
42445	9795	244	7.0	7.0	27.1	21.32	63
31536	13449	621	7.9	5.0	25.9	146.62	63
24001	13710	343	4.2	3.8	11.8	35.24	63
47651	14073	258	4.0	3.7	16.9	43.87	63
32414	18722	212	5.1	5.7	18.5	33.50	63
36685	21074	643	8.9	6.0	27.5	95.12	63
35898	22083	636	7.6	4.6	24.7	107.59	63
18876	24274	242	6.3	6.3	24.7	51.77	63
21810	24910	187	4.4	5.7	15.3	154.66	63
42680	26205	196	8.4	9.3	30.6	21.68	63
27322	26238	192	8.0	8.4	27.9	42.64	63
3672	28727	148	8.7	12.0	31.4	39.06	63
36360	31142	598	7.0	4.5	24.0	35.53	63
27868	32546	255	3.6	3.9	12.6	107.21	63
17902	34222	140	5.8	9.0	21.6	35.25	63
45430	34477	328	4.9	4.4	24.0	60.36	63
41469	34717	253	6.0	5.7	25.1	117.01	63
9903	35438	101	3.1	4.5	11.4	169.50	63
20704	35946	83	5.5	9.1	22.4	83.85	63
30474	36072	134	5.7	6.4	19.6	53.04	63
22581	36228	203	5.8	5.5	22.4	32.29	63
29125	37428	155	12.5	14.4	43.6	28.73	63
43005	37507	359	4.2	3.6	8.6	39.34	63
19770	4850	433	5.0	4.0	49.1	36.20	64
50690	5512	599	6.7	4.2	22.8	58.96	64
50790	6723	529	7.4	5.5	33.0	60.25	64
38641	7196	229	5.9	6.1	22.4	70.66	64
39461	8139	593	14.1	9.0	48.7	18.39	64
42448	9794	247	5.3	6.1	18.9	32.03	64
30766	11734	265	6.6	7.3	24.0	24.40	64
32399	18805	338	6.9	6.4	20.0	27.00	64
36674	21122	268	5.1	5.0	20.4	51.08	64
27352	26276	233	4.0	4.7	14.1	64.79	64
11494	29034	270	3.9	3.7	16.5	192.21	64
42005	31841	238	7.8	7.3	31.0	41.48	64
2748	32231	130	8.2	13.3	31.8	35.95	64
32680	35194	152	7.7	10.3	27.5	74.62	64
25173	36637	152	5.4	6.1	19.2	51.25	64
20728	41029	45	7.1	12.9	29.8	27.44	64
11345	42313	106	3.6	5.4	13.4	154.66	64
49037	42882	204	3.9	4.5	14.1	45.24	64
19755	4833	577	4.6	3.3	16.9	39.45	65
50677	5484	555	6.3	5.1	27.5	90.90	65
35230	6169	123	7.1	9.4	25.5	63.54	65
36207	6288	263	9.5	9.1	40.1	23.69	65
50811	6719	492	5.5	4.2	31.8	55.85	65
47519	7521	228	11.8	11.9	44.0	21.03	65
42467	9790	320	6.2	5.6	27.9	28.60	65
8420	14792	541	5.4	4.1	24.0	74.74	65
33873	22954	382	8.2	6.5	19.6	32.81	65
27350	26256	342	4.3	3.8	13.4	53.20	65
39239	26448	225	6.4	7.4	22.8	42.18	65
21489	27965	76	6.0	11.4	25.1	61.16	65
17904	34229	194	6.2	7.8	21.6	34.43	65
30556	36057	189	4.4	5.8	15.3	50.85	65
9757	37936	116	6.0	9.2	22.0	72.10	65
14926	4507	641	4.9	3.6	16.5	31.09	66
41957	4447	205	7.0	8.4	24.7	32.74	66
50665	5505	540	5.8	4.3	24.7	72.99	66
42742	6157	655	13.6	8.6	42.4	32.23	66
48318	8274	646	7.6	5.8	24.4	28.72	66
35857	13119	221	7.3	8.5	26.3	36.48	66
47629	14074	533	4.8	3.7	22.4	35.63	66
42362	14414	453	7.5	5.2	32.6	34.17	66
30412	14650	252	8.1	9.2	28.7	41.29	66
50972	19322	544	3.8	2.8	16.1	32.40	66
30060	19598	338	7.1	6.4	26.3	56.78	66
33854	22922	276	6.2	6.5	22.8	58.00	66
25672	22944	359	9.8	8.4	46.7	23.67	66
34990	23692	480	7.2	5.0	32.2	82.57	66
17351	26153	170	6.1	8.1	21.2	29.99	66
15322	26285	173	5.3	6.0	18.9	71.07	66
27338	26258	324	6.3	5.6	34.2	87.11	66
11471	29045	201	5.1	5.3	17.7	167.00	66
36368	30337	195	10.0	12.1	35.3	25.15	66
5737	32944	78	6.5	9.7	25.1	51.14	66
41444	34743	435	7.3	5.5	39.3	81.70	66
15991	34899	657	9.1	5.8	29.1	30.23	66
39646	34931	207	10.0	12.8	35.3	16.27	66
29224	36873	175	9.2	11.6	32.2	29.14	66
37315	37171	242	6.0	6.3	20.8	44.31	66
11179	39088	66	5.6	9.3	22.4	161.69	66
14446	2737	680	5.9	3.5	18.1	27.26	67
38624	4726	638	14.9	10.8	49.9	22.87	67
19784	4861	348	3.9	3.5	11.0	59.77	67
35268	6138	149	6.0	7.3	21.2	72.97	67
22010	8241	502	3.6	2.7	19.2	94.10	67
38670	9065	568	8.1	6.2	32.2	33.05	67
42510	9789	523	7.7	6.0	40.1	40.92	67
47647	14080	571	4.4	3.6	17.7	50.02	67
50971	19341	372	4.5	3.8	20.0	48.81	67
3580	20108	309	6.2	6.1	22.0	33.95	67
37290	21121	479	7.3	5.3	37.3	43.62	67
35906	22054	594	4.4	3.5	16.1	144.10	67
27340	26220	414	6.3	4.7	25.5	49.52	67
15392	26321	313	5.7	5.1	32.2	75.32	67
37387	28964	237	12.1	13.6	44.0	16.76	67
2698	32224	118	7.1	11.2	25.5	56.90	67
26874	36203	107	4.6	6.9	16.9	37.36	67
29087	37584	201	7.3	7.2	25.9	23.79	67
11202	39019	86	5.9	9.8	22.4	107.17	67
29578	39456	657	15.8	9.0	49.9	19.61	67
11317	42278	80	4.5	7.0	17.3	131.85	67
34329	2397	540	10.9	7.3	43.6	41.69	68
19767	4825	343	2.5	2.1	18.1	59.90	68
31157	5089	309	8.2	7.7	34.6	25.05	68
35254	6164	132	7.3	9.7	25.5	58.12	68
22047	8252	569	3.8	2.6	13.7	89.10	68
47637	14107	401	4.7	3.8	40.5	44.24	68
6601	14607	145	4.0	5.4	13.7	46.95	68
12284	28472	120	5.4	8.4	20.8	109.72	68
35100	29530	315	10.5	9.8	42.0	17.20	68
44581	30149	206	6.3	6.1	22.0	153.73	68
11164	39051	123	3.7	5.5	13.4	136.13	68
19782	4849	287	3.3	3.2	13.4	61.85	69
31152	5075	602	6.9	5.4	24.4	28.62	69
42759	6178	530	6.0	4.9	29.5	39.70	69
47675	14083	500	4.9	3.8	28.7	50.87	69
42363	14356	215	4.0	4.6	14.1	51.83	69
32902	17000	298	4.7	4.7	16.1	44.50	69
31947	17116	291	7.1	6.7	32.2	21.83	69
29917	20844	598	6.9	4.6	23.2	133.57	69
34749	22085	634	5.6	4.3	19.2	107.04	69
21643	22983	126	7.9	11.6	29.5	111.80	69
33542	29754	210	6.6	8.4	22.8	39.01	69
31841	31971	112	6.3	8.8	23.2	52.39	69
23870	32605	550	7.4	5.5	31.0	54.43	69
38321	33192	97	4.1	6.6	15.7	105.82	69
41445	34751	208	7.6	7.5	27.1	124.17	69
16003	34836	190	7.2	7.2	25.5	43.30	69
25185	36672	225	6.6	6.9	23.2	28.60	69
2873	38858	231	9.8	10.9	35.3	31.25	69
42795	41701	174	4.2	5.3	14.1	43.06	69
19807	4842	440	3.8	2.9	27.5	60.55	70
32155	7647	431	12.1	8.8	47.9	16.52	70
42514	9828	158	4.7	5.4	16.9	48.52	70
46509	10616	512	5.1	4.0	27.9	42.41	70
10595	13461	613	6.4	4.6	22.0	33.49	70
32874	17015	257	6.2	6.9	22.0	49.74	70
20609	17386	610	8.1	5.6	26.7	30.77	70
21610	22915	338	8.1	7.3	29.8	82.96	70
44615	28263	88	6.1	8.7	22.8	166.95	70
33704	31912	193	4.8	5.8	16.9	68.38	70
15870	32635	108	4.9	7.8	18.5	107.26	70
22758	34014	265	7.0	6.5	31.8	26.85	70
25197	36619	222	7.9	8.2	29.5	37.65	70
41710	37441	116	3.9	5.5	14.5	113.94	70
50690	5442	512	4.7	3.6	23.6	68.97	71
42779	6170	517	7.8	5.4	33.4	37.68	71
15454	7864	413	4.8	3.7	25.5	19.22	71
35234	8506	204	13.9	17.7	49.5	17.54	71
31755	11150	518	6.5	4.7	29.1	63.01	71
48098	11905	331	5.0	4.4	27.1	26.87	71
5990	15279	555	6.5	5.0	27.1	66.78	71
33239	19646	134	5.7	9.1	21.2	120.81	71
34802	22090	492	7.0	5.2	38.1	81.51	71
31868	23988	107	9.4	12.7	32.2	34.89	71
17300	26163	130	3.6	4.9	12.6	111.64	71
28684	27346	197	4.9	5.2	17.3	72.02	71
17913	27497	332	4.8	4.5	14.1	91.97	71
36351	31300	126	5.4	7.4	18.1	91.07	71
26840	36182	67	4.1	6.5	15.7	35.13	71
42765	41703	89	5.5	8.4	20.4	105.77	71
44508	4191	575	4.1	3.5	16.5	55.03	72
19771	4828	364	3.4	2.9	11.0	59.98	72
50691	5444	405	5.9	4.5	23.6	57.30	72
42815	6167	717	7.2	4.2	20.4	41.99	72
48918	11643	271	6.6	6.7	25.5	16.63	72
47636	14071	676	4.4	3.1	13.7	49.27	72
42346	14375	277	5.3	5.0	23.2	52.07	72
6227	18448	279	4.2	4.4	14.9	54.93	72
34466	20579	185	8.1	10.7	28.7	41.32	72
5193	24686	85	7.5	14.0	31.4	20.70	72
17938	27493	313	3.9	3.9	12.6	124.34	72
19948	27584	252	6.5	6.5	25.9	48.36	72
29460	27609	321	8.1	7.6	29.1	35.99	72
27516	27945	180	7.8	10.3	29.1	37.13	72
37128	29790	166	7.7	10.6	26.7	36.67	72
28859	30296	156	6.1	8.5	21.6	66.31	72
22463	31444	204	5.6	7.0	19.2	63.23	72
27306	33736	154	5.3	7.0	18.1	51.61	72
22793	34038	189	4.1	4.3	14.5	74.80	72
41404	34817	220	7.0	8.0	24.7	120.17	72
3255	39650	50	10.0	17.8	40.1	24.69	72
49509	43332	58	3.5	5.6	14.1	462.94	72
27022	44438	329	7.0	6.2	36.1	25.72	72
21835	45485	197	6.7	8.2	23.2	41.51	72
17541	48488	123	3.4	4.6	12.2	38.69	72
12135	2797	203	6.7	7.2	24.4	26.46	73
19782	4829	380	3.7	3.0	13.4	50.92	73
42725	6151	636	8.5	5.0	27.1	38.81	73
35195	6173	260	6.0	5.7	25.5	113.08	73
50812	6684	668	7.2	4.1	22.8	44.95	73
42508	9812	301	8.0	7.4	36.5	35.07	73
29123	11516	131	6.0	9.1	22.4	21.30	73
33393	15169	237	6.5	7.5	23.2	23.47	73
34548	16020	389	9.1	7.3	41.2	43.19	73
6196	18452	243	4.1	4.0	16.5	49.53	73
34186	19626	247	6.6	6.6	24.7	62.61	73
34763	22074	563	6.1	4.5	24.0	97.51	73
24606	26336	130	8.7	12.0	31.4	45.01	73
28719	27345	120	3.9	5.8	13.7	67.52	73
16738	27417	107	4.8	7.9	18.5	31.09	73
32612	27512	515	9.3	6.9	48.3	38.81	73
25252	29742	65	4.7	7.5	18.5	202.03	73
41630	29766	110	5.2	7.3	18.9	57.48	73
28895	30346	154	6.3	8.9	22.0	50.15	73
22764	34035	226	4.5	5.1	15.7	68.58	73
41409	34775	229	5.2	6.2	18.5	111.91	73
24804	35468	102	4.2	5.5	15.3	89.28	73
27867	36556	123	3.7	5.1	13.0	81.25	73
42765	41700	117	5.2	7.6	18.9	69.57	73
49406	43317	97	2.3	3.6	8.6	637.97	73
42014	4556	210	7.1	8.2	25.1	26.21	74
19801	4855	522	4.1	3.0	18.5	59.18	74
13011	7089	288	7.3	7.7	25.1	13.39	74
38604	8639	642	10.8	7.5	35.0	39.46	74
46481	10547	560	7.8	6.1	32.2	89.41	74
47679	14091	534	4.7	3.8	22.8	53.51	74
42373	14377	423	5.2	3.9	23.2	43.89	74
33399	15141	340	7.3	6.6	24.4	27.48	74
40588	19634	178	3.2	3.6	11.0	39.03	74
6864	21298	554	6.5	4.6	25.9	39.65	74
34795	22099	239	5.0	5.3	18.5	99.91	74
13520	23552	276	6.4	6.5	24.4	50.52	74
15725	23658	189	6.9	7.7	24.7	37.40	74
13749	24728	245	5.6	6.6	20.0	51.69	74
37808	30695	261	9.3	9.9	34.6	22.80	74
22458	31429	192	5.6	6.4	19.6	86.84	74
26094	32372	236	7.4	8.0	26.7	37.29	74
41382	34789	292	8.9	9.2	31.4	91.28	74
27848	36500	126	4.5	7.2	16.9	47.66	74
29295	36830	214	5.3	6.5	18.1	64.39	74
49450	43260	112	3.7	5.0	13.4	610.51	74
42487	6991	359	5.1	4.3	24.0	59.73	75
44914	10782	236	6.9	6.4	27.1	36.71	75
50889	10900	328	7.4	6.6	35.7	24.72	75
35246	11752	244	8.2	9.0	29.8	22.96	75
31537	13530	201	3.7	4.5	12.6	134.98	75
33521	21262	212	4.9	6.0	17.3	77.32	75
50477	25245	206	4.8	5.1	17.3	47.23	75
33640	26510	485	6.7	4.5	28.7	103.82	75
18879	29927	219	6.3	7.4	22.4	37.61	75
24788	32328	127	5.1	6.1	16.1	129.66	75
39704	32712	167	6.7	8.4	24.0	53.88	75
30782	32801	165	5.4	7.1	19.2	31.02	75
27250	33721	121	6.0	8.9	22.0	28.79	75
13209	36418	268	8.7	8.6	35.7	42.83	75
14759	37616	232	8.0	8.8	28.7	26.52	75
49426	43432	76	2.8	4.3	10.2	451.16	75
19796	4833	412	3.2	2.5	22.4	52.16	76
46612	4980	316	3.7	3.4	14.9	43.12	76
50695	5442	460	4.0	2.8	19.2	64.00	76
42371	14336	598	5.6	4.0	19.6	51.64	76
6177	18394	238	5.5	5.9	20.0	26.72	76
33480	21265	166	4.6	5.2	15.7	120.06	76
34824	22096	458	4.6	3.5	33.4	77.12	76
13739	24709	155	6.5	9.2	23.6	37.21	76
11472	25290	600	5.3	4.1	19.6	80.70	76
10719	25825	276	11.1	11.8	39.7	19.29	76
46155	29423	200	6.3	7.5	22.4	35.82	76
26739	29674	209	6.7	7.1	24.7	44.10	76
19767	4835	377	4.2	3.4	9.0	52.21	77
44886	10753	636	6.7	5.3	22.8	52.36	77
30631	16984	369	11.4	9.5	30.6	20.40	77
13615	23496	304	10.3	9.6	43.6	16.94	77
50464	25206	181	3.1	3.4	10.6	50.70	77
31488	26662	200	7.5	9.0	26.3	33.15	77
15886	32559	121	3.4	4.4	11.8	213.53	77
35141	38386	186	5.2	6.8	18.5	96.36	77
46455	39754	286	7.3	7.4	27.1	41.10	77
42031	40112	103	4.6	6.8	16.9	237.08	77
46584	4947	189	4.6	5.8	16.1	33.76	78
34152	5949	608	14.5	9.4	49.5	63.64	78
42508	7029	285	8.7	8.6	34.6	16.96	78
48327	8213	174	6.9	8.9	24.4	26.45	78
36934	11554	170	4.8	6.3	16.9	45.62	78
47613	14088	573	2.2	1.8	8.6	44.16	78
42350	14383	218	5.8	6.2	20.8	46.15	78
6661	14565	599	4.1	2.9	14.1	93.21	78
3892	21904	174	5.1	6.9	18.1	70.83	78
34791	22106	687	8.8	5.1	26.3	97.45	78
35896	22068	482	5.2	4.0	33.8	143.98	78
14261	23061	648	13.0	9.3	42.8	27.19	78
50498	25196	240	4.8	4.9	18.9	63.82	78
32550	27547	602	9.5	6.8	32.6	83.83	78
37371	32036	254	4.9	4.6	20.4	66.32	78
41444	34721	381	7.3	5.9	21.2	88.24	78
11957	35291	94	8.3	11.5	27.1	38.62	78
24799	35423	115	3.1	4.4	11.0	66.23	78
7763	35709	118	6.7	9.6	24.7	94.09	78
4410	40023	107	5.1	7.2	18.5	52.91	78
42031	40142	114	4.1	6.9	15.3	190.30	78
16025	43142	220	5.4	6.5	18.5	40.87	78
36302	2930	606	11.4	7.0	38.5	55.28	79
13542	3227	303	2.5	2.5	8.6	61.28	79
21914	4886	538	4.9	4.0	23.2	62.11	79
46620	4976	378	5.1	4.2	21.2	37.07	79
42716	6163	532	9.8	6.8	41.6	38.17	79
50744	6689	298	5.4	4.9	29.1	38.11	79
45783	8247	518	6.1	4.5	28.7	114.26	79
32884	9204	181	9.0	11.1	31.8	20.04	79
37247	9411	384	9.0	7.1	21.2	25.06	79
43028	9757	433	10.6	7.6	42.0	24.79	79
37514	10886	401	7.7	6.0	27.9	34.25	79
31514	13459	266	4.8	4.9	18.5	55.75	79
30643	16978	372	7.8	6.5	33.4	27.99	79
40590	19645	538	7.0	5.3	31.0	33.51	79
31501	21256	712	7.2	4.2	20.8	186.23	79
12212	21648	298	6.7	6.8	23.6	31.12	79
33518	22070	218	5.4	5.8	18.9	172.62	79
34726	22069	246	6.7	6.4	27.1	54.81	79
35860	22065	551	4.9	3.6	20.0	112.38	79
31220	24986	555	7.5	4.9	27.5	83.23	79
31015	25922	241	5.5	5.8	20.4	60.29	79
33714	27329	240	7.6	7.1	30.6	42.34	79
37683	27736	95	5.6	9.0	21.2	120.82	79
26920	28664	581	7.3	4.9	25.9	36.28	79
36188	29356	181	4.1	5.2	14.1	123.39	79
2418	30863	178	6.0	7.2	20.0	65.77	79
37315	32026	248	5.9	6.6	21.2	56.92	79
7750	35875	123	5.1	6.9	18.1	95.15	79
25845	37753	128	6.1	8.4	22.0	100.94	79
19780	4860	303	4.6	4.2	22.8	33.23	80
6339	5872	243	3.4	3.2	14.5	44.79	80
45795	8244	361	6.8	5.8	35.7	99.33	80
7838	10703	575	3.7	2.7	13.7	97.87	80
47601	14120	428	3.3	2.7	39.7	40.67	80
12203	21636	158	4.5	5.7	16.5	37.05	80
37818	21585	309	10.7	10.7	35.7	11.51	80
32518	21753	163	5.1	7.0	17.3	114.55	80
3882	21866	208	6.6	7.1	22.8	72.73	80
35889	22060	531	6.0	4.4	26.3	84.17	80
32601	23139	178	5.2	6.6	18.1	199.26	80
3722	25371	199	9.1	11.0	32.6	39.81	80
15308	26344	287	7.0	6.9	27.5	28.06	80
31476	26665	211	12.5	12.6	43.2	17.84	80
32060	27722	323	7.2	6.4	36.5	34.74	80
24780	35438	94	5.0	6.8	18.9	93.06	80
25798	37805	159	3.9	5.7	14.1	100.00	80
16497	38644	104	4.7	6.2	16.5	85.85	80
11212	45886	64	5.5	9.2	22.0	118.85	80
19804	4842	451	3.7	3.0	49.9	49.07	81
7850	10685	519	3.9	2.9	18.1	77.37	81
31533	13467	519	6.0	4.5	28.7	89.24	81
27206	18980	233	9.3	10.9	33.4	67.06	81
50966	19375	346	4.3	3.8	21.2	30.19	81
29709	20299	162	7.4	8.3	24.7	91.10	81
48439	20951	602	6.2	4.3	21.2	70.31	81
33567	22015	89	6.3	8.4	20.4	201.12	81
32595	23209	177	4.3	5.5	14.9	217.75	81
10757	25694	281	5.6	5.8	20.8	42.16	81
31039	25928	329	7.3	7.0	21.6	43.19	81
2338	25996	227	10.5	10.9	40.1	29.22	81
37721	27645	105	7.1	9.6	24.4	106.49	81
24261	34098	179	5.3	6.7	18.5	44.71	81
26402	40582	79	6.5	10.2	24.4	82.25	81
44283	41081	292	8.4	8.0	37.7	23.29	81
28543	47910	80	2.9	4.5	11.4	120.92	81
19772	4829	627	3.4	2.5	11.4	62.32	82
21938	4912	554	3.0	2.3	12.2	67.15	82
48890	11641	222	3.2	3.3	11.8	44.94	82
26266	11871	518	9.7	7.2	47.5	27.40	82
32304	12496	394	8.2	6.4	27.9	18.86	82
31518	13469	359	4.6	4.0	20.0	88.24	82
47632	14077	372	4.1	3.4	46.0	46.35	82
6666	14572	491	3.5	2.7	19.2	64.52	82
8826	14683	584	5.5	3.9	20.0	36.32	82
48421	20914	513	4.6	3.5	22.8	65.50	82
35901	22056	679	6.7	4.1	20.4	90.38	82
18712	22250	263	5.6	5.3	23.6	95.23	82
32612	23154	202	4.3	5.4	15.3	200.13	82
31001	25921	156	5.9	6.7	20.0	80.22	82
35490	26480	254	6.5	6.8	25.1	22.12	82
12170	27316	276	7.4	7.6	28.7	30.39	82
3015	29802	236	4.6	5.3	16.1	90.68	82
2701	32163	189	6.6	7.8	23.6	35.33	82
30060	32556	162	5.7	7.7	20.0	28.14	82
19543	32615	132	4.2	5.8	14.9	83.87	82
36347	32733	95	6.1	9.1	22.8	65.88	82
37177	33436	152	5.7	8.4	20.4	49.73	82
18388	41565	189	13.2	13.6	48.3	28.57	82
42824	41711	104	6.6	9.2	25.1	51.89	82
28515	47877	86	2.9	4.8	11.4	106.15	82
19799	4836	485	2.8	2.0	13.4	73.93	83
46586	4929	320	6.6	6.2	25.1	31.39	83
39164	9092	364	9.4	7.9	32.6	24.40	83
5637	11631	583	4.8	3.9	18.5	34.70	83
31538	13455	367	4.4	3.7	40.8	111.35	83
42401	14407	285	6.5	5.9	32.2	43.63	83
30441	15825	586	10.1	6.1	34.6	69.39	83
7229	19237	589	4.8	3.8	17.7	116.87	83
32496	21731	126	7.8	11.3	27.1	113.37	83
35851	22075	540	5.2	4.2	24.0	77.12	83
32611	23178	164	4.1	5.8	14.5	204.17	83
12191	27307	255	5.5	6.0	19.6	52.48	83
12368	30202	170	7.7	8.5	27.1	40.89	83
5375	36430	163	6.7	7.9	23.2	54.42	83
27856	36557	121	4.2	5.7	14.5	77.66	83
16551	36929	203	10.3	11.1	37.3	16.87	83
36133	41024	92	7.8	10.9	27.5	25.89	83
19793	4848	482	4.2	3.1	22.4	83.72	84
15416	7873	214	5.0	4.6	17.7	31.30	84
46506	10573	532	7.9	5.4	32.6	54.80	84
7898	10690	507	4.0	3.0	19.6	78.52	84
31525	13467	321	4.4	4.2	16.5	82.57	84
42353	14389	298	5.7	5.1	30.6	46.92	84
43211	15923	579	4.7	4.0	18.9	41.82	84
31598	22069	252	11.3	13.1	39.3	21.05	84
3959	22337	154	7.0	8.6	24.7	128.69	84
32589	23160	106	5.4	7.8	20.0	213.00	84
31053	25915	265	5.6	6.0	20.8	75.39	84
11948	26409	194	5.9	7.5	20.4	41.43	84
19562	26871	193	8.0	9.9	27.5	40.28	84
15314	29601	580	9.9	7.7	38.9	40.84	84
35247	31088	183	6.0	7.6	21.2	84.35	84
37367	32049	174	5.6	7.9	20.0	59.18	84
37171	33490	108	5.4	7.3	20.0	92.71	84
36697	34421	181	4.5	5.9	16.1	74.92	84
24767	35400	95	4.2	6.4	15.3	70.37	84
16478	38648	43	6.5	13.1	28.3	46.46	84
45398	3268	200	5.7	5.6	21.6	35.77	85
42577	4752	284	4.3	4.1	19.2	65.17	85
19770	4826	387	5.1	4.1	20.4	50.07	85
21931	4880	580	5.3	3.6	18.9	53.87	85
39917	7185	408	10.9	8.1	35.0	34.49	85
38667	8640	385	5.0	4.0	14.5	27.97	85
46463	10599	202	5.8	6.4	19.6	39.70	85
48885	11669	265	4.8	4.6	20.8	45.29	85
26286	11862	580	10.3	6.7	36.5	29.03	85
31525	13454	535	5.4	4.1	23.6	66.28	85
6673	14574	562	5.1	3.5	18.9	73.76	85
43170	15921	554	4.1	3.2	17.7	41.99	85
33171	19636	235	5.4	5.0	21.6	119.08	85
28300	22159	175	6.6	8.9	24.4	54.09	85
32605	23121	136	4.9	6.3	16.5	202.52	85
11407	29579	130	5.5	7.6	20.0	28.38	85
18902	29980	337	7.7	7.2	21.2	27.89	85
30066	32624	126	7.1	9.1	24.7	79.45	85
38567	34555	146	4.8	5.6	17.3	44.24	85
26734	39439	89	7.2	12.2	27.5	131.94	85
28530	47923	92	4.6	6.3	15.7	119.78	85
50850	6730	625	5.4	4.0	18.1	48.04	86
30798	8633	531	10.6	7.8	48.7	29.01	86
38623	8673	353	12.8	11.4	29.8	15.07	86
41485	9582	90	9.6	13.6	36.1	38.72	86
7860	10700	485	4.0	2.9	19.6	77.32	86
3387	15156	238	5.4	5.2	21.2	35.49	86
34587	15981	327	8.8	7.9	40.5	38.98	86
33192	19625	432	7.0	5.3	38.1	100.45	86
18695	21128	207	11.8	12.6	42.8	20.09	86
25120	26261	209	4.4	4.3	16.5	130.14	86
12597	28963	192	6.0	6.0	22.4	43.24	86
37612	29090	198	6.7	8.9	23.6	28.87	86
18860	29937	225	7.2	8.3	25.5	44.81	86
35262	31156	126	6.7	10.8	24.7	68.61	86
26621	31655	140	4.2	5.7	14.9	46.98	86
37342	32086	187	4.6	4.9	16.1	160.76	86
37186	33406	110	5.2	7.5	19.6	66.27	86
12922	35638	110	4.9	6.7	18.1	93.87	86
19781	4830	240	4.9	4.6	18.5	47.44	87
21935	4900	535	5.4	4.1	24.4	55.51	87
50717	5519	592	6.9	4.7	24.0	52.45	87
50260	8813	313	3.9	3.5	20.8	30.22	87
32378	12524	191	5.9	6.9	20.8	55.07	87
42371	14386	601	5.4	4.2	19.6	57.52	87
43210	15933	550	4.8	3.6	19.6	46.49	87
35140	20596	218	6.1	6.9	21.2	40.95	87
32591	23108	211	3.2	3.8	11.8	152.54	87
30869	23700	273	5.7	5.6	22.4	64.94	87
31022	25864	196	6.6	7.2	23.6	56.40	87
17974	27444	95	6.0	10.0	22.8	57.02	87
32669	27918	175	5.3	6.2	18.1	37.23	87
11575	29156	138	7.4	11.5	28.3	63.73	87
37624	29087	149	8.0	11.3	27.9	47.79	87
24893	31514	576	6.5	5.2	25.9	36.94	87
30033	32611	207	5.4	6.5	19.2	80.02	87
28639	32681	623	7.8	5.1	25.9	90.79	87
35752	35782	202	6.9	8.1	24.0	26.84	87
33372	36006	97	5.3	7.6	19.6	60.04	87
26694	39376	57	4.3	7.7	17.7	144.98	87
34545	1600	459	7.1	5.4	47.5	34.63	88
19795	4837	394	4.6	3.8	49.1	49.46	88
21887	4893	582	4.0	3.1	15.3	54.97	88
50813	6760	323	5.5	5.2	20.0	31.10	88
7845	10685	476	4.8	3.5	25.5	88.83	88
32309	12506	280	8.5	8.1	38.1	45.13	88
23621	18161	250	8.9	8.9	35.7	22.14	88
6198	18439	324	6.1	5.5	29.5	34.41	88
37355	20622	584	6.6	5.0	24.0	83.30	88
32585	23107	181	4.9	6.1	16.9	170.09	88
19650	24788	441	8.4	6.3	47.1	61.51	88
31071	25900	164	7.6	9.5	26.7	58.12	88
27378	26398	237	5.9	6.9	21.2	30.35	88
32642	27972	172	7.8	9.8	27.1	27.41	88
47367	28320	141	4.9	6.3	17.7	33.21	88
18818	29924	238	8.1	9.2	29.1	27.74	88
38595	32203	100	5.4	7.8	19.6	128.42	88
30058	32606	83	5.0	8.0	18.9	112.41	88
37183	33406	140	4.6	5.7	16.1	65.62	88
12929	35635	169	6.1	7.4	20.4	78.00	88
5877	39700	214	8.1	9.1	29.1	38.10	88
44526	4243	559	4.2	3.3	17.3	52.40	89
40885	4355	185	8.6	9.8	30.2	25.30	89
19797	4862	533	4.8	3.3	19.2	40.00	89
50708	5459	631	6.8	4.7	22.0	40.04	89
48306	8195	566	9.3	7.2	38.1	27.65	89
38671	8599	566	8.7	5.7	31.8	56.83	89
46462	10605	515	4.6	3.7	25.1	35.11	89
5651	11647	509	3.9	2.6	16.1	86.92	89
32564	23170	94	5.1	7.2	18.9	138.99	89
30845	23774	407	5.8	4.7	47.5	73.48	89
31024	25896	178	6.7	7.8	23.6	48.31	89
18021	27451	209	5.8	6.8	20.8	75.01	89
38974	28755	299	6.5	5.8	37.3	43.03	89
27471	29518	170	7.1	7.6	25.1	25.04	89
18841	29937	226	7.9	8.2	29.8	39.58	89
13520	32067	104	5.1	6.8	18.9	60.23	89
10962	33291	197	5.2	6.5	18.1	99.41	89
37183	33455	187	4.4	5.1	15.7	67.04	89
12889	35570	150	5.1	6.3	18.1	60.51	89
25838	37731	173	3.6	5.0	13.0	86.36	89
14623	48321	135	5.3	8.0	19.2	68.51	89
34505	1590	373	10.6	8.8	31.0	26.16	90
42593	4778	269	5.7	6.3	19.6	56.23	90
21928	4905	553	3.7	2.8	14.9	58.84	90
34534	7286	200	9.9	11.1	35.0	23.07	90
51836	10361	624	8.2	6.2	27.1	34.66	90
5632	11646	573	4.8	3.7	18.5	83.28	90
30634	16963	227	6.4	7.1	22.4	29.12	90
24902	23687	197	11.0	13.1	39.3	27.34	90
31859	23678	207	9.7	9.9	35.7	45.28	90
16003	24660	174	6.5	8.6	22.8	39.10	90
19647	24860	367	6.6	5.6	11.8	43.32	90
11901	26316	203	4.2	4.4	15.3	160.50	90
19614	26796	146	6.6	10.3	24.7	55.46	90
20484	32304	276	5.5	5.0	27.1	42.80	90
15889	32558	68	4.0	7.9	17.3	113.79	90
21426	35458	129	5.5	8.2	20.0	68.11	90
42792	41755	134	5.2	7.2	18.1	51.82	90
16582	43585	60	9.0	16.1	37.7	39.00	90
16751	45793	138	4.5	6.7	16.1	86.14	90
21955	4887	493	4.4	3.3	23.6	57.18	91
7863	10702	543	5.1	3.8	21.6	81.61	91
47649	14092	423	3.2	2.6	39.3	70.70	91
31904	17030	353	12.8	11.2	42.4	22.65	91
24186	17232	178	7.7	9.7	27.1	46.60	91
32874	17433	380	4.1	3.3	10.6	55.04	91
18823	19792	266	6.0	5.5	26.3	58.75	91
4283	20778	357	6.2	5.5	13.7	31.04	91
12243	21628	361	9.2	7.9	22.0	27.17	91
19560	26877	122	4.3	6.9	16.1	70.51	91
40925	27822	343	7.4	6.5	41.6	78.84	91
11498	29478	207	6.4	7.9	22.4	33.40	91
41415	34769	97	6.9	10.2	25.5	162.89	91
5845	39686	81	5.1	7.8	19.2	71.74	91
37395	6724	463	8.2	5.9	42.0	37.34	92
47643	14084	504	3.9	3.0	22.0	73.03	92
42360	14366	430	5.4	4.0	25.5	43.95	92
30652	17030	163	5.5	7.0	18.9	33.04	92
18852	19831	541	7.9	4.8	28.7	47.94	92
4301	20772	601	7.1	5.4	25.9	47.22	92
22834	21372	185	8.4	11.2	29.8	40.13	92
36170	21914	209	12.6	14.6	44.0	21.22	92
28306	22074	159	5.0	6.7	17.3	51.73	92
34783	22102	297	6.0	5.9	23.6	59.50	92
32566	23123	75	4.7	7.7	18.5	197.93	92
28119	23291	422	7.7	5.6	28.7	42.36	92
3887	25391	400	9.4	7.4	44.0	24.05	92
16563	25900	186	6.1	6.8	22.0	27.35	92
28450	25993	173	4.8	6.1	16.9	107.88	92
40980	27839	324	5.6	5.3	20.8	63.47	92
15766	39336	122	7.0	10.2	25.5	73.39	92
19826	4856	534	4.9	4.0	23.6	50.19	93
21973	4902	390	4.1	3.2	12.2	51.53	93
47658	14087	571	4.1	3.1	15.7	67.93	93
34625	16008	343	6.9	6.0	27.9	37.56	93
6184	18447	123	5.5	7.8	19.2	34.34	93
18589	18660	184	11.5	12.1	41.6	21.66	93
40707	19653	317	14.4	14.0	45.2	12.88	93
18817	19845	332	5.9	5.4	20.0	34.63	93
36227	21963	381	7.3	6.0	35.7	16.43	93
19652	24812	368	5.1	4.3	11.4	58.81	93
11893	26260	201	4.8	5.5	16.9	137.85	93
25116	26283	193	5.2	6.6	18.1	97.46	93
41006	27815	265	5.3	5.3	22.0	104.04	93
38511	27884	288	9.6	9.8	34.6	22.36	93
26622	31613	142	6.5	9.9	24.4	46.48	93
10131	32307	101	4.7	7.0	17.7	54.72	93
37127	33413	154	6.7	10.0	24.0	41.44	93
29245	33490	189	5.2	7.0	18.1	65.10	93
21936	4910	566	4.4	3.1	16.5	45.28	94
40417	5104	204	7.0	7.9	24.7	38.56	94
40487	9310	301	6.5	6.7	22.0	40.41	94
46497	10596	326	5.4	4.9	23.2	19.28	94
35827	10828	156	11.2	12.8	40.1	22.32	94
5656	11648	582	5.6	3.9	20.0	84.51	94
36119	11689	679	14.0	8.9	44.0	19.31	94
47641	14080	282	4.4	4.2	19.2	71.69	94
33520	15661	229	5.1	5.6	18.5	48.26	94
23681	18332	203	6.8	7.4	24.0	84.87	94
7215	19197	198	7.6	7.7	27.1	27.20	94
50952	19327	320	4.4	4.2	16.9	34.01	94
40629	19603	294	6.8	6.4	29.8	26.71	94
23176	20470	233	7.8	7.8	29.1	59.90	94
35969	22555	362	18.3	15.8	46.0	12.89	94
19617	24849	233	6.6	7.2	24.0	82.90	94
10830	25722	287	12.9	13.1	47.5	15.98	94
11898	26272	149	5.1	6.6	17.7	164.15	94
41516	26872	650	10.2	5.8	32.6	43.52	94
38456	27890	635	12.2	9.1	37.7	31.15	94
20622	30927	599	11.2	7.5	39.3	50.73	94
15903	32598	154	5.7	7.1	20.0	84.29	94
39037	37349	200	8.7	8.6	32.6	45.19	94
15619	40738	168	7.1	9.8	25.1	31.08	94
34804	41115	238	5.6	6.7	20.0	43.86	94
29179	8578	222	4.9	5.8	17.7	31.24	95
50217	8816	515	3.6	2.8	18.5	58.13	95
7903	10709	645	5.8	3.5	18.5	104.64	95
32126	10886	330	7.7	7.1	27.9	18.79	95
5651	11645	416	4.1	3.3	36.5	61.28	95
42374	14375	358	4.6	3.9	18.5	40.20	95
3392	15175	247	6.4	6.4	24.4	32.60	95
33530	15669	272	4.5	4.4	18.1	68.53	95
31968	16526	641	7.0	5.2	22.4	106.52	95
30650	17046	132	7.7	9.1	27.9	40.26	95
6239	18452	284	9.1	9.4	33.0	20.12	95
34301	19609	146	6.1	8.4	21.6	62.61	95
34960	20213	364	5.4	4.6	18.9	49.26	95
12208	21610	166	4.7	5.7	15.7	29.06	95
27358	21753	558	9.3	5.5	33.0	55.62	95
20630	24154	59	6.1	9.1	24.7	186.43	95
19625	24846	314	7.1	6.8	26.3	65.83	95
25124	25005	188	3.8	4.6	13.4	76.88	95
32216	27075	218	6.2	6.2	23.2	44.23	95
30992	27618	175	6.6	7.3	22.8	93.58	95
31597	29416	218	6.1	6.5	22.0	23.38	95
27906	31023	234	4.2	4.6	15.3	152.00	95
7867	31233	72	6.3	11.4	25.5	25.65	95
41390	34792	103	6.3	10.9	24.7	185.08	95
34817	41101	192	4.3	5.2	14.9	38.76	95
28586	43184	156	9.0	9.6	31.8	18.39	95
50828	6756	551	8.6	6.5	36.5	36.96	96
50222	8826	427	6.4	4.6	25.5	32.33	96
50896	10894	316	4.0	3.9	14.1	27.19	96
33338	11517	182	6.2	7.1	22.0	24.70	96
40373	13633	274	4.0	3.7	18.9	23.38	96
34644	13986	276	4.5	4.1	20.8	165.69	96
47646	14065	366	3.5	3.0	16.1	59.55	96
33524	16398	221	9.6	11.7	33.8	28.22	96
30554	17049	170	9.8	11.8	33.8	32.36	96
14505	18260	327	4.7	4.2	24.0	59.44	96
34922	20248	169	5.4	6.0	18.1	109.25	96
27441	21718	556	10.7	7.3	40.8	57.58	96
7545	22159	185	6.4	8.1	22.4	40.59	96
2422	24851	152	7.0	8.0	23.6	60.97	96
36074	25298	78	4.9	7.8	18.9	40.53	96
26075	25436	75	7.7	12.6	29.1	65.56	96
2308	25933	308	12.1	11.3	49.9	16.18	96
32413	25836	214	5.3	6.0	18.9	100.45	96
11870	26285	173	4.9	5.8	17.3	155.00	96
25105	26282	112	5.4	7.8	20.0	40.31	96
13079	27145	156	6.9	10.1	24.7	91.14	96
40968	27813	577	4.8	3.9	18.1	120.10	96
23633	29341	145	6.0	7.6	21.2	85.39	96
16936	30275	134	7.2	8.4	25.5	47.90	96
27924	31018	117	3.9	5.7	14.1	116.62	96
17514	33146	119	6.4	9.1	23.2	49.03	96
41433	34740	189	4.9	6.6	17.3	165.70	96
[truncated: 669,334 more rows]
