# Supplementary material for: The nanoscale organization of the Nipah virus fusion protein informs new membrane fusion mechanisms
Source: eLife. 2025 Jan 2;13:RP97017. doi: 10.7554/eLife.97017 (PMC11695058; doi:10.7554/eLife.97017)
Supplement: Figure 6—source data 4. [file elife-97017-fig6-data4.zip › Figure 6_source data 4/NC.txt]

6842	4502	433	6.7	5.0	34.2	27.28	1
20978	4834	350	5.2	4.6	16.1	79.50	1
35245	5092	281	6.7	6.3	29.5	23.19	1
24325	5459	465	4.7	3.5	26.3	78.19	1
35920	6358	349	4.5	3.9	26.3	57.26	1
40986	6647	374	7.2	6.0	36.5	30.80	1
44727	7200	558	10.4	7.2	40.5	20.51	1
28843	8601	297	5.5	5.2	23.6	22.34	1
44964	10906	228	3.3	4.0	11.8	36.21	1
14918	14065	367	4.0	3.4	11.8	28.98	1
10915	14451	410	4.9	4.0	48.3	42.98	1
9032	15471	490	7.1	5.2	36.9	23.58	1
47947	15941	373	3.5	2.9	6.7	66.83	1
27065	16795	288	5.8	6.2	20.0	25.80	1
43354	18804	329	5.4	4.8	25.1	31.77	1
30238	19860	346	4.6	4.0	22.0	69.23	1
43197	20655	289	6.9	6.7	28.3	33.19	1
12304	22125	391	7.5	5.8	19.6	20.95	1
41584	23271	340	4.2	3.8	12.2	39.54	1
14203	23615	397	4.4	3.5	19.2	25.93	1
7775	23996	306	5.0	4.5	28.7	47.72	1
20274	25223	278	4.0	4.0	16.5	132.10	1
21224	25823	233	5.1	5.7	18.5	63.90	1
35191	25956	260	4.9	4.5	22.4	126.16	1
13024	27167	385	4.3	3.3	9.8	30.36	1
22303	27390	310	5.2	5.3	16.9	19.86	1
30708	29041	420	5.8	4.6	44.0	50.82	1
39824	32496	350	5.9	5.2	18.1	34.31	1
42333	32928	353	9.2	8.0	28.7	17.75	1
18641	33250	358	5.6	4.9	13.0	40.14	1
43316	33128	319	6.1	5.7	24.0	39.00	1
7523	34037	262	4.7	4.4	20.4	88.92	1
4719	35027	218	5.4	5.9	19.6	57.21	1
42643	35199	238	4.3	4.3	16.9	84.48	1
3830	35761	355	6.2	5.3	41.6	39.30	1
26624	37143	170	6.7	7.7	23.2	104.71	1
14085	38528	196	8.3	9.5	29.5	30.42	1
42345	40508	187	4.9	6.1	16.9	69.83	1
20996	40897	233	4.1	4.0	15.3	94.91	1
40363	42750	305	4.4	4.3	15.3	43.01	1
7034	44047	163	5.0	6.3	17.3	60.77	1
26153	44384	138	6.4	8.8	22.8	38.80	1
43048	46465	224	6.3	6.4	22.8	31.97	1
46136	49204	182	6.0	7.9	20.8	61.51	1
6847	4498	511	5.9	4.4	29.5	40.27	2
20987	4780	182	6.9	7.6	24.0	97.54	2
24312	5451	357	2.9	2.5	9.0	78.82	2
42999	13181	361	4.1	3.5	7.5	38.76	2
14919	14059	386	5.0	4.1	19.2	39.90	2
10914	14504	350	3.7	3.3	10.6	44.09	2
28295	15012	231	5.9	7.1	20.4	21.08	2
47964	15916	386	3.2	2.6	18.9	63.84	2
24516	16491	352	3.7	3.3	11.4	31.63	2
27035	16790	342	3.7	3.2	25.5	59.90	2
43352	18801	419	6.9	5.4	45.6	35.09	2
41107	19577	379	5.5	4.5	17.7	34.54	2
30880	19797	383	5.6	4.4	13.4	61.60	2
41982	19938	345	6.8	6.0	24.4	42.16	2
14197	23623	419	4.1	2.9	14.1	31.54	2
24284	23948	368	3.8	3.2	23.6	92.75	2
7788	24015	398	6.5	5.3	40.1	66.15	2
36163	24139	464	5.9	4.2	27.5	51.51	2
28440	24845	269	4.7	4.8	18.1	56.97	2
20276	25225	297	6.1	6.2	22.4	65.80	2
34795	29796	244	4.9	5.0	19.2	61.48	2
33672	31266	579	8.0	5.2	27.9	32.26	2
39811	32497	315	3.4	3.4	11.4	66.22	2
4691	35021	254	4.5	5.2	15.7	54.90	2
42639	35187	244	4.1	4.8	14.5	91.58	2
9512	35302	246	5.2	5.8	18.9	28.68	2
16979	36432	297	3.8	3.5	20.4	150.21	2
8890	37321	239	5.2	4.9	22.0	61.38	2
26752	37681	262	10.0	10.1	38.5	22.59	2
42349	40536	153	6.2	8.5	21.2	49.67	2
28678	40692	231	4.8	5.9	16.9	34.74	2
15323	41371	351	7.2	6.5	15.7	15.99	2
37023	41646	360	5.3	4.6	12.2	25.13	2
34719	41982	291	3.2	3.0	13.7	62.16	2
7054	44103	175	5.2	7.1	18.5	49.52	2
32279	44871	420	7.9	5.9	35.0	18.72	2
43020	46456	187	6.0	7.7	20.8	28.82	2
35736	47177	89	4.8	8.9	19.6	60.56	2
20985	4788	161	9.2	9.8	31.8	61.86	3
30640	5041	432	4.4	3.2	20.0	50.27	3
35848	6334	350	3.2	2.8	10.6	33.39	3
17923	6847	511	7.8	4.9	29.5	30.91	3
14907	14026	373	4.3	3.6	16.5	58.50	3
1861	14212	314	7.0	6.9	22.8	13.44	3
10929	14542	291	5.2	5.3	18.5	27.16	3
28286	15083	251	4.6	5.2	16.5	41.55	3
43644	17067	478	6.9	4.7	29.5	32.21	3
29124	18626	366	3.4	2.9	7.1	44.14	3
45541	18617	383	5.1	4.1	18.9	27.96	3
42553	19058	300	7.4	6.9	31.8	39.33	3
39812	19619	278	4.5	4.9	15.7	27.38	3
41979	19903	258	5.5	6.2	19.2	49.08	3
4146	20412	286	5.9	5.8	23.6	24.62	3
11283	20639	298	4.0	3.9	14.9	51.50	3
6612	21658	348	5.5	4.8	20.4	24.43	3
35363	22375	327	4.9	4.6	16.1	62.12	3
43262	22834	335	7.6	7.1	21.2	21.68	3
41563	23288	382	5.8	4.7	15.7	37.14	3
7839	24013	371	4.1	3.4	17.3	141.81	3
24290	23968	374	5.4	4.5	10.6	22.41	3
36179	24152	301	4.3	4.4	14.9	46.82	3
28440	24858	302	3.9	3.8	14.9	74.45	3
19449	27386	392	6.3	5.0	25.1	31.33	3
26920	27693	362	4.5	3.8	21.6	49.03	3
48287	29752	269	4.5	4.9	15.7	42.89	3
34755	29868	295	7.2	6.7	34.6	27.42	3
39820	32487	296	6.2	6.1	23.2	45.23	3
42677	35172	380	5.5	4.5	20.4	37.10	3
7823	35730	292	4.8	4.7	19.2	47.01	3
16981	36424	281	3.7	3.5	16.5	143.88	3
8910	37336	255	6.5	6.1	27.5	77.35	3
16492	39011	275	5.8	5.9	22.4	30.78	3
42352	40495	211	5.7	7.1	20.0	37.75	3
28717	40692	207	6.7	8.5	23.2	30.40	3
38747	41478	247	5.5	5.4	22.4	48.90	3
7056	44087	178	4.9	6.3	17.3	51.65	3
8521	45377	173	10.4	11.4	35.0	23.05	3
6196	46476	126	8.2	12.8	29.8	25.94	3
6877	4524	352	5.2	4.5	21.6	21.37	4
21054	4801	240	9.6	10.0	36.1	29.08	4
30657	5030	340	4.5	3.9	17.7	55.05	4
18257	8353	372	5.1	4.2	9.8	18.93	4
44985	11027	378	16.6	13.5	49.9	11.64	4
9785	12392	607	10.6	7.3	36.5	30.24	4
14922	14067	421	5.9	4.4	25.5	30.92	4
47949	15927	360	4.2	3.7	8.6	41.06	4
43600	17057	401	6.1	4.6	18.1	26.23	4
29084	18631	357	4.1	3.5	9.4	52.70	4
5562	19605	335	6.4	5.7	26.3	36.75	4
31374	20173	507	5.6	3.9	24.4	42.74	4
11287	20605	298	6.7	6.6	24.4	24.54	4
27129	20696	255	9.4	9.0	40.8	18.69	4
35374	22373	279	4.0	4.2	14.1	75.68	4
36351	25273	578	6.9	4.9	25.5	63.78	4
34164	26118	536	7.3	5.2	30.6	72.22	4
31470	26507	329	6.9	6.6	21.2	22.19	4
44111	26597	452	4.8	3.6	27.5	49.13	4
28126	28691	374	4.5	3.7	30.2	86.61	4
20556	28970	140	12.7	17.7	42.8	18.65	4
48270	29788	251	6.2	6.9	21.6	28.08	4
41220	30881	291	7.7	8.1	25.9	21.11	4
39817	32485	281	3.2	3.3	11.8	75.04	4
20011	33211	297	3.6	3.5	13.7	45.54	4
4729	35015	196	5.9	6.1	20.8	91.89	4
35262	37690	278	3.6	3.8	13.0	138.53	4
21137	37884	496	4.4	3.6	31.0	126.38	4
16470	39032	252	4.8	5.2	17.7	42.73	4
42343	40506	204	7.0	8.4	24.4	47.86	4
28705	40715	272	6.9	7.4	24.7	27.99	4
35697	40717	191	10.9	11.8	38.1	18.77	4
40749	42004	317	7.9	7.1	43.2	34.89	4
20680	42927	262	4.4	4.4	17.3	77.58	4
7076	44060	175	5.1	6.2	18.1	44.16	4
23996	46435	211	7.0	8.2	24.7	30.26	4
41717	46617	193	4.7	5.5	16.5	50.52	4
44723	4099	254	6.3	6.7	23.2	20.58	5
6846	4506	354	4.1	3.6	12.6	31.61	5
21002	4834	193	5.7	7.0	20.0	41.69	5
30625	5025	359	3.6	3.1	11.0	50.71	5
38428	6346	533	4.9	3.9	22.8	55.21	5
16004	9167	365	4.7	4.0	10.6	25.80	5
32139	9449	313	6.9	6.7	23.6	19.62	5
1333	10034	372	5.2	4.3	15.3	18.63	5
14929	14088	308	4.0	4.0	14.5	48.16	5
36230	14202	383	4.9	3.9	11.0	23.81	5
29108	18631	356	2.2	1.9	11.0	86.33	5
31360	20194	349	3.7	3.2	18.1	98.72	5
29209	23483	269	6.8	6.5	28.3	30.66	5
36199	24082	253	7.8	7.7	30.6	23.05	5
26188	24665	260	7.6	7.9	28.3	34.97	5
16643	25379	350	5.9	5.3	14.9	23.85	5
35179	25979	232	3.3	3.2	13.0	168.39	5
44094	26564	188	6.3	7.4	22.0	47.31	5
26030	26669	535	10.2	6.8	40.8	25.97	5
20765	26847	273	5.6	6.0	20.4	28.76	5
24669	27107	402	4.8	3.7	19.6	35.67	5
19434	27428	261	4.1	4.1	15.7	66.95	5
28010	28651	375	5.1	4.2	9.4	29.04	5
39816	32479	273	3.8	4.0	14.5	83.82	5
20006	33172	275	5.4	5.3	22.4	54.37	5
27098	34510	170	6.7	9.4	23.2	21.79	5
25780	34766	276	5.7	5.2	26.3	84.05	5
9508	35296	284	6.8	6.7	26.7	20.55	5
16986	36409	262	4.2	4.1	17.7	131.25	5
35248	37684	257	3.7	3.8	13.7	97.88	5
21132	37899	300	4.2	4.0	18.1	110.04	5
16444	38999	229	5.5	6.3	20.0	44.00	5
30642	39907	368	7.7	6.5	14.5	18.69	5
42339	40496	309	3.9	4.0	13.0	45.22	5
20672	42884	185	4.3	5.3	14.9	77.91	5
19683	45548	46	8.8	17.4	38.1	25.19	5
41721	46597	192	5.6	6.2	19.6	54.79	5
24777	47324	212	6.1	7.8	21.2	27.28	5
28407	48352	217	6.0	7.0	20.8	55.20	5
44708	4093	295	4.3	4.1	17.7	49.73	6
6861	4523	274	6.4	6.2	25.5	28.57	6
30639	5044	346	2.9	2.6	8.6	49.66	6
38417	6378	355	2.3	1.9	16.1	117.05	6
16028	9168	379	4.2	3.4	9.4	25.65	6
14829	9587	431	7.5	5.7	41.6	23.26	6
14925	14049	460	4.8	3.8	37.7	47.33	6
29113	18657	350	3.3	3.0	9.4	76.16	6
4334	19768	457	7.5	5.7	49.1	32.60	6
31354	20188	320	3.3	3.0	15.3	99.33	6
17015	21565	591	6.1	4.2	21.2	73.22	6
6325	22956	496	6.4	4.8	36.5	38.17	6
9474	23001	266	5.0	4.9	20.4	58.42	6
15376	25317	386	8.0	6.3	19.2	55.52	6
16655	25387	225	4.4	5.4	15.7	46.34	6
35184	25985	222	4.0	3.8	15.7	168.15	6
31491	26512	203	6.6	7.8	22.8	22.99	6
44096	26576	222	4.2	5.3	14.5	44.89	6
19427	27409	242	4.9	5.3	18.1	75.33	6
23666	27430	289	7.6	7.5	29.8	80.16	6
30675	28433	194	5.3	6.8	18.1	39.56	6
39173	30936	307	5.2	5.1	18.9	39.20	6
21722	31779	293	6.0	6.2	21.2	38.59	6
39814	32472	331	4.5	4.1	18.1	91.21	6
20032	33194	387	5.1	4.0	11.8	38.42	6
43310	33163	108	8.8	13.4	32.2	24.46	6
35650	33845	207	3.7	4.2	13.0	152.00	6
27090	34486	230	6.0	6.5	21.6	41.15	6
4754	35050	221	6.0	6.4	22.0	49.32	6
27598	36313	538	11.4	7.4	43.6	20.22	6
35254	37714	189	7.3	9.2	25.5	29.23	6
41936	37818	334	6.4	5.9	19.6	27.48	6
16446	39046	260	4.6	5.2	16.1	35.07	6
30668	39940	224	9.1	10.6	32.2	29.58	6
42319	40516	246	4.7	5.4	16.9	41.27	6
7968	44087	198	6.5	7.7	22.8	26.95	6
23980	46374	203	6.8	8.9	24.0	27.30	6
17981	46578	200	7.3	7.9	25.9	32.91	6
19686	47882	369	9.1	7.6	35.3	16.87	6
35654	49234	137	7.4	10.6	27.1	36.04	6
34180	2861	586	7.6	4.7	26.3	23.39	7
44705	4110	350	3.8	3.4	8.6	41.96	7
6875	4505	390	5.5	4.4	34.2	31.96	7
27639	4488	333	6.1	5.5	26.3	29.22	7
30655	5040	454	5.1	3.7	26.3	45.27	7
38383	6352	554	5.7	3.3	19.6	115.91	7
16029	9147	311	7.0	6.6	27.5	30.75	7
37078	9408	304	5.8	5.6	22.8	28.41	7
48264	13299	212	9.2	10.6	32.6	24.61	7
14911	14073	292	4.1	4.0	15.7	47.10	7
31884	16128	353	4.6	4.0	29.1	42.32	7
29103	18646	356	3.2	2.9	7.1	56.59	7
42771	20091	422	4.2	3.1	16.9	44.51	7
31360	20188	352	5.0	4.3	25.1	44.83	7
17021	21577	700	9.8	5.4	29.5	141.11	7
40371	23470	335	4.6	4.2	14.9	41.92	7
10545	24575	355	4.7	4.1	13.4	38.39	7
7823	25203	338	7.0	6.5	21.6	26.49	7
16612	25386	212	4.9	5.3	17.7	42.43	7
44109	26577	280	6.9	6.4	32.2	40.03	7
19448	27419	236	4.9	5.5	17.7	46.09	7
23651	27488	134	6.5	8.5	23.6	148.35	7
31141	27403	371	6.5	5.4	20.4	30.59	7
27178	27629	285	4.1	3.9	17.7	70.58	7
30691	28477	250	7.1	8.1	24.7	38.81	7
29804	28693	283	8.4	9.1	29.1	15.08	7
35239	29116	115	8.7	11.7	28.3	72.65	7
39812	32493	255	3.2	3.7	11.4	76.53	7
25968	32933	297	6.2	6.1	23.2	55.95	7
22332	37296	282	5.9	5.6	25.9	61.10	7
8903	37343	289	4.5	4.4	17.7	68.48	7
23970	37648	167	5.5	8.0	19.6	31.96	7
41909	37830	196	6.9	7.9	24.4	36.55	7
7209	39078	236	5.9	5.8	22.4	39.77	7
24684	39620	203	6.4	7.4	22.8	34.55	7
15516	40301	233	6.1	7.2	21.6	36.01	7
28775	40696	315	9.1	8.7	32.6	19.92	7
28388	47788	302	6.1	6.0	22.4	28.76	7
37662	48357	142	11.9	17.2	42.4	19.91	7
34217	2830	395	3.6	2.9	26.7	64.19	8
6828	4490	438	6.6	5.1	41.2	22.84	8
27390	6080	364	5.9	5.1	11.8	17.72	8
38415	6370	470	4.7	3.4	23.2	85.75	8
30307	12875	493	6.7	4.9	36.5	28.12	8
14943	14064	479	5.6	4.1	31.4	40.83	8
32919	14625	328	4.2	3.8	18.9	43.91	8
47420	14948	343	6.1	5.6	15.3	18.88	8
25447	14924	313	8.5	8.1	30.6	20.57	8
3132	16564	357	4.9	4.3	13.4	43.33	8
27048	16779	229	4.8	5.6	16.9	42.22	8
29106	18629	321	4.5	4.2	18.5	56.16	8
42779	20107	350	3.4	3.0	10.6	61.19	8
34734	20828	457	7.4	5.5	43.6	30.75	8
17004	21571	683	9.8	6.1	28.7	125.12	8
40319	23442	611	9.4	5.7	31.4	82.28	8
10558	24568	346	3.5	3.2	8.6	44.58	8
16628	25383	257	8.6	8.2	35.7	33.68	8
18411	25442	544	6.1	4.6	25.9	69.72	8
35178	25979	278	4.5	4.4	18.5	131.39	8
44113	26586	358	6.0	5.2	20.8	36.06	8
27154	27647	289	5.4	5.3	20.8	32.95	8
37179	28852	226	7.1	8.5	25.5	22.19	8
35206	29166	261	5.3	5.8	19.2	40.49	8
13773	31007	326	6.7	5.9	38.5	57.98	8
19709	32301	394	4.7	3.6	15.3	34.15	8
39826	32478	305	5.4	5.4	19.6	80.88	8
25993	32877	175	8.6	9.8	29.8	23.52	8
27564	36271	221	5.7	5.9	20.8	94.45	8
42767	37196	261	6.1	6.9	21.6	23.54	8
8872	37333	492	6.2	4.5	32.2	50.16	8
41916	37846	245	5.3	5.8	19.2	53.00	8
24688	39612	591	8.1	6.3	30.6	32.84	8
42326	40461	207	6.8	8.3	23.6	37.68	8
19692	41338	398	8.7	6.9	40.5	20.95	8
20145	42021	276	6.6	6.2	29.8	35.05	8
24348	42231	199	4.6	5.1	16.1	65.34	8
12833	42660	209	6.9	8.3	24.4	27.40	8
33832	44260	109	5.8	8.7	21.2	39.43	8
40625	46183	244	5.2	5.7	18.1	30.15	8
27060	46734	129	6.2	8.4	22.4	80.14	8
28364	47767	246	5.1	5.1	20.0	61.41	8
22781	49158	342	8.3	7.7	20.4	18.28	8
37658	898	363	5.4	4.5	20.8	37.23	9
34228	2848	377	4.9	4.0	25.1	34.28	9
6844	4499	406	4.2	3.3	20.8	26.75	9
30609	5031	331	7.4	6.9	25.1	28.30	9
28206	7653	358	5.2	4.5	13.7	20.88	9
28828	8628	333	4.3	4.0	14.5	36.18	9
33855	9848	270	7.4	7.3	30.2	27.58	9
45667	13617	485	9.1	6.6	46.0	18.45	9
32936	14587	362	4.7	4.1	10.6	28.04	9
6055	15805	532	8.7	6.7	42.0	18.91	9
44124	16259	372	7.6	6.3	35.7	30.02	9
27071	16775	253	4.2	4.7	14.9	43.97	9
30387	17163	240	7.4	8.2	26.7	21.55	9
42693	18533	309	4.6	4.5	16.1	50.72	9
29095	18640	405	4.4	3.5	22.4	57.29	9
42791	20087	313	4.5	4.0	26.7	83.39	9
31379	20173	311	4.5	4.1	20.4	49.30	9
36694	20478	301	5.6	5.1	26.7	41.87	9
20554	20691	259	6.9	7.6	25.1	21.95	9
43613	21229	505	8.4	6.0	39.3	25.95	9
40342	23466	490	7.6	5.5	38.9	73.28	9
18335	23962	238	7.3	8.0	26.7	23.53	9
46246	24261	324	5.2	4.9	19.2	28.67	9
20886	24690	244	5.8	5.4	24.7	84.89	9
23939	25055	364	10.0	8.4	37.3	17.96	9
20801	25604	280	8.7	9.4	30.2	32.24	9
10823	25622	357	6.9	6.0	17.3	35.17	9
20040	25566	179	10.1	11.6	35.7	34.15	9
35146	25984	227	2.9	3.3	10.2	78.84	9
44105	26596	427	5.7	4.3	33.0	39.26	9
20826	26816	286	7.4	7.1	32.2	32.92	9
13695	26918	290	6.4	5.8	32.2	40.34	9
15512	27844	328	6.5	6.0	21.6	38.69	9
16297	28832	157	8.2	10.2	28.7	51.69	9
21976	29131	298	5.6	5.2	26.3	41.65	9
35027	29329	276	6.6	7.2	23.2	38.67	9
13779	31001	500	3.5	2.8	23.2	154.17	9
19688	32308	149	6.2	7.4	22.0	45.65	9
13569	35281	321	5.3	5.1	17.3	26.45	9
15487	35318	295	6.0	6.0	22.4	23.53	9
13252	36626	248	8.1	9.2	29.5	27.24	9
8896	37333	273	4.6	4.5	18.5	60.43	9
41957	37832	152	5.3	6.9	18.5	55.28	9
13865	38764	356	13.8	12.1	38.1	14.65	9
3863	43560	204	5.1	5.4	18.9	76.21	9
33844	44230	269	4.3	4.4	16.1	57.99	9
27071	46770	142	4.7	5.5	16.9	93.58	9
34224	2844	284	5.5	5.4	22.4	54.76	10
6838	4481	295	5.4	5.5	19.2	27.76	10
28182	7657	475	5.3	3.6	24.0	35.79	10
37053	9404	337	10.2	9.1	39.3	17.07	10
39618	10690	377	3.8	3.1	15.3	43.91	10
20266	13627	525	5.8	4.4	26.3	29.53	10
27068	16777	309	5.9	5.4	26.7	43.34	10
30402	17144	487	5.3	3.5	21.2	38.11	10
32799	17291	259	8.5	8.4	33.8	20.49	10
29105	18649	372	5.1	4.3	19.2	46.65	10
36870	19458	394	4.7	3.6	13.0	40.87	10
42792	20100	337	3.6	3.3	11.4	64.27	10
31387	20173	362	3.6	3.1	9.0	46.46	10
4708	20963	280	4.7	4.9	17.3	48.30	10
43610	21204	357	4.1	3.6	11.8	45.58	10
17026	21578	672	8.4	5.0	25.9	124.56	10
41581	23294	339	3.4	3.2	9.0	45.63	10
46260	24242	529	7.5	5.2	31.8	37.56	10
35115	26033	328	3.0	2.7	11.0	52.16	10
37227	25998	250	8.5	8.7	31.8	24.57	10
44132	26586	338	9.5	8.6	33.0	22.36	10
20790	26808	235	7.4	8.2	26.7	33.47	10
16541	27081	226	8.0	8.7	29.5	30.61	10
16559	28175	260	6.6	6.4	25.1	42.64	10
37856	28702	559	10.5	8.1	42.4	28.11	10
45612	28534	294	8.9	8.5	35.3	21.30	10
34974	29371	251	5.7	6.3	20.4	40.08	10
30218	30311	294	10.0	9.4	45.2	21.94	10
13793	31007	296	3.9	3.7	17.3	98.68	10
40845	31555	317	9.5	9.1	32.2	19.49	10
19731	32325	250	6.4	6.3	25.1	32.97	10
39845	32486	233	3.1	3.2	11.4	97.80	10
25914	32978	187	6.0	7.6	21.2	59.84	10
27124	34460	295	8.6	8.6	30.6	23.45	10
13226	36644	394	5.7	4.4	16.5	22.71	10
30000	37082	295	5.4	4.9	27.5	28.99	10
8893	37337	256	3.9	4.2	13.7	53.94	10
41937	37884	326	5.7	5.4	18.5	29.54	10
9564	39499	259	7.7	7.7	31.4	42.67	10
21007	40888	236	5.0	4.8	20.0	106.42	10
22410	42044	286	6.2	6.2	24.0	50.36	10
20137	42060	166	5.6	7.0	19.6	54.18	10
24341	42269	340	6.4	5.8	19.2	28.22	10
33833	44251	183	4.9	6.1	17.3	64.19	10
38455	45189	346	4.9	4.3	19.2	32.87	10
31137	46031	136	6.1	6.8	22.4	72.50	10
24020	46400	174	5.1	6.8	17.7	34.85	10
37654	873	371	5.2	4.3	12.6	36.21	11
34252	2836	287	4.4	4.5	16.1	27.20	11
41340	3218	216	6.3	7.7	22.4	25.39	11
6877	4532	264	7.1	7.2	27.1	26.89	11
30617	5049	383	3.1	2.4	6.7	51.32	11
15899	7142	230	7.5	8.8	26.3	33.04	11
29634	7239	337	6.2	5.8	16.9	21.79	11
28169	7649	354	5.9	5.1	17.3	52.09	11
28865	8648	291	7.0	6.5	34.2	32.69	11
37050	9444	298	5.3	5.3	18.9	35.88	11
33887	9864	303	6.6	6.3	27.9	31.22	11
45418	11113	484	5.5	4.0	28.7	46.99	11
43432	12098	440	5.4	4.1	32.6	26.24	11
45178	12179	291	6.0	5.6	27.5	30.47	11
38476	13219	387	4.5	3.5	10.6	32.97	11
28384	14144	212	6.5	7.7	22.8	38.13	11
6022	15813	384	5.7	4.6	21.6	34.97	11
27761	15845	595	8.6	6.1	30.2	34.56	11
44074	16259	457	7.5	5.5	41.6	27.36	11
27025	16782	273	4.9	4.7	21.2	47.37	11
30357	17093	314	6.0	5.4	27.9	30.01	11
32790	17289	348	6.2	5.4	23.2	35.28	11
32988	18351	416	5.5	4.2	26.3	29.94	11
30596	18933	324	4.1	3.8	16.9	72.64	11
36877	19462	349	3.9	3.5	8.6	34.86	11
31427	20187	504	7.4	5.3	35.7	55.54	11
52280	20361	363	7.5	6.5	14.1	17.03	11
43607	21224	351	4.0	3.4	24.7	56.95	11
17009	21568	635	11.2	7.2	36.5	94.25	11
41567	23285	460	7.7	5.7	43.6	47.15	11
1089	23884	709	9.9	6.6	27.9	32.73	11
46232	24222	298	5.4	5.3	20.8	29.76	11
23985	24546	383	6.3	5.0	15.3	35.46	11
27671	25625	463	4.6	3.5	30.6	41.89	11
11889	25963	302	4.7	4.5	18.1	52.80	11
35082	26011	333	4.0	3.8	11.4	52.60	11
23361	26777	192	7.0	8.3	24.7	207.47	11
16492	27049	291	8.2	8.6	28.3	27.99	11
34990	29396	296	6.7	6.3	30.2	41.46	11
30224	30313	496	6.4	4.9	39.7	49.45	11
38432	33891	295	4.9	4.7	21.2	93.51	11
9476	34498	79	8.0	14.4	32.2	34.30	11
12475	35117	122	6.2	9.1	21.6	42.42	11
27050	36768	246	4.7	4.6	19.2	128.69	11
8895	37331	361	4.9	4.2	15.7	45.94	11
18720	39899	264	5.1	4.9	21.2	56.59	11
20993	40887	222	5.0	5.0	19.2	108.76	11
22377	42027	214	4.5	5.3	16.1	54.92	11
20109	42033	212	7.4	8.0	26.7	42.81	11
39227	43304	207	7.3	8.8	25.9	29.94	11
33820	44236	210	4.5	5.1	15.7	90.76	11
20782	48871	144	5.0	7.3	18.1	55.58	11
37651	887	540	8.2	5.9	35.0	40.17	12
41341	3214	265	7.2	7.9	25.9	25.78	12
6887	4517	445	7.3	5.5	44.8	20.87	12
28165	7664	325	5.0	4.4	27.5	52.80	12
16093	8315	309	6.6	6.6	22.0	20.31	12
28836	8618	524	6.4	4.4	26.3	42.59	12
45377	11123	342	2.7	2.4	12.2	88.11	12
45193	12175	416	5.4	4.1	26.3	26.26	12
38451	13231	369	5.5	4.6	28.3	30.32	12
5991	15805	240	7.1	6.7	29.1	45.74	12
44125	16249	400	5.8	4.6	31.4	30.36	12
47186	16847	322	3.5	3.4	12.2	24.91	12
32791	17257	321	5.0	4.7	19.2	40.57	12
30606	18932	394	3.3	2.6	13.7	106.57	12
21989	19519	381	5.2	4.3	22.0	63.68	12
43616	21201	323	3.8	3.6	13.4	35.98	12
31180	22635	543	7.9	5.3	31.0	20.80	12
45498	24187	258	7.3	7.6	27.9	33.80	12
46230	24262	463	6.5	4.8	37.7	37.01	12
8319	25097	219	6.6	6.7	24.4	32.61	12
27683	25628	462	5.9	4.5	38.9	44.16	12
15054	25804	286	6.1	6.1	23.2	22.52	12
11890	25967	306	6.7	6.7	22.8	21.09	12
35128	26008	330	3.9	3.6	13.0	96.84	12
37210	26009	295	8.4	8.8	28.3	58.24	12
44116	26552	387	4.9	3.8	13.4	19.70	12
23362	26775	243	3.7	3.9	14.1	230.79	12
31147	27417	546	10.4	7.1	40.5	29.18	12
29351	28859	447	5.1	4.1	47.9	52.95	12
39783	32488	193	4.5	5.1	15.3	88.74	12
11739	33131	139	9.4	11.6	32.2	26.10	12
9491	35254	125	8.3	12.7	30.6	25.30	12
24443	36396	421	10.6	7.7	38.1	17.15	12
17993	39894	334	6.1	5.5	21.6	39.99	12
16727	40180	156	6.1	8.3	21.6	46.89	12
35471	40341	189	6.8	6.9	24.4	44.39	12
41223	40674	169	5.6	7.4	19.6	48.50	12
15768	43164	218	4.5	5.0	16.1	86.56	12
37495	45982	261	6.1	6.0	23.6	31.53	12
36812	2123	409	7.2	5.4	26.3	18.20	13
28165	7672	440	3.7	2.9	28.3	64.52	13
33149	9631	480	9.1	6.6	47.9	40.15	13
45403	11104	286	5.5	5.8	19.6	43.30	13
45189	12181	335	6.8	6.3	22.0	17.08	13
38434	13206	300	5.8	5.5	23.6	35.37	13
16582	14364	265	7.6	7.0	33.8	26.09	13
6015	15868	537	9.7	6.4	40.1	35.38	13
47216	16838	368	4.1	3.4	15.3	30.73	13
44797	16969	408	5.7	4.6	38.1	47.84	13
32792	17281	369	5.4	4.5	13.0	31.55	13
2856	18668	421	6.8	5.3	40.8	53.43	13
30597	18931	353	3.3	2.8	13.4	117.03	13
21975	19508	400	3.9	3.0	16.9	52.99	13
30171	19874	372	5.5	4.6	13.0	71.46	13
43701	21237	509	6.2	4.1	25.9	60.96	13
21392	23103	450	6.1	4.6	36.9	37.68	13
16126	23679	321	6.8	6.2	28.7	23.11	13
18301	23919	284	8.0	7.9	32.2	21.18	13
41965	24462	336	5.2	4.8	16.9	50.11	13
20797	25619	384	5.0	4.0	27.5	88.28	13
15025	25666	302	5.6	5.4	22.0	36.60	13
38161	25840	249	5.9	6.7	20.4	30.59	13
35121	26009	286	3.4	3.3	13.4	91.01	13
44129	26578	314	8.2	7.5	35.0	20.59	13
37130	26574	374	5.3	4.4	22.8	51.51	13
23373	26756	295	4.0	3.7	18.1	166.47	13
21911	31848	174	8.1	8.8	29.1	51.45	13
39828	32501	291	4.1	3.9	18.9	88.24	13
18780	33255	367	7.5	6.3	28.7	22.09	13
24110	33636	277	6.5	6.1	28.7	47.31	13
18733	36269	207	10.5	12.5	37.7	17.61	13
8944	37354	331	4.8	4.4	17.3	53.48	13
23907	37718	249	5.9	6.7	21.2	26.54	13
36608	42760	413	6.0	4.8	42.0	28.57	13
2613	43375	226	7.4	7.6	27.5	56.57	13
21136	44823	185	5.1	6.0	17.3	60.25	13
37476	46013	232	5.0	5.7	17.7	58.54	13
42746	6722	564	10.7	6.4	37.7	20.03	14
28169	7655	497	5.9	4.1	26.7	46.79	14
33116	9632	542	8.2	6.4	38.1	43.77	14
33852	9868	395	11.8	9.1	33.8	21.43	14
19226	11818	493	4.2	3.1	22.4	67.72	14
10997	12869	340	5.5	5.1	14.5	27.47	14
44806	12910	347	4.9	4.4	12.2	20.88	14
31259	13480	503	6.9	5.3	38.9	32.60	14
4647	13687	310	7.3	6.6	39.7	21.74	14
47435	14047	476	7.2	5.5	46.7	38.52	14
39157	14058	368	4.0	3.3	18.9	41.28	14
47877	15003	392	3.7	3.0	16.5	40.03	14
5999	15787	372	8.7	7.2	20.4	26.78	14
37426	15903	296	5.6	5.5	21.6	26.30	14
47163	16849	292	7.8	7.4	33.0	29.75	14
44775	16975	390	5.0	3.9	14.1	45.87	14
32783	17260	301	4.0	3.9	15.3	43.25	14
2852	18680	561	7.0	5.1	27.5	57.79	14
30595	18931	390	3.2	2.5	10.6	85.26	14
8539	19373	355	6.8	5.9	20.8	34.40	14
21976	19535	499	6.2	4.6	31.4	30.87	14
43630	21225	442	6.2	4.5	28.7	20.97	14
40169	21523	353	7.0	6.0	34.2	27.66	14
25173	22566	621	13.1	7.0	43.2	28.15	14
4670	23088	540	8.4	5.6	32.6	21.13	14
21389	23133	280	4.1	3.8	18.5	72.45	14
27556	24424	244	4.6	5.1	16.9	31.06	14
40743	24529	346	7.4	6.8	17.3	18.61	14
39272	25024	277	6.0	6.1	22.8	52.35	14
20056	25597	234	6.2	7.5	21.6	20.13	14
35116	26011	350	3.5	3.2	8.2	87.47	14
23352	26768	306	3.8	3.5	15.7	90.95	14
15368	26855	311	4.1	4.1	13.7	57.57	14
17266	27764	262	6.6	7.2	24.0	34.33	14
24286	28164	163	6.8	8.7	24.4	43.70	14
40366	30266	325	5.3	5.1	16.9	38.54	14
21893	31840	220	6.1	7.3	21.2	38.52	14
23909	32273	364	8.0	6.8	16.1	38.33	14
39812	32478	319	3.9	3.6	16.5	83.93	14
43717	33372	146	8.9	12.0	30.6	30.35	14
24102	33628	505	7.9	5.9	42.4	52.38	14
14565	34068	276	7.8	7.6	31.8	20.17	14
39457	34547	213	6.4	6.9	21.2	52.43	14
12472	35132	351	6.2	5.3	44.0	29.74	14
33358	35605	273	9.1	9.2	35.0	23.10	14
44576	35590	327	6.1	5.8	19.6	17.07	14
18729	36326	161	5.3	6.8	18.9	34.80	14
27084	36781	244	4.6	4.8	17.7	61.40	14
8894	37335	225	6.3	6.6	23.2	57.28	14
2646	43364	203	7.5	8.1	26.3	67.20	14
21143	44839	166	4.2	4.8	14.9	103.99	14
37470	46044	205	4.3	5.4	14.9	87.01	14
19676	47873	123	4.6	6.4	16.5	68.54	14
22333	47882	237	7.5	8.9	26.3	23.03	14
31061	48947	110	6.1	9.7	22.4	33.26	14
32336	4092	394	4.1	3.4	26.3	80.58	15
36323	4395	284	5.4	5.7	19.2	20.67	15
6864	4500	389	3.9	3.0	10.6	28.29	15
28162	7676	417	5.5	4.3	34.6	38.55	15
33103	9628	349	4.3	3.9	11.4	40.37	15
43054	11726	354	3.6	3.2	11.4	61.31	15
43839	11882	558	8.1	6.5	35.0	53.45	15
42795	13551	283	5.0	5.1	19.2	29.64	15
39164	14102	471	5.5	3.7	23.2	35.79	15
47873	14993	325	4.7	4.2	20.8	46.51	15
6018	15808	291	8.5	8.3	33.8	30.61	15
21674	16187	428	7.5	5.5	31.4	24.55	15
4904	16458	276	7.5	7.6	29.1	21.31	15
44790	16982	399	5.9	4.4	16.5	35.16	15
32782	17280	237	5.9	5.7	23.6	44.39	15
19531	18495	607	9.9	7.5	35.3	32.40	15
2873	18661	559	9.4	7.4	40.1	46.03	15
30594	18933	339	3.4	3.0	12.6	79.67	15
52251	20348	314	4.3	4.0	18.5	42.37	15
40159	21529	372	5.8	4.8	23.2	22.55	15
21445	23141	353	3.9	3.4	16.5	48.10	15
8711	24875	239	5.5	5.6	20.8	48.84	15
10005	24934	313	4.8	4.7	16.9	45.45	15
39269	25041	265	4.5	5.0	16.1	71.60	15
20787	25567	317	6.0	5.7	22.4	40.59	15
35111	26004	273	3.4	3.8	11.8	80.17	15
23374	26758	260	3.3	3.2	13.0	142.43	15
15365	26877	380	4.6	3.7	12.2	51.32	15
17263	27810	346	6.8	6.0	22.8	23.66	15
29268	27992	345	8.6	7.5	40.1	27.18	15
27672	28771	97	7.9	13.1	29.8	23.24	15
40312	30280	269	6.5	6.6	25.5	49.90	15
3729	30932	555	6.4	5.0	26.7	47.21	15
39828	32474	214	4.8	5.1	17.3	86.87	15
24118	33625	284	4.3	4.4	16.1	112.50	15
9477	34422	145	4.9	6.5	17.3	46.91	15
12477	35120	591	8.5	6.8	32.6	40.37	15
18757	35286	160	10.9	14.2	38.5	14.93	15
18720	36312	173	7.4	9.3	25.5	37.77	15
32009	36549	301	7.7	7.0	40.1	19.04	15
27062	36781	291	7.5	6.9	36.1	56.42	15
7486	38682	162	7.1	9.0	25.5	57.97	15
33759	39903	548	6.5	5.2	29.5	47.07	15
43792	43201	140	6.3	9.2	22.8	28.76	15
2631	43372	240	6.5	6.3	26.3	61.19	15
21129	44828	228	4.4	4.8	15.7	75.03	15
41317	3207	284	8.0	8.4	28.3	22.31	16
32344	4084	367	3.1	2.6	20.8	77.79	16
6863	4513	261	6.7	6.8	26.3	29.96	16
38819	5153	404	8.3	6.3	27.1	21.59	16
34327	6924	222	6.9	7.8	24.4	28.19	16
39397	7405	330	5.8	5.2	24.4	23.49	16
16648	7715	372	5.2	4.3	19.2	37.15	16
33115	9637	373	4.7	3.9	22.4	47.80	16
1377	10018	449	6.5	4.9	36.1	20.04	16
30645	11026	379	6.4	5.3	38.5	36.77	16
45461	11115	215	9.7	10.9	35.0	21.62	16
14581	11308	489	6.6	4.9	36.1	30.95	16
19256	11845	366	4.4	3.7	28.7	40.23	16
43817	11885	306	7.6	7.0	35.7	23.56	16
39936	13258	388	4.9	3.9	17.3	27.58	16
31200	13470	403	7.0	5.4	31.0	30.20	16
39140	14052	409	6.2	4.7	23.6	25.53	16
47360	14093	494	6.9	5.4	49.1	38.57	16
22475	14389	335	4.5	3.9	25.9	47.76	16
47916	14996	518	7.7	4.6	28.7	44.96	16
47169	16792	342	5.8	5.3	14.9	32.77	16
19530	18476	392	7.4	6.0	49.5	19.90	16
2860	18678	256	4.8	5.2	17.7	53.42	16
30621	18931	418	3.5	2.7	22.8	95.17	16
49990	19918	354	4.9	4.3	11.4	23.37	16
4517	20904	385	8.5	6.8	24.4	20.53	16
40127	21535	646	9.4	4.8	30.6	39.69	16
30055	22022	331	4.2	3.8	17.7	44.02	16
8720	24900	589	6.6	4.6	24.0	77.80	16
9991	24934	475	8.4	5.5	33.4	24.66	16
13923	25010	255	6.5	6.6	25.5	31.75	16
39265	25039	248	4.6	4.7	18.5	86.28	16
35127	26009	290	3.4	3.4	12.6	100.96	16
23371	26768	229	3.5	3.4	13.4	165.82	16
21209	27947	359	3.8	3.3	8.6	44.18	16
31244	34875	431	7.4	5.5	33.4	19.81	16
16974	34969	342	5.6	4.9	26.3	58.13	16
9533	35307	270	8.0	7.6	35.3	26.71	16
8894	37337	259	4.3	4.5	15.7	86.87	16
35369	37487	192	5.7	6.9	20.0	36.54	16
33744	39927	235	4.6	4.4	18.1	79.52	16
36647	42736	200	6.1	6.7	20.0	35.89	16
2645	43353	251	5.7	5.4	23.2	52.89	16
19584	44521	251	6.5	6.4	26.3	33.38	16
35926	45736	221	6.7	7.2	24.4	39.59	16
42038	47893	191	3.7	4.7	13.0	64.75	16
38759	50166	247	8.3	8.2	33.4	26.27	16
32301	4126	361	6.5	5.6	22.0	14.30	17
18615	6939	571	9.4	6.5	35.0	20.64	17
39399	7387	377	6.3	5.1	13.0	21.02	17
34562	9383	507	7.8	5.2	32.2	29.22	17
33119	9624	348	7.0	6.0	42.0	37.96	17
41363	10130	569	9.5	7.6	39.3	45.76	17
45394	11110	387	5.5	4.5	30.6	47.93	17
14601	11275	511	6.6	4.8	31.4	30.41	17
19213	11833	397	4.9	3.8	13.0	29.67	17
11483	12738	301	7.9	7.2	38.5	20.26	17
39135	14110	411	4.8	3.7	22.8	26.62	17
37263	14775	317	4.8	4.5	19.2	38.43	17
47214	16820	550	7.2	5.0	28.3	33.36	17
42756	17517	353	6.7	5.9	16.5	21.63	17
19539	18542	344	5.0	4.6	13.4	18.78	17
30612	18948	389	3.3	2.7	11.8	68.51	17
40184	19762	297	6.9	7.1	24.4	20.86	17
52292	20340	263	5.0	5.6	18.1	24.25	17
50952	21947	263	8.1	7.9	33.4	36.39	17
40389	23474	234	5.0	5.8	17.7	61.37	17
37759	24491	262	10.9	10.7	45.6	25.73	17
13889	25018	299	6.3	6.0	25.1	34.64	17
8071	24942	637	8.5	5.6	27.1	42.60	17
39282	25031	275	5.5	5.5	21.2	61.92	17
20797	25568	209	5.4	6.6	18.9	36.21	17
35106	25985	327	3.5	3.4	11.0	53.38	17
23380	26745	313	3.9	3.7	16.1	99.79	17
18739	27629	218	3.6	4.2	12.6	81.26	17
21197	27964	345	5.1	4.5	18.5	35.94	17
43401	28457	291	6.6	6.0	33.4	30.18	17
19643	31408	231	12.2	13.1	45.2	15.78	17
39824	32505	299	5.2	5.4	18.1	57.54	17
20572	34075	359	6.7	5.7	23.6	44.79	17
9458	34454	159	4.5	6.7	16.1	35.94	17
18737	36042	126	6.2	8.8	22.4	50.03	17
14068	36452	370	4.9	4.1	41.2	64.94	17
8877	37353	528	5.3	4.1	25.1	85.26	17
35425	37493	228	8.8	10.9	31.0	24.56	17
33433	38008	167	8.1	10.9	28.3	18.23	17
24637	38765	317	6.4	6.2	21.2	28.65	17
17746	39523	254	8.1	7.8	33.8	31.13	17
40810	39897	168	9.6	11.2	34.2	34.00	17
40018	40773	216	4.4	4.6	16.1	167.11	17
15155	41423	488	8.4	5.5	34.6	28.43	17
17816	42430	125	8.1	9.6	29.5	35.30	17
36614	42772	149	7.2	9.9	25.1	38.36	17
33137	42967	163	9.5	11.2	33.8	31.22	17
28651	43048	221	5.2	6.4	18.1	57.78	17
43802	43213	154	7.9	9.3	27.5	27.55	17
2613	43379	174	5.5	6.2	19.2	71.09	17
29976	45371	210	4.9	6.3	17.3	37.53	17
10917	46421	173	7.3	9.5	25.9	45.54	17
31706	46560	203	4.6	5.2	16.1	148.19	17
16878	47398	120	8.7	12.2	29.5	23.93	17
27635	47335	201	8.8	9.9	31.4	29.10	17
19707	47900	136	7.6	11.9	27.9	20.46	17
42024	47880	209	4.6	5.6	16.1	49.97	17
32326	4113	375	4.8	4.0	21.2	23.23	18
34719	4110	273	5.6	5.5	22.8	31.50	18
39398	7351	412	5.4	4.2	32.2	24.26	18
34568	9378	309	5.6	5.4	21.2	30.98	18
1332	10070	356	4.9	4.3	13.4	20.54	18
26270	10232	439	4.5	3.3	21.2	41.87	18
30643	11020	489	6.2	4.2	27.1	34.68	18
45391	11094	325	7.1	6.6	25.1	38.09	18
43807	11877	461	6.3	4.6	32.6	36.45	18
47429	14065	446	5.4	4.2	36.1	39.22	18
47933	14990	551	10.5	6.9	39.7	49.44	18
20440	16183	536	6.0	4.2	25.1	50.66	18
47187	16818	342	5.9	5.4	18.5	21.69	18
33014	17383	631	6.6	4.9	21.2	68.31	18
15259	17470	574	7.6	5.0	27.5	40.02	18
42805	17550	416	7.5	5.7	32.6	26.91	18
19531	18507	273	7.7	7.7	30.6	19.24	18
2869	18655	390	5.2	4.1	16.5	36.25	18
40750	20521	361	4.7	4.0	12.2	41.63	18
4536	20892	315	7.5	7.1	27.9	22.53	18
17111	21572	375	4.1	3.3	8.6	26.75	18
50937	21927	440	5.7	4.3	33.0	16.45	18
29285	23013	328	5.5	5.1	21.2	46.23	18
40381	23449	340	2.8	2.6	7.5	70.60	18
37786	24503	236	5.3	5.7	19.2	27.16	18
13901	25012	262	6.8	6.6	28.7	35.67	18
39267	25034	350	4.6	4.1	13.0	66.03	18
22416	25392	267	7.5	8.3	26.3	24.59	18
20842	25623	386	8.4	6.7	28.7	19.59	18
38149	25830	321	7.5	7.1	25.9	22.39	18
35130	26017	386	5.5	4.4	14.9	23.62	18
20125	26332	416	9.5	7.0	32.6	26.89	18
26305	26560	331	5.9	5.4	22.8	39.98	18
18715	27638	324	7.0	6.4	27.5	33.59	18
17252	27793	264	7.2	6.9	30.6	38.46	18
22056	28736	307	8.2	7.6	34.6	27.14	18
20350	30011	543	8.0	6.0	35.7	44.84	18
40885	31547	193	5.8	6.1	20.4	57.71	18
21434	34102	251	4.3	4.4	16.5	78.58	18
9455	34445	209	9.3	11.0	33.4	30.48	18
9495	35230	159	4.9	7.3	17.7	35.07	18
8882	37338	273	4.8	4.4	21.6	92.57	18
35357	37511	231	7.8	7.7	29.8	32.40	18
24678	38775	542	8.3	6.3	36.9	26.81	18
17756	39578	229	5.8	7.1	20.4	34.68	18
34479	39948	523	9.3	7.1	48.7	27.20	18
40016	40774	242	3.2	3.2	12.2	243.61	18
17805	42411	163	4.6	6.3	16.5	58.58	18
29942	45395	194	7.4	8.4	25.9	52.26	18
19315	45958	114	6.2	8.6	22.4	44.77	18
31702	46561	249	4.3	4.5	16.1	133.81	18
27543	47270	141	6.7	9.3	23.6	61.34	18
28681	47256	164	5.5	7.6	18.9	59.96	18
19682	47923	96	4.9	7.7	18.5	66.58	18
32318	4092	314	4.3	3.9	20.8	54.50	19
34720	4100	364	3.9	3.3	22.4	53.05	19
42671	6732	359	7.9	6.9	20.4	17.50	19
39413	7333	328	6.2	5.5	27.5	21.51	19
26260	10212	421	3.2	2.5	24.0	85.77	19
43052	11717	464	9.2	6.4	39.7	34.41	19
19249	11823	454	5.1	3.9	33.0	43.68	19
43794	11901	498	7.3	5.2	35.0	43.51	19
39977	13247	337	3.8	3.6	11.4	39.76	19
40203	14071	328	5.9	5.4	23.6	23.09	19
47408	14062	358	5.7	4.9	31.0	40.19	19
41793	14448	540	5.4	4.1	23.6	39.25	19
20457	16161	236	6.4	6.2	25.5	51.34	19
33071	17420	473	4.5	3.5	30.6	43.85	19
15224	17449	482	6.1	4.7	44.0	39.33	19
19515	18503	510	8.5	5.8	37.3	25.17	19
2825	18652	509	8.2	5.5	33.8	20.30	19
4005	19877	401	6.4	4.8	19.6	21.45	19
40712	20515	273	5.0	4.7	21.6	57.47	19
4508	20908	379	6.7	5.5	36.5	25.18	19
40193	21534	249	4.8	5.2	17.7	53.44	19
17151	21580	315	7.0	7.0	22.0	25.81	19
4711	21874	236	4.6	5.0	16.9	50.48	19
29286	23025	322	4.9	4.8	14.5	36.77	19
7356	23538	204	8.1	8.3	29.8	26.99	19
7206	24657	586	10.3	6.9	36.5	29.35	19
21295	24623	435	6.8	5.1	34.6	38.93	19
37828	24572	238	7.2	8.5	25.5	25.76	19
39252	25026	296	3.7	3.5	14.9	70.07	19
15254	25429	577	7.0	4.7	25.1	59.99	19
18645	25389	239	7.2	7.8	26.3	21.56	19
20094	26327	286	6.0	5.6	27.9	45.57	19
38193	26637	206	8.8	10.3	30.6	28.95	19
23360	26761	324	4.4	3.9	21.2	96.29	19
41164	27194	265	7.5	7.2	32.2	19.89	19
46829	27465	251	5.2	5.6	19.2	27.74	19
17301	27806	555	7.1	5.0	28.3	39.21	19
20331	30029	211	4.8	5.3	17.3	82.03	19
23914	32310	174	6.0	7.8	20.8	56.76	19
8193	33928	194	6.0	7.1	20.8	37.81	19
18193	35320	358	7.9	6.7	30.6	54.95	19
44556	35593	350	6.4	5.7	16.1	18.91	19
17735	39549	194	7.1	7.0	26.3	43.92	19
34470	40015	240	3.4	3.6	12.2	139.25	19
37226	39965	214	5.0	5.9	17.3	73.97	19
28332	40139	289	8.0	7.8	33.4	44.06	19
40000	40768	217	3.7	3.8	13.4	226.22	19
17791	42464	181	5.7	6.4	20.4	70.66	19
43791	43193	167	6.8	8.9	24.0	37.44	19
31716	46562	191	4.2	4.9	14.5	160.40	19
19694	47916	211	5.6	7.1	19.2	41.15	19
35427	49484	203	6.5	7.3	23.6	41.71	19
24659	49553	218	9.3	11.1	33.0	18.54	19
23006	50095	102	6.0	9.2	21.6	21.59	19
32332	4094	450	4.5	3.6	45.2	46.30	20
34751	4103	438	4.5	3.6	41.2	39.73	20
42684	6725	381	5.8	4.7	14.9	39.82	20
39349	7371	371	7.7	6.4	30.2	22.88	20
1368	10048	262	7.4	7.7	27.9	20.82	20
26235	10214	432	3.9	2.9	18.9	80.70	20
18646	10418	280	7.8	7.9	29.5	26.70	20
43067	11731	423	6.2	4.8	40.1	34.83	20
39946	13257	350	5.0	4.4	16.1	31.18	20
45941	13991	318	3.1	2.8	16.5	96.45	20
41797	14422	286	4.2	4.3	16.1	42.19	20
29801	15415	253	7.9	8.4	29.5	16.24	20
20422	16178	551	5.9	3.9	22.0	51.56	20
47129	16829	310	4.9	4.7	18.1	24.70	20
15235	17473	544	6.5	5.1	29.1	44.83	20
19482	18507	392	7.8	6.1	21.6	16.28	20
4067	19892	484	7.8	5.9	46.0	40.50	20
3125	20027	519	10.6	6.5	39.3	20.31	20
40708	20530	207	4.5	5.0	16.1	45.54	20
40194	21520	302	4.5	4.5	16.9	62.20	20
4749	21876	452	8.2	5.8	37.3	19.16	20
33625	21909	251	6.2	5.8	27.1	36.10	20
24804	23035	269	6.3	5.9	28.7	29.23	20
29278	23066	306	4.8	4.8	17.3	37.76	20
40386	23426	328	7.3	6.9	22.4	44.15	20
24428	24502	479	5.1	3.6	25.5	56.91	20
37787	24543	159	7.1	9.7	24.7	21.23	20
7170	24877	570	6.7	5.4	27.1	42.49	20
20771	25590	302	7.3	7.2	26.7	26.87	20
32453	25589	315	4.9	4.3	29.8	48.63	20
41143	27212	389	5.7	4.4	13.4	25.12	20
17266	27789	281	6.5	6.6	24.4	46.19	20
34041	28017	316	7.4	7.4	23.2	27.14	20
20036	28382	213	7.8	8.4	27.5	35.92	20
21744	31759	320	5.1	4.5	26.7	47.43	20
28823	33934	241	8.9	9.7	32.6	18.80	20
9490	34416	160	4.7	6.5	16.5	29.83	20
2159	37383	209	6.7	8.2	23.6	30.16	20
29972	38291	253	5.7	5.9	21.6	33.55	20
34471	40022	252	3.1	3.4	11.4	123.25	20
28302	40146	320	4.4	4.4	13.4	38.60	20
7307	40618	189	5.9	7.8	20.8	25.79	20
40012	40767	247	4.0	4.0	15.7	278.38	20
11754	42558	145	7.4	11.5	28.3	32.02	20
43751	43115	225	7.1	8.1	25.5	21.80	20
2652	43380	474	6.1	4.7	49.1	59.26	20
13841	43926	116	5.7	9.2	21.2	41.97	20
31709	46572	211	3.9	4.3	13.7	165.42	20
19657	47940	179	4.5	6.2	15.7	39.63	20
35463	49474	285	5.0	5.4	17.3	19.16	20
20564	6389	463	9.8	6.8	42.0	15.50	21
3564	6582	332	6.9	6.1	30.2	18.34	21
42710	6734	316	3.8	3.8	12.6	45.28	21
23102	6740	489	7.9	5.7	38.5	18.95	21
15410	7920	294	6.6	6.5	26.3	19.10	21
26253	10211	356	3.2	2.8	10.2	113.32	21
42982	10178	485	7.1	5.1	36.5	22.32	21
45432	11068	239	3.9	4.3	14.1	75.73	21
43049	11731	403	3.6	2.7	13.4	73.40	21
25693	12538	392	3.2	2.5	10.2	61.75	21
45929	14004	400	4.1	3.2	22.4	87.72	21
47394	14080	289	4.8	4.7	19.6	45.80	21
41784	14458	315	5.7	5.5	19.6	39.52	21
40632	15878	240	8.0	7.9	29.8	27.16	21
20402	16190	359	5.1	4.3	30.2	48.37	21
47161	16803	258	6.9	6.9	26.7	28.32	21
31056	17176	523	5.9	4.8	31.8	24.49	21
44178	18617	291	4.2	4.3	14.9	56.46	21
39945	19576	317	6.4	6.1	24.7	26.82	21
40707	20515	452	7.4	5.4	39.7	38.58	21
44007	21327	384	4.6	3.7	13.7	66.34	21
31017	21521	408	7.6	6.0	44.4	15.07	21
40190	21547	271	4.6	4.7	18.1	67.58	21
39248	21992	300	4.3	4.2	16.1	54.07	21
46316	22514	218	8.5	10.0	29.8	32.82	21
4704	23096	245	8.4	9.3	30.6	23.82	21
27087	25307	246	6.4	7.0	23.6	24.98	21
20809	25633	381	4.0	3.3	14.5	50.56	21
32435	25592	325	4.4	4.0	20.0	55.50	21
35104	26007	255	6.3	7.1	22.8	49.35	21
42141	26309	376	3.2	2.6	8.2	71.74	21
23892	32288	262	7.8	7.9	30.6	35.69	21
2144	37317	142	5.8	7.7	20.4	29.10	21
8868	37336	241	5.1	5.2	19.6	133.41	21
29978	38242	257	5.1	5.8	18.1	35.88	21
4933	39104	222	8.7	10.3	30.6	22.45	21
31387	39913	302	5.5	5.2	23.2	46.87	21
18159	40403	248	6.8	7.7	24.4	32.36	21
35544	40621	325	6.0	5.5	26.3	55.71	21
23260	40728	243	7.3	8.0	26.3	24.24	21
39995	40756	244	4.0	4.2	14.5	124.80	21
35798	41676	228	3.8	4.2	13.7	58.63	21
43783	43203	132	10.5	14.8	37.3	30.57	21
2660	43374	372	4.8	4.0	19.2	45.86	21
27958	43873	170	6.2	7.3	21.6	25.00	21
21896	44096	204	6.9	7.7	24.7	40.98	21
8598	45566	185	5.9	6.5	20.4	73.15	21
31720	46548	206	4.5	4.7	16.1	119.33	21
38251	3446	350	7.4	6.5	25.5	18.50	22
34759	4099	363	4.3	3.6	22.0	46.19	22
15872	7047	580	12.3	7.3	42.4	17.84	22
15420	7928	314	8.2	7.8	31.4	15.98	22
36445	8293	368	5.5	4.6	11.0	21.19	22
45680	9152	355	5.5	4.7	29.1	17.72	22
43604	9262	267	8.9	8.4	40.5	26.86	22
26265	10201	361	3.4	2.9	18.5	109.21	22
42957	10219	298	4.7	4.7	16.1	52.60	22
45398	11072	235	5.4	6.1	19.2	52.95	22
43066	11712	375	3.1	2.6	8.6	92.56	22
11956	11827	378	6.7	5.5	25.9	25.41	22
25664	12536	350	3.2	2.9	7.1	60.25	22
45938	14004	478	3.4	2.6	21.6	94.68	22
47416	14095	376	4.7	3.9	20.8	32.10	22
47885	14977	407	5.1	3.8	15.3	39.08	22
40656	15826	277	5.2	5.5	18.9	35.06	22
20429	16174	454	5.8	4.2	29.5	45.50	22
28658	18806	295	4.3	4.1	17.3	48.51	22
35006	18887	551	11.1	7.5	43.6	21.78	22
40715	20539	300	5.3	5.2	19.6	42.00	22
31038	21537	354	5.6	4.8	27.1	30.65	22
46325	22556	324	8.0	7.6	26.3	21.73	22
40390	23440	391	7.2	5.7	20.4	27.60	22
20769	25567	371	5.8	4.8	11.4	17.89	22
32463	25587	327	3.1	2.8	14.1	87.45	22
42145	26291	314	3.8	3.4	19.2	69.65	22
38909	26376	181	6.8	7.8	23.6	68.92	22
12053	27127	399	6.6	5.3	35.3	35.79	22
25632	27248	434	5.2	4.1	49.1	46.57	22
16885	27700	636	9.7	5.6	31.4	101.72	22
34045	28036	562	7.1	5.2	27.9	44.28	22
14557	28306	285	4.7	4.3	23.6	57.20	22
20050	28417	497	6.5	4.3	27.1	29.11	22
31362	28952	331	5.9	5.4	21.6	28.26	22
28881	29768	272	6.6	6.3	27.1	31.46	22
20346	30033	372	5.5	4.6	44.8	68.21	22
40852	31559	296	6.3	5.9	26.7	61.76	22
10304	32396	179	8.6	9.2	31.0	19.92	22
23892	32358	126	5.6	7.7	20.0	41.72	22
16382	33900	152	8.5	9.7	30.6	19.78	22
36041	34050	115	6.4	9.7	24.0	30.82	22
21502	36654	262	8.0	8.4	29.1	28.27	22
29367	36690	280	7.8	7.9	29.5	20.70	22
8896	37340	208	4.7	4.8	16.9	178.09	22
18204	40447	244	6.0	7.0	21.2	26.97	22
34847	40927	264	4.3	4.5	16.5	122.80	22
8821	43328	123	4.9	7.5	17.7	65.38	22
29497	43618	181	7.1	9.0	25.1	32.69	22
43650	44959	127	7.9	9.1	29.1	26.64	22
34732	4109	343	3.0	2.7	11.0	55.43	23
20488	6368	357	4.7	4.0	27.1	20.29	23
23097	6744	358	6.8	5.9	27.1	18.06	23
15857	7064	328	7.0	6.4	26.7	21.53	23
43567	9221	544	6.8	4.7	27.1	26.27	23
1379	10039	245	5.8	6.0	21.6	18.69	23
26254	10217	380	2.7	2.2	10.6	101.55	23
45428	11105	350	5.2	4.4	40.5	50.20	23
43052	11722	396	3.7	2.9	10.2	62.81	23
25699	12519	330	3.2	3.0	9.4	46.44	23
39355	13318	413	4.6	3.5	21.6	23.01	23
45936	13995	297	3.5	3.5	13.7	73.82	23
47374	14064	461	8.8	6.4	44.8	20.70	23
45080	14279	353	6.3	5.5	17.3	26.46	23
40671	15820	408	4.3	3.2	15.3	33.26	23
20428	16170	551	9.4	5.8	35.0	32.12	23
4347	17107	323	7.6	7.3	25.9	17.23	23
11503	17742	551	5.2	3.9	21.2	81.56	23
44061	17762	288	6.8	7.0	24.7	25.80	23
22493	18352	284	5.9	6.3	20.0	20.87	23
19504	18514	214	4.9	5.9	16.9	48.38	23
28662	18773	325	5.0	4.8	15.7	41.15	23
35017	18868	349	5.1	4.5	16.1	37.26	23
44226	18753	150	4.4	5.4	15.3	99.14	23
3970	19523	501	8.9	5.9	36.5	39.90	23
31045	21550	258	6.5	7.1	24.0	31.42	23
46358	22527	196	6.5	8.0	22.0	30.86	23
24793	22948	185	5.5	7.0	19.6	29.42	23
8208	23013	560	7.5	5.7	30.6	51.07	23
20800	25592	324	5.3	5.0	18.9	37.44	23
32432	25574	280	5.6	5.9	19.6	42.10	23
35150	25985	229	6.6	6.5	25.5	42.24	23
12866	26656	239	5.1	5.3	18.9	53.77	23
41154	27194	436	5.6	4.1	26.7	29.27	23
16835	27684	549	5.7	4.4	24.7	163.90	23
11415	27798	538	6.4	4.7	27.1	71.52	23
14530	28329	306	5.0	4.6	22.0	97.53	23
41813	29496	300	4.9	4.5	24.0	49.44	23
21117	32832	643	12.7	7.9	39.7	42.85	23
9419	34416	172	6.7	8.5	23.2	43.08	23
21500	36629	219	4.8	5.9	16.9	51.75	23
8900	37338	274	4.3	4.1	18.5	133.44	23
22325	37296	200	5.2	5.8	18.5	63.69	23
28440	38215	255	4.4	4.1	19.2	84.85	23
30012	38264	222	6.9	7.0	25.9	36.06	23
43806	43181	180	7.1	9.3	24.7	27.05	23
5280	43880	171	6.1	7.2	21.6	48.01	23
42222	44862	55	4.8	9.3	20.0	30.72	23
43715	44885	154	6.4	8.4	22.4	83.07	23
19713	47973	157	6.8	9.7	24.0	35.95	23
38651	2866	325	7.9	7.3	29.1	27.13	24
31702	3037	423	7.2	5.3	27.5	17.77	24
34750	4128	487	6.2	4.5	31.4	24.20	24
15869	7047	293	8.2	8.6	28.3	22.20	24
45746	7354	346	4.0	3.6	11.0	34.52	24
31642	7526	324	6.5	6.0	25.5	33.01	24
15442	7938	308	4.4	4.1	18.9	43.43	24
1359	10046	276	4.6	5.1	16.1	21.58	24
26245	10211	392	3.7	2.9	11.4	57.15	24
42952	10189	276	5.6	5.7	21.2	25.07	24
45401	11108	333	3.6	3.3	12.6	55.92	24
43061	11752	339	5.7	5.3	15.3	29.46	24
28078	11940	483	8.7	6.4	47.1	30.66	24
25688	12508	394	4.5	3.6	34.6	47.74	24
45986	14014	412	4.7	3.6	19.6	33.05	24
45067	14281	342	6.0	5.4	21.6	22.95	24
40643	15836	288	5.0	5.0	19.6	55.62	24
11492	17734	505	5.2	4.1	31.0	78.44	24
35051	18853	543	8.9	6.5	37.7	41.10	24
40627	21033	606	8.6	5.1	29.1	35.29	24
26193	21268	374	3.6	3.0	26.3	96.25	24
24793	23007	203	6.4	6.8	23.6	23.60	24
4706	23113	401	5.5	4.4	35.7	69.38	24
32500	25584	416	7.6	5.9	40.5	38.66	24
41138	27159	225	7.8	7.5	29.1	31.97	24
16826	27690	214	3.8	4.0	13.7	151.33	24
14533	28304	305	3.6	3.2	21.2	149.19	24
20008	28384	304	6.9	6.6	26.7	30.51	24
2709	36529	189	5.4	5.8	19.6	58.75	24
22297	37300	302	6.3	5.8	32.6	35.77	24
26168	37820	156	7.4	7.7	22.8	40.36	24
49159	37958	199	5.7	5.9	20.8	61.43	24
33833	38213	349	6.2	5.4	20.0	38.64	24
29506	43598	118	5.1	7.6	18.9	89.11	24
38790	44467	168	5.1	6.2	17.7	74.21	24
38456	45669	192	5.6	5.5	19.2	106.24	24
38652	2853	308	5.9	5.4	28.7	29.33	25
34729	4122	457	5.5	4.2	40.1	45.46	25
21700	7047	454	7.5	5.5	40.5	21.85	25
45720	7359	340	3.7	3.5	9.4	38.58	25
31612	7541	358	5.9	5.1	14.1	31.54	25
1418	10075	506	6.0	4.4	29.5	24.26	25
42954	10194	394	3.6	2.9	16.1	57.16	25
26226	10211	379	6.1	5.0	29.1	24.09	25
39350	13349	528	6.1	4.6	28.3	25.16	25
45943	13981	289	5.3	5.1	22.0	43.30	25
46594	14796	435	8.1	5.9	36.1	31.64	25
42338	15708	514	4.7	3.4	21.6	99.26	25
40693	15848	320	4.9	4.7	15.3	41.70	25
11503	17751	309	6.1	5.5	30.2	59.40	25
22485	18324	273	6.8	6.6	28.3	28.53	25
35049	18871	404	4.1	3.2	21.2	61.94	25
43656	19464	439	4.0	3.1	27.9	60.97	25
49254	20002	214	6.5	6.8	24.4	18.90	25
3240	20240	283	10.3	10.0	43.6	18.91	25
40667	21015	508	6.2	5.0	38.5	50.25	25
33564	21909	471	7.8	5.7	42.0	31.90	25
4706	23130	445	5.9	4.6	46.0	64.98	25
5811	24459	225	5.4	5.6	19.6	45.03	25
3691	24799	124	11.8	13.7	42.4	20.70	25
21248	25122	356	5.4	4.7	14.5	46.09	25
40281	26108	230	8.4	8.3	33.0	22.10	25
12849	26655	327	6.7	6.0	29.1	27.65	25
11643	26800	611	6.7	5.3	24.4	60.22	25
14544	28310	267	2.8	2.8	11.0	139.20	25
20461	30861	207	6.2	7.6	21.6	39.57	25
19006	30855	177	8.1	10.6	28.3	39.77	25
20521	32790	372	11.9	9.9	25.9	13.15	25
28557	33953	357	7.6	6.6	27.9	40.72	25
16576	35841	291	13.0	13.5	45.2	14.10	25
21502	36640	222	5.7	5.5	21.6	58.20	25
26510	36661	236	4.7	5.4	16.9	61.44	25
8887	37363	231	3.7	3.8	14.1	153.11	25
29969	38265	185	6.4	8.5	22.4	37.41	25
14193	39504	225	8.9	10.8	31.4	14.12	25
38934	41519	276	5.3	5.0	23.2	56.55	25
33136	41646	215	6.6	7.4	23.6	54.43	25
16078	42254	190	6.0	8.1	20.8	34.27	25
13780	42971	230	4.2	4.2	15.7	101.57	25
29488	43543	160	4.2	5.1	14.9	62.21	25
38785	44456	200	5.1	5.8	17.7	58.95	25
43714	44923	148	7.3	10.1	25.5	24.67	25
19706	47905	104	6.9	10.1	24.0	48.23	25
34720	4115	445	4.4	3.1	20.0	58.45	26
24038	4383	335	3.7	3.5	10.2	54.79	26
21683	7001	502	9.1	6.3	40.5	21.94	26
31629	7526	407	4.7	3.6	18.9	33.41	26
29577	9608	310	5.1	5.0	18.1	24.06	26
1347	10070	314	6.2	6.0	22.0	17.74	26
42948	10206	318	4.4	3.9	22.8	58.65	26
43021	11738	415	7.0	5.3	32.2	39.08	26
28075	11956	469	5.5	4.2	38.9	24.95	26
39361	13317	336	6.6	5.9	25.9	27.74	26
45965	13996	446	5.4	4.0	27.5	40.19	26
21050	15368	301	9.0	8.4	40.8	21.11	26
42329	15714	329	2.4	2.2	10.2	177.51	26
47439	16006	259	5.6	5.3	23.6	36.25	26
8067	17681	184	5.9	7.8	20.4	19.35	26
35052	18850	326	5.1	4.7	18.5	44.07	26
4112	19011	542	6.6	4.6	25.9	47.02	26
40654	21001	342	4.7	4.2	18.1	53.95	26
9482	22071	308	6.8	6.3	30.2	26.94	26
4689	23136	445	7.5	5.4	33.4	36.40	26
21222	25097	306	4.8	4.5	20.0	46.76	26
30163	25874	295	5.3	5.4	18.5	73.05	26
25322	26745	416	4.6	3.6	30.2	57.85	26
30321	26672	258	7.4	8.5	26.3	37.77	26
12195	27075	319	7.3	6.8	29.1	27.01	26
14543	28326	606	7.4	5.0	25.1	38.23	26
20035	28402	345	8.2	7.5	21.2	20.68	26
29196	28519	369	8.8	7.4	16.9	22.49	26
8560	34505	525	5.8	4.0	24.0	46.50	26
22048	38007	219	7.9	8.8	28.3	34.28	26
29985	38249	225	8.0	7.9	31.0	38.98	26
33123	41594	235	4.4	5.2	15.7	92.65	26
16080	42339	240	6.8	7.3	24.7	24.29	26
28738	45397	233	5.4	5.3	21.2	57.19	26
23218	46660	84	5.7	9.7	22.0	105.96	26
31724	3012	310	5.6	5.3	22.8	31.82	27
34724	4116	410	4.1	3.2	21.2	44.31	27
26214	10202	551	7.7	5.3	30.2	27.05	27
19466	10483	391	6.4	5.2	45.6	27.82	27
43926	10483	332	6.2	5.9	17.7	36.30	27
45415	11093	440	8.0	5.9	41.6	19.57	27
45911	14023	268	4.7	4.7	18.9	36.65	27
18691	14600	221	7.4	7.6	27.1	22.89	27
39324	14585	263	7.8	8.3	28.7	23.21	27
2856	15747	242	6.0	6.9	21.2	17.00	27
42311	15707	360	2.7	2.3	6.7	164.69	27
47409	15972	394	4.5	3.6	29.8	33.69	27
18482	16624	392	7.0	5.6	29.8	26.34	27
35079	18927	297	6.9	7.0	24.0	20.50	27
40684	21015	479	5.4	4.2	37.7	38.42	27
9434	22091	255	4.7	4.7	18.5	58.87	27
26866	22199	368	8.0	6.7	36.1	19.07	27
41643	22360	517	3.3	2.3	14.1	100.49	27
15335	26723	290	5.2	5.1	20.8	48.32	27
25301	26765	348	3.6	3.1	27.5	164.24	27
37119	27351	496	6.9	5.2	39.3	62.09	27
21792	27862	163	9.2	9.6	33.8	24.40	27
20052	28412	295	8.0	8.0	29.5	24.08	27
20425	30847	267	4.9	4.8	20.0	66.32	27
5709	33979	191	5.9	6.6	20.4	43.15	27
21492	34076	523	5.7	4.6	31.0	68.29	27
21519	36599	298	3.5	3.1	20.0	112.76	27
26518	36657	266	5.2	5.5	19.2	40.30	27
8886	37322	291	3.9	3.9	14.1	100.16	27
49154	37949	349	5.5	4.9	15.7	36.47	27
33110	41597	86	5.7	8.9	22.0	82.56	27
17346	42207	349	8.0	7.1	24.4	26.92	27
23256	43943	206	7.5	8.0	26.3	23.24	27
43741	44930	226	10.4	10.4	38.9	25.34	27
32345	4120	352	5.1	4.5	16.9	40.91	28
34714	4120	418	6.5	4.8	23.6	23.02	28
31603	7512	442	4.5	3.6	38.1	39.28	28
43946	10489	287	4.4	4.5	15.7	54.82	28
43389	12439	427	5.5	4.0	22.8	33.16	28
45966	14004	373	5.5	4.6	24.0	34.20	28
39349	14598	175	8.4	8.3	29.1	31.47	28
21017	15396	256	6.7	6.2	30.2	32.43	28
42346	15718	306	3.0	2.6	19.6	92.18	28
40642	15852	298	5.7	5.9	19.2	28.46	28
44898	16015	521	6.8	4.9	31.0	43.65	28
18453	16648	465	3.9	2.9	24.7	104.91	28
44170	18616	313	4.5	4.5	14.5	31.13	28
4093	19020	471	5.7	4.3	38.9	46.52	28
30647	19497	156	5.7	7.6	19.2	20.12	28
40654	21033	372	4.5	3.8	9.8	35.35	28
9421	22070	274	7.6	7.4	31.0	36.79	28
30153	25853	477	6.5	4.8	34.6	77.76	28
36625	26368	334	4.4	3.9	17.7	58.56	28
25322	26782	479	3.7	2.9	24.7	162.04	28
38916	27677	309	5.9	5.7	21.2	41.13	28
20054	28430	262	9.5	9.6	37.3	22.65	28
32206	29970	199	9.6	10.9	33.0	26.67	28
27224	31173	347	6.5	5.8	18.5	46.48	28
21487	34052	236	6.2	6.2	24.0	60.19	28
27193	35739	329	5.0	4.6	17.7	21.65	28
21508	36574	212	9.1	11.1	32.2	20.68	28
8892	37337	214	3.3	3.3	11.8	123.17	28
49135	37988	143	5.4	7.3	18.9	43.60	28
24127	41383	181	5.4	6.2	18.9	56.61	28
33125	41623	150	4.2	5.5	14.5	101.67	28
13632	42256	197	12.6	13.5	46.3	18.74	28
43714	44890	109	7.5	11.5	27.1	30.23	28
28716	45383	193	4.9	5.5	17.3	164.01	28
23216	46688	114	4.0	5.4	14.9	139.58	28
35720	48359	222	5.7	6.5	20.4	71.12	28
32334	4112	349	7.6	6.7	21.6	16.94	29
34747	4110	291	4.3	4.1	18.5	44.15	29
18174	5664	704	12.6	7.4	37.3	32.31	29
45747	7354	313	6.3	6.3	20.0	30.58	29
31630	7534	375	5.7	4.6	11.4	38.92	29
42977	10222	231	6.3	6.9	22.8	37.58	29
47004	11080	527	9.0	6.2	37.3	15.20	29
11228	12550	373	3.7	3.1	13.4	74.13	29
45987	13990	417	6.8	5.2	32.6	42.54	29
39355	14550	246	7.0	6.9	26.7	24.00	29
21027	15401	324	6.1	5.7	20.8	25.14	29
42343	15717	372	2.8	2.3	19.2	86.65	29
17482	16532	285	5.9	5.5	27.1	20.91	29
2921	19542	280	5.2	4.9	24.0	24.99	29
26147	21289	563	7.7	5.3	29.5	37.80	29
9440	22011	219	6.3	6.0	24.0	36.77	29
27348	25206	146	9.9	10.6	35.0	25.66	29
39424	25641	287	4.4	4.1	20.4	45.11	29
30196	25880	280	4.2	4.5	14.5	68.40	29
38018	26184	177	6.5	8.6	22.4	42.20	29
14331	26443	306	8.1	8.2	26.3	19.98	29
19917	26527	302	4.8	4.5	20.4	82.95	29
26508	26482	172	8.5	12.0	29.8	24.09	29
25314	26766	302	3.7	3.4	19.2	136.58	29
20047	28420	258	7.8	7.7	31.0	31.59	29
21639	33895	275	5.8	5.4	25.9	81.23	29
36002	33951	197	5.5	7.3	19.2	20.17	29
41865	34157	273	7.2	6.8	31.8	36.34	29
6517	34227	95	7.7	13.2	29.8	20.82	29
23347	36459	180	4.7	5.7	16.5	105.22	29
8893	37322	316	5.2	4.6	26.3	63.88	29
49161	37929	278	4.5	4.9	15.7	24.29	29
12369	39806	295	5.7	5.7	21.2	46.51	29
24148	41385	105	6.4	9.4	24.4	63.92	29
33120	41641	169	5.2	7.0	18.5	91.08	29
16919	42797	212	5.0	5.5	18.1	73.93	29
28717	45409	180	5.9	6.6	20.8	166.58	29
18962	46164	121	3.8	5.3	13.7	146.95	29
23215	46642	89	5.6	8.8	21.2	67.65	29
20610	48153	144	8.3	11.1	29.5	21.30	29
35731	48344	295	4.9	4.8	18.9	38.18	29
31657	7531	387	3.7	2.9	9.0	34.42	30
42909	7556	305	7.5	7.1	31.4	18.81	30
14737	8492	369	4.6	3.9	9.4	37.56	30
16243	8874	454	8.6	6.1	38.5	20.27	30
43684	8762	154	6.6	9.0	22.8	28.48	30
11200	12524	479	3.8	3.0	25.1	77.89	30
45936	14004	424	4.2	3.2	22.0	45.70	30
18665	14632	273	8.6	8.2	36.1	22.10	30
39427	14613	261	6.1	6.0	24.0	16.85	30
33434	15308	368	8.6	7.2	22.4	17.30	30
21061	15406	546	8.3	5.9	33.4	29.28	30
42331	15713	495	4.0	3.2	27.9	108.63	30
44900	16054	438	5.5	3.8	21.6	35.84	30
18447	16648	447	5.0	3.6	23.6	62.12	30
51292	18232	552	7.2	4.4	25.9	31.92	30
30693	19449	226	4.9	5.4	16.9	28.45	30
2905	19576	360	4.8	4.1	13.4	18.52	30
42767	21584	328	3.3	3.0	16.1	107.07	30
12184	22314	546	10.7	7.1	41.2	16.60	30
41619	22370	377	4.8	4.0	15.7	59.13	30
16050	23695	362	6.2	5.3	26.3	34.08	30
17141	25568	238	5.6	6.4	20.0	46.23	30
30162	25866	432	5.4	4.1	29.8	58.09	30
37964	26213	157	6.6	8.6	22.8	57.89	30
19924	26525	146	4.4	5.8	15.7	106.82	30
26488	26546	207	7.4	9.0	26.3	30.03	30
12584	27848	249	8.8	9.4	32.6	30.29	30
20044	28445	267	9.6	9.5	38.5	24.18	30
42121	28445	406	4.7	3.7	24.7	33.83	30
36253	28512	181	6.1	8.0	21.6	31.43	30
29231	28498	203	5.9	6.7	20.8	28.19	30
26129	28762	335	8.8	7.8	42.4	23.27	30
30888	28866	715	9.6	5.5	27.9	44.59	30
40878	31539	226	6.5	7.9	23.2	45.06	30
21613	33854	353	6.4	5.7	13.7	23.70	30
9432	34483	229	4.7	5.6	16.5	28.98	30
8890	37328	226	4.4	4.3	16.5	110.20	30
8783	39368	155	6.9	8.6	23.6	49.26	30
20933	40771	265	5.2	5.1	21.2	32.48	30
16940	42794	192	4.7	5.4	16.5	70.60	30
27662	45250	265	4.3	4.4	16.5	70.58	30
18960	46163	131	4.7	6.5	16.9	104.33	30
27493	4751	546	7.7	4.8	28.3	24.22	31
18102	5670	681	13.2	7.3	40.8	29.66	31
45757	7334	335	4.1	3.8	15.7	40.80	31
31603	7518	335	6.7	6.3	19.2	18.92	31
42152	8762	284	5.6	5.4	22.8	20.70	31
43704	8716	246	8.8	8.9	33.8	26.27	31
16043	9150	295	4.6	4.6	16.9	32.12	31
42963	10202	334	4.3	4.0	13.4	39.37	31
11220	12505	319	3.1	2.8	13.0	74.44	31
45933	13989	491	5.4	3.9	27.1	40.41	31
33377	15303	255	8.4	8.6	33.0	23.28	31
42343	15730	354	2.8	2.4	14.1	136.88	31
11480	17860	491	6.3	4.2	27.1	33.29	31
41327	18078	217	8.3	8.1	32.2	23.13	31
2944	19530	242	7.0	6.7	27.1	22.91	31
42770	21581	288	3.0	2.9	13.0	150.25	31
30222	24137	444	5.9	4.3	29.5	56.96	31
31289	24257	201	5.1	5.2	18.1	71.51	31
17144	25614	360	5.7	4.9	11.4	25.80	31
13096	25778	207	8.5	8.8	31.4	21.66	31
30168	25869	276	4.1	4.0	17.3	76.57	31
14357	26799	236	6.4	6.1	24.7	33.46	31
25290	26783	559	4.6	3.5	18.5	162.73	31
29778	27123	525	11.0	7.7	47.9	27.47	31
38153	27718	246	5.1	5.6	18.5	53.50	31
26975	28202	260	12.0	12.2	47.1	15.91	31
20049	28411	233	6.1	5.9	24.0	59.40	31
26097	28739	196	5.0	6.1	17.3	61.20	31
50634	28704	364	5.4	4.5	27.9	60.27	31
32179	30050	266	9.7	9.8	38.1	28.82	31
20442	33523	196	4.8	5.8	16.5	47.41	31
9500	34415	171	6.4	7.8	20.8	36.89	31
16864	35743	265	6.9	6.7	28.7	35.17	31
24405	36387	185	8.8	11.2	31.4	19.57	31
23628	37248	134	5.6	7.6	19.6	78.56	31
49148	37967	414	6.5	5.1	39.3	29.84	31
20152	42559	242	5.6	5.8	21.2	32.60	31
43732	44858	225	4.9	5.8	17.3	18.97	31
18964	46160	157	5.3	7.1	18.9	129.30	31
19608	6592	412	4.7	3.8	42.0	25.55	32
45747	7340	329	5.0	4.7	15.7	37.80	32
42972	10194	373	4.8	4.0	16.1	47.97	32
45949	13963	332	3.8	3.3	22.4	70.38	32
47882	15012	253	9.2	10.0	34.2	18.02	32
20995	15348	186	6.3	7.5	22.0	29.88	32
42323	15715	331	3.0	2.7	15.3	128.54	32
39270	16872	339	5.5	5.0	20.8	21.74	32
4344	17231	585	10.4	8.3	40.1	18.90	32
10749	17691	642	12.1	7.5	38.9	15.73	32
42763	21577	363	2.4	2.0	10.2	168.45	32
4699	23120	253	5.2	5.6	18.9	45.60	32
25873	23516	340	8.1	7.3	26.3	23.07	32
31267	24258	280	4.8	4.6	20.8	85.85	32
27314	25232	380	8.4	6.8	23.2	16.58	32
17146	25587	328	4.9	4.7	14.5	54.19	32
30191	25869	302	5.1	4.7	25.5	65.56	32
15368	26716	587	5.3	3.8	18.5	37.55	32
38172	27722	324	4.2	3.8	20.4	64.06	32
27008	28097	284	9.5	9.0	43.2	26.72	32
20050	28446	253	5.9	6.5	21.2	39.46	32
36251	28517	228	4.9	5.6	16.9	35.03	32
50616	28689	211	5.3	5.1	18.9	60.82	32
26098	28768	174	5.0	6.3	17.3	62.39	32
30894	28921	361	6.3	5.5	13.0	27.36	32
32199	30023	236	7.0	7.9	25.5	35.65	32
21549	33261	225	7.7	9.2	27.1	25.14	32
20444	33544	230	6.2	6.9	21.6	36.16	32
23301	33758	353	5.1	4.4	31.8	60.43	32
26687	34504	316	6.2	5.7	26.3	35.98	32
23374	36466	371	6.1	5.1	39.3	72.40	32
8895	37326	253	5.0	4.8	21.2	80.89	32
20031	37428	344	7.5	6.7	25.1	20.95	32
8805	39372	104	6.2	8.5	22.8	90.77	32
31470	40923	246	3.9	4.1	14.1	57.88	32
33466	43581	230	4.9	5.7	17.3	61.27	32
18955	46144	153	4.2	6.1	14.9	71.89	32
34714	4115	412	5.9	4.7	44.4	49.19	33
21535	6636	325	7.3	6.6	31.4	24.33	33
45735	7335	284	4.4	4.1	19.6	43.44	33
11680	10019	462	6.5	4.5	29.1	34.79	33
42957	10203	367	6.0	5.1	13.0	35.53	33
42666	11273	544	5.1	3.5	19.6	39.76	33
45941	13990	413	6.4	4.9	25.5	37.48	33
33382	15241	197	7.7	8.4	27.5	20.41	33
42320	15722	394	4.1	3.3	29.5	72.95	33
29894	16321	330	6.6	5.9	28.7	20.14	33
17430	16534	343	7.9	7.1	24.4	17.56	33
43851	21350	290	4.6	4.6	17.3	29.37	33
42755	21601	477	6.2	4.3	27.9	43.33	33
8734	23778	424	5.4	4.1	27.1	28.23	33
18945	23895	305	5.2	4.9	22.0	110.74	33
17203	25590	254	4.6	5.3	16.5	47.55	33
37991	26252	186	6.0	7.3	20.8	126.79	33
15350	26706	291	7.9	7.6	33.0	43.90	33
17603	27189	259	5.8	5.3	25.9	51.68	33
20043	28431	265	5.5	5.5	22.0	60.04	33
29193	28518	324	8.1	7.4	34.2	24.47	33
30876	28927	309	7.1	7.2	23.2	24.90	33
21099	30575	277	5.4	5.3	22.4	49.11	33
42267	30947	258	5.1	5.6	18.1	31.03	33
40850	31518	231	5.2	5.9	18.9	52.54	33
20460	33515	232	4.4	5.2	15.7	116.23	33
26697	34559	159	5.6	8.3	20.0	31.48	33
8906	37325	536	4.9	3.9	22.4	72.42	33
20037	37435	388	7.4	6.0	34.6	43.32	33
42477	37819	144	6.0	8.2	20.8	28.89	33
31442	40958	575	9.1	6.9	35.0	45.87	33
40711	41996	223	4.8	4.8	18.1	76.29	33
27743	2798	308	6.5	6.1	27.5	22.89	34
34725	4120	421	3.9	2.9	16.9	51.28	34
38057	4322	397	5.1	4.1	33.8	34.94	34
25227	4821	341	5.0	4.4	25.5	43.04	34
45704	7330	368	6.4	5.4	14.9	28.99	34
15241	10585	333	4.8	4.4	16.1	29.44	34
42662	11250	374	3.4	2.8	7.9	64.57	34
45935	14002	445	7.5	5.3	31.0	29.57	34
18738	14642	352	8.4	7.4	31.4	15.79	34
42322	15698	300	4.2	3.8	20.8	69.56	34
17409	16546	273	7.6	7.7	29.8	19.64	34
43389	17606	266	5.1	4.8	21.6	79.07	34
41331	18047	269	6.6	7.0	24.4	18.79	34
49978	21662	174	10.1	12.8	35.7	20.21	34
38693	21875	272	5.0	5.6	17.3	24.05	34
14597	22963	506	6.6	5.3	42.0	41.37	34
18969	23921	276	5.9	5.5	26.7	89.07	34
9375	26383	290	10.6	10.0	47.9	21.15	34
15331	26710	200	5.5	5.6	18.9	85.10	34
17621	27180	287	5.0	5.0	19.2	58.33	34
27047	27293	268	9.5	9.1	42.4	21.32	34
8603	27864	386	6.1	5.0	35.7	38.07	34
20054	28435	316	5.5	5.5	18.1	37.75	34
29089	30629	222	6.5	7.1	23.2	23.20	34
42324	30931	296	5.3	5.2	20.0	18.19	34
23318	33740	571	9.2	5.8	33.4	41.95	34
26791	35244	273	3.6	3.6	14.5	82.38	34
3525	36175	236	3.9	4.0	14.9	116.75	34
23377	36487	247	4.5	4.6	17.3	168.66	34
33501	36988	156	6.4	8.3	22.8	42.06	34
13140	37096	194	7.2	8.4	25.1	19.65	34
8911	37343	248	5.5	5.3	21.6	61.09	34
41232	40668	255	5.1	5.2	19.6	61.76	34
40715	41995	205	5.0	6.1	17.7	70.60	34
27739	2738	326	6.3	5.9	22.8	24.49	35
31717	3052	359	4.9	4.3	9.8	26.01	35
19228	4164	364	4.8	4.1	12.2	25.06	35
34726	4111	353	3.7	3.2	11.8	53.10	35
38081	4354	231	5.2	5.5	18.5	28.22	35
45722	7331	364	5.2	4.4	11.0	35.44	35
26348	7999	274	6.8	6.5	29.8	21.03	35
11713	10029	363	4.2	3.5	38.1	50.61	35
42962	10229	533	7.1	5.1	30.6	39.11	35
42671	11245	368	5.1	4.3	22.4	32.84	35
11718	13162	205	6.5	7.3	22.8	25.77	35
44273	13575	295	4.9	4.8	19.6	38.37	35
45928	14002	319	5.5	4.9	31.8	42.02	35
22628	14424	541	6.5	4.7	27.1	37.07	35
9824	14768	229	5.2	5.6	18.5	41.02	35
42338	15723	313	3.6	3.3	16.1	121.27	35
41331	18067	225	6.7	7.6	24.0	24.00	35
49972	21660	270	5.9	5.6	25.9	23.53	35
38726	21865	341	4.7	4.2	17.3	45.73	35
40497	23497	580	8.9	6.1	32.2	98.85	35
38643	23769	226	7.8	9.4	27.9	23.36	35
9851	23815	265	4.7	5.0	17.3	88.15	35
18964	23898	580	6.3	4.5	23.2	121.18	35
35907	24065	271	5.8	6.2	21.2	24.82	35
24459	24522	555	7.7	4.8	27.9	44.53	35
8716	24902	267	4.1	3.9	16.9	96.29	35
18710	25543	229	5.4	6.4	19.2	41.35	35
25311	26795	490	7.9	5.6	38.1	34.00	35
17588	27211	546	5.1	4.3	24.4	72.20	35
5746	27585	265	4.7	5.2	16.1	28.04	35
20053	28455	222	5.8	6.7	20.8	26.26	35
29214	28500	262	5.9	6.6	20.8	27.74	35
22883	28705	170	8.4	9.1	28.7	52.35	35
44573	35601	273	6.3	6.7	23.2	19.79	35
3506	36192	200	4.6	4.7	16.5	136.44	35
33474	36960	213	6.7	7.5	24.0	45.96	35
8870	37335	295	5.1	4.8	22.8	56.98	35
21128	37983	371	5.9	4.9	22.0	27.03	35
8819	39375	225	7.2	8.2	25.5	25.38	35
2108	40107	186	7.7	7.8	28.3	24.24	35
41268	40689	306	6.3	6.0	25.9	59.08	35
40694	41996	235	5.0	5.6	18.1	56.26	35
18737	42485	210	8.5	8.9	31.8	26.02	35
34722	4102	339	3.8	3.4	16.1	59.38	36
38076	4333	368	5.1	4.3	15.7	37.36	36
18677	5783	351	4.8	4.2	13.7	51.41	36
41682	6501	207	7.1	7.9	25.9	21.94	36
43408	6912	589	7.4	4.5	25.1	22.49	36
26332	7976	295	7.2	7.1	27.1	18.52	36
13884	8398	256	5.3	5.9	19.2	17.59	36
11690	10035	346	5.1	4.4	26.7	48.06	36
11525	11087	621	10.5	8.3	37.7	35.73	36
22645	14400	424	7.3	5.6	39.3	31.75	36
8913	15014	512	7.2	4.5	27.1	29.38	36
33447	15319	292	10.0	10.0	37.3	14.46	36
18683	15485	550	6.7	4.3	24.7	38.40	36
42316	15712	294	2.9	2.7	12.2	92.62	36
47667	15803	473	5.8	3.8	23.2	20.54	36
5777	16153	321	7.3	6.7	29.1	28.65	36
9124	17243	276	7.5	7.4	30.6	19.52	36
4982	17549	503	9.0	6.3	41.2	34.01	36
29749	18247	131	8.4	10.2	29.8	42.04	36
40918	19457	317	5.7	5.5	20.0	21.60	36
15003	19830	250	5.3	5.6	20.0	32.94	36
38697	21859	372	6.0	5.0	15.3	27.83	36
12160	22366	323	7.2	6.8	24.7	16.14	36
7381	22823	577	7.2	5.7	28.3	58.64	36
40469	23485	554	10.8	7.7	42.8	93.24	36
38687	23734	247	9.9	11.2	35.3	22.36	36
9843	23782	155	5.5	7.7	20.0	24.05	36
27565	24422	221	6.0	6.1	22.8	54.90	36
22428	24526	323	6.4	5.8	30.2	33.01	36
8701	24919	591	8.6	6.2	31.0	35.80	36
35701	25216	372	7.4	6.2	44.0	29.30	36
22460	25722	292	6.9	7.1	25.1	42.87	36
35917	26329	255	6.9	8.0	24.7	35.68	36
24923	26618	298	4.4	4.0	22.8	120.20	36
38028	26557	107	4.3	6.4	16.1	99.08	36
15379	26700	306	5.8	5.5	24.4	40.71	36
5751	27548	504	6.1	4.0	24.4	23.46	36
36221	28356	118	4.8	9.2	20.4	65.09	36
20037	28399	357	6.2	5.4	13.0	31.09	36
22873	28669	210	8.3	8.8	30.2	40.27	36
32144	30078	269	8.4	8.7	31.8	31.31	36
19113	34212	499	10.7	7.4	48.7	19.65	36
9456	34413	234	6.6	7.1	24.7	40.87	36
3536	36184	203	4.0	4.6	14.5	216.50	36
33505	36902	118	6.2	8.2	22.4	52.76	36
29571	38782	375	7.4	6.1	24.0	18.31	36
22162	45936	349	7.7	7.0	17.7	21.09	36
39748	48421	218	5.6	6.5	19.6	45.65	36
9484	49882	110	5.6	8.2	20.8	73.72	36
27742	2783	298	7.3	6.9	30.2	23.30	37
31759	3009	377	6.0	4.9	24.7	32.00	37
34730	4129	347	4.6	3.9	22.8	59.31	37
19184	4207	248	5.7	5.4	24.0	35.51	37
38080	4341	484	4.9	3.7	30.2	33.71	37
18709	5793	458	6.3	4.3	26.7	48.76	37
41640	6486	290	7.5	7.4	29.1	14.57	37
31981	7391	428	5.9	4.7	43.6	30.03	37
45728	7354	525	6.1	4.3	26.3	38.82	37
26351	7942	324	6.4	6.2	19.2	15.89	37
34290	9782	419	4.6	3.6	27.5	31.50	37
11695	10034	299	5.9	5.8	22.4	38.62	37
42953	10178	314	5.9	5.6	21.6	40.28	37
11550	11140	356	4.2	3.6	20.0	84.48	37
44279	13564	337	4.3	4.0	13.0	34.95	37
21521	14289	287	4.7	4.3	23.6	92.04	37
22619	14389	545	6.9	4.4	25.9	39.85	37
17500	14505	263	6.9	6.6	29.8	33.32	37
33407	15302	137	7.4	8.9	26.7	30.40	37
42340	15705	361	3.8	3.2	19.6	55.27	37
5805	16123	292	6.2	6.0	25.5	38.36	37
9201	17364	209	7.1	6.6	23.6	47.43	37
22906	18169	512	6.2	4.6	29.8	35.81	37
29761	18290	452	8.0	6.0	47.5	33.52	37
50294	19315	247	6.1	6.0	23.6	29.71	37
28863	20494	291	6.1	6.2	22.0	33.72	37
49959	20905	327	7.3	6.7	28.3	26.87	37
32279	21015	213	10.4	11.0	36.9	20.83	37
30173	21199	295	5.3	4.8	27.5	53.07	37
49968	21564	92	9.7	13.7	36.1	23.94	37
7412	22814	265	5.9	6.0	22.8	41.96	37
15841	23321	320	7.9	7.3	31.4	26.02	37
40426	23477	478	8.2	5.8	38.1	84.21	37
22414	24546	367	5.7	4.8	19.6	30.83	37
35701	25232	127	5.2	7.1	18.5	47.46	37
17116	25593	332	5.2	4.6	26.3	26.74	37
38034	26538	126	5.1	6.9	18.5	110.65	37
24920	26624	367	3.8	3.2	11.0	105.64	37
18930	27307	246	7.9	8.6	29.5	40.70	37
14719	27452	256	7.9	8.1	30.2	40.59	37
5762	27573	368	8.2	6.8	48.7	29.90	37
12499	27766	220	5.2	5.6	18.9	79.54	37
36239	28396	118	4.7	7.0	16.9	89.93	37
22899	28704	318	7.4	7.1	25.5	33.94	37
18625	29635	231	7.5	9.0	26.3	35.45	37
32194	30080	134	5.7	8.6	20.0	38.23	37
12521	35119	121	7.5	12.0	28.3	38.27	37
33484	36930	221	6.7	6.8	24.7	47.66	37
19340	38617	227	5.6	6.5	20.0	47.30	37
29570	38725	287	8.2	7.7	36.5	15.66	37
18757	39389	252	6.8	7.6	24.7	32.88	37
33972	39569	290	6.3	6.1	25.9	21.84	37
36410	40981	219	4.8	5.5	16.9	36.90	37
39749	48386	280	6.2	6.3	24.0	33.92	37
27123	50047	138	7.3	10.4	25.9	31.67	37
34740	4113	524	4.0	2.9	17.3	65.03	38
19240	4178	441	5.4	4.2	42.0	30.52	38
38059	4343	327	5.7	5.2	23.6	31.59	38
25245	4851	342	5.8	5.0	36.5	49.07	38
43431	6922	273	5.7	6.3	20.0	14.93	38
15770	7249	386	6.4	5.0	14.9	19.80	38
45739	7330	330	5.8	5.2	24.7	35.07	38
26369	7969	446	5.7	3.9	22.0	20.92	38
11508	11109	320	4.8	4.4	23.2	67.07	38
44889	12099	245	6.3	6.2	25.1	41.47	38
46431	12915	492	5.1	3.4	21.2	49.74	38
44268	13568	360	5.4	4.6	18.1	43.27	38
21508	14271	286	3.9	3.9	15.3	54.60	38
35113	14297	346	4.9	4.2	31.0	59.39	38
33440	15250	269	6.9	6.4	33.4	22.72	38
44712	15278	293	4.5	4.7	16.1	33.43	38
27967	15552	287	4.8	4.3	25.1	38.85	38
42326	15714	423	3.3	2.7	29.5	86.65	38
10618	16656	506	6.6	4.9	34.6	41.21	38
12245	16730	267	7.1	6.9	29.1	33.11	38
47141	17880	335	4.6	4.1	16.9	54.14	38
22947	18186	477	6.5	4.3	27.5	23.45	38
29740	18252	364	8.3	7.1	19.6	24.25	38
14448	19265	529	10.1	7.3	45.6	29.67	38
28804	20457	200	5.9	6.9	20.4	40.15	38
42315	20695	622	8.7	6.6	29.8	29.21	38
32202	20955	561	8.7	5.6	31.8	23.53	38
30185	21192	174	5.3	5.6	18.9	65.26	38
13498	22178	405	10.1	7.5	31.0	10.83	38
50805	22313	328	7.1	6.8	21.2	30.29	38
7369	22817	443	7.4	5.6	44.0	39.90	38
25844	23492	200	6.9	8.5	24.4	22.38	38
27502	23713	406	5.3	4.1	20.0	34.09	38
24422	24530	318	4.5	4.2	18.5	49.18	38
10057	24664	145	6.7	8.3	23.2	33.17	38
32497	25101	261	9.6	9.4	39.7	22.14	38
38329	25461	198	6.7	8.0	23.2	34.62	38
15334	26728	183	4.4	5.1	15.7	83.14	38
14732	27480	208	7.2	7.6	25.5	49.01	38
32530	27436	147	6.6	9.2	23.6	23.47	38
21167	27620	406	4.3	3.4	25.5	56.94	38
27993	27688	370	6.9	5.7	13.7	21.37	38
34885	28108	281	5.8	6.3	20.0	21.62	38
36213	28333	181	3.7	4.8	12.6	118.07	38
26300	33942	248	4.3	4.5	15.7	89.02	38
3551	36148	227	4.4	4.5	16.9	75.76	38
4933	38115	272	9.3	9.1	38.9	24.65	38
19346	38586	247	5.8	5.9	22.8	42.34	38
29581	38753	229	5.6	5.6	21.2	27.63	38
8651	39484	131	7.2	9.3	24.0	30.73	38
26014	41913	240	5.2	5.9	18.1	41.78	38
38018	42127	205	6.4	8.2	22.4	18.39	38
34242	42372	203	6.5	8.5	23.2	38.18	38
39735	48386	265	5.3	5.4	20.4	26.31	38
27098	50035	84	5.8	9.9	23.2	31.74	38
31686	3058	305	9.9	10.1	32.2	28.88	39
19180	4215	482	7.3	5.5	44.0	24.62	39
38058	4356	430	5.6	4.2	31.0	32.54	39
25252	4811	320	3.7	3.5	13.7	45.64	39
36911	5349	240	6.6	6.3	27.5	25.91	39
15803	7221	240	7.5	7.7	29.1	23.29	39
13834	8380	331	7.1	6.5	24.4	24.22	39
11706	10003	468	8.3	5.8	38.1	22.59	39
42975	10206	329	3.8	3.6	11.4	48.09	39
16601	10974	300	4.8	4.4	21.6	54.58	39
11522	11103	553	8.8	5.7	33.0	26.49	39
32681	11445	374	8.1	6.7	27.9	17.66	39
15968	12246	521	8.0	5.7	35.3	33.62	39
46408	12930	302	5.9	5.4	29.5	49.37	39
44273	13555	310	4.5	4.2	20.8	49.92	39
21504	14269	317	4.8	4.3	22.8	64.82	39
35105	14277	397	2.7	2.1	10.2	143.45	39
46424	14444	379	3.2	2.6	11.0	65.58	39
42335	15711	427	4.0	3.0	18.5	63.65	39
33966	16077	379	5.8	4.8	44.8	28.65	39
47132	17883	291	4.5	4.4	17.7	49.86	39
29784	18268	546	7.1	5.6	31.8	31.26	39
44257	18619	324	7.1	6.5	31.0	36.09	39
42369	20683	303	5.0	5.0	17.7	18.71	39
30172	21154	258	4.6	4.8	17.7	57.78	39
50767	22309	463	5.4	4.2	38.5	33.16	39
42117	22405	209	7.0	7.3	25.5	19.99	39
40653	23577	654	11.8	7.7	37.7	80.98	39
27505	23703	465	5.8	4.5	41.6	62.39	39
41650	24957	343	4.1	3.6	16.9	30.83	39
17141	25523	289	9.5	9.7	35.0	19.25	39
38350	25520	312	7.3	7.2	25.1	29.91	39
31040	26034	207	5.1	4.9	18.9	72.17	39
20382	26361	282	6.1	5.7	26.7	43.91	39
28001	26474	387	6.5	5.2	28.3	54.38	39
44150	26520	155	6.4	8.8	22.8	23.05	39
38046	26523	103	4.1	6.5	15.7	81.57	39
14740	27471	507	8.2	5.9	39.7	34.48	39
45799	28116	416	7.1	5.6	48.3	23.40	39
29093	28821	279	6.5	6.3	27.9	41.83	39
13476	29721	189	6.7	8.7	23.2	42.44	39
26900	31839	192	7.2	7.7	25.9	45.35	39
44466	32583	279	4.9	5.0	18.5	41.98	39
18226	33496	302	9.2	8.9	36.1	15.09	39
25147	35829	203	4.6	5.4	15.7	47.58	39
3548	36168	309	6.9	6.7	25.5	73.46	39
21485	36615	511	6.4	4.7	30.2	44.10	39
12754	36728	196	6.6	7.8	23.2	37.06	39
33992	39589	190	7.2	8.5	25.1	32.28	39
34201	41021	170	5.4	6.6	19.2	52.89	39
8323	44658	111	3.9	5.9	14.1	159.62	39
33986	48257	205	5.5	5.5	20.0	45.09	39
24907	4143	275	6.8	6.5	29.1	28.63	40
19207	4181	341	6.5	5.9	20.4	24.74	40
38074	4342	407	7.4	5.6	29.1	26.28	40
39044	5956	319	8.1	7.5	35.0	18.68	40
31976	7412	549	6.1	4.7	26.3	73.20	40
26327	7959	505	7.5	5.1	32.2	24.02	40
42969	10216	337	4.3	3.9	13.4	59.83	40
16562	10963	298	4.0	3.7	16.9	43.72	40
32681	11442	480	5.7	4.4	41.6	35.00	40
6023	12170	378	7.4	6.0	18.1	20.16	40
15951	12257	335	6.5	5.7	31.0	35.17	40
46433	12920	365	4.1	3.4	25.9	77.35	40
44245	13584	407	4.0	3.0	12.2	45.36	40
21521	14250	524	4.1	3.3	21.2	146.39	40
35102	14278	341	3.4	3.0	11.8	114.84	40
46405	14465	474	2.6	2.1	18.9	118.90	40
7916	15795	357	5.3	4.6	14.9	34.83	40
41986	17577	318	3.7	3.5	14.5	49.43	40
4850	18161	598	8.0	5.6	27.9	32.06	40
9381	18366	584	7.5	5.7	28.3	20.78	40
52295	18661	298	6.2	5.6	33.0	20.86	40
45675	18788	296	7.0	6.7	29.5	24.96	40
27766	20400	285	7.1	6.5	34.2	46.15	40
42364	20742	421	6.7	4.9	27.5	31.28	40
49982	20917	215	4.6	4.7	16.9	49.85	40
26755	21862	583	5.5	4.6	20.8	52.20	40
40421	23475	375	6.7	5.6	35.7	72.31	40
15779	23709	375	5.4	4.5	29.5	56.70	40
27505	23708	317	5.0	4.4	29.1	72.46	40
18949	23889	335	5.0	4.6	14.5	86.41	40
27343	25150	73	7.8	12.3	29.8	31.14	40
14958	25623	354	7.8	6.7	28.3	29.27	40
31074	25779	239	5.1	4.8	20.4	49.36	40
20353	26375	515	7.1	5.7	42.4	76.44	40
28002	26481	525	6.7	5.1	33.0	60.28	40
38055	26501	64	5.6	9.0	22.8	106.42	40
23115	26857	365	8.0	6.8	24.0	18.61	40
29145	28821	408	6.5	4.9	21.2	27.55	40
13468	29713	271	8.6	9.1	31.8	32.16	40
9433	34441	186	7.3	10.0	25.5	28.19	40
3560	36177	225	7.0	7.3	25.9	53.37	40
18593	36263	254	6.2	6.3	23.6	59.33	40
28199	36461	210	5.2	5.6	18.5	71.44	40
30117	36533	282	4.9	4.5	23.2	31.90	40
8575	36698	291	5.1	4.9	21.2	121.51	40
33480	36958	203	6.1	6.8	21.6	43.77	40
15574	37591	151	7.4	8.7	25.5	30.75	40
31180	38783	222	7.3	8.6	25.5	20.81	40
41960	39002	104	9.1	13.9	35.0	32.49	40
33980	39630	176	5.6	7.1	19.2	36.31	40
42756	40629	240	7.7	7.4	31.0	38.29	40
6208	40841	187	7.8	8.5	27.5	47.71	40
34216	41041	248	5.9	5.7	23.6	56.12	40
33481	46402	195	7.2	7.6	25.9	71.10	40
28068	47553	130	9.3	10.9	33.4	27.12	40
8681	47643	122	5.6	8.7	20.8	44.76	40
25970	48098	152	6.9	9.3	24.4	25.99	40
23036	50036	120	6.2	10.1	23.6	37.98	40
38419	2492	356	4.2	3.6	19.2	22.26	41
19204	4159	500	6.7	5.3	44.8	30.02	41
38030	4342	279	4.5	4.2	21.2	38.86	41
1958	4781	595	6.2	4.0	21.6	26.21	41
45754	7353	282	4.7	4.7	18.5	32.24	41
31939	7415	297	3.9	3.6	17.3	65.60	41
23034	7567	367	5.1	4.3	42.0	38.85	41
11681	10001	508	6.6	5.0	35.7	52.72	41
42971	10215	340	3.1	2.8	11.0	73.44	41
17662	10586	480	8.8	6.5	48.3	24.47	41
41898	10682	287	5.0	4.7	21.2	67.37	41
32680	11453	374	4.9	4.0	10.6	38.55	41
39754	11487	449	5.6	4.4	42.4	47.14	41
15958	12225	338	5.2	4.8	16.1	30.83	41
26121	12234	247	6.4	6.5	24.4	29.25	41
26953	12585	357	3.9	3.3	12.6	59.29	41
40778	12952	412	6.8	5.1	25.1	29.90	41
44284	13592	331	4.9	4.4	23.6	63.52	41
21532	14251	299	2.9	2.7	13.4	145.72	41
35091	14281	315	4.5	4.0	22.4	49.50	41
46413	14448	432	4.6	3.5	28.7	95.45	41
42339	15704	322	3.3	3.0	13.4	108.09	41
49968	20907	249	4.7	5.2	16.5	38.34	41
30144	21180	246	5.3	5.0	22.4	55.74	41
42035	21813	191	6.7	9.1	24.0	23.50	41
26752	21878	576	6.3	5.1	25.1	63.51	41
42101	22292	179	8.8	11.5	31.4	22.29	41
31042	23343	405	5.5	4.4	41.6	32.75	41
40417	23482	383	6.9	5.6	26.3	47.80	41
35682	25016	320	5.4	4.8	35.7	46.94	41
46400	25326	289	5.4	5.0	24.0	65.16	41
8677	25404	543	7.7	6.3	37.3	64.24	41
36761	25837	345	6.3	5.5	25.1	32.06	41
27976	26488	328	4.4	3.9	20.0	33.86	41
34139	26588	240	6.1	6.4	22.4	32.13	41
40861	31567	213	5.1	5.8	18.1	58.56	41
23005	33417	298	4.8	4.9	16.5	52.18	41
18576	36257	444	5.2	3.8	27.9	45.96	41
28209	36477	162	7.7	9.0	27.1	32.55	41
33483	36939	213	7.6	9.6	26.7	39.89	41
4931	38107	252	5.4	5.4	21.2	72.92	41
6242	40809	238	5.7	5.6	22.8	34.38	41
23985	42364	536	7.6	6.1	36.9	24.40	41
9130	44860	222	6.7	6.6	25.5	43.36	41
33470	46408	189	4.5	4.8	15.7	65.29	41
40435	47952	160	6.7	7.8	24.0	40.67	41
28993	48201	173	5.4	7.4	18.9	47.53	41
24877	4130	490	5.3	4.3	42.4	70.05	42
19210	4190	449	8.6	6.0	35.0	18.18	42
38042	4318	283	7.8	7.5	34.2	31.24	42
31950	7373	496	4.7	3.7	29.5	55.50	42
11702	10015	567	6.7	4.5	24.0	53.52	42
42957	10200	340	4.2	3.8	12.6	76.16	42
41914	10679	361	3.9	3.4	11.4	48.11	42
32673	11447	432	4.0	3.1	25.1	46.62	42
39751	11492	397	5.8	4.7	30.2	56.63	42
17724	11541	588	9.9	7.5	36.5	23.48	42
45833	11630	279	5.4	5.4	20.4	26.02	42
26978	12590	338	2.4	2.1	11.0	167.51	42
31082	13288	350	7.0	6.1	29.5	31.86	42
44251	13559	309	4.2	4.1	16.1	56.11	42
21539	14243	420	2.5	2.0	24.4	134.99	42
46415	14450	308	3.5	3.2	15.7	112.71	42
33355	15296	415	5.3	4.1	31.8	17.06	42
42308	15719	347	3.2	2.8	14.9	145.66	42
43597	16537	414	4.0	3.2	39.3	84.12	42
29699	18062	262	5.4	5.4	21.6	30.65	42
9400	18398	533	4.4	3.4	20.0	97.77	42
25524	18704	566	5.9	4.0	22.0	52.42	42
42683	18956	404	6.9	5.3	26.3	41.96	42
4966	21312	282	6.0	6.0	23.6	33.49	42
26764	21860	242	9.3	8.7	37.3	24.35	42
42026	21756	364	5.2	4.4	11.0	27.85	42
40389	23469	334	3.5	3.2	11.0	89.65	42
38347	23581	236	10.4	10.1	40.1	20.12	42
18968	23872	307	5.7	5.6	21.6	77.03	42
30865	23868	60	7.5	10.7	27.9	32.81	42
41675	24953	368	5.5	4.6	14.1	36.82	42
45187	25696	272	4.8	5.3	16.9	32.30	42
10054	25761	392	6.8	5.5	46.0	48.49	42
36744	25820	243	7.8	8.1	29.8	22.05	42
14361	26266	200	7.0	7.5	25.5	39.86	42
20337	26365	491	6.4	4.8	34.6	72.78	42
38001	26503	97	4.7	8.5	18.9	95.26	42
34144	26655	324	7.1	6.9	21.2	24.64	42
18724	26949	144	5.6	7.2	19.2	79.56	42
34895	28045	177	8.0	8.4	29.1	33.64	42
41542	28632	284	5.3	4.8	26.3	59.13	42
19564	29641	206	5.2	5.8	18.9	79.95	42
13423	29776	192	9.0	8.9	29.8	30.94	42
40870	31556	174	4.7	6.7	16.9	63.11	42
31161	34952	266	7.2	7.9	25.5	16.37	42
20587	35052	189	5.1	6.4	18.1	52.79	42
42553	35529	243	5.4	6.4	18.9	28.02	42
3544	36156	311	4.8	4.4	20.0	86.11	42
28238	36436	168	4.2	5.4	14.9	44.68	42
4931	38126	211	6.0	7.0	20.8	73.48	42
15289	38598	208	6.5	7.9	22.8	40.83	42
23975	42371	152	5.3	7.2	18.9	49.85	42
47620	44525	207	6.0	7.6	21.6	22.85	42
43440	45554	215	6.7	8.0	23.6	24.81	42
48028	46050	312	8.6	8.5	28.7	18.60	42
33478	46401	250	5.3	5.4	20.0	53.58	42
40443	47956	198	5.6	6.2	20.0	71.98	42
24858	4176	338	6.1	5.3	28.3	40.00	43
1933	4741	288	7.2	6.6	35.3	20.58	43
37382	5092	368	5.2	4.4	14.1	17.94	43
38921	5237	195	5.6	6.9	19.2	22.67	43
26839	5568	487	5.3	3.9	27.9	35.91	43
20245	6269	383	8.8	7.2	38.5	18.36	43
41860	7188	339	5.5	5.0	18.1	23.38	43
31974	7397	533	5.2	3.8	22.4	60.25	43
23030	7561	357	3.5	3.1	7.1	28.21	43
11717	10028	428	5.9	4.6	39.3	56.05	43
45375	10021	319	10.1	9.8	33.0	18.92	43
42948	10192	351	3.6	3.1	9.8	82.01	43
26985	12603	354	2.4	2.1	8.2	175.67	43
31035	13308	482	6.9	5.2	43.6	35.58	43
21547	14236	470	3.9	3.2	48.3	142.64	43
9021	14439	329	4.2	3.7	24.7	87.18	43
46428	14456	425	4.5	3.5	33.8	77.14	43
13081	14541	280	5.9	5.4	28.7	51.13	43
42344	15716	317	3.0	2.9	11.0	98.65	43
48581	17503	383	5.8	4.6	13.7	17.69	43
42022	17574	521	5.2	4.1	26.3	61.03	43
47131	17933	211	6.0	7.6	20.8	22.38	43
9391	18405	283	5.2	4.8	25.1	75.07	43
2382	18649	182	7.6	7.6	28.3	23.12	43
25526	18691	518	7.2	5.5	37.3	27.41	43
42680	18954	297	4.6	4.2	21.6	127.82	43
50787	22334	574	8.9	6.2	33.4	28.12	43
42949	22427	314	5.7	5.1	31.8	51.78	43
40400	23478	341	3.8	3.5	11.4	99.71	43
13185	23743	217	6.2	6.2	23.2	28.19	43
24564	24453	272	5.8	5.6	24.4	34.56	43
8718	25376	620	4.9	3.7	16.9	120.70	43
36762	25835	295	4.1	4.2	15.3	56.38	43
27920	26512	287	5.1	5.2	19.2	35.04	43
24967	26625	383	2.7	2.2	16.9	165.59	43
34146	26687	184	7.6	8.4	25.9	25.78	43
30637	28230	551	7.7	4.5	27.5	45.72	43
36250	28514	335	7.5	6.9	23.6	21.82	43
41553	28632	292	3.4	3.1	16.1	78.63	43
19577	29629	291	4.0	4.0	15.7	111.73	43
40853	31536	225	3.7	4.3	13.4	73.90	43
9492	34442	217	5.8	6.7	20.4	37.81	43
31177	34991	306	6.7	6.0	34.2	48.55	43
20572	35092	233	4.7	5.3	16.5	47.30	43
3548	36174	273	4.9	5.0	19.2	85.05	43
28244	36425	236	3.6	3.7	13.4	117.00	43
33485	36911	138	5.6	8.3	20.0	44.91	43
31122	38759	262	7.0	7.3	25.9	23.76	43
34054	39615	364	4.8	4.1	19.6	41.80	43
23977	42344	158	6.8	8.8	24.4	51.66	43
24738	43181	169	6.3	6.7	22.4	60.72	43
27458	43740	209	7.9	9.1	27.5	18.91	43
19381	43967	151	4.9	5.8	17.7	79.42	43
43399	45471	152	5.3	6.9	18.5	66.14	43
31257	45905	101	6.4	8.5	22.0	34.19	43
48011	46084	324	5.4	5.0	20.0	23.76	43
33484	46402	168	5.3	5.9	18.1	48.90	43
40449	47933	228	5.4	5.7	20.0	52.77	43
31749	3030	375	6.7	5.5	17.7	26.06	44
1948	4798	302	8.1	8.1	28.7	24.46	44
37377	5099	317	8.7	8.5	28.3	18.49	44
26824	5597	332	9.3	8.2	46.7	15.84	44
20312	6259	550	9.2	6.4	36.9	21.85	44
36199	6908	566	11.2	8.1	44.0	22.26	44
41800	7181	522	8.8	6.5	42.0	23.47	44
31972	7412	546	6.3	4.6	25.9	59.56	44
45727	7364	220	6.2	6.8	22.4	27.09	44
11712	10025	449	6.8	5.0	34.2	46.62	44
42961	10192	335	3.2	3.0	8.6	57.88	44
26372	10373	471	7.0	5.3	42.0	30.14	44
17691	10605	259	5.3	5.2	21.2	26.73	44
32647	11436	280	6.1	5.5	31.0	39.77	44
45883	11588	225	7.0	7.3	25.5	37.41	44
26983	12607	389	3.3	2.7	44.0	174.04	44
46440	12900	347	7.1	6.3	24.0	18.79	44
9018	14436	377	4.7	3.9	19.6	78.51	44
46427	14453	372	5.8	4.8	26.7	49.22	44
9597	16245	272	7.4	6.9	34.2	27.19	44
41989	17592	294	4.1	3.9	16.9	46.95	44
43730	17689	547	9.7	7.3	42.0	32.78	44
9417	18383	506	8.2	6.1	44.0	39.60	44
43215	20648	397	5.7	4.6	36.9	25.40	44
30144	21186	551	5.6	4.3	23.6	57.16	44
4966	21322	338	5.1	4.5	21.2	39.16	44
30901	23931	269	7.8	8.5	27.9	20.57	44
24499	24457	467	5.8	4.5	46.0	67.78	44
27365	25218	244	6.3	7.4	22.0	21.81	44
45210	25719	294	5.3	5.5	18.5	31.06	44
38025	26527	93	4.7	8.2	18.5	75.26	44
24947	26645	490	4.2	3.1	21.2	106.43	44
30672	28189	274	8.5	8.5	33.4	26.62	44
36301	28524	335	8.8	7.9	35.0	20.41	44
40871	31581	279	5.3	5.5	19.6	54.89	44
21234	34100	314	4.7	4.3	23.2	54.41	44
20589	35088	227	4.7	5.0	16.9	56.07	44
10942	35650	79	7.5	13.4	29.8	26.25	44
44199	35755	259	7.7	8.2	28.7	33.94	44
3572	36165	218	4.4	4.5	16.5	88.87	44
33497	36948	176	5.2	6.4	17.7	54.01	44
41974	39005	219	5.4	6.3	19.2	30.95	44
38699	39911	182	6.1	6.7	21.6	47.10	44
32875	41108	48	8.4	13.8	33.4	22.48	44
37085	41069	196	5.8	7.0	20.4	26.42	44
25894	41788	170	6.4	8.3	22.0	25.68	44
23970	42354	157	6.5	8.7	22.8	42.75	44
27328	42335	170	3.6	4.4	12.2	151.35	44
42807	46004	251	4.7	5.1	17.3	58.92	44
47992	46105	312	5.6	5.2	23.2	25.59	44
24328	4566	389	14.6	11.4	39.3	16.38	45
1947	4807	236	5.4	6.2	19.6	25.63	45
18699	5831	272	8.6	8.8	33.4	22.00	45
37278	6129	366	4.7	3.9	10.6	49.11	45
20328	6281	284	5.8	5.5	25.9	24.38	45
30729	6445	387	5.3	4.3	25.9	23.96	45
45744	7312	290	4.7	5.0	16.1	35.64	45
31959	7395	375	5.1	4.1	10.2	46.89	45
23040	7571	499	6.2	4.5	30.2	33.18	45
[truncated: 896,331 more rows]
