# Supplementary material for: The nanoscale organization of the Nipah virus fusion protein informs new membrane fusion mechanisms
Source: eLife. 2025 Jan 2;13:RP97017. doi: 10.7554/eLife.97017 (PMC11695058; doi:10.7554/eLife.97017)
Supplement: Figure 6—figure supplement 1—source data 3. [file elife-97017-fig6-figsupp1-data3.zip]

Archive with 8 entries (7 files):
- Figure 6-figure supplement 1_source data 3/
- __MACOSX/._Figure 6-figure supplement 1_source data 3
- Figure 6-figure supplement 1_source data 3/YA.jpg
- __MACOSX/Figure 6-figure supplement 1_source data 3/._YA.jpg
- Figure 6-figure supplement 1_source data 3/WT.jpg
- __MACOSX/Figure 6-figure supplement 1_source data 3/._WT.jpg
- Figure 6-figure supplement 1_source data 3/NC.jpg
- __MACOSX/Figure 6-figure supplement 1_source data 3/._NC.jpg
