# Supplementary material for: The nanoscale organization of the Nipah virus fusion protein informs new membrane fusion mechanisms
Source: eLife. 2025 Jan 2;13:RP97017. doi: 10.7554/eLife.97017 (PMC11695058; doi:10.7554/eLife.97017)
Supplement: Figure 6—figure supplement 1—source data 8. [file elife-97017-fig6-figsupp1-data8.zip]

Archive with 16 entries (15 files):
- Figure 6-figure supplement 1_source data 8/
- __MACOSX/._Figure 6-figure supplement 1_source data 8
- Figure 6-figure supplement 1_source data 8/F2_IP.tif
- __MACOSX/Figure 6-figure supplement 1_source data 8/._F2_IP.tif
- Figure 6-figure supplement 1_source data 8/AP-2_IP.tif
- __MACOSX/Figure 6-figure supplement 1_source data 8/._AP-2_IP.tif
- Figure 6-figure supplement 1_source data 8/AP-2_lysate.tif
- __MACOSX/Figure 6-figure supplement 1_source data 8/._AP-2_lysate.tif
- Figure 6-figure supplement 1_source data 8/F0-IP.tif
- __MACOSX/Figure 6-figure supplement 1_source data 8/._F0-IP.tif
- Figure 6-figure supplement 1_source data 8/F2_Iysate.tif
- __MACOSX/Figure 6-figure supplement 1_source data 8/._F2_Iysate.tif
- Figure 6-figure supplement 1_source data 8/GAPDH_Iysate.tif
- __MACOSX/Figure 6-figure supplement 1_source data 8/._GAPDH_Iysate.tif
- Figure 6-figure supplement 1_source data 8/F0_Iysate.tif
- __MACOSX/Figure 6-figure supplement 1_source data 8/._F0_Iysate.tif
